# Supplementary material for: Integrative analysis of microRNAs and mRNAs revealed regulation of composition and metabolism in Nelore cattle
Source: BMC Genomics. 2018 Feb 7;19:126. doi: 10.1186/s12864-018-4514-3 (PMC5804041; doi:10.1186/s12864-018-4514-3)
Supplement: Supplementary file 1 — Full list of DE miRNAs target genes. The table contains the Fold change (FC) of each DE miRNA and the ENSEMBL and gene symbol of their target genes. (XLSX 101 kb) [file 12864_2018_4514_MOESM1_ESM.xlsx]

## Sheet: Suppl T1
Supplemental Table 1: List of target genes of DE miRNAs
FC(L/H)	miRNA	ENSEMBL	ID
-1.671	bta-let-7f	ENSBTAG00000015136	AARSD1
-1.671	bta-let-7f	ENSBTAG00000012128	AASS
-1.671	bta-let-7f	ENSBTAG00000008464	ABCB9
-1.671	bta-let-7f	ENSBTAG00000005842	ABCC10
-1.671	bta-let-7f	ENSBTAG00000008936	ABCC2
-1.671	bta-let-7f	ENSBTAG00000011800	ABCG4
-1.671	bta-let-7f	ENSBTAG00000037377	ABHD14B
-1.671	bta-let-7f	ENSBTAG00000032951	ABHD17C
-1.671	bta-let-7f	ENSBTAG00000015026	ABL2
-1.671	bta-let-7f	ENSBTAG00000010784	ABT1
-1.671	bta-let-7f	ENSBTAG00000010821	ACER2
-1.671	bta-let-7f	ENSBTAG00000017218	ACER3
-1.671	bta-let-7f	ENSBTAG00000019708	ACSL6
-1.671	bta-let-7f	ENSBTAG00000046332	ACTA1
-1.671	bta-let-7f	ENSBTAG00000014392	ACTR10
-1.671	bta-let-7f	ENSBTAG00000013555	ACVR1B
-1.671	bta-let-7f	ENSBTAG00000019337	ACVR1C
-1.671	bta-let-7f	ENSBTAG00000018114	ACVR2A
-1.671	bta-let-7f	ENSBTAG00000018105	ACVR2B
-1.671	bta-let-7f	ENSBTAG00000000706	ADAMTS1
-1.671	bta-let-7f	ENSBTAG00000021177	ADAMTS14
-1.671	bta-let-7f	ENSBTAG00000016857	ADAMTS15
-1.671	bta-let-7f	ENSBTAG00000000648	ADAMTS5
-1.671	bta-let-7f	ENSBTAG00000010411	ADAMTS8
-1.671	bta-let-7f	ENSBTAG00000016629	ADCY9
-1.671	bta-let-7f	ENSBTAG00000046323	ADGRG1
-1.671	bta-let-7f	ENSBTAG00000009050	ADIPOR2
-1.671	bta-let-7f	ENSBTAG00000001242	ADRB1
-1.671	bta-let-7f	ENSBTAG00000002144	ADRB2
-1.671	bta-let-7f	ENSBTAG00000017981	ADRB3
-1.671	bta-let-7f	ENSBTAG00000000005	ADRBK2
-1.671	bta-let-7f	ENSBTAG00000017632	AEN
-1.671	bta-let-7f	ENSBTAG00000012253	AGO1
-1.671	bta-let-7f	ENSBTAG00000018324	AGO3
-1.671	bta-let-7f	ENSBTAG00000015220	AGO4
-1.671	bta-let-7f	ENSBTAG00000005730	AGPAT6
-1.671	bta-let-7f	ENSBTAG00000017592	AGPAT9
-1.671	bta-let-7f	ENSBTAG00000013949	AHCTF1
-1.671	bta-let-7f	ENSBTAG00000009642	AKAP5
-1.671	bta-let-7f	ENSBTAG00000017719	AKAP6
-1.671	bta-let-7f	ENSBTAG00000001807	AKAP8
-1.671	bta-let-7f	ENSBTAG00000001582	AKR1B10
-1.671	bta-let-7f	ENSBTAG00000001400	AKT2
-1.671	bta-let-7f	ENSBTAG00000008133	ALKBH1
-1.671	bta-let-7f	ENSBTAG00000001618	ALPK3
-1.671	bta-let-7f	ENSBTAG00000021813	AMACR
-1.671	bta-let-7f	ENSBTAG00000008089	AMMECR1L
-1.671	bta-let-7f	ENSBTAG00000016221	AMOT
-1.671	bta-let-7f	ENSBTAG00000002321	AMT
-1.671	bta-let-7f	ENSBTAG00000027991	ANAPC1
-1.671	bta-let-7f	ENSBTAG00000014461	ANAPC13
-1.671	bta-let-7f	ENSBTAG00000011810	ANGPTL2
-1.671	bta-let-7f	ENSBTAG00000021091	ANKFY1
-1.671	bta-let-7f	ENSBTAG00000018452	ANKRA2
-1.671	bta-let-7f	ENSBTAG00000002755	ANKRD12
-1.671	bta-let-7f	ENSBTAG00000024815	ANKRD28
-1.671	bta-let-7f	ENSBTAG00000011337	ANKRD33B
-1.671	bta-let-7f	ENSBTAG00000001254	ANKRD46
-1.671	bta-let-7f	ENSBTAG00000009176	ANKRD49
-1.671	bta-let-7f	ENSBTAG00000011762	ANKRD52
-1.671	bta-let-7f	ENSBTAG00000014468	AP1S1
-1.671	bta-let-7f	ENSBTAG00000013616	AP4E1
-1.671	bta-let-7f	ENSBTAG00000008877	APBA1
-1.671	bta-let-7f	ENSBTAG00000001450	APBB3
-1.671	bta-let-7f	ENSBTAG00000015433	APC2
-1.671	bta-let-7f	ENSBTAG00000004489	APPBP2
-1.671	bta-let-7f	ENSBTAG00000017370	ARFGEF3
-1.671	bta-let-7f	ENSBTAG00000001945	ARG2
-1.671	bta-let-7f	ENSBTAG00000000333	ARHGAP20
-1.671	bta-let-7f	ENSBTAG00000019036	ARHGAP28
-1.671	bta-let-7f	ENSBTAG00000020688	ARHGEF15
-1.671	bta-let-7f	ENSBTAG00000005633	ARHGEF28
-1.671	bta-let-7f	ENSBTAG00000008797	ARHGEF38
-1.671	bta-let-7f	ENSBTAG00000020726	ARHGEF7
-1.671	bta-let-7f	ENSBTAG00000008607	ARID3A
-1.671	bta-let-7f	ENSBTAG00000011828	ARID3B
-1.671	bta-let-7f	ENSBTAG00000016847	ARL4D
-1.671	bta-let-7f	ENSBTAG00000002293	ARL5A
-1.671	bta-let-7f	ENSBTAG00000001435	ARL6IP6
-1.671	bta-let-7f	ENSBTAG00000019952	ARMC8
-1.671	bta-let-7f	ENSBTAG00000011022	ARPP19
-1.671	bta-let-7f	ENSBTAG00000018252	ARRDC4
-1.671	bta-let-7f	ENSBTAG00000018185	ASB4
-1.671	bta-let-7f	ENSBTAG00000026283	ASPH
-1.671	bta-let-7f	ENSBTAG00000037832	ASPHD2
-1.671	bta-let-7f	ENSBTAG00000017255	ATAD2B
-1.671	bta-let-7f	ENSBTAG00000005863	ATF7
-1.671	bta-let-7f	ENSBTAG00000038117	ATG10
-1.671	bta-let-7f	ENSBTAG00000003928	ATG16L1
-1.671	bta-let-7f	ENSBTAG00000015401	ATG4B
-1.671	bta-let-7f	ENSBTAG00000020608	ATG9A
-1.671	bta-let-7f	ENSBTAG00000001398	ATP2A2
-1.671	bta-let-7f	ENSBTAG00000014059	ATP2B4
-1.671	bta-let-7f	ENSBTAG00000019218	ATP6V0A1
-1.671	bta-let-7f	ENSBTAG00000013513	ATP6V1C1
-1.671	bta-let-7f	ENSBTAG00000007572	ATP6V1F
-1.671	bta-let-7f	ENSBTAG00000010353	ATP7B
-1.671	bta-let-7f	ENSBTAG00000011936	ATP8B4
-1.671	bta-let-7f	ENSBTAG00000000094	ATPAF1
-1.671	bta-let-7f	ENSBTAG00000046255	ATXN1L
-1.671	bta-let-7f	ENSBTAG00000009042	ATXN7L2
-1.671	bta-let-7f	ENSBTAG00000019662	ATXN7L3
-1.671	bta-let-7f	ENSBTAG00000035083	ATXN7L3B
-1.671	bta-let-7f	ENSBTAG00000013009	AURKA
-1.671	bta-let-7f	ENSBTAG00000001717	AURKB
-1.671	bta-let-7f	ENSBTAG00000044029	AVEN
-1.671	bta-let-7f	ENSBTAG00000027477	B3GAT1
-1.671	bta-let-7f	ENSBTAG00000016950	B3GAT3
-1.671	bta-let-7f	ENSBTAG00000001359	B3GNT7
-1.671	bta-let-7f	ENSBTAG00000022238	B4GAT1
-1.671	bta-let-7f	ENSBTAG00000000394	BACE2
-1.671	bta-let-7f	ENSBTAG00000004139	BACH1
-1.671	bta-let-7f	ENSBTAG00000004420	BAHD1
-1.671	bta-let-7f	ENSBTAG00000006893	BBX
-1.671	bta-let-7f	ENSBTAG00000021851	BCAP29
-1.671	bta-let-7f	ENSBTAG00000013825	BCAT1
-1.671	bta-let-7f	ENSBTAG00000006526	BCL2L1
-1.671	bta-let-7f	ENSBTAG00000032517	BCL7A
-1.671	bta-let-7f	ENSBTAG00000017716	BEGAIN
-1.671	bta-let-7f	ENSBTAG00000005567	BEND4
-1.671	bta-let-7f	ENSBTAG00000025652	BEST2
-1.671	bta-let-7f	ENSBTAG00000005470	BIN3
-1.671	bta-let-7f	ENSBTAG00000011918	BLOC1S1
-1.671	bta-let-7f	ENSBTAG00000012250	BLOC1S6
-1.671	bta-let-7f	ENSBTAG00000001126	BMP2K
-1.671	bta-let-7f	ENSBTAG00000003669	BNC2
-1.671	bta-let-7f	ENSBTAG00000010582	BRD3
-1.671	bta-let-7f	ENSBTAG00000027665	BRF2
-1.671	bta-let-7f	ENSBTAG00000013602	BRWD1
-1.671	bta-let-7f	ENSBTAG00000016230	BRWD3
-1.671	bta-let-7f	ENSBTAG00000011581	BSN
-1.671	bta-let-7f	ENSBTAG00000019304	BTBD3
-1.671	bta-let-7f	ENSBTAG00000000529	BTBD9
-1.671	bta-let-7f	ENSBTAG00000011025	BTF3L4
-1.671	bta-let-7f	ENSBTAG00000015711	BTG2
-1.671	bta-let-7f	ENSBTAG00000006049	BZW1
-1.671	bta-let-7f	ENSBTAG00000014262	BZW2
-1.671	bta-let-7f	ENSBTAG00000001999	C11orf57
-1.671	bta-let-7f	ENSBTAG00000018022	C11orf84
-1.671	bta-let-7f	ENSBTAG00000047139	C12orf49
-1.671	bta-let-7f	ENSBTAG00000016062	C14orf28
-1.671	bta-let-7f	ENSBTAG00000021021	C15orf39
-1.671	bta-let-7f	ENSBTAG00000002179	C15orf41
-1.671	bta-let-7f	ENSBTAG00000008188	C16orf52
-1.671	bta-let-7f	ENSBTAG00000011622	C18orf21
-1.671	bta-let-7f	ENSBTAG00000023453	C19orf54
-1.671	bta-let-7f	ENSBTAG00000004995	C1GALT1
-1.671	bta-let-7f	ENSBTAG00000038079	C1orf21
-1.671	bta-let-7f	ENSBTAG00000007450	C2
-1.671	bta-let-7f	ENSBTAG00000003494	C20orf194
-1.671	bta-let-7f	ENSBTAG00000026994	C2orf88
-1.671	bta-let-7f	ENSBTAG00000007970	C3orf38
-1.671	bta-let-7f	ENSBTAG00000016554	C3orf52
-1.671	bta-let-7f	ENSBTAG00000004929	C5orf51
-1.671	bta-let-7f	ENSBTAG00000007608	C7orf60
-1.671	bta-let-7f	ENSBTAG00000005466	C8orf58
-1.671	bta-let-7f	ENSBTAG00000013231	C9orf40
-1.671	bta-let-7f	ENSBTAG00000015097	CACFD1
-1.671	bta-let-7f	ENSBTAG00000010026	CACNA1D
-1.671	bta-let-7f	ENSBTAG00000020887	CACNA1E
-1.671	bta-let-7f	ENSBTAG00000045610	CACNA1I
-1.671	bta-let-7f	ENSBTAG00000000589	CACNG4
-1.671	bta-let-7f	ENSBTAG00000007935	CALCOCO2
-1.671	bta-let-7f	ENSBTAG00000043969	CALN1
-1.671	bta-let-7f	ENSBTAG00000016481	CALU
-1.671	bta-let-7f	ENSBTAG00000009991	CANT1
-1.671	bta-let-7f	ENSBTAG00000013363	CAP1
-1.671	bta-let-7f	ENSBTAG00000005432	CAPG
-1.671	bta-let-7f	ENSBTAG00000008868	CAPN3
-1.671	bta-let-7f	ENSBTAG00000001441	CARHSP1
-1.671	bta-let-7f	ENSBTAG00000020136	CASK
-1.671	bta-let-7f	ENSBTAG00000037945	CASKIN1
-1.671	bta-let-7f	ENSBTAG00000015874	CASP3
-1.671	bta-let-7f	ENSBTAG00000019818	CASZ1
-1.671	bta-let-7f	ENSBTAG00000010927	CBFA2T3
-1.671	bta-let-7f	ENSBTAG00000006817	CBL
-1.671	bta-let-7f	ENSBTAG00000038306	CBX2
-1.671	bta-let-7f	ENSBTAG00000006246	CBX5
-1.671	bta-let-7f	ENSBTAG00000027875	CCDC141
-1.671	bta-let-7f	ENSBTAG00000010221	CCDC93
-1.671	bta-let-7f	ENSBTAG00000007193	CCL16
-1.671	bta-let-7f	ENSBTAG00000003289	CCL3
-1.671	bta-let-7f	ENSBTAG00000025250	CCL3L3
-1.671	bta-let-7f	ENSBTAG00000017514	CCND1
-1.671	bta-let-7f	ENSBTAG00000016649	CCND2
-1.671	bta-let-7f	ENSBTAG00000006591	CCNF
-1.671	bta-let-7f	ENSBTAG00000033685	CCNJ
-1.671	bta-let-7f	ENSBTAG00000014158	CCNT2
-1.671	bta-let-7f	ENSBTAG00000005492	CCNY
-1.671	bta-let-7f	ENSBTAG00000019095	CCR10
-1.671	bta-let-7f	ENSBTAG00000015133	CCR7
-1.671	bta-let-7f	ENSBTAG00000033319	CD200
-1.671	bta-let-7f	ENSBTAG00000001235	CD200R1
-1.671	bta-let-7f	ENSBTAG00000019734	CD276
-1.671	bta-let-7f	ENSBTAG00000002302	CD59
-1.671	bta-let-7f	ENSBTAG00000018059	CD80
-1.671	bta-let-7f	ENSBTAG00000013118	CD86
-1.671	bta-let-7f	ENSBTAG00000011589	CDC14B
-1.671	bta-let-7f	ENSBTAG00000009586	CDC25A
-1.671	bta-let-7f	ENSBTAG00000002098	CDC34
-1.671	bta-let-7f	ENSBTAG00000015363	CDC42SE1
-1.671	bta-let-7f	ENSBTAG00000014326	CDCA8
-1.671	bta-let-7f	ENSBTAG00000015991	CDH1
-1.671	bta-let-7f	ENSBTAG00000005672	CDH22
-1.671	bta-let-7f	ENSBTAG00000007954	CDIPT
-1.671	bta-let-7f	ENSBTAG00000044023	CDK6
-1.671	bta-let-7f	ENSBTAG00000025589	CDKAL1
-1.671	bta-let-7f	ENSBTAG00000008353	CDKN1A
-1.671	bta-let-7f	ENSBTAG00000035556	CDV3
-1.671	bta-let-7f	ENSBTAG00000013184	CEP120
-1.671	bta-let-7f	ENSBTAG00000009471	CEP135
-1.671	bta-let-7f	ENSBTAG00000014137	CEP164
-1.671	bta-let-7f	ENSBTAG00000012929	CEP85L
-1.671	bta-let-7f	ENSBTAG00000038139	CERCAM
-1.671	bta-let-7f	ENSBTAG00000000099	CERS2
-1.671	bta-let-7f	ENSBTAG00000010998	CFLAR
-1.671	bta-let-7f	ENSBTAG00000008575	CGNL1
-1.671	bta-let-7f	ENSBTAG00000014734	CHD4
-1.671	bta-let-7f	ENSBTAG00000021841	CHD7
-1.671	bta-let-7f	ENSBTAG00000002287	CHD9
-1.671	bta-let-7f	ENSBTAG00000020826	CHIC1
-1.671	bta-let-7f	ENSBTAG00000013882	CHMP2A
-1.671	bta-let-7f	ENSBTAG00000002878	CHRD
-1.671	bta-let-7f	ENSBTAG00000011014	CHST3
-1.671	bta-let-7f	ENSBTAG00000014661	CHSY3
-1.671	bta-let-7f	ENSBTAG00000007591	CHUK
-1.671	bta-let-7f	ENSBTAG00000011333	CLASP2
-1.671	bta-let-7f	ENSBTAG00000001507	CLCN5
-1.671	bta-let-7f	ENSBTAG00000019486	CLDN12
-1.671	bta-let-7f	ENSBTAG00000006494	CLDN16
-1.671	bta-let-7f	ENSBTAG00000006493	CLP1
-1.671	bta-let-7f	ENSBTAG00000019526	CMTM6
-1.671	bta-let-7f	ENSBTAG00000004353	CNOT6L
-1.671	bta-let-7f	ENSBTAG00000011417	CNTRL
-1.671	bta-let-7f	ENSBTAG00000017275	COIL
-1.671	bta-let-7f	ENSBTAG00000021217	COL11A1
-1.671	bta-let-7f	ENSBTAG00000013369	COL14A1
-1.671	bta-let-7f	ENSBTAG00000010082	COL15A1
-1.671	bta-let-7f	ENSBTAG00000013103	COL1A1
-1.671	bta-let-7f	ENSBTAG00000013472	COL1A2
-1.671	bta-let-7f	ENSBTAG00000012849	COL4A1
-1.671	bta-let-7f	ENSBTAG00000025210	COL4A2
-1.671	bta-let-7f	ENSBTAG00000013760	COL4A6
-1.671	bta-let-7f	ENSBTAG00000015581	COL9A3
-1.671	bta-let-7f	ENSBTAG00000019045	COMMD9
-1.671	bta-let-7f	ENSBTAG00000046648	CPA4
-1.671	bta-let-7f	ENSBTAG00000000623	CPEB1
-1.671	bta-let-7f	ENSBTAG00000019847	CPEB2
-1.671	bta-let-7f	ENSBTAG00000015450	CPEB3
-1.671	bta-let-7f	ENSBTAG00000009995	CPEB4
-1.671	bta-let-7f	ENSBTAG00000002938	CPED1
-1.671	bta-let-7f	ENSBTAG00000013496	CPM
-1.671	bta-let-7f	ENSBTAG00000008355	CPSF1
-1.671	bta-let-7f	ENSBTAG00000002090	CPSF4
-1.671	bta-let-7f	ENSBTAG00000014391	CRB2
-1.671	bta-let-7f	ENSBTAG00000019536	CRBN
-1.671	bta-let-7f	ENSBTAG00000005193	CRTAM
-1.671	bta-let-7f	ENSBTAG00000007443	CRTAP
-1.671	bta-let-7f	ENSBTAG00000021223	CRY2
-1.671	bta-let-7f	ENSBTAG00000000678	CSDE1
-1.671	bta-let-7f	ENSBTAG00000039091	CSRNP3
-1.671	bta-let-7f	ENSBTAG00000032591	CTHRC1
-1.671	bta-let-7f	ENSBTAG00000018901	CTIF
-1.671	bta-let-7f	ENSBTAG00000000831	CTNS
-1.671	bta-let-7f	ENSBTAG00000001626	CTPS1
-1.671	bta-let-7f	ENSBTAG00000017017	CTPS2
-1.671	bta-let-7f	ENSBTAG00000011100	CTSC
-1.671	bta-let-7f	ENSBTAG00000010659	CUX1
-1.671	bta-let-7f	ENSBTAG00000020717	CXorf36
-1.671	bta-let-7f	ENSBTAG00000016643	CYB561D1
-1.671	bta-let-7f	ENSBTAG00000014890	CYP19A1
-1.671	bta-let-7f	ENSBTAG00000012972	CYP2U1
-1.671	bta-let-7f	ENSBTAG00000035544	CYP46A1
-1.671	bta-let-7f	ENSBTAG00000007384	CYTH3
-1.671	bta-let-7f	ENSBTAG00000019077	DAD1
-1.671	bta-let-7f	ENSBTAG00000013942	DAGLA
-1.671	bta-let-7f	ENSBTAG00000000738	DAPK1
-1.671	bta-let-7f	ENSBTAG00000011820	DAPK2
-1.671	bta-let-7f	ENSBTAG00000004358	DARS2
-1.671	bta-let-7f	ENSBTAG00000008841	DCAF15
-1.671	bta-let-7f	ENSBTAG00000005796	DCAF8
-1.671	bta-let-7f	ENSBTAG00000039727	DCLK3
-1.671	bta-let-7f	ENSBTAG00000003616	DCLRE1B
-1.671	bta-let-7f	ENSBTAG00000003505	DCN
-1.671	bta-let-7f	ENSBTAG00000018671	DCUN1D2
-1.671	bta-let-7f	ENSBTAG00000032260	DCUN1D3
-1.671	bta-let-7f	ENSBTAG00000019591	DCX
-1.671	bta-let-7f	ENSBTAG00000019924	DDHD1
-1.671	bta-let-7f	ENSBTAG00000018718	DDI2
-1.671	bta-let-7f	ENSBTAG00000014424	DDN
-1.671	bta-let-7f	ENSBTAG00000003570	DDX19A
-1.671	bta-let-7f	ENSBTAG00000020714	DDX19B
-1.671	bta-let-7f	ENSBTAG00000008993	DDX26B
-1.671	bta-let-7f	ENSBTAG00000018433	DENND6A
-1.671	bta-let-7f	ENSBTAG00000004449	DGKE
-1.671	bta-let-7f	ENSBTAG00000014679	DHX57
-1.671	bta-let-7f	ENSBTAG00000012852	DICER1
-1.671	bta-let-7f	ENSBTAG00000011495	DIP2A
-1.671	bta-let-7f	ENSBTAG00000004275	DKK3
-1.671	bta-let-7f	ENSBTAG00000015541	DLC1
-1.671	bta-let-7f	ENSBTAG00000005372	DLGAP1
-1.671	bta-let-7f	ENSBTAG00000006463	DLST
-1.671	bta-let-7f	ENSBTAG00000019132	DMP1
-1.671	bta-let-7f	ENSBTAG00000002620	DNA2
-1.671	bta-let-7f	ENSBTAG00000003757	DNAJA2
-1.671	bta-let-7f	ENSBTAG00000046588	DNAJB9
-1.671	bta-let-7f	ENSBTAG00000033315	DNAJC1
-1.671	bta-let-7f	ENSBTAG00000015930	DNAL1
-1.671	bta-let-7f	ENSBTAG00000001874	DOCK3
-1.671	bta-let-7f	ENSBTAG00000015513	DOCK5
-1.671	bta-let-7f	ENSBTAG00000025401	DOK3
-1.671	bta-let-7f	ENSBTAG00000009996	DOT1L
-1.671	bta-let-7f	ENSBTAG00000003077	DPF2
-1.671	bta-let-7f	ENSBTAG00000003916	DPH3
-1.671	bta-let-7f	ENSBTAG00000022242	DPP3
-1.671	bta-let-7f	ENSBTAG00000010661	DPYSL3
-1.671	bta-let-7f	ENSBTAG00000002132	DRD3
-1.671	bta-let-7f	ENSBTAG00000015106	DSP
-1.671	bta-let-7f	ENSBTAG00000001470	DTX2
-1.671	bta-let-7f	ENSBTAG00000009933	DTX3L
-1.671	bta-let-7f	ENSBTAG00000004046	DTX4
-1.671	bta-let-7f	ENSBTAG00000013863	DUSP1
-1.671	bta-let-7f	ENSBTAG00000021754	DUSP12
-1.671	bta-let-7f	ENSBTAG00000010763	DUSP16
-1.671	bta-let-7f	ENSBTAG00000004776	DUSP23
-1.671	bta-let-7f	ENSBTAG00000044208	DUSP4
-1.671	bta-let-7f	ENSBTAG00000021912	DUSP7
-1.671	bta-let-7f	ENSBTAG00000019336	DVL3
-1.671	bta-let-7f	ENSBTAG00000013676	DYNC2LI1
-1.671	bta-let-7f	ENSBTAG00000001771	DYRK1A
-1.671	bta-let-7f	ENSBTAG00000007256	DYRK2
-1.671	bta-let-7f	ENSBTAG00000003569	DZIP1
-1.671	bta-let-7f	ENSBTAG00000014400	E2F2
-1.671	bta-let-7f	ENSBTAG00000009378	E2F5
-1.671	bta-let-7f	ENSBTAG00000048286	E2F6
-1.671	bta-let-7f	ENSBTAG00000003887	ECHDC1
-1.671	bta-let-7f	ENSBTAG00000024081	ECM2
-1.671	bta-let-7f	ENSBTAG00000019264	EDEM3
-1.671	bta-let-7f	ENSBTAG00000008096	EDN1
-1.671	bta-let-7f	ENSBTAG00000000421	EEA1
-1.671	bta-let-7f	ENSBTAG00000017662	EEF2K
-1.671	bta-let-7f	ENSBTAG00000009048	EFHD2
-1.671	bta-let-7f	ENSBTAG00000019293	EGR3
-1.671	bta-let-7f	ENSBTAG00000005969	EIF2S2
-1.671	bta-let-7f	ENSBTAG00000000359	EIF3J
-1.671	bta-let-7f	ENSBTAG00000020308	EIF4G2
-1.671	bta-let-7f	ENSBTAG00000019061	ELF4
-1.671	bta-let-7f	ENSBTAG00000004953	ELK4
-1.671	bta-let-7f	ENSBTAG00000021935	ELMOD3
-1.671	bta-let-7f	ENSBTAG00000015498	ELOVL4
-1.671	bta-let-7f	ENSBTAG00000044010	EMB
-1.671	bta-let-7f	ENSBTAG00000019972	ENTHD2
-1.671	bta-let-7f	ENSBTAG00000047077	ENTPD7
-1.671	bta-let-7f	ENSBTAG00000022681	EOGT
-1.671	bta-let-7f	ENSBTAG00000006667	EPB41
-1.671	bta-let-7f	ENSBTAG00000006811	EPHA3
-1.671	bta-let-7f	ENSBTAG00000021773	ERCC4
-1.671	bta-let-7f	ENSBTAG00000032527	ERCC6
-1.671	bta-let-7f	ENSBTAG00000015955	ERGIC1
-1.671	bta-let-7f	ENSBTAG00000015716	ERO1A
-1.671	bta-let-7f	ENSBTAG00000008934	ESPL1
-1.671	bta-let-7f	ENSBTAG00000004498	ESR2
-1.671	bta-let-7f	ENSBTAG00000005833	ETNK1
-1.671	bta-let-7f	ENSBTAG00000018509	ETNK2
-1.671	bta-let-7f	ENSBTAG00000009353	EVI2B
-1.671	bta-let-7f	ENSBTAG00000021918	EZH1
-1.671	bta-let-7f	ENSBTAG00000009426	EZH2
-1.671	bta-let-7f	ENSBTAG00000007148	F2
-1.671	bta-let-7f	ENSBTAG00000015505	FADS2
-1.671	bta-let-7f	ENSBTAG00000027069	FAM103A1
-1.671	bta-let-7f	ENSBTAG00000006088	FAM104A
-1.671	bta-let-7f	ENSBTAG00000000672	FAM105A
-1.671	bta-let-7f	ENSBTAG00000010590	FAM118A
-1.671	bta-let-7f	ENSBTAG00000003855	FAM120C
-1.671	bta-let-7f	ENSBTAG00000002171	FAM135A
-1.671	bta-let-7f	ENSBTAG00000014361	FAM160B2
-1.671	bta-let-7f	ENSBTAG00000003435	FAM189A1
-1.671	bta-let-7f	ENSBTAG00000019748	FAM208A
-1.671	bta-let-7f	ENSBTAG00000009141	FAM210A
-1.671	bta-let-7f	ENSBTAG00000011394	FAM214B
-1.671	bta-let-7f	ENSBTAG00000033535	FAM26D
-1.671	bta-let-7f	ENSBTAG00000008462	FAM43A
-1.671	bta-let-7f	ENSBTAG00000026172	FAM84B
-1.671	bta-let-7f	ENSBTAG00000002012	FAM96A
-1.671	bta-let-7f	ENSBTAG00000010077	FANCD2
-1.671	bta-let-7f	ENSBTAG00000000146	FARP1
-1.671	bta-let-7f	ENSBTAG00000010785	FAS
-1.671	bta-let-7f	ENSBTAG00000032808	FASLG
-1.671	bta-let-7f	ENSBTAG00000044061	FAXC
-1.671	bta-let-7f	ENSBTAG00000025148	FBXL12
-1.671	bta-let-7f	ENSBTAG00000040555	FBXL19
-1.671	bta-let-7f	ENSBTAG00000002833	FBXO22
-1.671	bta-let-7f	ENSBTAG00000016194	FBXO32
-1.671	bta-let-7f	ENSBTAG00000006388	FBXO45
-1.671	bta-let-7f	ENSBTAG00000003579	FBXW4
-1.671	bta-let-7f	ENSBTAG00000030499	FCHSD1
-1.671	bta-let-7f	ENSBTAG00000014030	FGD6
-1.671	bta-let-7f	ENSBTAG00000019241	FGF11
-1.671	bta-let-7f	ENSBTAG00000017348	FGF5
-1.671	bta-let-7f	ENSBTAG00000008704	FIGN
-1.671	bta-let-7f	ENSBTAG00000002673	FIGNL2
-1.671	bta-let-7f	ENSBTAG00000011454	FKBP10
-1.671	bta-let-7f	ENSBTAG00000002974	FMO2
-1.671	bta-let-7f	ENSBTAG00000016685	FMO4
-1.671	bta-let-7f	ENSBTAG00000020681	FNDC3A
-1.671	bta-let-7f	ENSBTAG00000019376	FNDC3B
-1.671	bta-let-7f	ENSBTAG00000046694	FNDC9
-1.671	bta-let-7f	ENSBTAG00000025443	FNIP1
-1.671	bta-let-7f	ENSBTAG00000032640	FOPNL
-1.671	bta-let-7f	ENSBTAG00000011246	FOXP2
-1.671	bta-let-7f	ENSBTAG00000017032	FREM2
-1.671	bta-let-7f	ENSBTAG00000019155	FRS2
-1.671	bta-let-7f	ENSBTAG00000001306	FXN
-1.671	bta-let-7f	ENSBTAG00000040128	FZD4
-1.671	bta-let-7f	ENSBTAG00000002922	GAB2
-1.671	bta-let-7f	ENSBTAG00000013044	GAB3
-1.671	bta-let-7f	ENSBTAG00000013810	GABBR2
-1.671	bta-let-7f	ENSBTAG00000019043	GABPA
-1.671	bta-let-7f	ENSBTAG00000019188	GAK
-1.671	bta-let-7f	ENSBTAG00000001124	GALC
-1.671	bta-let-7f	ENSBTAG00000005002	GALE
-1.671	bta-let-7f	ENSBTAG00000011206	GALNT1
-1.671	bta-let-7f	ENSBTAG00000008240	GALNT15
-1.671	bta-let-7f	ENSBTAG00000004870	GALNT2
-1.671	bta-let-7f	ENSBTAG00000009428	GAN
-1.671	bta-let-7f	ENSBTAG00000020286	GAREM
-1.671	bta-let-7f	ENSBTAG00000019107	GAS7
-1.671	bta-let-7f	ENSBTAG00000005586	GATM
-1.671	bta-let-7f	ENSBTAG00000002781	GCNT4
-1.671	bta-let-7f	ENSBTAG00000016387	GDAP2
-1.671	bta-let-7f	ENSBTAG00000007687	GDF6
-1.671	bta-let-7f	ENSBTAG00000007176	GDPD1
-1.671	bta-let-7f	ENSBTAG00000010668	GEMIN7
-1.671	bta-let-7f	ENSBTAG00000038477	GGCX
-1.671	bta-let-7f	ENSBTAG00000001335	GHR
-1.671	bta-let-7f	ENSBTAG00000047599	GHRHR
-1.671	bta-let-7f	ENSBTAG00000037510	GIMAP1
-1.671	bta-let-7f	ENSBTAG00000000764	GIPC1
-1.671	bta-let-7f	ENSBTAG00000005719	GJB4
-1.671	bta-let-7f	ENSBTAG00000004036	GJC1
-1.671	bta-let-7f	ENSBTAG00000018138	GK5
-1.671	bta-let-7f	ENSBTAG00000002125	GNAL
-1.671	bta-let-7f	ENSBTAG00000018020	GNAT1
-1.671	bta-let-7f	ENSBTAG00000008122	GNG5
-1.671	bta-let-7f	ENSBTAG00000019409	GNPTAB
-1.671	bta-let-7f	ENSBTAG00000017465	GNS
-1.671	bta-let-7f	ENSBTAG00000027626	GOLGA7
-1.671	bta-let-7f	ENSBTAG00000000379	GOLT1B
-1.671	bta-let-7f	ENSBTAG00000016046	GOPC
-1.671	bta-let-7f	ENSBTAG00000008293	GPCPD1
-1.671	bta-let-7f	ENSBTAG00000005647	GPR132
-1.671	bta-let-7f	ENSBTAG00000012512	GPR137
-1.671	bta-let-7f	ENSBTAG00000001464	GPR156
-1.671	bta-let-7f	ENSBTAG00000018281	GPX7
-1.671	bta-let-7f	ENSBTAG00000015402	GREB1
-1.671	bta-let-7f	ENSBTAG00000003308	GRID2IP
-1.671	bta-let-7f	ENSBTAG00000033153	GRIK2
-1.671	bta-let-7f	ENSBTAG00000018445	GRIN3A
-1.671	bta-let-7f	ENSBTAG00000019950	GRPEL2
-1.671	bta-let-7f	ENSBTAG00000004607	GSG1L
-1.671	bta-let-7f	ENSBTAG00000009780	GTF2I
-1.671	bta-let-7f	ENSBTAG00000004200	GTPBP3
-1.671	bta-let-7f	ENSBTAG00000015024	GXYLT1
-1.671	bta-let-7f	ENSBTAG00000013341	GYG2
-1.671	bta-let-7f	ENSBTAG00000039958	GYS1
-1.671	bta-let-7f	ENSBTAG00000016975	H2AFV
-1.671	bta-let-7f	ENSBTAG00000011586	HABP4
-1.671	bta-let-7f	ENSBTAG00000002335	HAND1
-1.671	bta-let-7f	ENSBTAG00000019892	HAS2
-1.671	bta-let-7f	ENSBTAG00000021766	HBEGF
-1.671	bta-let-7f	ENSBTAG00000020933	HCFC2
-1.671	bta-let-7f	ENSBTAG00000007208	HDAC11
-1.671	bta-let-7f	ENSBTAG00000000207	HDHD1
-1.671	bta-let-7f	ENSBTAG00000004315	HDLBP
-1.671	bta-let-7f	ENSBTAG00000008762	HECTD4
-1.671	bta-let-7f	ENSBTAG00000004746	HELZ
-1.671	bta-let-7f	ENSBTAG00000025130	HIC1
-1.671	bta-let-7f	ENSBTAG00000005951	HIC2
-1.671	bta-let-7f	ENSBTAG00000000092	HIF1AN
-1.671	bta-let-7f	ENSBTAG00000018948	HIF3A
-1.671	bta-let-7f	ENSBTAG00000031770	HIST2H2BF
-1.671	bta-let-7f	ENSBTAG00000013108	HK2
-1.671	bta-let-7f	ENSBTAG00000006618	HLF
-1.671	bta-let-7f	ENSBTAG00000044118	HMGA2
-1.671	bta-let-7f	ENSBTAG00000015582	HMOX1
-1.671	bta-let-7f	ENSBTAG00000003168	HNRNPUL1
-1.671	bta-let-7f	ENSBTAG00000030671	HOOK1
-1.671	bta-let-7f	ENSBTAG00000011476	HOXA9
-1.671	bta-let-7f	ENSBTAG00000006879	HOXC11
-1.671	bta-let-7f	ENSBTAG00000015840	HOXD1
-1.671	bta-let-7f	ENSBTAG00000046644	HRAS
-1.671	bta-let-7f	ENSBTAG00000017595	HS2ST1
-1.671	bta-let-7f	ENSBTAG00000031679	HSD17B13
-1.671	bta-let-7f	ENSBTAG00000026580	HTR1E
-1.671	bta-let-7f	ENSBTAG00000010837	HTR4
-1.671	bta-let-7f	ENSBTAG00000010322	HYOU1
-1.671	bta-let-7f	ENSBTAG00000021596	ICOS
-1.671	bta-let-7f	ENSBTAG00000014093	IDH2
-1.671	bta-let-7f	ENSBTAG00000030932	IFI44L
-1.671	bta-let-7f	ENSBTAG00000017367	IFIT5
-1.671	bta-let-7f	ENSBTAG00000001101	IFNLR1
-1.671	bta-let-7f	ENSBTAG00000010549	IFRD1
-1.671	bta-let-7f	ENSBTAG00000031572	IFT80
-1.671	bta-let-7f	ENSBTAG00000008828	IGDCC3
-1.671	bta-let-7f	ENSBTAG00000006440	IGDCC4
-1.671	bta-let-7f	ENSBTAG00000011082	IGF1
-1.671	bta-let-7f	ENSBTAG00000021527	IGF1R
-1.671	bta-let-7f	ENSBTAG00000011736	IGF2BP1
-1.671	bta-let-7f	ENSBTAG00000007666	IGF2BP2
-1.671	bta-let-7f	ENSBTAG00000019406	IGF2BP3
-1.671	bta-let-7f	ENSBTAG00000019473	IGLON5
-1.671	bta-let-7f	ENSBTAG00000004991	IKBKAP
-1.671	bta-let-7f	ENSBTAG00000010408	IKBKE
-1.671	bta-let-7f	ENSBTAG00000037804	IKZF2
-1.671	bta-let-7f	ENSBTAG00000006685	IL10
-1.671	bta-let-7f	ENSBTAG00000009455	IL12RB2
-1.671	bta-let-7f	ENSBTAG00000015953	IL13
-1.671	bta-let-7f	ENSBTAG00000001100	IL22RA1
-1.671	bta-let-7f	ENSBTAG00000018474	IL6R
-1.671	bta-let-7f	ENSBTAG00000015662	IMPG2
-1.671	bta-let-7f	ENSBTAG00000014407	INO80D
-1.671	bta-let-7f	ENSBTAG00000009181	INPP5A
-1.671	bta-let-7f	ENSBTAG00000012687	INSR
-1.671	bta-let-7f	ENSBTAG00000012070	INTS2
-1.671	bta-let-7f	ENSBTAG00000002707	IPO4
-1.671	bta-let-7f	ENSBTAG00000004452	IPO9
-1.671	bta-let-7f	ENSBTAG00000013069	IQCB1
-1.671	bta-let-7f	ENSBTAG00000001262	IRGQ
-1.671	bta-let-7f	ENSBTAG00000012019	IRS2
-1.671	bta-let-7f	ENSBTAG00000006024	ISLR
-1.671	bta-let-7f	ENSBTAG00000008380	ITGA11
-1.671	bta-let-7f	ENSBTAG00000009987	ITGB3
-1.671	bta-let-7f	ENSBTAG00000003709	ITGB8
-1.671	bta-let-7f	ENSBTAG00000009340	KATNAL1
-1.671	bta-let-7f	ENSBTAG00000006413	KATNBL1
-1.671	bta-let-7f	ENSBTAG00000020630	KCMF1
-1.671	bta-let-7f	ENSBTAG00000047191	KCNA6
-1.671	bta-let-7f	ENSBTAG00000005424	KCNC1
-1.671	bta-let-7f	ENSBTAG00000007352	KCNC4
-1.671	bta-let-7f	ENSBTAG00000016170	KCNJ11
-1.671	bta-let-7f	ENSBTAG00000024903	KCNJ16
-1.671	bta-let-7f	ENSBTAG00000002644	KCNQ4
-1.671	bta-let-7f	ENSBTAG00000002697	KCTD10
-1.671	bta-let-7f	ENSBTAG00000019012	KCTD16
-1.671	bta-let-7f	ENSBTAG00000030646	KCTD17
-1.671	bta-let-7f	ENSBTAG00000045601	KCTD21
-1.671	bta-let-7f	ENSBTAG00000010666	KHNYN
-1.671	bta-let-7f	ENSBTAG00000003521	KIAA0895L
-1.671	bta-let-7f	ENSBTAG00000006776	KIAA0930
-1.671	bta-let-7f	ENSBTAG00000016879	KIAA1147
-1.671	bta-let-7f	ENSBTAG00000003789	KIAA1429
-1.671	bta-let-7f	ENSBTAG00000014322	KIAA1467
-1.671	bta-let-7f	ENSBTAG00000009243	KIAA1919
-1.671	bta-let-7f	ENSBTAG00000000300	KIAA2022
-1.671	bta-let-7f	ENSBTAG00000004966	KIF1B
-1.671	bta-let-7f	ENSBTAG00000020436	KIF27
-1.671	bta-let-7f	ENSBTAG00000007753	KIFC2
-1.671	bta-let-7f	ENSBTAG00000005852	KLF8
-1.671	bta-let-7f	ENSBTAG00000016229	KLF9
-1.671	bta-let-7f	ENSBTAG00000000981	KLHDC8B
-1.671	bta-let-7f	ENSBTAG00000017450	KLHL24
-1.671	bta-let-7f	ENSBTAG00000015129	KLK10
-1.671	bta-let-7f	ENSBTAG00000011143	KPNA1
-1.671	bta-let-7f	ENSBTAG00000017416	KPNA4
-1.671	bta-let-7f	ENSBTAG00000009778	KRAS
-1.671	bta-let-7f	ENSBTAG00000009773	KREMEN1
-1.671	bta-let-7f	ENSBTAG00000004905	KRT19
-1.671	bta-let-7f	ENSBTAG00000038384	KRT5
-1.671	bta-let-7f	ENSBTAG00000015200	L2HGDH
-1.671	bta-let-7f	ENSBTAG00000007399	LAMP2
-1.671	bta-let-7f	ENSBTAG00000026111	LBH
-1.671	bta-let-7f	ENSBTAG00000008453	LBR
-1.671	bta-let-7f	ENSBTAG00000046561	LCORL
-1.671	bta-let-7f	ENSBTAG00000009139	LDLRAD4
-1.671	bta-let-7f	ENSBTAG00000013581	LEPROTL1
-1.671	bta-let-7f	ENSBTAG00000002606	LGR4
-1.671	bta-let-7f	ENSBTAG00000016573	LHCGR
-1.671	bta-let-7f	ENSBTAG00000026097	LIMD1
-1.671	bta-let-7f	ENSBTAG00000008154	LIMD2
-1.671	bta-let-7f	ENSBTAG00000010662	LIMK2
-1.671	bta-let-7f	ENSBTAG00000043973	LIN28B
-1.671	bta-let-7f	ENSBTAG00000023147	LINGO1
-1.671	bta-let-7f	ENSBTAG00000008227	LIPT2
-1.671	bta-let-7f	ENSBTAG00000044172	LMLN
-1.671	bta-let-7f	ENSBTAG00000012025	LMX1A
-1.671	bta-let-7f	ENSBTAG00000018578	LOXL3
-1.671	bta-let-7f	ENSBTAG00000020895	LOXL4
-1.671	bta-let-7f	ENSBTAG00000005137	LPGAT1
-1.671	bta-let-7f	ENSBTAG00000037404	LRFN4
-1.671	bta-let-7f	ENSBTAG00000010360	LRIG1
-1.671	bta-let-7f	ENSBTAG00000008525	LRIG2
-1.671	bta-let-7f	ENSBTAG00000002227	LRIG3
-1.671	bta-let-7f	ENSBTAG00000019157	LRRC10
-1.671	bta-let-7f	ENSBTAG00000047786	LRRC10B
-1.671	bta-let-7f	ENSBTAG00000005666	LRRC20
-1.671	bta-let-7f	ENSBTAG00000020214	LRRC8B
-1.671	bta-let-7f	ENSBTAG00000005354	LRRFIP1
-1.671	bta-let-7f	ENSBTAG00000010363	LSM11
-1.671	bta-let-7f	ENSBTAG00000000201	LTN1
-1.671	bta-let-7f	ENSBTAG00000002279	LUC7L3
-1.671	bta-let-7f	ENSBTAG00000017797	LY75
-1.671	bta-let-7f	ENSBTAG00000018905	MAN2A2
-1.671	bta-let-7f	ENSBTAG00000013790	MAP3K1
-1.671	bta-let-7f	ENSBTAG00000004216	MAP3K2
-1.671	bta-let-7f	ENSBTAG00000008151	MAP3K3
-1.671	bta-let-7f	ENSBTAG00000016442	MAP4K3
-1.671	bta-let-7f	ENSBTAG00000013023	MAP4K4
-1.671	bta-let-7f	ENSBTAG00000030182	MAPK11
-1.671	bta-let-7f	ENSBTAG00000021986	MAPK1IP1L
-1.671	bta-let-7f	ENSBTAG00000005865	MAPK6
-1.671	bta-let-7f	ENSBTAG00000004709	MAPK9
-1.671	bta-let-7f	ENSBTAG00000016904	MARCH9
-1.671	bta-let-7f	ENSBTAG00000002056	MARS2
-1.671	bta-let-7f	ENSBTAG00000012467	MASP1
-1.671	bta-let-7f	ENSBTAG00000037457	MBD2
-1.671	bta-let-7f	ENSBTAG00000008183	MBTPS2
-1.671	bta-let-7f	ENSBTAG00000011038	MC2R
-1.671	bta-let-7f	ENSBTAG00000019343	MDFI
-1.671	bta-let-7f	ENSBTAG00000006255	MDM4
-1.671	bta-let-7f	ENSBTAG00000019441	MED28
-1.671	bta-let-7f	ENSBTAG00000006786	MED6
-1.671	bta-let-7f	ENSBTAG00000020701	MEF2C
-1.671	bta-let-7f	ENSBTAG00000046545	MEF2D
-1.671	bta-let-7f	ENSBTAG00000034140	MEGF11
-1.671	bta-let-7f	ENSBTAG00000003172	MEIS2
-1.671	bta-let-7f	ENSBTAG00000006862	MEIS3
-1.671	bta-let-7f	ENSBTAG00000008624	MESDC1
-1.671	bta-let-7f	ENSBTAG00000019158	MEX3A
-1.671	bta-let-7f	ENSBTAG00000019539	MFAP3L
-1.671	bta-let-7f	ENSBTAG00000004952	MFSD4
-1.671	bta-let-7f	ENSBTAG00000044058	MFSD8
-1.671	bta-let-7f	ENSBTAG00000015138	MGA
-1.671	bta-let-7f	ENSBTAG00000012503	MGAT3
-1.671	bta-let-7f	ENSBTAG00000010388	MGAT4A
-1.671	bta-let-7f	ENSBTAG00000018248	MGLL
-1.671	bta-let-7f	ENSBTAG00000003425	MGME1
-1.671	bta-let-7f	ENSBTAG00000007467	MIB1
-1.671	bta-let-7f	ENSBTAG00000048271	MICAL3
-1.671	bta-let-7f	ENSBTAG00000017439	MIEF1
-1.671	bta-let-7f	ENSBTAG00000002277	MLLT1
-1.671	bta-let-7f	ENSBTAG00000044074	MLLT10
-1.671	bta-let-7f	ENSBTAG00000005557	MLLT4
-1.671	bta-let-7f	ENSBTAG00000004189	MLXIP
-1.671	bta-let-7f	ENSBTAG00000006108	MMP11
-1.671	bta-let-7f	ENSBTAG00000000629	MMS22L
-1.671	bta-let-7f	ENSBTAG00000025129	MNT
-1.671	bta-let-7f	ENSBTAG00000000804	MOB3B
-1.671	bta-let-7f	ENSBTAG00000019116	MOB4
-1.671	bta-let-7f	ENSBTAG00000011068	MON2
-1.671	bta-let-7f	ENSBTAG00000043961	MPDZ
-1.671	bta-let-7f	ENSBTAG00000010311	MRM1
-1.671	bta-let-7f	ENSBTAG00000007398	MRPS24
-1.671	bta-let-7f	ENSBTAG00000005285	MRPS33
-1.671	bta-let-7f	ENSBTAG00000004979	MRS2
-1.671	bta-let-7f	ENSBTAG00000038650	MS4A7
-1.671	bta-let-7f	ENSBTAG00000002885	MSR1
-1.671	bta-let-7f	ENSBTAG00000003098	MTDH
-1.671	bta-let-7f	ENSBTAG00000020698	MTHFR
-1.671	bta-let-7f	ENSBTAG00000012278	MTMR12
-1.671	bta-let-7f	ENSBTAG00000001030	MTMR3
-1.671	bta-let-7f	ENSBTAG00000007806	MTPN
-1.671	bta-let-7f	ENSBTAG00000009401	MTRR
-1.671	bta-let-7f	ENSBTAG00000039682	MTUS1
-1.671	bta-let-7f	ENSBTAG00000001042	MXD1
-1.671	bta-let-7f	ENSBTAG00000008409	MYC
-1.671	bta-let-7f	ENSBTAG00000030337	MYCBP
-1.671	bta-let-7f	ENSBTAG00000006338	MYCL
-1.671	bta-let-7f	ENSBTAG00000023372	MYCN
-1.671	bta-let-7f	ENSBTAG00000007661	MYO1F
-1.671	bta-let-7f	ENSBTAG00000002695	MYO1H
-1.671	bta-let-7f	ENSBTAG00000019455	MYO5B
-1.671	bta-let-7f	ENSBTAG00000009430	MYRIP
-1.671	bta-let-7f	ENSBTAG00000012998	NAA30
-1.671	bta-let-7f	ENSBTAG00000009506	NAGA
-1.671	bta-let-7f	ENSBTAG00000020908	NAP1L1
-1.671	bta-let-7f	ENSBTAG00000014171	NAPEPLD
-1.671	bta-let-7f	ENSBTAG00000019051	NAT14
-1.671	bta-let-7f	ENSBTAG00000015007	NCOA1
-1.671	bta-let-7f	ENSBTAG00000007489	NCOA3
-1.671	bta-let-7f	ENSBTAG00000013271	NCOR1
-1.671	bta-let-7f	ENSBTAG00000012664	NDST2
-1.671	bta-let-7f	ENSBTAG00000011145	NDUFA4
-1.671	bta-let-7f	ENSBTAG00000013793	NEDD4
-1.671	bta-let-7f	ENSBTAG00000005412	NEDD4L
-1.671	bta-let-7f	ENSBTAG00000039530	NEFM
-1.671	bta-let-7f	ENSBTAG00000020612	NEK3
-1.671	bta-let-7f	ENSBTAG00000014659	NEMP1
-1.671	bta-let-7f	ENSBTAG00000013153	NF2
-1.671	bta-let-7f	ENSBTAG00000007446	NGF
-1.671	bta-let-7f	ENSBTAG00000003690	NHLRC2
-1.671	bta-let-7f	ENSBTAG00000010951	NHLRC3
-1.671	bta-let-7f	ENSBTAG00000002316	NIPA1
-1.671	bta-let-7f	ENSBTAG00000020213	NIPAL4
-1.671	bta-let-7f	ENSBTAG00000012295	NKD1
-1.671	bta-let-7f	ENSBTAG00000002657	NKIRAS2
-1.671	bta-let-7f	ENSBTAG00000014825	NLK
-1.671	bta-let-7f	ENSBTAG00000016903	NLN
-1.671	bta-let-7f	ENSBTAG00000003025	NME6
-1.671	bta-let-7f	ENSBTAG00000012850	NME9
-1.671	bta-let-7f	ENSBTAG00000000795	NMNAT2
-1.671	bta-let-7f	ENSBTAG00000011885	NNT
-1.671	bta-let-7f	ENSBTAG00000008348	NOL4L
-1.671	bta-let-7f	ENSBTAG00000002023	NOS1
-1.671	bta-let-7f	ENSBTAG00000016724	NPEPL1
-1.671	bta-let-7f	ENSBTAG00000005769	NPHP3
-1.671	bta-let-7f	ENSBTAG00000046122	NRARP
-1.671	bta-let-7f	ENSBTAG00000046797	NRAS
-1.671	bta-let-7f	ENSBTAG00000004836	NRK
-1.671	bta-let-7f	ENSBTAG00000000413	NRTN
-1.671	bta-let-7f	ENSBTAG00000012137	NTN1
-1.671	bta-let-7f	ENSBTAG00000047543	NTRK3
-1.671	bta-let-7f	ENSBTAG00000019501	NUDT15
-1.671	bta-let-7f	ENSBTAG00000011321	NUGGC
-1.671	bta-let-7f	ENSBTAG00000019461	NUMBL
-1.671	bta-let-7f	ENSBTAG00000008432	NUP98
-1.671	bta-let-7f	ENSBTAG00000000855	NXN
-1.671	bta-let-7f	ENSBTAG00000020739	NXT2
-1.671	bta-let-7f	ENSBTAG00000007149	NYNRIN
-1.671	bta-let-7f	ENSBTAG00000012907	ODF2L
-1.671	bta-let-7f	ENSBTAG00000022779	OLFM4
-1.671	bta-let-7f	ENSBTAG00000004547	OLR1
-1.671	bta-let-7f	ENSBTAG00000019605	OPA3
-1.671	bta-let-7f	ENSBTAG00000019342	OSBPL3
-1.671	bta-let-7f	ENSBTAG00000033107	OSMR
-1.671	bta-let-7f	ENSBTAG00000014981	OTUB2
-1.671	bta-let-7f	ENSBTAG00000017108	OTUD3
-1.671	bta-let-7f	ENSBTAG00000007169	P2RX1
-1.671	bta-let-7f	ENSBTAG00000046346	PACS2
-1.671	bta-let-7f	ENSBTAG00000014026	PAG1
-1.671	bta-let-7f	ENSBTAG00000010191	PAK1
-1.671	bta-let-7f	ENSBTAG00000008583	PALD1
-1.671	bta-let-7f	ENSBTAG00000046744	PALM3
-1.671	bta-let-7f	ENSBTAG00000009297	PANX2
-1.671	bta-let-7f	ENSBTAG00000007414	PAPOLG
-1.671	bta-let-7f	ENSBTAG00000004010	PAPPA
-1.671	bta-let-7f	ENSBTAG00000021601	PARD6B
-1.671	bta-let-7f	ENSBTAG00000015919	PARM1
-1.671	bta-let-7f	ENSBTAG00000012352	PARP16
-1.671	bta-let-7f	ENSBTAG00000004066	PARP8
-1.671	bta-let-7f	ENSBTAG00000040313	PARS2
-1.671	bta-let-7f	ENSBTAG00000021978	PARVB
-1.671	bta-let-7f	ENSBTAG00000013801	PBX1
-1.671	bta-let-7f	ENSBTAG00000014421	PBX2
-1.671	bta-let-7f	ENSBTAG00000014169	PCDH19
-1.671	bta-let-7f	ENSBTAG00000014017	PCGF3
-1.671	bta-let-7f	ENSBTAG00000016107	PCYT1B
-1.671	bta-let-7f	ENSBTAG00000019434	PDCD4
-1.671	bta-let-7f	ENSBTAG00000015563	PDE12
-1.671	bta-let-7f	ENSBTAG00000021697	PDGFB
-1.671	bta-let-7f	ENSBTAG00000007343	PDLIM7
-1.671	bta-let-7f	ENSBTAG00000046708	PDP2
-1.671	bta-let-7f	ENSBTAG00000016471	PDPR
-1.671	bta-let-7f	ENSBTAG00000038093	PEG10
-1.671	bta-let-7f	ENSBTAG00000008372	PEX11B
-1.671	bta-let-7f	ENSBTAG00000000770	PGM2L1
-1.671	bta-let-7f	ENSBTAG00000019552	PGRMC1
-1.671	bta-let-7f	ENSBTAG00000016498	PHACTR2
-1.671	bta-let-7f	ENSBTAG00000002727	PHACTR4
-1.671	bta-let-7f	ENSBTAG00000013938	PHC3
-1.671	bta-let-7f	ENSBTAG00000013289	PHF8
-1.671	bta-let-7f	ENSBTAG00000007646	PIGA
-1.671	bta-let-7f	ENSBTAG00000010667	PIK3IP1
-1.671	bta-let-7f	ENSBTAG00000002982	PITPNM3
-1.671	bta-let-7f	ENSBTAG00000012693	PKD1L2
-1.671	bta-let-7f	ENSBTAG00000008150	PKIA
-1.671	bta-let-7f	ENSBTAG00000007512	PLA2G15
-1.671	bta-let-7f	ENSBTAG00000012217	PLA2G2F
-1.671	bta-let-7f	ENSBTAG00000011962	PLA2G3
-1.671	bta-let-7f	ENSBTAG00000018334	PLAGL2
-1.671	bta-let-7f	ENSBTAG00000019079	PLCB2
-1.671	bta-let-7f	ENSBTAG00000010822	PLCXD3
-1.671	bta-let-7f	ENSBTAG00000019150	PLD3
-1.671	bta-let-7f	ENSBTAG00000033056	PLD5
-1.671	bta-let-7f	ENSBTAG00000000521	PLEKHA8
-1.671	bta-let-7f	ENSBTAG00000004208	PLEKHG6
-1.671	bta-let-7f	ENSBTAG00000018297	PLEKHH1
-1.671	bta-let-7f	ENSBTAG00000004852	PLEKHO1
-1.671	bta-let-7f	ENSBTAG00000017747	PLSCR3
-1.671	bta-let-7f	ENSBTAG00000014543	PLXNA4
-1.671	bta-let-7f	ENSBTAG00000011245	PLXNC1
-1.671	bta-let-7f	ENSBTAG00000001814	PLXND1
-1.671	bta-let-7f	ENSBTAG00000011667	PM20D2
-1.671	bta-let-7f	ENSBTAG00000003936	PNKD
-1.671	bta-let-7f	ENSBTAG00000008562	POGLUT1
-1.671	bta-let-7f	ENSBTAG00000021289	POGZ
-1.671	bta-let-7f	ENSBTAG00000012241	POLD2
-1.671	bta-let-7f	ENSBTAG00000003576	POLL
-1.671	bta-let-7f	ENSBTAG00000001920	POLQ
-1.671	bta-let-7f	ENSBTAG00000001856	POLR2C
-1.671	bta-let-7f	ENSBTAG00000010225	POLR2D
-1.671	bta-let-7f	ENSBTAG00000013259	POLR3A
-1.671	bta-let-7f	ENSBTAG00000010036	POLR3D
-1.671	bta-let-7f	ENSBTAG00000024534	POU2F1
-1.671	bta-let-7f	ENSBTAG00000027635	PPAPDC1B
-1.671	bta-let-7f	ENSBTAG00000011050	PPAPDC2
-1.671	bta-let-7f	ENSBTAG00000008063	PPARA
-1.671	bta-let-7f	ENSBTAG00000017024	PPARGC1A
-1.671	bta-let-7f	ENSBTAG00000012943	PPARGC1B
-1.671	bta-let-7f	ENSBTAG00000013074	PPP1R15B
-1.671	bta-let-7f	ENSBTAG00000000653	PPP1R16B
-1.671	bta-let-7f	ENSBTAG00000000789	PPP1R7
-1.671	bta-let-7f	ENSBTAG00000003866	PPP1R8
-1.671	bta-let-7f	ENSBTAG00000018317	PPP2R2A
-1.671	bta-let-7f	ENSBTAG00000004436	PPT2
-1.671	bta-let-7f	ENSBTAG00000018332	PPTC7
-1.671	bta-let-7f	ENSBTAG00000000816	PRDM1
-1.671	bta-let-7f	ENSBTAG00000020552	PRDM2
-1.671	bta-let-7f	ENSBTAG00000044000	PRIM1
-1.671	bta-let-7f	ENSBTAG00000007937	PRIM2
-1.671	bta-let-7f	ENSBTAG00000018747	PRKAA2
-1.671	bta-let-7f	ENSBTAG00000014387	PRKAB2
-1.671	bta-let-7f	ENSBTAG00000020921	PRKCB
-1.671	bta-let-7f	ENSBTAG00000047874	PRPF38B
-1.671	bta-let-7f	ENSBTAG00000009006	PRR14L
-1.671	bta-let-7f	ENSBTAG00000019682	PRRC2A
-1.671	bta-let-7f	ENSBTAG00000004570	PRRX1
-1.671	bta-let-7f	ENSBTAG00000020582	PRSS22
-1.671	bta-let-7f	ENSBTAG00000005848	PRTG
-1.671	bta-let-7f	ENSBTAG00000027051	PTAFR
-1.671	bta-let-7f	ENSBTAG00000005826	PTAR1
-1.671	bta-let-7f	ENSBTAG00000014127	PTGS2
-1.671	bta-let-7f	ENSBTAG00000039121	PTP4A2
-1.671	bta-let-7f	ENSBTAG00000003016	PTPN7
-1.671	bta-let-7f	ENSBTAG00000015296	PTPRB
-1.671	bta-let-7f	ENSBTAG00000010178	PTPRD
-1.671	bta-let-7f	ENSBTAG00000006256	PTPRO
-1.671	bta-let-7f	ENSBTAG00000012848	PTPRU
-1.671	bta-let-7f	ENSBTAG00000046625	PURB
-1.671	bta-let-7f	ENSBTAG00000004718	PUS7L
-1.671	bta-let-7f	ENSBTAG00000004331	PYGO2
-1.671	bta-let-7f	ENSBTAG00000018928	QARS
-1.671	bta-let-7f	ENSBTAG00000016972	RAB11FIP4
-1.671	bta-let-7f	ENSBTAG00000018053	RAB22A
-1.671	bta-let-7f	ENSBTAG00000012585	RAB3GAP2
-1.671	bta-let-7f	ENSBTAG00000007880	RAB40C
-1.671	bta-let-7f	ENSBTAG00000011146	RAB8B
-1.671	bta-let-7f	ENSBTAG00000004876	RABL2B
-1.671	bta-let-7f	ENSBTAG00000012141	RAD9A
-1.671	bta-let-7f	ENSBTAG00000040293	RAG1
-1.671	bta-let-7f	ENSBTAG00000032021	RALB
-1.671	bta-let-7f	ENSBTAG00000023843	RALGPS1
-1.671	bta-let-7f	ENSBTAG00000021872	RASGRP1
-1.671	bta-let-7f	ENSBTAG00000018518	RASL10B
-1.671	bta-let-7f	ENSBTAG00000006640	RB1
-1.671	bta-let-7f	ENSBTAG00000005904	RBBP4
-1.671	bta-let-7f	ENSBTAG00000020125	RBFOX2
-1.671	bta-let-7f	ENSBTAG00000013408	RBM12B
-1.671	bta-let-7f	ENSBTAG00000031824	RBM19
-1.671	bta-let-7f	ENSBTAG00000008105	RBM38
-1.671	bta-let-7f	ENSBTAG00000005180	RBMS1
-1.671	bta-let-7f	ENSBTAG00000017830	RBMS2
-1.671	bta-let-7f	ENSBTAG00000047362	RCN1
-1.671	bta-let-7f	ENSBTAG00000020143	RDH10
-1.671	bta-let-7f	ENSBTAG00000004672	RDX
-1.671	bta-let-7f	ENSBTAG00000020973	RFT1
-1.671	bta-let-7f	ENSBTAG00000004460	RFWD3
-1.671	bta-let-7f	ENSBTAG00000017580	RFX5
-1.671	bta-let-7f	ENSBTAG00000000264	RFX6
-1.671	bta-let-7f	ENSBTAG00000037650	RGAG1
-1.671	bta-let-7f	ENSBTAG00000004305	RGS16
-1.671	bta-let-7f	ENSBTAG00000014189	RGS6
-1.671	bta-let-7f	ENSBTAG00000046054	RHOB
-1.671	bta-let-7f	ENSBTAG00000000347	RHOG
-1.671	bta-let-7f	ENSBTAG00000003089	RHPN2
-1.671	bta-let-7f	ENSBTAG00000006697	RICTOR
-1.671	bta-let-7f	ENSBTAG00000017502	RIMKLA
-1.671	bta-let-7f	ENSBTAG00000018726	RIMS3
-1.671	bta-let-7f	ENSBTAG00000011763	RIOK2
-1.671	bta-let-7f	ENSBTAG00000010042	RIOK3
-1.671	bta-let-7f	ENSBTAG00000026375	RMI2
-1.671	bta-let-7f	ENSBTAG00000001128	RNF165
-1.671	bta-let-7f	ENSBTAG00000007630	RNF170
-1.671	bta-let-7f	ENSBTAG00000009516	RNF20
-1.671	bta-let-7f	ENSBTAG00000046418	RNF224
-1.671	bta-let-7f	ENSBTAG00000005519	RNF38
-1.671	bta-let-7f	ENSBTAG00000017748	RNF44
-1.671	bta-let-7f	ENSBTAG00000025413	RNF5
-1.671	bta-let-7f	ENSBTAG00000002185	RNF7
-1.671	bta-let-7f	ENSBTAG00000008321	RNF8
-1.671	bta-let-7f	ENSBTAG00000009142	RNMT
-1.671	bta-let-7f	ENSBTAG00000004356	ROBO4
-1.671	bta-let-7f	ENSBTAG00000017405	RORC
-1.671	bta-let-7f	ENSBTAG00000019253	RPL36A
-1.671	bta-let-7f	ENSBTAG00000007702	RPP38
-1.671	bta-let-7f	ENSBTAG00000017639	RPS6KA3
-1.671	bta-let-7f	ENSBTAG00000003193	RPUSD2
-1.671	bta-let-7f	ENSBTAG00000007968	RPUSD3
-1.671	bta-let-7f	ENSBTAG00000018438	RRAGD
-1.671	bta-let-7f	ENSBTAG00000008216	RRM2
-1.671	bta-let-7f	ENSBTAG00000017418	RRP1B
-1.671	bta-let-7f	ENSBTAG00000000697	RRP8
-1.671	bta-let-7f	ENSBTAG00000013598	RSPO2
-1.671	bta-let-7f	ENSBTAG00000006321	RTCA
-1.671	bta-let-7f	ENSBTAG00000000490	RTKN
-1.671	bta-let-7f	ENSBTAG00000013221	RTTN
-1.671	bta-let-7f	ENSBTAG00000002614	RUFY2
-1.671	bta-let-7f	ENSBTAG00000012640	S100A8
-1.671	bta-let-7f	ENSBTAG00000043996	SAMD12
-1.671	bta-let-7f	ENSBTAG00000004000	SAP30L
-1.671	bta-let-7f	ENSBTAG00000032140	SBK1
-1.671	bta-let-7f	ENSBTAG00000020505	SBNO1
-1.671	bta-let-7f	ENSBTAG00000007657	SCARA3
-1.671	bta-let-7f	ENSBTAG00000045728	SCD
-1.671	bta-let-7f	ENSBTAG00000017174	SCN11A
-1.671	bta-let-7f	ENSBTAG00000039340	SCN4B
-1.671	bta-let-7f	ENSBTAG00000009155	SCN5A
-1.671	bta-let-7f	ENSBTAG00000009226	SCUBE3
-1.671	bta-let-7f	ENSBTAG00000006740	SCYL1
-1.671	bta-let-7f	ENSBTAG00000014794	SCYL3
-1.671	bta-let-7f	ENSBTAG00000004035	SDK1
-1.671	bta-let-7f	ENSBTAG00000018394	SDR42E1
-1.671	bta-let-7f	ENSBTAG00000013677	SEC14L1
-1.671	bta-let-7f	ENSBTAG00000007890	SEC14L5
-1.671	bta-let-7f	ENSBTAG00000002791	SEC24C
-1.671	bta-let-7f	ENSBTAG00000000090	SEC31B
-1.671	bta-let-7f	ENSBTAG00000018307	SEMA3F
-1.671	bta-let-7f	ENSBTAG00000021920	SEMA4C
-1.671	bta-let-7f	ENSBTAG00000006989	SEMA4F
-1.671	bta-let-7f	ENSBTAG00000018604	SEMA4G
-1.671	bta-let-7f	ENSBTAG00000001749	SENP2
-1.671	bta-let-7f	ENSBTAG00000032674	SENP5
-1.671	bta-let-7f	ENSBTAG00000013173	SEPT3
-1.671	bta-let-7f	ENSBTAG00000047694	SERF2
-1.671	bta-let-7f	ENSBTAG00000031267	SERPINB9
-1.671	bta-let-7f	ENSBTAG00000001861	SESTD1
-1.671	bta-let-7f	ENSBTAG00000011345	SFMBT1
-1.671	bta-let-7f	ENSBTAG00000005986	SFT2D3
-1.671	bta-let-7f	ENSBTAG00000044046	SGCD
-1.671	bta-let-7f	ENSBTAG00000011984	SGK494
-1.671	bta-let-7f	ENSBTAG00000009101	SH2B3
-1.671	bta-let-7f	ENSBTAG00000038011	SH3RF3
-1.671	bta-let-7f	ENSBTAG00000035868	SIGLEC14
-1.671	bta-let-7f	ENSBTAG00000019227	SIGLEC5
-1.671	bta-let-7f	ENSBTAG00000015804	SIGMAR1
-1.671	bta-let-7f	ENSBTAG00000021447	SIM2
-1.671	bta-let-7f	ENSBTAG00000014368	SLAMF6
-1.671	bta-let-7f	ENSBTAG00000005925	SLC10A2
-1.671	bta-let-7f	ENSBTAG00000034522	SLC10A7
-1.671	bta-let-7f	ENSBTAG00000001131	SLC12A9
-1.671	bta-let-7f	ENSBTAG00000009239	SLC16A10
-1.671	bta-let-7f	ENSBTAG00000010344	SLC16A14
-1.671	bta-let-7f	ENSBTAG00000019792	SLC16A9
-1.671	bta-let-7f	ENSBTAG00000001829	SLC17A9
-1.671	bta-let-7f	ENSBTAG00000007763	SLC1A4
-1.671	bta-let-7f	ENSBTAG00000007895	SLC20A1
-1.671	bta-let-7f	ENSBTAG00000010943	SLC22A23
-1.671	bta-let-7f	ENSBTAG00000003773	SLC25A13
-1.671	bta-let-7f	ENSBTAG00000003752	SLC25A24
-1.671	bta-let-7f	ENSBTAG00000016302	SLC25A27
-1.671	bta-let-7f	ENSBTAG00000033902	SLC25A32
-1.671	bta-let-7f	ENSBTAG00000013208	SLC25A4
-1.671	bta-let-7f	ENSBTAG00000033449	SLC25A40
-1.671	bta-let-7f	ENSBTAG00000019002	SLC2A12
-1.671	bta-let-7f	ENSBTAG00000021019	SLC30A4
-1.671	bta-let-7f	ENSBTAG00000010898	SLC30A6
-1.671	bta-let-7f	ENSBTAG00000019027	SLC30A7
-1.671	bta-let-7f	ENSBTAG00000021678	SLC31A1
-1.671	bta-let-7f	ENSBTAG00000005115	SLC31A2
-1.671	bta-let-7f	ENSBTAG00000019939	SLC35D2
-1.671	bta-let-7f	ENSBTAG00000008077	SLC37A4
-1.671	bta-let-7f	ENSBTAG00000000859	SLC38A1
-1.671	bta-let-7f	ENSBTAG00000033313	SLC38A9
-1.671	bta-let-7f	ENSBTAG00000008597	SLC45A4
-1.671	bta-let-7f	ENSBTAG00000008686	SLC46A3
-1.671	bta-let-7f	ENSBTAG00000002348	SLC4A4
-1.671	bta-let-7f	ENSBTAG00000018227	SLC4A7
-1.671	bta-let-7f	ENSBTAG00000003977	SLC52A3
-1.671	bta-let-7f	ENSBTAG00000006832	SLC5A6
-1.671	bta-let-7f	ENSBTAG00000014225	SLC5A9
-1.671	bta-let-7f	ENSBTAG00000005857	SLC6A1
-1.671	bta-let-7f	ENSBTAG00000018432	SLC6A15
-1.671	bta-let-7f	ENSBTAG00000016323	SLC7A14
-1.671	bta-let-7f	ENSBTAG00000010856	SLC8A2
-1.671	bta-let-7f	ENSBTAG00000031178	SLC9A9
-1.671	bta-let-7f	ENSBTAG00000001324	SLCO2A1
-1.671	bta-let-7f	ENSBTAG00000032881	SLCO5A1
-1.671	bta-let-7f	ENSBTAG00000012077	SLF2
-1.671	bta-let-7f	ENSBTAG00000039916	SMAD2
-1.671	bta-let-7f	ENSBTAG00000021922	SMAP2
-1.671	bta-let-7f	ENSBTAG00000017061	SMARCAD1
-1.671	bta-let-7f	ENSBTAG00000031567	SMARCC1
-1.671	bta-let-7f	ENSBTAG00000017761	SMC1A
-1.671	bta-let-7f	ENSBTAG00000017090	SMCR8
-1.671	bta-let-7f	ENSBTAG00000046160	SMIM13
-1.671	bta-let-7f	ENSBTAG00000010487	SMIM3
-1.671	bta-let-7f	ENSBTAG00000001112	SMOX
-1.671	bta-let-7f	ENSBTAG00000021974	SMUG1
-1.671	bta-let-7f	ENSBTAG00000017528	SNAI3
-1.671	bta-let-7f	ENSBTAG00000005661	SNAP23
-1.671	bta-let-7f	ENSBTAG00000026376	SNN
-1.671	bta-let-7f	ENSBTAG00000002014	SNX1
-1.671	bta-let-7f	ENSBTAG00000019639	SNX16
-1.671	bta-let-7f	ENSBTAG00000044070	SNX30
-1.671	bta-let-7f	ENSBTAG00000004386	SOCS1
-1.671	bta-let-7f	ENSBTAG00000021988	SOCS4
-1.671	bta-let-7f	ENSBTAG00000008535	SOCS7
-1.671	bta-let-7f	ENSBTAG00000013134	SOST
-1.671	bta-let-7f	ENSBTAG00000003671	SOWAHA
-1.671	bta-let-7f	ENSBTAG00000008132	SOX13
-1.671	bta-let-7f	ENSBTAG00000044185	SOX6
-1.671	bta-let-7f	ENSBTAG00000019545	SPATA13
-1.671	bta-let-7f	ENSBTAG00000018063	SPATA2
-1.671	bta-let-7f	ENSBTAG00000003128	SPATA6
-1.671	bta-let-7f	ENSBTAG00000030456	SPATA7
-1.671	bta-let-7f	ENSBTAG00000046176	SPEG
-1.671	bta-let-7f	ENSBTAG00000010542	SPIRE1
-1.671	bta-let-7f	ENSBTAG00000009281	SPRYD4
-1.671	bta-let-7f	ENSBTAG00000018829	SPRYD7
-1.671	bta-let-7f	ENSBTAG00000004751	SPTBN4
-1.671	bta-let-7f	ENSBTAG00000014913	SRD5A3
-1.671	bta-let-7f	ENSBTAG00000007321	SREK1
-1.671	bta-let-7f	ENSBTAG00000011892	SRGAP1
-1.671	bta-let-7f	ENSBTAG00000004685	SRGAP3
-1.671	bta-let-7f	ENSBTAG00000018825	SSH1
-1.671	bta-let-7f	ENSBTAG00000001156	ST3GAL1
-1.671	bta-let-7f	ENSBTAG00000014294	ST7L
-1.671	bta-let-7f	ENSBTAG00000000593	ST8SIA1
-1.671	bta-let-7f	ENSBTAG00000006010	STAB2
-1.671	bta-let-7f	ENSBTAG00000010496	STAG3
-1.671	bta-let-7f	ENSBTAG00000021815	STARD13
-1.671	bta-let-7f	ENSBTAG00000011729	STARD3
-1.671	bta-let-7f	ENSBTAG00000038795	STARD3NL
-1.671	bta-let-7f	ENSBTAG00000045886	STARD4
-1.671	bta-let-7f	ENSBTAG00000039789	STARD9
-1.671	bta-let-7f	ENSBTAG00000007111	STEAP3
-1.671	bta-let-7f	ENSBTAG00000032234	STK24
-1.671	bta-let-7f	ENSBTAG00000015969	STK40
-1.671	bta-let-7f	ENSBTAG00000021921	STRBP
-1.671	bta-let-7f	ENSBTAG00000018590	STRN
-1.671	bta-let-7f	ENSBTAG00000008016	STX17
-1.671	bta-let-7f	ENSBTAG00000012820	STX3
-1.671	bta-let-7f	ENSBTAG00000021107	STXBP5
-1.671	bta-let-7f	ENSBTAG00000046956	STYX
-1.671	bta-let-7f	ENSBTAG00000021965	SUB1
-1.671	bta-let-7f	ENSBTAG00000009541	SUCLG2
-1.671	bta-let-7f	ENSBTAG00000004720	SULF1
-1.671	bta-let-7f	ENSBTAG00000007490	SULF2
-1.671	bta-let-7f	ENSBTAG00000006160	SUOX
-1.671	bta-let-7f	ENSBTAG00000008196	SWSAP1
-1.671	bta-let-7f	ENSBTAG00000004492	SWT1
-1.671	bta-let-7f	ENSBTAG00000026684	SYNC
-1.671	bta-let-7f	ENSBTAG00000006672	SYNCRIP
-1.671	bta-let-7f	ENSBTAG00000007586	SYNJ2BP
-1.671	bta-let-7f	ENSBTAG00000021132	SYNPO2L
-1.671	bta-let-7f	ENSBTAG00000034693	SYT1
-1.671	bta-let-7f	ENSBTAG00000011209	SYT11
-1.671	bta-let-7f	ENSBTAG00000047648	SYT2
-1.671	bta-let-7f	ENSBTAG00000019947	SYT7
-1.671	bta-let-7f	ENSBTAG00000013454	TAB2
-1.671	bta-let-7f	ENSBTAG00000000895	TAF9B
-1.671	bta-let-7f	ENSBTAG00000007196	TAGLN
-1.671	bta-let-7f	ENSBTAG00000000827	TAOK1
-1.671	bta-let-7f	ENSBTAG00000000435	TARBP2
-1.671	bta-let-7f	ENSBTAG00000011280	TBKBP1
-1.671	bta-let-7f	ENSBTAG00000011384	TBX5
-1.671	bta-let-7f	ENSBTAG00000019495	TEAD3
-1.671	bta-let-7f	ENSBTAG00000012143	TECPR2
-1.671	bta-let-7f	ENSBTAG00000017682	TET2
-1.671	bta-let-7f	ENSBTAG00000002105	TEX261
-1.671	bta-let-7f	ENSBTAG00000014228	TFEC
-1.671	bta-let-7f	ENSBTAG00000005309	TGDS
-1.671	bta-let-7f	ENSBTAG00000018035	TGFBR1
-1.671	bta-let-7f	ENSBTAG00000024269	TGFBR3
-1.671	bta-let-7f	ENSBTAG00000022450	THAP9
-1.671	bta-let-7f	ENSBTAG00000002006	THBS1
-1.671	bta-let-7f	ENSBTAG00000008388	THOC2
-1.671	bta-let-7f	ENSBTAG00000011666	THRSP
-1.671	bta-let-7f	ENSBTAG00000019182	TIA1
-1.671	bta-let-7f	ENSBTAG00000018496	TIMM17B
-1.671	bta-let-7f	ENSBTAG00000006240	TLR4
-1.671	bta-let-7f	ENSBTAG00000016505	TMC7
-1.671	bta-let-7f	ENSBTAG00000020180	TMED5
-1.671	bta-let-7f	ENSBTAG00000005482	TMEM135
-1.671	bta-let-7f	ENSBTAG00000021604	TMEM138
-1.671	bta-let-7f	ENSBTAG00000007107	TMEM143
-1.671	bta-let-7f	ENSBTAG00000019229	TMEM144
-1.671	bta-let-7f	ENSBTAG00000039591	TMEM167A
-1.671	bta-let-7f	ENSBTAG00000046341	TMEM178B
-1.671	bta-let-7f	ENSBTAG00000005090	TMEM2
-1.671	bta-let-7f	ENSBTAG00000009163	TMEM234
-1.671	bta-let-7f	ENSBTAG00000014484	TMEM26
-1.671	bta-let-7f	ENSBTAG00000017115	TMEM41A
-1.671	bta-let-7f	ENSBTAG00000022114	TMEM65
-1.671	bta-let-7f	ENSBTAG00000014011	TMOD2
-1.671	bta-let-7f	ENSBTAG00000004240	TMPO
-1.671	bta-let-7f	ENSBTAG00000009132	TMPRSS2
-1.671	bta-let-7f	ENSBTAG00000009023	TMTC3
-1.671	bta-let-7f	ENSBTAG00000000436	TNFAIP3
-1.671	bta-let-7f	ENSBTAG00000024928	TNFRSF1B
-1.671	bta-let-7f	ENSBTAG00000018994	TNFSF10
-1.671	bta-let-7f	ENSBTAG00000046266	TNFSF9
-1.671	bta-let-7f	ENSBTAG00000015109	TOB2
-1.671	bta-let-7f	ENSBTAG00000035230	TOR1AIP2
-1.671	bta-let-7f	ENSBTAG00000001069	TP53
-1.671	bta-let-7f	ENSBTAG00000015460	TP63
-1.671	bta-let-7f	ENSBTAG00000011424	TPM2
-1.671	bta-let-7f	ENSBTAG00000015403	TPP1
-1.671	bta-let-7f	ENSBTAG00000001931	TRABD
-1.671	bta-let-7f	ENSBTAG00000021452	TRANK1
-1.671	bta-let-7f	ENSBTAG00000047214	TRAPPC1
-1.671	bta-let-7f	ENSBTAG00000007100	TRAPPC10
-1.671	bta-let-7f	ENSBTAG00000018575	TRHDE
-1.671	bta-let-7f	ENSBTAG00000023179	TRIB1
-1.671	bta-let-7f	ENSBTAG00000016045	TRIB2
-1.671	bta-let-7f	ENSBTAG00000019646	TRIM41
-1.671	bta-let-7f	ENSBTAG00000047877	TRIM67
-1.671	bta-let-7f	ENSBTAG00000002539	TRIOBP
-1.671	bta-let-7f	ENSBTAG00000019325	TRMT1
-1.671	bta-let-7f	ENSBTAG00000000197	TRMT10A
-1.671	bta-let-7f	ENSBTAG00000015781	TRMT13
-1.671	bta-let-7f	ENSBTAG00000011285	TRMT1L
-1.671	bta-let-7f	ENSBTAG00000033076	TRPM6
-1.671	bta-let-7f	ENSBTAG00000005190	TSC1
-1.671	bta-let-7f	ENSBTAG00000018402	TSC22D2
-1.671	bta-let-7f	ENSBTAG00000006486	TSEN34
-1.671	bta-let-7f	ENSBTAG00000021484	TSPAN18
-1.671	bta-let-7f	ENSBTAG00000015961	TSPAN2
-1.671	bta-let-7f	ENSBTAG00000018607	TSPEAR
-1.671	bta-let-7f	ENSBTAG00000005635	TTC39C
-1.671	bta-let-7f	ENSBTAG00000000773	TTC9C
-1.671	bta-let-7f	ENSBTAG00000014159	TTL
-1.671	bta-let-7f	ENSBTAG00000018415	TTLL4
-1.671	bta-let-7f	ENSBTAG00000009332	TTLL6
-1.671	bta-let-7f	ENSBTAG00000021013	TUBB4A
-1.671	bta-let-7f	ENSBTAG00000020962	TUSC2
-1.671	bta-let-7f	ENSBTAG00000016360	TVP23A
-1.671	bta-let-7f	ENSBTAG00000001768	TXLNG
-1.671	bta-let-7f	ENSBTAG00000007003	TYMS
-1.671	bta-let-7f	ENSBTAG00000019232	TYW5
-1.671	bta-let-7f	ENSBTAG00000048090	UBE2G2
-1.671	bta-let-7f	ENSBTAG00000046033	UBFD1
-1.671	bta-let-7f	ENSBTAG00000014021	UBN2
-1.671	bta-let-7f	ENSBTAG00000015169	UBXN4
-1.671	bta-let-7f	ENSBTAG00000013620	UCHL5
-1.671	bta-let-7f	ENSBTAG00000020410	UFL1
-1.671	bta-let-7f	ENSBTAG00000005444	UGGT1
-1.671	bta-let-7f	ENSBTAG00000004574	UGT8
-1.671	bta-let-7f	ENSBTAG00000002224	UHRF1
-1.671	bta-let-7f	ENSBTAG00000009267	UHRF1BP1
-1.671	bta-let-7f	ENSBTAG00000014897	UNC5A
-1.671	bta-let-7f	ENSBTAG00000015758	USB1
-1.671	bta-let-7f	ENSBTAG00000017179	USP12
-1.671	bta-let-7f	ENSBTAG00000020311	USP20
-1.671	bta-let-7f	ENSBTAG00000021893	USP21
-1.671	bta-let-7f	ENSBTAG00000016990	USP24
-1.671	bta-let-7f	ENSBTAG00000020089	USP32
-1.671	bta-let-7f	ENSBTAG00000001356	USP38
-1.671	bta-let-7f	ENSBTAG00000019946	USP44
-1.671	bta-let-7f	ENSBTAG00000010919	USP47
-1.671	bta-let-7f	ENSBTAG00000006843	UTP15
-1.671	bta-let-7f	ENSBTAG00000009665	UTRN
-1.671	bta-let-7f	ENSBTAG00000006560	VANGL2
-1.671	bta-let-7f	ENSBTAG00000031575	VAV3
-1.671	bta-let-7f	ENSBTAG00000006695	VCPIP1
-1.671	bta-let-7f	ENSBTAG00000014044	VEZT
-1.671	bta-let-7f	ENSBTAG00000026156	VGLL3
-1.671	bta-let-7f	ENSBTAG00000018463	VIM
-1.671	bta-let-7f	ENSBTAG00000014838	VPS26B
-1.671	bta-let-7f	ENSBTAG00000004203	VPS33A
-1.671	bta-let-7f	ENSBTAG00000032055	VPS39
-1.671	bta-let-7f	ENSBTAG00000017158	VSNL1
-1.671	bta-let-7f	ENSBTAG00000005064	WARS2
-1.671	bta-let-7f	ENSBTAG00000000683	WDR37
-1.671	bta-let-7f	ENSBTAG00000001387	WDR73
-1.671	bta-let-7f	ENSBTAG00000012049	WIPI2
-1.671	bta-let-7f	ENSBTAG00000023182	WNK3
-1.671	bta-let-7f	ENSBTAG00000015364	WNT1
-1.671	bta-let-7f	ENSBTAG00000046328	XG
-1.671	bta-let-7f	ENSBTAG00000012718	XK
-1.671	bta-let-7f	ENSBTAG00000008800	XKR8
-1.671	bta-let-7f	ENSBTAG00000004438	XPNPEP1
-1.671	bta-let-7f	ENSBTAG00000011524	XRN1
-1.671	bta-let-7f	ENSBTAG00000005523	XYLT1
-1.671	bta-let-7f	ENSBTAG00000020273	YOD1
-1.671	bta-let-7f	ENSBTAG00000019806	YPEL2
-1.671	bta-let-7f	ENSBTAG00000018557	YTHDF3
-1.671	bta-let-7f	ENSBTAG00000012406	ZBP1
-1.671	bta-let-7f	ENSBTAG00000003339	ZBTB10
-1.671	bta-let-7f	ENSBTAG00000038498	ZBTB39
-1.671	bta-let-7f	ENSBTAG00000007761	ZBTB5
-1.671	bta-let-7f	ENSBTAG00000021472	ZC3H3
-1.671	bta-let-7f	ENSBTAG00000021617	ZC3HAV1
-1.671	bta-let-7f	ENSBTAG00000002116	ZCCHC3
-1.671	bta-let-7f	ENSBTAG00000005265	ZCCHC9
-1.671	bta-let-7f	ENSBTAG00000021577	ZFYVE16
-1.671	bta-let-7f	ENSBTAG00000014334	ZFYVE26
-1.671	bta-let-7f	ENSBTAG00000012463	ZMAT3
-1.671	bta-let-7f	ENSBTAG00000039242	ZNF10
-1.671	bta-let-7f	ENSBTAG00000037803	ZNF197
-1.671	bta-let-7f	ENSBTAG00000005195	ZNF200
-1.671	bta-let-7f	ENSBTAG00000016684	ZNF202
-1.671	bta-let-7f	ENSBTAG00000003638	ZNF215
-1.671	bta-let-7f	ENSBTAG00000010255	ZNF24
-1.671	bta-let-7f	ENSBTAG00000020185	ZNF275
-1.671	bta-let-7f	ENSBTAG00000001005	ZNF280B
-1.671	bta-let-7f	ENSBTAG00000010217	ZNF318
-1.671	bta-let-7f	ENSBTAG00000003465	ZNF329
-1.671	bta-let-7f	ENSBTAG00000039313	ZNF341
-1.671	bta-let-7f	ENSBTAG00000006428	ZNF354A
-1.671	bta-let-7f	ENSBTAG00000012629	ZNF362
-1.671	bta-let-7f	ENSBTAG00000011646	ZNF512B
-1.671	bta-let-7f	ENSBTAG00000004650	ZNF516
-1.671	bta-let-7f	ENSBTAG00000031686	ZNF566
-1.671	bta-let-7f	ENSBTAG00000000801	ZNF583
-1.671	bta-let-7f	ENSBTAG00000016496	ZNF641
-1.671	bta-let-7f	ENSBTAG00000011200	ZNF644
-1.671	bta-let-7f	ENSBTAG00000001919	ZNF652
-1.671	bta-let-7f	ENSBTAG00000018094	ZNF689
-1.671	bta-let-7f	ENSBTAG00000032187	ZNF697
-1.671	bta-let-7f	ENSBTAG00000019174	ZNF710
-1.671	bta-let-7f	ENSBTAG00000016502	ZNF740
-1.671	bta-let-7f	ENSBTAG00000016299	ZNF784
-1.671	bta-let-7f	ENSBTAG00000005866	ZNF81
-1.671	bta-let-7f	ENSBTAG00000038541	ZNF879
-1.671	bta-let-7f	ENSBTAG00000003666	ZPLD1
-1.671	bta-let-7f	ENSBTAG00000002527	ZSWIM4
-1.671	bta-let-7f	ENSBTAG00000012648	ZSWIM5
1.715	bta-miR-100	ENSBTAG00000012525	ABO
1.715	bta-miR-100	ENSBTAG00000009520	ADCY1
1.715	bta-miR-100	ENSBTAG00000046323	ADGRG1
1.715	bta-miR-100	ENSBTAG00000001579	AGO2
1.715	bta-miR-100	ENSBTAG00000015251	ALG13
1.715	bta-miR-100	ENSBTAG00000022288	AMMECR1
1.715	bta-miR-100	ENSBTAG00000024815	ANKRD28
1.715	bta-miR-100	ENSBTAG00000007808	ANTXR1
1.715	bta-miR-100	ENSBTAG00000003941	AP1AR
1.715	bta-miR-100	ENSBTAG00000008607	ARID3A
1.715	bta-miR-100	ENSBTAG00000016484	ATP11C
1.715	bta-miR-100	ENSBTAG00000017840	BAZ2A
1.715	bta-miR-100	ENSBTAG00000006420	BMPR2
1.715	bta-miR-100	ENSBTAG00000014325	C1orf109
1.715	bta-miR-100	ENSBTAG00000006403	C1orf115
1.715	bta-miR-100	ENSBTAG00000003494	C20orf194
1.715	bta-miR-100	ENSBTAG00000014602	CAMTA1
1.715	bta-miR-100	ENSBTAG00000015273	CAND2
1.715	bta-miR-100	ENSBTAG00000019818	CASZ1
1.715	bta-miR-100	ENSBTAG00000004207	CD93
1.715	bta-miR-100	ENSBTAG00000009586	CDC25A
1.715	bta-miR-100	ENSBTAG00000004802	CEP170B
1.715	bta-miR-100	ENSBTAG00000009579	CEP85
1.715	bta-miR-100	ENSBTAG00000013920	CFAP44
1.715	bta-miR-100	ENSBTAG00000019060	CLDN11
1.715	bta-miR-100	ENSBTAG00000004165	CLYBL
1.715	bta-miR-100	ENSBTAG00000000081	COL4A3BP
1.715	bta-miR-100	ENSBTAG00000007514	CPNE5
1.715	bta-miR-100	ENSBTAG00000003822	CROCC
1.715	bta-miR-100	ENSBTAG00000013402	CTDSPL
1.715	bta-miR-100	ENSBTAG00000031998	CXCL16
1.715	bta-miR-100	ENSBTAG00000012212	CYP26B1
1.715	bta-miR-100	ENSBTAG00000008993	DDX26B
1.715	bta-miR-100	ENSBTAG00000001478	DESI2
1.715	bta-miR-100	ENSBTAG00000020015	DFFB
1.715	bta-miR-100	ENSBTAG00000006205	DNAJB7
1.715	bta-miR-100	ENSBTAG00000015165	DPY19L3
1.715	bta-miR-100	ENSBTAG00000014400	E2F2
1.715	bta-miR-100	ENSBTAG00000033197	EPDR1
1.715	bta-miR-100	ENSBTAG00000012779	FAM49A
1.715	bta-miR-100	ENSBTAG00000002981	FAM64A
1.715	bta-miR-100	ENSBTAG00000006722	FGF16
1.715	bta-miR-100	ENSBTAG00000007164	FGFR3
1.715	bta-miR-100	ENSBTAG00000047502	FKBP5
1.715	bta-miR-100	ENSBTAG00000016457	FXR1
1.715	bta-miR-100	ENSBTAG00000020957	FZD5
1.715	bta-miR-100	ENSBTAG00000015072	FZD8
1.715	bta-miR-100	ENSBTAG00000007417	GDF11
1.715	bta-miR-100	ENSBTAG00000026191	GET4
1.715	bta-miR-100	ENSBTAG00000017465	GNS
1.715	bta-miR-100	ENSBTAG00000009755	GOLGA3
1.715	bta-miR-100	ENSBTAG00000019596	GPRC5B
1.715	bta-miR-100	ENSBTAG00000007485	GRHL1
1.715	bta-miR-100	ENSBTAG00000014576	GUCY1A3
1.715	bta-miR-100	ENSBTAG00000047904	HCAR3
1.715	bta-miR-100	ENSBTAG00000017360	HDAC3
1.715	bta-miR-100	ENSBTAG00000012436	HES7
1.715	bta-miR-100	ENSBTAG00000000781	HIP1
1.715	bta-miR-100	ENSBTAG00000006490	HLA-DOA
1.715	bta-miR-100	ENSBTAG00000013263	HOXA1
1.715	bta-miR-100	ENSBTAG00000017391	HS3ST2
1.715	bta-miR-100	ENSBTAG00000007866	HS3ST3B1
1.715	bta-miR-100	ENSBTAG00000031679	HSD17B13
1.715	bta-miR-100	ENSBTAG00000018732	HSPA12B
1.715	bta-miR-100	ENSBTAG00000034918	IFIT2
1.715	bta-miR-100	ENSBTAG00000009768	IFIT3
1.715	bta-miR-100	ENSBTAG00000021527	IGF1R
1.715	bta-miR-100	ENSBTAG00000001100	IL22RA1
1.715	bta-miR-100	ENSBTAG00000000296	IMPDH1
1.715	bta-miR-100	ENSBTAG00000001354	INPP5E
1.715	bta-miR-100	ENSBTAG00000045526	INSM1
1.715	bta-miR-100	ENSBTAG00000002504	IREB2
1.715	bta-miR-100	ENSBTAG00000009845	ITPK1
1.715	bta-miR-100	ENSBTAG00000011081	KBTBD8
1.715	bta-miR-100	ENSBTAG00000048062	KDM6B
1.715	bta-miR-100	ENSBTAG00000003061	LAMA5
1.715	bta-miR-100	ENSBTAG00000013899	LARP4B
1.715	bta-miR-100	ENSBTAG00000019031	LPPR4
1.715	bta-miR-100	ENSBTAG00000020214	LRRC8B
1.715	bta-miR-100	ENSBTAG00000024144	LURAP1
1.715	bta-miR-100	ENSBTAG00000018905	MAN2A2
1.715	bta-miR-100	ENSBTAG00000004564	MBNL1
1.715	bta-miR-100	ENSBTAG00000035858	MCC
1.715	bta-miR-100	ENSBTAG00000001030	MTMR3
1.715	bta-miR-100	ENSBTAG00000015325	MTOR
1.715	bta-miR-100	ENSBTAG00000030337	MYCBP
1.715	bta-miR-100	ENSBTAG00000012998	NAA30
1.715	bta-miR-100	ENSBTAG00000004136	NFE2L3
1.715	bta-miR-100	ENSBTAG00000018206	NIPAL2
1.715	bta-miR-100	ENSBTAG00000000579	NIPBL
1.715	bta-miR-100	ENSBTAG00000020153	NIT1
1.715	bta-miR-100	ENSBTAG00000004505	NLRC3
1.715	bta-miR-100	ENSBTAG00000018540	NOX4
1.715	bta-miR-100	ENSBTAG00000009488	NXF1
1.715	bta-miR-100	ENSBTAG00000003381	PAPD7
1.715	bta-miR-100	ENSBTAG00000015426	PDLIM4
1.715	bta-miR-100	ENSBTAG00000019587	PI15
1.715	bta-miR-100	ENSBTAG00000014453	PLK1
1.715	bta-miR-100	ENSBTAG00000002844	PPFIA3
1.715	bta-miR-100	ENSBTAG00000016711	PPIF
1.715	bta-miR-100	ENSBTAG00000011857	PPM1H
1.715	bta-miR-100	ENSBTAG00000012447	PPP1CB
1.715	bta-miR-100	ENSBTAG00000021100	PPP1R3F
1.715	bta-miR-100	ENSBTAG00000016005	PPP3CA
1.715	bta-miR-100	ENSBTAG00000000545	PPP4R3B
1.715	bta-miR-100	ENSBTAG00000000816	PRDM1
1.715	bta-miR-100	ENSBTAG00000004958	PTPRN2
1.715	bta-miR-100	ENSBTAG00000009233	RAC1
1.715	bta-miR-100	ENSBTAG00000008967	RAP1B
1.715	bta-miR-100	ENSBTAG00000027201	RAPH1
1.715	bta-miR-100	ENSBTAG00000019967	RASA3
1.715	bta-miR-100	ENSBTAG00000008006	RASGRP3
1.715	bta-miR-100	ENSBTAG00000002669	RASSF4
1.715	bta-miR-100	ENSBTAG00000030686	RAVER2
1.715	bta-miR-100	ENSBTAG00000031824	RBM19
1.715	bta-miR-100	ENSBTAG00000034269	RCBTB1
1.715	bta-miR-100	ENSBTAG00000006557	RHEBL1
1.715	bta-miR-100	ENSBTAG00000021140	RMND5A
1.715	bta-miR-100	ENSBTAG00000009055	RNF144B
1.715	bta-miR-100	ENSBTAG00000002883	RPTOR
1.715	bta-miR-100	ENSBTAG00000018438	RRAGD
1.715	bta-miR-100	ENSBTAG00000004804	RRN3
1.715	bta-miR-100	ENSBTAG00000002676	SAE1
1.715	bta-miR-100	ENSBTAG00000010163	SCNN1G
1.715	bta-miR-100	ENSBTAG00000004172	SETD1B
1.715	bta-miR-100	ENSBTAG00000013869	SH3BP4
1.715	bta-miR-100	ENSBTAG00000019870	SLC14A1
1.715	bta-miR-100	ENSBTAG00000032301	SLC26A7
1.715	bta-miR-100	ENSBTAG00000011284	SLC39A1
1.715	bta-miR-100	ENSBTAG00000007163	SLC44A1
1.715	bta-miR-100	ENSBTAG00000010856	SLC8A2
1.715	bta-miR-100	ENSBTAG00000019220	SMARCA4
1.715	bta-miR-100	ENSBTAG00000003399	SMARCA5
1.715	bta-miR-100	ENSBTAG00000037935	SMARCD1
1.715	bta-miR-100	ENSBTAG00000012997	SMPDL3B
1.715	bta-miR-100	ENSBTAG00000014611	SORL1
1.715	bta-miR-100	ENSBTAG00000040006	SRSF3
1.715	bta-miR-100	ENSBTAG00000005356	ST5
1.715	bta-miR-100	ENSBTAG00000046548	ST6GALNAC4
1.715	bta-miR-100	ENSBTAG00000010125	STAT5B
1.715	bta-miR-100	ENSBTAG00000019757	SUDS3
1.715	bta-miR-100	ENSBTAG00000000827	TAOK1
1.715	bta-miR-100	ENSBTAG00000003697	TARDBP
1.715	bta-miR-100	ENSBTAG00000011280	TBKBP1
1.715	bta-miR-100	ENSBTAG00000007765	TFCP2L1
1.715	bta-miR-100	ENSBTAG00000012271	THAP2
1.715	bta-miR-100	ENSBTAG00000007190	THAP6
1.715	bta-miR-100	ENSBTAG00000003567	TIMM10B
1.715	bta-miR-100	ENSBTAG00000005482	TMEM135
1.715	bta-miR-100	ENSBTAG00000005100	TMEM30A
1.715	bta-miR-100	ENSBTAG00000012099	TMEM87B
1.715	bta-miR-100	ENSBTAG00000008342	TMPRSS13
1.715	bta-miR-100	ENSBTAG00000014551	TNFAIP8
1.715	bta-miR-100	ENSBTAG00000037765	TNFAIP8L1
1.715	bta-miR-100	ENSBTAG00000023179	TRIB1
1.715	bta-miR-100	ENSBTAG00000016045	TRIB2
1.715	bta-miR-100	ENSBTAG00000002451	TTC39A
1.715	bta-miR-100	ENSBTAG00000019725	UBE4A
1.715	bta-miR-100	ENSBTAG00000015094	VNN1
1.715	bta-miR-100	ENSBTAG00000013824	WWC3
1.715	bta-miR-100	ENSBTAG00000006204	XPNPEP3
1.715	bta-miR-100	ENSBTAG00000014564	XXYLT1
1.715	bta-miR-100	ENSBTAG00000001724	ZADH2
1.715	bta-miR-100	ENSBTAG00000020117	ZBTB7A
1.715	bta-miR-100	ENSBTAG00000035018	ZCCHC12
1.715	bta-miR-100	ENSBTAG00000017731	ZFAT
1.715	bta-miR-100	ENSBTAG00000013485	ZFYVE19
1.715	bta-miR-100	ENSBTAG00000032018	ZNF19
1.715	bta-miR-100	ENSBTAG00000037803	ZNF197
1.715	bta-miR-100	ENSBTAG00000031352	ZNF554
1.715	bta-miR-100	ENSBTAG00000000260	ZNRF2
1.715	bta-miR-100	ENSBTAG00000016316	ZZEF1
1.309	bta-miR-143	ENSBTAG00000025167	ABHD15
1.309	bta-miR-143	ENSBTAG00000006816	ABHD17B
1.309	bta-miR-143	ENSBTAG00000019954	ABHD2
1.309	bta-miR-143	ENSBTAG00000015026	ABL2
1.309	bta-miR-143	ENSBTAG00000014476	ADAL
1.309	bta-miR-143	ENSBTAG00000005481	ADAM10
1.309	bta-miR-143	ENSBTAG00000002997	ADAMTSL1
1.309	bta-miR-143	ENSBTAG00000020247	ADCYAP1R1
1.309	bta-miR-143	ENSBTAG00000009076	ADD2
1.309	bta-miR-143	ENSBTAG00000003265	ADD3
1.309	bta-miR-143	ENSBTAG00000004895	AFAP1L2
1.309	bta-miR-143	ENSBTAG00000018488	AFF1
1.309	bta-miR-143	ENSBTAG00000018893	AHCYL1
1.309	bta-miR-143	ENSBTAG00000046484	AIF1L
1.309	bta-miR-143	ENSBTAG00000009642	AKAP5
1.309	bta-miR-143	ENSBTAG00000017719	AKAP6
1.309	bta-miR-143	ENSBTAG00000007395	ALS2
1.309	bta-miR-143	ENSBTAG00000008839	AMER1
1.309	bta-miR-143	ENSBTAG00000023283	AMICA1
1.309	bta-miR-143	ENSBTAG00000022288	AMMECR1
1.309	bta-miR-143	ENSBTAG00000018945	AMOTL1
1.309	bta-miR-143	ENSBTAG00000002755	ANKRD12
1.309	bta-miR-143	ENSBTAG00000024815	ANKRD28
1.309	bta-miR-143	ENSBTAG00000011337	ANKRD33B
1.309	bta-miR-143	ENSBTAG00000005133	ANKS6
1.309	bta-miR-143	ENSBTAG00000031346	ANKUB1
1.309	bta-miR-143	ENSBTAG00000015304	ANXA9
1.309	bta-miR-143	ENSBTAG00000030334	AOC2
1.309	bta-miR-143	ENSBTAG00000020316	AP2B1
1.309	bta-miR-143	ENSBTAG00000021883	AP3M1
1.309	bta-miR-143	ENSBTAG00000001057	ARFGAP3
1.309	bta-miR-143	ENSBTAG00000027151	ARHGAP26
1.309	bta-miR-143	ENSBTAG00000018912	ARHGEF1
1.309	bta-miR-143	ENSBTAG00000013401	ARHGEF40
1.309	bta-miR-143	ENSBTAG00000011828	ARID3B
1.309	bta-miR-143	ENSBTAG00000019834	ARL15
1.309	bta-miR-143	ENSBTAG00000004844	ARL2BP
1.309	bta-miR-143	ENSBTAG00000012263	ASAP3
1.309	bta-miR-143	ENSBTAG00000018185	ASB4
1.309	bta-miR-143	ENSBTAG00000003954	ASH1L
1.309	bta-miR-143	ENSBTAG00000026283	ASPH
1.309	bta-miR-143	ENSBTAG00000038117	ATG10
1.309	bta-miR-143	ENSBTAG00000012833	ATG2B
1.309	bta-miR-143	ENSBTAG00000012031	ATG9B
1.309	bta-miR-143	ENSBTAG00000016167	ATL2
1.309	bta-miR-143	ENSBTAG00000024000	ATOH8
1.309	bta-miR-143	ENSBTAG00000027081	ATP10A
1.309	bta-miR-143	ENSBTAG00000000290	ATP11B
1.309	bta-miR-143	ENSBTAG00000016484	ATP11C
1.309	bta-miR-143	ENSBTAG00000002703	ATP6V1A
1.309	bta-miR-143	ENSBTAG00000026236	AZGP1
1.309	bta-miR-143	ENSBTAG00000013641	BAG3
1.309	bta-miR-143	ENSBTAG00000011467	BATF2
1.309	bta-miR-143	ENSBTAG00000006528	BBS9
1.309	bta-miR-143	ENSBTAG00000019302	BCL2
1.309	bta-miR-143	ENSBTAG00000004962	BCORL1
1.309	bta-miR-143	ENSBTAG00000000231	BMPR1A
1.309	bta-miR-143	ENSBTAG00000011074	BRD2
1.309	bta-miR-143	ENSBTAG00000011581	BSN
1.309	bta-miR-143	ENSBTAG00000011871	BTLA
1.309	bta-miR-143	ENSBTAG00000031753	BTN1A1
1.309	bta-miR-143	ENSBTAG00000018743	C12orf29
1.309	bta-miR-143	ENSBTAG00000039485	C17orf104
1.309	bta-miR-143	ENSBTAG00000023453	C19orf54
1.309	bta-miR-143	ENSBTAG00000006403	C1orf115
1.309	bta-miR-143	ENSBTAG00000002848	C1orf74
1.309	bta-miR-143	ENSBTAG00000017375	C4orf32
1.309	bta-miR-143	ENSBTAG00000003240	C9orf152
1.309	bta-miR-143	ENSBTAG00000013231	C9orf40
1.309	bta-miR-143	ENSBTAG00000017733	CA2
1.309	bta-miR-143	ENSBTAG00000016455	CACHD1
1.309	bta-miR-143	ENSBTAG00000014828	CACNA1A
1.309	bta-miR-143	ENSBTAG00000020887	CACNA1E
1.309	bta-miR-143	ENSBTAG00000022808	CACUL1
1.309	bta-miR-143	ENSBTAG00000009219	CADM2
1.309	bta-miR-143	ENSBTAG00000043969	CALN1
1.309	bta-miR-143	ENSBTAG00000016744	CAPRIN1
1.309	bta-miR-143	ENSBTAG00000020136	CASK
1.309	bta-miR-143	ENSBTAG00000015718	CASP8
1.309	bta-miR-143	ENSBTAG00000016103	CBFB
1.309	bta-miR-143	ENSBTAG00000006817	CBL
1.309	bta-miR-143	ENSBTAG00000006246	CBX5
1.309	bta-miR-143	ENSBTAG00000017157	CCDC110
1.309	bta-miR-143	ENSBTAG00000021940	CCDC149
1.309	bta-miR-143	ENSBTAG00000018955	CCDC169-SOHLH2
1.309	bta-miR-143	ENSBTAG00000002390	CCDC184
1.309	bta-miR-143	ENSBTAG00000011138	CCDC58
1.309	bta-miR-143	ENSBTAG00000039635	CCDC97
1.309	bta-miR-143	ENSBTAG00000003960	CCP110
1.309	bta-miR-143	ENSBTAG00000013586	CCR2
1.309	bta-miR-143	ENSBTAG00000011578	CD44
1.309	bta-miR-143	ENSBTAG00000006466	CD53
1.309	bta-miR-143	ENSBTAG00000007421	CDH5
1.309	bta-miR-143	ENSBTAG00000010109	CDK1
1.309	bta-miR-143	ENSBTAG00000020504	CDK2AP1
1.309	bta-miR-143	ENSBTAG00000010979	CDKL3
1.309	bta-miR-143	ENSBTAG00000010304	CHKA
1.309	bta-miR-143	ENSBTAG00000004328	CHST10
1.309	bta-miR-143	ENSBTAG00000004293	CLEC12B
1.309	bta-miR-143	ENSBTAG00000005565	CLN6
1.309	bta-miR-143	ENSBTAG00000002826	CLSPN
1.309	bta-miR-143	ENSBTAG00000010846	CNNM3
1.309	bta-miR-143	ENSBTAG00000005526	COG5
1.309	bta-miR-143	ENSBTAG00000013103	COL1A1
1.309	bta-miR-143	ENSBTAG00000010179	COL5A3
1.309	bta-miR-143	ENSBTAG00000020622	COL9A2
1.309	bta-miR-143	ENSBTAG00000005068	COMMD2
1.309	bta-miR-143	ENSBTAG00000004333	COPA
1.309	bta-miR-143	ENSBTAG00000002199	CORIN
1.309	bta-miR-143	ENSBTAG00000033136	COX20
1.309	bta-miR-143	ENSBTAG00000007073	CPB2
1.309	bta-miR-143	ENSBTAG00000019847	CPEB2
1.309	bta-miR-143	ENSBTAG00000007142	CPPED1
1.309	bta-miR-143	ENSBTAG00000011957	CREBL2
1.309	bta-miR-143	ENSBTAG00000000455	CREBZF
1.309	bta-miR-143	ENSBTAG00000010835	CRELD1
1.309	bta-miR-143	ENSBTAG00000018381	CRLF3
1.309	bta-miR-143	ENSBTAG00000017550	CSNK1G3
1.309	bta-miR-143	ENSBTAG00000007117	CTC1
1.309	bta-miR-143	ENSBTAG00000006367	CTGF
1.309	bta-miR-143	ENSBTAG00000014791	CTH
1.309	bta-miR-143	ENSBTAG00000002411	CTNND1
1.309	bta-miR-143	ENSBTAG00000015566	CTR9
1.309	bta-miR-143	ENSBTAG00000000085	CYP1A2
1.309	bta-miR-143	ENSBTAG00000000738	DAPK1
1.309	bta-miR-143	ENSBTAG00000006048	DCAKD
1.309	bta-miR-143	ENSBTAG00000021240	DCSTAMP
1.309	bta-miR-143	ENSBTAG00000006410	DCTN5
1.309	bta-miR-143	ENSBTAG00000019591	DCX
1.309	bta-miR-143	ENSBTAG00000034776	DDAH1
1.309	bta-miR-143	ENSBTAG00000012705	DEGS1
1.309	bta-miR-143	ENSBTAG00000012433	DENND1B
1.309	bta-miR-143	ENSBTAG00000031809	DENND1C
1.309	bta-miR-143	ENSBTAG00000012194	DENND2C
1.309	bta-miR-143	ENSBTAG00000021905	DGKB
1.309	bta-miR-143	ENSBTAG00000004557	DHRS9
1.309	bta-miR-143	ENSBTAG00000020414	DHX37
1.309	bta-miR-143	ENSBTAG00000020886	DIEXF
1.309	bta-miR-143	ENSBTAG00000005246	DIP2B
1.309	bta-miR-143	ENSBTAG00000019889	DIS3
1.309	bta-miR-143	ENSBTAG00000008665	DIXDC1
1.309	bta-miR-143	ENSBTAG00000011291	DLG3
1.309	bta-miR-143	ENSBTAG00000020878	DMTF1
1.309	bta-miR-143	ENSBTAG00000011217	DNAJC11
1.309	bta-miR-143	ENSBTAG00000012065	DNAJC3
1.309	bta-miR-143	ENSBTAG00000021143	DNMT3A
1.309	bta-miR-143	ENSBTAG00000014612	DOCK2
1.309	bta-miR-143	ENSBTAG00000016609	DQX1
1.309	bta-miR-143	ENSBTAG00000021072	DTNB
1.309	bta-miR-143	ENSBTAG00000011998	DUT
1.309	bta-miR-143	ENSBTAG00000003419	EAPP
1.309	bta-miR-143	ENSBTAG00000045593	EARS2
1.309	bta-miR-143	ENSBTAG00000017662	EEF2K
1.309	bta-miR-143	ENSBTAG00000038733	EFS
1.309	bta-miR-143	ENSBTAG00000009106	EIF2A
1.309	bta-miR-143	ENSBTAG00000008703	EIF2AK2
1.309	bta-miR-143	ENSBTAG00000000184	EIF2AK3
1.309	bta-miR-143	ENSBTAG00000005683	ELAC1
1.309	bta-miR-143	ENSBTAG00000004953	ELK4
1.309	bta-miR-143	ENSBTAG00000003490	ELMO1
1.309	bta-miR-143	ENSBTAG00000002691	ELMOD1
1.309	bta-miR-143	ENSBTAG00000036078	EMP1
1.309	bta-miR-143	ENSBTAG00000004330	ENO4
1.309	bta-miR-143	ENSBTAG00000021830	ENPP1
1.309	bta-miR-143	ENSBTAG00000007123	ENSA
1.309	bta-miR-143	ENSBTAG00000006667	EPB41
1.309	bta-miR-143	ENSBTAG00000014750	EPB41L4A
1.309	bta-miR-143	ENSBTAG00000012067	EPG5
1.309	bta-miR-143	ENSBTAG00000022733	EPM2AIP1
1.309	bta-miR-143	ENSBTAG00000007837	EPT1
1.309	bta-miR-143	ENSBTAG00000013557	ERAP1
1.309	bta-miR-143	ENSBTAG00000010444	ERBB3
1.309	bta-miR-143	ENSBTAG00000032527	ERCC6
1.309	bta-miR-143	ENSBTAG00000010392	ESRRG
1.309	bta-miR-143	ENSBTAG00000008649	ETV3
1.309	bta-miR-143	ENSBTAG00000014605	ETV6
1.309	bta-miR-143	ENSBTAG00000008844	EXTL3
1.309	bta-miR-143	ENSBTAG00000017242	FADS6
1.309	bta-miR-143	ENSBTAG00000006886	FAM117A
1.309	bta-miR-143	ENSBTAG00000021492	FAM163A
1.309	bta-miR-143	ENSBTAG00000001161	FAM60A
1.309	bta-miR-143	ENSBTAG00000009867	FAM71F1
1.309	bta-miR-143	ENSBTAG00000014247	FAM83F
1.309	bta-miR-143	ENSBTAG00000005025	FAM91A1
1.309	bta-miR-143	ENSBTAG00000009061	FAR1
1.309	bta-miR-143	ENSBTAG00000044061	FAXC
1.309	bta-miR-143	ENSBTAG00000005453	FGD4
1.309	bta-miR-143	ENSBTAG00000014030	FGD6
1.309	bta-miR-143	ENSBTAG00000005198	FGF1
1.309	bta-miR-143	ENSBTAG00000048237	FGF9
1.309	bta-miR-143	ENSBTAG00000043963	FHDC1
1.309	bta-miR-143	ENSBTAG00000014418	FHIT
1.309	bta-miR-143	ENSBTAG00000019376	FNDC3B
1.309	bta-miR-143	ENSBTAG00000023929	FOSL2
1.309	bta-miR-143	ENSBTAG00000019155	FRS2
1.309	bta-miR-143	ENSBTAG00000022084	FTSJ1
1.309	bta-miR-143	ENSBTAG00000038062	FUT4
1.309	bta-miR-143	ENSBTAG00000011765	GABARAPL1
1.309	bta-miR-143	ENSBTAG00000005586	GATM
1.309	bta-miR-143	ENSBTAG00000012757	GCNT1
1.309	bta-miR-143	ENSBTAG00000001019	GDF10
1.309	bta-miR-143	ENSBTAG00000020059	GEN1
1.309	bta-miR-143	ENSBTAG00000018908	GFOD2
1.309	bta-miR-143	ENSBTAG00000002215	GFPT2
1.309	bta-miR-143	ENSBTAG00000001827	GID8
1.309	bta-miR-143	ENSBTAG00000014079	GIGYF2
1.309	bta-miR-143	ENSBTAG00000010671	GLI3
1.309	bta-miR-143	ENSBTAG00000003762	GNB5
1.309	bta-miR-143	ENSBTAG00000014549	GNL3
1.309	bta-miR-143	ENSBTAG00000017465	GNS
1.309	bta-miR-143	ENSBTAG00000031569	GOLM1
1.309	bta-miR-143	ENSBTAG00000011960	GOT1
1.309	bta-miR-143	ENSBTAG00000007172	GOT2
1.309	bta-miR-143	ENSBTAG00000009770	GPD2
1.309	bta-miR-143	ENSBTAG00000005310	GPR180
1.309	bta-miR-143	ENSBTAG00000004518	GRHL2
1.309	bta-miR-143	ENSBTAG00000007788	GRIPAP1
1.309	bta-miR-143	ENSBTAG00000007115	GSR
1.309	bta-miR-143	ENSBTAG00000015024	GXYLT1
1.309	bta-miR-143	ENSBTAG00000013341	GYG2
1.309	bta-miR-143	ENSBTAG00000030503	H2AFJ
1.309	bta-miR-143	ENSBTAG00000019322	HABP2
1.309	bta-miR-143	ENSBTAG00000020174	HBS1L
1.309	bta-miR-143	ENSBTAG00000026819	HDAC7
1.309	bta-miR-143	ENSBTAG00000000781	HIP1
1.309	bta-miR-143	ENSBTAG00000013108	HK2
1.309	bta-miR-143	ENSBTAG00000006490	HLA-DOA
1.309	bta-miR-143	ENSBTAG00000012116	HNF4A
1.309	bta-miR-143	ENSBTAG00000011396	HNRNPC
1.309	bta-miR-143	ENSBTAG00000012721	HOGA1
1.309	bta-miR-143	ENSBTAG00000001455	HOXA7
1.309	bta-miR-143	ENSBTAG00000020467	HRH4
1.309	bta-miR-143	ENSBTAG00000024889	HSBP1
1.309	bta-miR-143	ENSBTAG00000039772	HTR2B
1.309	bta-miR-143	ENSBTAG00000010791	HTR3A
1.309	bta-miR-143	ENSBTAG00000010837	HTR4
1.309	bta-miR-143	ENSBTAG00000008783	HTR7
1.309	bta-miR-143	ENSBTAG00000009768	IFIT3
1.309	bta-miR-143	ENSBTAG00000021527	IGF1R
1.309	bta-miR-143	ENSBTAG00000002402	IGF2R
1.309	bta-miR-143	ENSBTAG00000007062	IGFBP5
1.309	bta-miR-143	ENSBTAG00000019404	IL10RB
1.309	bta-miR-143	ENSBTAG00000000277	IL18
1.309	bta-miR-143	ENSBTAG00000020892	IL2RA
1.309	bta-miR-143	ENSBTAG00000021975	INADL
1.309	bta-miR-143	ENSBTAG00000014407	INO80D
1.309	bta-miR-143	ENSBTAG00000003237	IQSEC1
1.309	bta-miR-143	ENSBTAG00000017266	ITGA6
1.309	bta-miR-143	ENSBTAG00000003709	ITGB8
1.309	bta-miR-143	ENSBTAG00000003109	ITM2B
1.309	bta-miR-143	ENSBTAG00000014382	KANK4
1.309	bta-miR-143	ENSBTAG00000018699	KAT7
1.309	bta-miR-143	ENSBTAG00000019331	KATNAL2
1.309	bta-miR-143	ENSBTAG00000020630	KCMF1
1.309	bta-miR-143	ENSBTAG00000005424	KCNC1
1.309	bta-miR-143	ENSBTAG00000009024	KCND1
1.309	bta-miR-143	ENSBTAG00000012798	KCNH8
1.309	bta-miR-143	ENSBTAG00000002414	KCNJ10
1.309	bta-miR-143	ENSBTAG00000019355	KCNK10
1.309	bta-miR-143	ENSBTAG00000007768	KCNS2
1.309	bta-miR-143	ENSBTAG00000027118	KCNU1
1.309	bta-miR-143	ENSBTAG00000008435	KIAA0141
1.309	bta-miR-143	ENSBTAG00000044087	KIAA1328
1.309	bta-miR-143	ENSBTAG00000001204	KIAA1462
1.309	bta-miR-143	ENSBTAG00000018061	KIAA1715
1.309	bta-miR-143	ENSBTAG00000000300	KIAA2022
1.309	bta-miR-143	ENSBTAG00000004966	KIF1B
1.309	bta-miR-143	ENSBTAG00000003215	KIF3B
1.309	bta-miR-143	ENSBTAG00000014517	KLB
1.309	bta-miR-143	ENSBTAG00000019334	KLC2
1.309	bta-miR-143	ENSBTAG00000002129	KLF5
1.309	bta-miR-143	ENSBTAG00000009382	KLK13
1.309	bta-miR-143	ENSBTAG00000011143	KPNA1
1.309	bta-miR-143	ENSBTAG00000009778	KRAS
1.309	bta-miR-143	ENSBTAG00000007204	KRT80
1.309	bta-miR-143	ENSBTAG00000014592	LACE1
1.309	bta-miR-143	ENSBTAG00000008443	LARP1
1.309	bta-miR-143	ENSBTAG00000017164	LARP4
1.309	bta-miR-143	ENSBTAG00000030587	LASP1
1.309	bta-miR-143	ENSBTAG00000026111	LBH
1.309	bta-miR-143	ENSBTAG00000016834	LHFPL5
1.309	bta-miR-143	ENSBTAG00000003992	LHX4
1.309	bta-miR-143	ENSBTAG00000010423	LIFR
1.309	bta-miR-143	ENSBTAG00000044083	LIMK1
1.309	bta-miR-143	ENSBTAG00000010662	LIMK2
1.309	bta-miR-143	ENSBTAG00000000305	LMO4
1.309	bta-miR-143	ENSBTAG00000010693	LMO7
1.309	bta-miR-143	ENSBTAG00000020895	LOXL4
1.309	bta-miR-143	ENSBTAG00000004652	LPAR2
1.309	bta-miR-143	ENSBTAG00000018546	LRBA
1.309	bta-miR-143	ENSBTAG00000020214	LRRC8B
1.309	bta-miR-143	ENSBTAG00000018207	M6PR
1.309	bta-miR-143	ENSBTAG00000034069	MAB21L1
1.309	bta-miR-143	ENSBTAG00000003751	MACC1
1.309	bta-miR-143	ENSBTAG00000044192	MAF
1.309	bta-miR-143	ENSBTAG00000005026	MANEA
1.309	bta-miR-143	ENSBTAG00000002625	MAP3K7
1.309	bta-miR-143	ENSBTAG00000010312	MAPK1
1.309	bta-miR-143	ENSBTAG00000019574	MAPK12
1.309	bta-miR-143	ENSBTAG00000001014	MAPK7
1.309	bta-miR-143	ENSBTAG00000004709	MAPK9
1.309	bta-miR-143	ENSBTAG00000006797	MARCH3
1.309	bta-miR-143	ENSBTAG00000020981	MARCH5
1.309	bta-miR-143	ENSBTAG00000002082	MARCKS
1.309	bta-miR-143	ENSBTAG00000007825	MARK2
1.309	bta-miR-143	ENSBTAG00000008160	MBOAT2
1.309	bta-miR-143	ENSBTAG00000004007	MCF2
1.309	bta-miR-143	ENSBTAG00000005888	MDGA1
1.309	bta-miR-143	ENSBTAG00000010422	MDM2
1.309	bta-miR-143	ENSBTAG00000011790	MED14
1.309	bta-miR-143	ENSBTAG00000008271	MEDAG
1.309	bta-miR-143	ENSBTAG00000013706	MEGF9
1.309	bta-miR-143	ENSBTAG00000016430	METTL8
1.309	bta-miR-143	ENSBTAG00000014886	MEX3C
1.309	bta-miR-143	ENSBTAG00000017079	MFAP3
1.309	bta-miR-143	ENSBTAG00000007719	MFSD6
1.309	bta-miR-143	ENSBTAG00000039012	MFSD6L
1.309	bta-miR-143	ENSBTAG00000012370	MGP
1.309	bta-miR-143	ENSBTAG00000010127	MIP
1.309	bta-miR-143	ENSBTAG00000000655	MIPOL1
1.309	bta-miR-143	ENSBTAG00000006679	MITF
1.309	bta-miR-143	ENSBTAG00000008728	MKL2
1.309	bta-miR-143	ENSBTAG00000044074	MLLT10
1.309	bta-miR-143	ENSBTAG00000014124	MLLT3
1.309	bta-miR-143	ENSBTAG00000001844	MOGS
1.309	bta-miR-143	ENSBTAG00000013922	MOSPD1
1.309	bta-miR-143	ENSBTAG00000039138	MRPL41
1.309	bta-miR-143	ENSBTAG00000004406	MSI2
1.309	bta-miR-143	ENSBTAG00000010375	MSL1
1.309	bta-miR-143	ENSBTAG00000002885	MSR1
1.309	bta-miR-143	ENSBTAG00000007806	MTPN
1.309	bta-miR-143	ENSBTAG00000007783	MYBL2
1.309	bta-miR-143	ENSBTAG00000011256	MYO1B
1.309	bta-miR-143	ENSBTAG00000002123	MYO3A
1.309	bta-miR-143	ENSBTAG00000016751	MYO6
1.309	bta-miR-143	ENSBTAG00000022160	NAP1L4
1.309	bta-miR-143	ENSBTAG00000009732	NCBP1
1.309	bta-miR-143	ENSBTAG00000011911	NCOA7
1.309	bta-miR-143	ENSBTAG00000047747	NDFIP1
1.309	bta-miR-143	ENSBTAG00000020237	NECAP1
1.309	bta-miR-143	ENSBTAG00000012889	NETO1
1.309	bta-miR-143	ENSBTAG00000014370	NETO2
1.309	bta-miR-143	ENSBTAG00000003741	NEURL1
1.309	bta-miR-143	ENSBTAG00000000656	NFATC1
1.309	bta-miR-143	ENSBTAG00000008520	NFIC
1.309	bta-miR-143	ENSBTAG00000002201	NFXL1
1.309	bta-miR-143	ENSBTAG00000013152	NIPSNAP1
1.309	bta-miR-143	ENSBTAG00000002795	NKTR
1.309	bta-miR-143	ENSBTAG00000020433	NLRP1
1.309	bta-miR-143	ENSBTAG00000020633	NOB1
1.309	bta-miR-143	ENSBTAG00000002266	NPL
1.309	bta-miR-143	ENSBTAG00000007665	NPR3
1.309	bta-miR-143	ENSBTAG00000020632	NQO1
1.309	bta-miR-143	ENSBTAG00000046797	NRAS
1.309	bta-miR-143	ENSBTAG00000009180	NRSN1
1.309	bta-miR-143	ENSBTAG00000027387	NRSN2
1.309	bta-miR-143	ENSBTAG00000010647	NTRK2
1.309	bta-miR-143	ENSBTAG00000011683	NUMB
1.309	bta-miR-143	ENSBTAG00000027327	OCSTAMP
1.309	bta-miR-143	ENSBTAG00000016873	OSER1
1.309	bta-miR-143	ENSBTAG00000019857	OTUD4
1.309	bta-miR-143	ENSBTAG00000020990	P2RY14
1.309	bta-miR-143	ENSBTAG00000014026	PAG1
1.309	bta-miR-143	ENSBTAG00000010904	PAGR1
1.309	bta-miR-143	ENSBTAG00000009912	PAN3
1.309	bta-miR-143	ENSBTAG00000007942	PAPD5
1.309	bta-miR-143	ENSBTAG00000019700	PC
1.309	bta-miR-143	ENSBTAG00000045905	PCDH15
1.309	bta-miR-143	ENSBTAG00000010204	PCMT1
1.309	bta-miR-143	ENSBTAG00000016396	PDE11A
1.309	bta-miR-143	ENSBTAG00000007173	PDGFRA
1.309	bta-miR-143	ENSBTAG00000001928	PDIA6
1.309	bta-miR-143	ENSBTAG00000016836	PDK1
1.309	bta-miR-143	ENSBTAG00000016471	PDPR
1.309	bta-miR-143	ENSBTAG00000000894	PGK1
1.309	bta-miR-143	ENSBTAG00000015196	PHF6
1.309	bta-miR-143	ENSBTAG00000016197	PHLDB1
1.309	bta-miR-143	ENSBTAG00000001209	PHLDB2
1.309	bta-miR-143	ENSBTAG00000005102	PHTF2
1.309	bta-miR-143	ENSBTAG00000013628	PHYKPL
1.309	bta-miR-143	ENSBTAG00000020848	PIK3CG
1.309	bta-miR-143	ENSBTAG00000020031	PKD2
1.309	bta-miR-143	ENSBTAG00000026732	PLA2G1B
1.309	bta-miR-143	ENSBTAG00000018334	PLAGL2
1.309	bta-miR-143	ENSBTAG00000005947	PLAU
1.309	bta-miR-143	ENSBTAG00000013125	PLAUR
1.309	bta-miR-143	ENSBTAG00000004017	PLEKHG2
1.309	bta-miR-143	ENSBTAG00000007830	PLEKHM3
1.309	bta-miR-143	ENSBTAG00000008411	PLEKHO2
1.309	bta-miR-143	ENSBTAG00000015350	PLIN1
1.309	bta-miR-143	ENSBTAG00000014453	PLK1
1.309	bta-miR-143	ENSBTAG00000014543	PLXNA4
1.309	bta-miR-143	ENSBTAG00000003936	PNKD
1.309	bta-miR-143	ENSBTAG00000016511	POLDIP3
1.309	bta-miR-143	ENSBTAG00000006015	POLH
1.309	bta-miR-143	ENSBTAG00000024534	POU2F1
1.309	bta-miR-143	ENSBTAG00000010788	PPM1E
1.309	bta-miR-143	ENSBTAG00000018317	PPP2R2A
1.309	bta-miR-143	ENSBTAG00000023416	PPP2R3A
1.309	bta-miR-143	ENSBTAG00000004436	PPT2
1.309	bta-miR-143	ENSBTAG00000018643	PRC1
1.309	bta-miR-143	ENSBTAG00000002158	PRDM9
1.309	bta-miR-143	ENSBTAG00000017429	PREPL
1.309	bta-miR-143	ENSBTAG00000020614	PRKCE
1.309	bta-miR-143	ENSBTAG00000014367	PRKX
1.309	bta-miR-143	ENSBTAG00000011075	PROSC
1.309	bta-miR-143	ENSBTAG00000014366	PRPF19
1.309	bta-miR-143	ENSBTAG00000021977	PRRC1
1.309	bta-miR-143	ENSBTAG00000033137	PSD3
1.309	bta-miR-143	ENSBTAG00000020262	PSME4
1.309	bta-miR-143	ENSBTAG00000006482	PTCD3
1.309	bta-miR-143	ENSBTAG00000003747	PTGR2
1.309	bta-miR-143	ENSBTAG00000014127	PTGS2
1.309	bta-miR-143	ENSBTAG00000005803	PTPDC1
1.309	bta-miR-143	ENSBTAG00000002048	PTPN11
1.309	bta-miR-143	ENSBTAG00000021553	PTPN14
1.309	bta-miR-143	ENSBTAG00000002774	PTPN23
1.309	bta-miR-143	ENSBTAG00000026977	PTPRQ
1.309	bta-miR-143	ENSBTAG00000009694	PUS10
1.309	bta-miR-143	ENSBTAG00000011593	QKI
1.309	bta-miR-143	ENSBTAG00000018082	QPRT
1.309	bta-miR-143	ENSBTAG00000003040	RALGAPB
1.309	bta-miR-143	ENSBTAG00000023843	RALGPS1
1.309	bta-miR-143	ENSBTAG00000007592	RARG
1.309	bta-miR-143	ENSBTAG00000015537	RASAL2
1.309	bta-miR-143	ENSBTAG00000015396	RBM24
1.309	bta-miR-143	ENSBTAG00000012838	RDH12
1.309	bta-miR-143	ENSBTAG00000011715	RECQL5
1.309	bta-miR-143	ENSBTAG00000019755	REEP3
1.309	bta-miR-143	ENSBTAG00000009307	RER1
1.309	bta-miR-143	ENSBTAG00000037650	RGAG1
1.309	bta-miR-143	ENSBTAG00000018220	RGSL1
1.309	bta-miR-143	ENSBTAG00000005089	RHBDD2
1.309	bta-miR-143	ENSBTAG00000001283	RIC1
1.309	bta-miR-143	ENSBTAG00000006697	RICTOR
1.309	bta-miR-143	ENSBTAG00000003291	RIMKLB
1.309	bta-miR-143	ENSBTAG00000020382	RIN2
1.309	bta-miR-143	ENSBTAG00000021140	RMND5A
1.309	bta-miR-143	ENSBTAG00000007393	RND2
1.309	bta-miR-143	ENSBTAG00000027317	RNF114
1.309	bta-miR-143	ENSBTAG00000001128	RNF165
1.309	bta-miR-143	ENSBTAG00000007630	RNF170
1.309	bta-miR-143	ENSBTAG00000005318	RNF6
1.309	bta-miR-143	ENSBTAG00000009142	RNMT
1.309	bta-miR-143	ENSBTAG00000018067	S100PBP
1.309	bta-miR-143	ENSBTAG00000008619	SAMD8
1.309	bta-miR-143	ENSBTAG00000031917	SCAF8
1.309	bta-miR-143	ENSBTAG00000045762	SCAMP4
1.309	bta-miR-143	ENSBTAG00000033529	SCN2B
1.309	bta-miR-143	ENSBTAG00000039340	SCN4B
1.309	bta-miR-143	ENSBTAG00000001828	SCRN2
1.309	bta-miR-143	ENSBTAG00000020573	SCUBE2
1.309	bta-miR-143	ENSBTAG00000026676	SDC3
1.309	bta-miR-143	ENSBTAG00000031351	SEC14L4
1.309	bta-miR-143	ENSBTAG00000007890	SEC14L5
1.309	bta-miR-143	ENSBTAG00000008083	SEL1L
1.309	bta-miR-143	ENSBTAG00000011515	SELL
1.309	bta-miR-143	ENSBTAG00000014465	SERPINE1
1.309	bta-miR-143	ENSBTAG00000001861	SESTD1
1.309	bta-miR-143	ENSBTAG00000006569	SEZ6L
1.309	bta-miR-143	ENSBTAG00000005915	SFMBT2
1.309	bta-miR-143	ENSBTAG00000015366	SFRP4
1.309	bta-miR-143	ENSBTAG00000014536	SFXN1
1.309	bta-miR-143	ENSBTAG00000001186	SH2D4A
1.309	bta-miR-143	ENSBTAG00000003910	SH2D4B
1.309	bta-miR-143	ENSBTAG00000044153	SH3PXD2A
1.309	bta-miR-143	ENSBTAG00000008932	SHISA7
1.309	bta-miR-143	ENSBTAG00000013292	SIDT1
1.309	bta-miR-143	ENSBTAG00000014904	SIRT5
1.309	bta-miR-143	ENSBTAG00000025191	SKP1
1.309	bta-miR-143	ENSBTAG00000009167	SLC15A4
1.309	bta-miR-143	ENSBTAG00000002585	SLC16A2
1.309	bta-miR-143	ENSBTAG00000019125	SLC1A1
1.309	bta-miR-143	ENSBTAG00000039080	SLC22A3
1.309	bta-miR-143	ENSBTAG00000011647	SLC25A15
1.309	bta-miR-143	ENSBTAG00000011912	SLC25A25
1.309	bta-miR-143	ENSBTAG00000018280	SLC28A3
1.309	bta-miR-143	ENSBTAG00000018647	SLC2A11
1.309	bta-miR-143	ENSBTAG00000030584	SLC35A4
1.309	bta-miR-143	ENSBTAG00000033657	SLC35F1
1.309	bta-miR-143	ENSBTAG00000011105	SLC38A2
1.309	bta-miR-143	ENSBTAG00000016782	SLC39A10
1.309	bta-miR-143	ENSBTAG00000018837	SLC39A11
1.309	bta-miR-143	ENSBTAG00000017706	SLC39A3
1.309	bta-miR-143	ENSBTAG00000017950	SLC4A8
1.309	bta-miR-143	ENSBTAG00000021858	SLC5A12
1.309	bta-miR-143	ENSBTAG00000034075	SLC7A11
1.309	bta-miR-143	ENSBTAG00000001324	SLCO2A1
1.309	bta-miR-143	ENSBTAG00000001628	SLFNL1
1.309	bta-miR-143	ENSBTAG00000008457	SLU7
1.309	bta-miR-143	ENSBTAG00000012599	SMAD3
1.309	bta-miR-143	ENSBTAG00000021062	SMARCD2
1.309	bta-miR-143	ENSBTAG00000000551	SMNDC1
1.309	bta-miR-143	ENSBTAG00000019175	SOBP
1.309	bta-miR-143	ENSBTAG00000044185	SOX6
1.309	bta-miR-143	ENSBTAG00000033292	SP7
1.309	bta-miR-143	ENSBTAG00000043953	SPIB
1.309	bta-miR-143	ENSBTAG00000010245	SPRY3
1.309	bta-miR-143	ENSBTAG00000013469	SRCIN1
1.309	bta-miR-143	ENSBTAG00000015478	SRD5A1
1.309	bta-miR-143	ENSBTAG00000010593	SRP72
1.309	bta-miR-143	ENSBTAG00000015474	SRSF11
1.309	bta-miR-143	ENSBTAG00000011011	SSH2
1.309	bta-miR-143	ENSBTAG00000021445	ST8SIA4
1.309	bta-miR-143	ENSBTAG00000006735	STAC
1.309	bta-miR-143	ENSBTAG00000020613	STK16
1.309	bta-miR-143	ENSBTAG00000038974	STMN3
1.309	bta-miR-143	ENSBTAG00000021845	STRN3
1.309	bta-miR-143	ENSBTAG00000003525	STXBP1
1.309	bta-miR-143	ENSBTAG00000006730	SUSD2
1.309	bta-miR-143	ENSBTAG00000027074	SV2B
1.309	bta-miR-143	ENSBTAG00000027444	SVIL
1.309	bta-miR-143	ENSBTAG00000011209	SYT11
1.309	bta-miR-143	ENSBTAG00000013105	SYT3
1.309	bta-miR-143	ENSBTAG00000015575	TACR1
1.309	bta-miR-143	ENSBTAG00000006878	TAF1
1.309	bta-miR-143	ENSBTAG00000004249	TANC2
1.309	bta-miR-143	ENSBTAG00000017422	TAOK2
1.309	bta-miR-143	ENSBTAG00000016828	TAPBP
1.309	bta-miR-143	ENSBTAG00000003697	TARDBP
1.309	bta-miR-143	ENSBTAG00000013330	TBC1D20
1.309	bta-miR-143	ENSBTAG00000000662	TCF20
1.309	bta-miR-143	ENSBTAG00000001002	TCF7
1.309	bta-miR-143	ENSBTAG00000024826	TECRL
1.309	bta-miR-143	ENSBTAG00000037756	TET1
1.309	bta-miR-143	ENSBTAG00000017682	TET2
1.309	bta-miR-143	ENSBTAG00000004941	TEX35
1.309	bta-miR-143	ENSBTAG00000004772	THEM4
1.309	bta-miR-143	ENSBTAG00000017802	THRB
1.309	bta-miR-143	ENSBTAG00000007680	THSD7A
1.309	bta-miR-143	ENSBTAG00000002418	TICRR
1.309	bta-miR-143	ENSBTAG00000048160	TIGD5
1.309	bta-miR-143	ENSBTAG00000011921	TIGIT
1.309	bta-miR-143	ENSBTAG00000015713	TLK2
1.309	bta-miR-143	ENSBTAG00000008008	TLR2
1.309	bta-miR-143	ENSBTAG00000003516	TM2D2
1.309	bta-miR-143	ENSBTAG00000033884	TMA7
1.309	bta-miR-143	ENSBTAG00000015667	TMEM127
1.309	bta-miR-143	ENSBTAG00000006626	TMEM132B
1.309	bta-miR-143	ENSBTAG00000005482	TMEM135
1.309	bta-miR-143	ENSBTAG00000038979	TMEM167B
1.309	bta-miR-143	ENSBTAG00000046341	TMEM178B
1.309	bta-miR-143	ENSBTAG00000017423	TMEM214
1.309	bta-miR-143	ENSBTAG00000007201	TMEM242
1.309	bta-miR-143	ENSBTAG00000001607	TMEM41B
1.309	bta-miR-143	ENSBTAG00000014011	TMOD2
1.309	bta-miR-143	ENSBTAG00000035323	TMX4
1.309	bta-miR-143	ENSBTAG00000010472	TNFAIP8L3
1.309	bta-miR-143	ENSBTAG00000018658	TNRC6C
1.309	bta-miR-143	ENSBTAG00000009655	TNS3
1.309	bta-miR-143	ENSBTAG00000015109	TOB2
1.309	bta-miR-143	ENSBTAG00000019262	TOP2A
1.309	bta-miR-143	ENSBTAG00000035230	TOR1AIP2
1.309	bta-miR-143	ENSBTAG00000033217	TPM3
1.309	bta-miR-143	ENSBTAG00000004553	TPM4
1.309	bta-miR-143	ENSBTAG00000009112	TRAM2
1.309	bta-miR-143	ENSBTAG00000007696	TRAPPC8
1.309	bta-miR-143	ENSBTAG00000010065	TRPC5
1.309	bta-miR-143	ENSBTAG00000017694	TRPS1
1.309	bta-miR-143	ENSBTAG00000045877	TSC22D3
1.309	bta-miR-143	ENSBTAG00000017489	TSHR
1.309	bta-miR-143	ENSBTAG00000003907	TSPAN14
1.309	bta-miR-143	ENSBTAG00000013270	TTC19
1.309	bta-miR-143	ENSBTAG00000009131	TTC37
1.309	bta-miR-143	ENSBTAG00000015463	TTI2
1.309	bta-miR-143	ENSBTAG00000022471	TTPA
1.309	bta-miR-143	ENSBTAG00000018873	TTPAL
1.309	bta-miR-143	ENSBTAG00000005934	TTYH3
1.309	bta-miR-143	ENSBTAG00000004862	TUB
1.309	bta-miR-143	ENSBTAG00000002964	TXLNB
1.309	bta-miR-143	ENSBTAG00000013792	UBALD2
1.309	bta-miR-143	ENSBTAG00000047930	UBE2E2
1.309	bta-miR-143	ENSBTAG00000043956	UBE2E3
1.309	bta-miR-143	ENSBTAG00000009138	UBXN2B
1.309	bta-miR-143	ENSBTAG00000044150	UCK2
1.309	bta-miR-143	ENSBTAG00000014897	UNC5A
1.309	bta-miR-143	ENSBTAG00000020922	UPF1
1.309	bta-miR-143	ENSBTAG00000004549	UPRT
1.309	bta-miR-143	ENSBTAG00000019214	USP14
1.309	bta-miR-143	ENSBTAG00000016661	USP18
1.309	bta-miR-143	ENSBTAG00000000149	USP40
1.309	bta-miR-143	ENSBTAG00000018528	USP45
1.309	bta-miR-143	ENSBTAG00000003443	USP46
1.309	bta-miR-143	ENSBTAG00000011108	USP54
1.309	bta-miR-143	ENSBTAG00000020629	UTP18
1.309	bta-miR-143	ENSBTAG00000017424	VAPB
1.309	bta-miR-143	ENSBTAG00000008735	VASH1
1.309	bta-miR-143	ENSBTAG00000017265	VBP1
1.309	bta-miR-143	ENSBTAG00000016101	VHL
1.309	bta-miR-143	ENSBTAG00000010355	VPS37A
1.309	bta-miR-143	ENSBTAG00000014619	WASF3
1.309	bta-miR-143	ENSBTAG00000008718	WBSCR17
1.309	bta-miR-143	ENSBTAG00000004005	WDR7
1.309	bta-miR-143	ENSBTAG00000038442	WDR87
1.309	bta-miR-143	ENSBTAG00000017905	WDR91
1.309	bta-miR-143	ENSBTAG00000007986	WHSC1
1.309	bta-miR-143	ENSBTAG00000038126	WIPF2
1.309	bta-miR-143	ENSBTAG00000001341	WNT5B
1.309	bta-miR-143	ENSBTAG00000015656	WSCD1
1.309	bta-miR-143	ENSBTAG00000012191	WWC2
1.309	bta-miR-143	ENSBTAG00000013824	WWC3
1.309	bta-miR-143	ENSBTAG00000011343	XAF1
1.309	bta-miR-143	ENSBTAG00000012718	XK
1.309	bta-miR-143	ENSBTAG00000018970	XPO5
1.309	bta-miR-143	ENSBTAG00000027711	YIF1B
1.309	bta-miR-143	ENSBTAG00000010568	ZBED5
1.309	bta-miR-143	ENSBTAG00000002291	ZBTB41
1.309	bta-miR-143	ENSBTAG00000009210	ZBTB44
1.309	bta-miR-143	ENSBTAG00000039815	ZBTB6
[truncated: 832 more rows]
