# Supplementary material for: Integrative analysis of microRNAs and mRNAs revealed regulation of composition and metabolism in Nelore cattle
Source: BMC Genomics. 2018 Feb 7;19:126. doi: 10.1186/s12864-018-4514-3 (PMC5804041; doi:10.1186/s12864-018-4514-3)
Supplement: Supplementary file 2 — Full list of gene networks constructed by IPA using the miRNA’s target genes list. The table contains the gene symbol gene symbol of all genes inside network, the number of target genes inside each network and diseases and functions that network could participate. (XLSX 14 kb) [file 12864_2018_4514_MOESM2_ESM.xlsx]

## Sheet: Suppl T2
Supplemental Table 2: List of gene network from targets of DE miRNAs
ID	Molecules in Network	Score	Focus Molecules	Top Diseases and Functions
1	ABT1,ACSS3,AMT,ARMC8,C22orf23,CCDC170,CDKAL1,CLCN6,EPB41L4B,FKBP10,GDAP2,HNF4A,L2HGDH,LPGAT1,LRIG2,MFSD1,MRM1,NLN,OPA3,OSER1,PANX2,PAQR5,PLEKHA8,RNF44,SLC22A3,SLC25A32,SLC25A40,SLC44A1,SPATA6,TDRKH,THAP2,TMEM87B,ZCCHC9,ZNF644	39	35	Developmental Disorder, Hereditary Disorder, Organismal Injury and Abnormalities
2	AARSD1,AGO1,AGO2,AGO3,AGO4,BAG1,CAPRIN1,CDIPT,DAPK1,DOK3,FXR1,GEMIN4,GIGYF2,HYOU1,IKBKAP,IQSEC1,IRAK1,IRAK1/4,KLHL29,LRRK1,LTN1,MIB1,NFXL1,PAK1,PALD1,PEG10,PPTC7,RCN1,ST13,TARBP2,TLK2,TRIM7,TRMT1,ZBP1,ZNF516	36	34	Cancer, Organismal Injury and Abnormalities, Respiratory Disease
3	CAND2,CEP85,CRELD1,DCUN1D2,DNAL1,DNAL4,DSP,FAR1,FBXO32,GCKs,IMPDH1,IPO9,IQCB1,KIAA1467,KLF5,KRT5,MAP3K1,MAP4K3,MAP4K4,NEFM,NPHP4,PLD3,PRIM1,PRIM2,RAPH1,RCN2,Sapk,Sfk,SH3GL2,TATDN2,TYMS,XPO5,ZBTB39,ZDHHC13,ZSWIM5	32	32	Hereditary Disorder, Nephrosis, Ophthalmic Disease
4	AASS,BET,BRD2,BRD3,C12orf49,CDK2-CyclinE,DHX37,ETV3,FAM103A1,FAM96A,FARP1,GRPEL1,IREB2,LARP4,LIN28B,MIRLET7,MTHFR,MYC,PDZD2,PURB,RAB3GAP2,RBMS1,RBMS2,SDK1,SEC31B,SEC61A2,SIRT5,SLC38A1,SPEG,TBX18,TIMM10B,TRMT1L,UTP15,ZCCHC3	31	32	Drug Metabolism, Lipid Metabolism, Molecular Transport
5	AP-3,AP3M1,AP3M2,BCORL1,CDC34,DIS3L,DPYSL3,DTX3L,Gata,HBS1L,IGF1,ITGA11,LARP6,LEPROT,LEPROTL1,MARCH6,MEX3C,MGA,PCGF3,RNF4,RNF8,RNF26,RNF114,RNF220,SLC30A3,SYT3,TRIM9,UBE2,Ube3,UBE2E2,UBE2E3,UBE2G1,UBE2G2	30	31	Post-Translational Modification, Cell-To-Cell Signaling and Interaction, Cellular Assembly and Organization
6	apyrase,ARFGAP3,CANT1,CD276,CLIC5,CSDE1,CXCL8,KATNAL2,lymphotoxin-alpha1-beta2,MCC,MOB4,NDPK,NME6,PGRMC1,Ppp2c,RAB6B,RABGAP1,RASAL2,RUNDC3B,SENP5,SFXN1,SIKE1,SLC25A24,STK3,STK24,STRN,STRN3,SUSD2,TMEM65,TMX1,TP53RK,TSPYL1,UGGT1,WBSCR16,YTHDF3	30	31	Cell Morphology, Cellular Assembly and Organization, Cardiovascular Disease
7	AMICA1,CTR9,DNMT3A,G protein alphai,GATAD2A,GGA2,HCFC1,Hdac1/2,IGF2R,M6PR,MNT,MSL1,MSL3,MXD1,MYT1,NPAS4,PHF6,PHF20L1,RBBP4,RGS16,RILP,RNF20,SAP30L,Sin3,SIN3A,Sin3A Complex,SNAI3,SRP14,STEAP3,SUDS3,TET1,TET2,THAP3,TRIOBP,TTC37	30	31	Cellular Development, Embryonic Development, Organismal Development
8	C3orf38,ERLIN1,ESPL1,FAF2,GET4,HOOK1,IKK (complex),INO80D,JAZF1,LHX4,MAP3K7,NSFL1C,PDE12,PDLIM7,PEX11B,PEX11G,PPP4R1,PPP4R3B,SAE1,SLC19A3,TAB2,TAB2-TAK1,TAB2/TAB3,TRAF6-TAB2-TAK1,TRIM5,UBAC2,UBXN2B,UCHL5,USP2,USP14,USP18,USP20,USP21,VAPB,YOD1	30	31	Post-Translational Modification, Cell Cycle, Cellular Assembly and Organization
9	ADRB,AHCTF1,CA2,COIL,G-protein beta,GNB5,GRSF1,HIC1,HNRNPUL1,Importin beta,KAZN,KLC2,KPNA4,LANCL1,LPPR4,LRRC15,LSM4,LSM7,LSM11,MAPK1IP1L,MYO5B,NOTCH2,NUP98,PRPF19,PRPF38B,PTCD3,RBFOX2,RIN2,RNMT,SLC4A8,SLC7A11,snRNP,TARDBP,USB1	30	31	RNA Post-Transcriptional Modification, Cell Signaling, Post-Translational Modification
10	14-3-3,AKT3,Ap1,ARL4D,BCAT1,CCNJ,DHRS3,ESR2,IER5L,KIF1C,LOXL4,MAP3K3,MBOAT2,MED1,MYCN,NEDD4,Nr1h,PPARGC1A,RAPGEF6,RDH,RDH10,RDH12,RFT1,SLC10A3,SMAD4,ST8SIA1,STAB2,TCOF1,TMEM2,TNS3,TTYH3,USP44,ZBTB44	30	30	Lipid Metabolism, Small Molecule Biochemistry, Vitamin and Mineral Metabolism
11	AP1AR,ATP10A,ATP11C,ATP8B4,BRCA1,C1GALT1,CCDC58,CHMP2A,CLMN,Creb,CYP19A1,FKBP5,Growth hormone,HDAC3,Histone h3,Histone h4,IKBKE,KIAA1429,LGR4,MFAP3,NAP1L1,NCOA3,NMNAT2,NXT2,POLD2,PPP1R18,SEC24C,SET,SETD1B,TMEM30A,TP63,TP73,UPK1B,USP54,XRN1	30	31	Cell-To-Cell Signaling and Interaction, Dermatological Diseases and Conditions, Developmental Disorder
12	BRCA2,BRCA1-BRCA2-FANCD2-FANCN-RAD51,BRWD1,C15orf57,CCDC184,CCND1,CENPH,CPED1,DCLRE1B,DNA-directed DNA polymerase,FA,FAAP100,FANCD2,FANCM,H2AFJ,KIF2C,KLF8,KRT80,LCORL,LRRTM2,MFSD6,NRSN1,PBLD,POLH,QKI,RBM11,RMI2,RNF170,SERF2,SLC4A4,STRA13,TBC1D2,VPS54,ZNF367,ZNF566	28	32	DNA Replication, Recombination, and Repair, Cell Cycle, Cellular Assembly and Organization
13	ANGPTL2,BMP2K,BNC1,BTN1A1,CCNF,CDCA8,FNDC3A,GRHL2,LY75,MFSD4,NEK3,Neuropilin,NPL,NRP2,PLXND1,ribonucleotide reductase,RRM2,RRM2B,SCUBE1,SCUBE2,SCUBE3,Sema3,SEMA3F,SEMA3G,ST8SIA4,STIL,TRIM68,UBE4A,UBXN4,Vegf,ZBTB10,ZNF24,ZNF197,ZNF507,ZSCAN20	28	31	Cellular Movement, Nervous System Development and Function, Cell Morphology
14	ADCYAP1R1,ADGRG1,ADRBK2,Beta Arrestin,DRD3,FZD1,FZD4,FZD5,FZD8,GABBR2,GHRHR,Girk,GNG5,Gpcr,GPR39,GPR65,GPR132,GPR137,GPR156,GPR180,GPRC5B,Gs-coupled receptor,HCAR3,HRH4,HTR4,HTR7,HTR1E,KCNK10,MC2R,P2RY14,PI3Kγ,RASL10B,SSTR1,VIPR2	28	30	Cell Signaling, Nucleic Acid Metabolism, Small Molecule Biochemistry
15	ABL2,amylase,ARRDC4,CDK5RAP2,CRTAP,CYP26B1,CYTH3,Esr1-Esr1-estrogen-estrogen,FBXL19,GNL1,Limk,MCM10,MED6,MED14,MED20,MED28,MICAL3,MLXIP,NEDD4L,PNPO,PRC1,PUS7L,Rac,RACGAP1,SENP2,SLC38A2,STARD9,TPD52,TRAP/Media,TRIM37,TRIM41,ZADH2,ZNF275,ZNF329	28	30	Cellular Function and Maintenance, Cell Cycle, Connective Tissue Disorders
16	ANKFY1,ANKRD28,ANKRD52,BRF2,CKAP4,CRLF3,ERBB,FTSJ1,IPO4,LRCH1,LYNX1,MOB1B,MYO1B,NEB,nicotinic acetylcholine receptor,OTUD4,PSMD3,SRC (family),SRPRB,SVIL,TBKBP1,THOC2,TMEM33,TMOD1,TMPO,TPM1,TPM2,TPM3,TPM4,TRHDE,Tropomyosin,Troponin t,WWC3	28	30	Developmental Disorder, Skeletal and Muscular Disorders, Cellular Assembly and Organization
17	60S ribosomal subunit,Alpha catenin,ARPC4,ARPC5,atypical protein kinase C,BCL7A,CD96,COL11A1,COL15A1,COL1A1,COL1A2,collagen,CTSS,DCLK2,GALE,GDF10,GIMAP1,HOXA9,HRAS,IGFBP2,KCNC1,MGME1,NRAS,PCYT1B,POSTN,QARS,Raf,RASGRP1,RPL27A,RPL36A,SERPINB9,SESN3,TSC22D3,VGLL3,ZBTB7A	28	30	Cancer, Connective Tissue Disorders, Organismal Injury and Abnormalities
18	ACTR10,ARHGAP20,ATM,AURKB,BCAP29,C1orf74,CARHSP1,CASP8,CASR,CCK,CDK1,Cyclin B,DCTN5,DYRK1A,EIF2AK2,FAM117A,FOSL2,Ikb,MAPK6,MITF,Mst/krs,MTG2,PLK1,POLE2,PP2A,PPP1R3F,PPP2R2A,PRDX4,PRKCE,PRRC1,Rap1,RPS6KA3,SLC20A1,ZNF331,ZNF532	28	30	Cell Cycle, Cell Signaling, Post-Translational Modification
19	26s Proteasome,ALKBH1,APPBP2,ATP11B,BCL2L1,BZW1,CBL,CD3,CFLAR,CHUK,CLEC12B,CRK,DGCR2,EPT1,ERGIC1,FAS,Fcer1,KCNIP3,Mg2+-ATPase,NAGA,NF2,PHACTR2,PRKCB,PTPN11,RPP38,SEC14L1,SH2D1B,SIAH2,SLAMF6,TCR,TMED5,TMPRSS13,ZCCHC12,ZFYVE1	28	30	Cell Death and Survival, Cellular Compromise, Cell Morphology
20	C4orf32,C5orf51,CTDSPL,CUL5,CUL4B,DCAF17,DCUN1D3,DIS3,ELAVL1,FAM83F,FOPNL,FREM2,KNG1,MDM2,Mek,MRPS33,MTOR,NEMP1,NOB1,PAQR9,PHTF2,PPARA,RB1,RCBTB1,RNA polymerase iii,SGK494,SUCLG2,TEX35,TMEM209,TTI2,VHL,WTIP,ZBTB41,ZNF362,ZNF512B	28	32	Gene Expression, Cell Cycle, Cancer
21	AKAP,AKAP5,AKAP6,AKAP8,AMOT,AMOTL1,ANAPC1,ARHGEF40,cldn,CLDN11,CLDN12,CLDN16,CRTC3,Dlg,DLST,DYNLL2,FIGN,INADL,Kcnj,KCNJ10,KCNJ11,KCNJ14,KCNJ16,KCNQ4,LIMD1,LIN7C,MLLT4,MPDZ,MYCBP,Pde4,PDE4D,Pka,STAC,UMPS	26	29	Cardiovascular System Development and Function, Cell Death and Survival, Cell Morphology
22	ADAM10,ARL5A,AURKA,C9orf152,CBX5,CD44,CDH1,Collagen type I,CPA4,DICER1,ERBB4,FLOT2,GALC,GCFC2,Gpd,HDAC11,IGDCC3,IGF2BP1,IGF2BP3,IL6R,Integrin,MDM4,Metalloprotease,NNT,PAPPA,PECAM1,PKD2,QPRT,RBM12B,RIMKLA,SBSPON,STAT5A,TSPAN14,ZFP82	26	31	Cancer, Organismal Injury and Abnormalities, Cellular Development
23	ANAPC13,ANP32A,CHD9,COL13A1,COL4A1,COL9A2,COL9A3,CYP27B1,E2F2,EAPP,EHF,ESRRG,estrogen receptor,HLF,JUN/JUNB/JUND,MGP,NCOA1,p160,PAGR1,PPARGC1B,RARG,RASGRP3,RRP1B,Rxr,SREK1,SRSF3,SRSF6,SRSF11,thymidine kinase,VASH1,VEGFA,VitaminD3-VDR-RXR,VNN1,ZNF200	25	29	Cancer, Organismal Injury and Abnormalities, Connective Tissue Disorders
24	ACTC1,ADRB1,ATM/ATR,ATPase,BHLHE40,CARNS1,CD40,CLSPN,CRY1,Cryptochrome,DNA2,DQX1,E2F6,Fascin,HDAC8,HNRNPC,KIF1B,P glycoprotein,PAPD7,PHC3,PLAU,RFWD3,RHOBTB3,RPA,SMC1A,STAG3,SWSAP1,TIMELESS,TOR1A,TOR1AIP2,TTC19,USP3,USP32,USP47,ZFYVE26	25	29	Cellular Assembly and Organization, Cell Cycle, Cellular Movement
25	BAZ2A,CBX2,CBX7,CEMIP,CLYBL,DHX57,EDN1,EPDR1,EPM2AIP1,EZH2,FAM208A,HISTONE,histone deacetylase,HNF1A,HNF4α dimer,ISLR,KDM2B,METTL8,NCOR1,PHC1,PPARα-RXRα,PRDM9,PYGO2,SEL1L,SFMBT1,SLC26A7,SMYD5,TBX5,TCF,TCF7,TSC22D2,WARS2,WNT1,ZBTB6	25	30	Connective Tissue Development and Function, Organ Morphology, Skeletal and Muscular System Development and Function
