# Supplementary material for: Integrative analysis of microRNAs and mRNAs revealed regulation of composition and metabolism in Nelore cattle
Source: BMC Genomics. 2018 Feb 7;19:126. doi: 10.1186/s12864-018-4514-3 (PMC5804041; doi:10.1186/s12864-018-4514-3)
Supplement: Supplementary file 3 — List of most relevant canonical pathways enriched by IPA using the miRNA’s target genes list. The table contains the name of pathway and the target genes that are present in each pathway. (XLSX 19 kb) [file 12864_2018_4514_MOESM3_ESM.xlsx]

## Sheet: Suppl T3
Supplemental Table 3: List of canonical pathways from target of DE miRNAs
Canonical Pathway: PPAR Signaling
Symbol	Entrez Gene Name	Gene symbol -- human (Hugo / HGNC, Entrez Gene)	Expected	Location	Type(s)	Biomarker Application(s)	Drug(s)	Entrez Gene ID for Human	Entrez Gene ID for Mouse	Entrez Gene ID for Rat
CHUK	conserved helix-loop-helix ubiquitous kinase	CHUK	Down	Cytoplasm	kinase	prognosis	bardoxolone methyl	1147	12675	309361
HRAS	Harvey rat sarcoma viral oncogene homolog	HRAS	Down	Plasma Membrane	enzyme	prognosis,safety		3265	15461	293621
IKBKE	inhibitor of kappa light polypeptide gene enhancer in B-cells, kinase epsilon	IKBKE	Down	Cytoplasm	kinase			9641	56489	363984
IL18	interleukin 18	IL18	Down	Extracellular Space	cytokine	efficacy,unspecified application		3606	16173	29197
IL18RAP	interleukin 18 receptor accessory protein	IL18RAP	Down	Plasma Membrane	transmembrane receptor			8807	16174	373540
IL1R1	interleukin 1 receptor, type I	IL1R1	Down	Plasma Membrane	transmembrane receptor		anakinra	3554	16177	25663
IL1RAP	interleukin 1 receptor accessory protein	IL1RAP	Down	Plasma Membrane	transmembrane receptor			3556	16180	25466
IL1RAPL2	interleukin 1 receptor accessory protein-like 2	IL1RAPL2	Down	Plasma Membrane	transmembrane receptor			26280	60367	300913
IL1RL2	interleukin 1 receptor-like 2	IL1RL2	Down	Plasma Membrane	transmembrane receptor			8808	107527	171106
IL36A	interleukin 36, alpha	IL36A	Down	Extracellular Space	cytokine			27179	54448	296541
INSR	insulin receptor	INSR	Down	Plasma Membrane	kinase	prognosis	insulin detemir, INS, canakinumab/INS, insulin aspart/insulin detemir, ceritinib, insulin glargine/insulin lispro, KW-2450, insulin aspart, insulin glulisine, insulin lispro, insulin glargine, protamine zinc insulin	3643	16337	24954
KRAS	Kirsten rat sarcoma viral oncogene homolog	KRAS	Down	Cytoplasm	enzyme	diagnosis,efficacy,prognosis,response to therapy,unspecified application		3845	16653	24525
MAP3K7	mitogen-activated protein kinase kinase kinase 7	MAP3K7	Down	Cytoplasm	kinase			6885		313121
MAP4K4	mitogen-activated protein kinase kinase kinase kinase 4	MAP4K4	Down	Cytoplasm	kinase			9448	26921	301363
MAPK1	mitogen-activated protein kinase 1	MAPK1	Down	Cytoplasm	kinase	efficacy	MAP kinase1 inhibitor, binimetinib, BVD-523, LY-3007113, pexmetinib	5594	26413	116590
MED1	mediator complex subunit 1	MED1	Up	Nucleus	transcription regulator			5469	19014	497991
NCOA1	nuclear receptor coactivator 1	NCOA1	Up	Nucleus	transcription regulator			8648	17977	313929
NCOR1	nuclear receptor corepressor 1	NCOR1	Down	Nucleus	transcription regulator			9611	20185	54299
NRAS	neuroblastoma RAS viral (v-ras) oncogene homolog	NRAS	Down	Plasma Membrane	enzyme	efficacy,response to therapy		4893	18176	24605
PDGFB	platelet-derived growth factor beta polypeptide	PDGFB	Down	Extracellular Space	growth factor	disease progression		5155	18591	24628
PDGFRA	platelet-derived growth factor receptor, alpha polypeptide	PDGFRA	Down	Plasma Membrane	kinase	efficacy,prognosis,safety,unspecified application	sunitinib, pazopanib, axitinib, telatinib, nintedanib, regorafenib, lapatinib/pazopanib, imatinib/sirolimus, crenolanib, imatinib, becaplermin	5156	18595	25267
PPARA	peroxisome proliferator-activated receptor alpha	PPARA	Up	Nucleus	ligand-dependent nuclear receptor	diagnosis	choline fenofibrate, aleglitazar, atorvastatin/choline fenofibrate, choline fenofibrate/simvastatin, ezetimibe/fenofibrate, fenofibrate/simvastatin, NS-220, tesaglitazar, bezafibrate, clofibrate, fenofibrate, docosahexaenoic acid, gemfibrozil	5465	19013	25747
PPARGC1A	peroxisome proliferator-activated receptor gamma, coactivator 1 alpha	PPARGC1A	Up	Nucleus	transcription regulator	diagnosis,efficacy		10891	19017	83516
PTGS2	prostaglandin-endoperoxide synthase 2 (prostaglandin G/H synthase and cyclooxygenase)	PTGS2	Down	Cytoplasm	enzyme	diagnosis,disease progression,efficacy,prognosis,unspecified application	acetaminophen/pentazocine, acetaminophen/clemastine/pseudoephedrine, aspirin/butalbital/caffeine, acetaminophen/caffeine/dihydrocodeine, aspirin/hydrocodone, aspirin/oxycodone, acetaminophen/aspirin/caffeine, aspirin/pravastatin, acetaminophen/dexbrompheniramine/pseudoephedrine, aspirin/meprobamate, aspirin/caffeine/propoxyphene, aspirin/butalbital/caffeine/codeine, aspirin/caffeine/dihydrocodein…	5743	19225	29527
STAT5A	signal transducer and activator of transcription 5A	STAT5A	Down	Nucleus	transcription regulator	response to therapy		6776	20850	24918
STAT5B	signal transducer and activator of transcription 5B	STAT5B	Down	Nucleus	transcription regulator	response to therapy		6777	20851	25126
TNFRSF1B	tumor necrosis factor receptor superfamily, member 1B	TNFRSF1B	Down	Plasma Membrane	transmembrane receptor	efficacy,safety		7133	21938	156767
TRAF6	TNF receptor-associated factor 6, E3 ubiquitin protein ligase	TRAF6	Down	Cytoplasm	enzyme			7189	22034	311245
Canonical Pathway: PPARa-RXR Activation
Symbol	Entrez Gene Name	Gene symbol -- human (Hugo / HGNC, Entrez Gene)	Expected	Location	Type(s)	Biomarker Application(s)	Drug(s)	Entrez Gene ID for Human	Entrez Gene ID for Mouse	Entrez Gene ID for Rat
ACVR1B	activin A receptor, type IB	ACVR1B	Down	Plasma Membrane	kinase			91	11479	29381
ACVR1C	activin A receptor, type IC	ACVR1C	Down	Plasma Membrane	kinase			130399	269275	245921
ACVR2A	activin A receptor, type IIA	ACVR2A	Down	Plasma Membrane	kinase			92	11480	29263
ACVR2B	activin A receptor, type IIB	ACVR2B	Down	Plasma Membrane	kinase			93	11481	25366
ADCY1	adenylate cyclase 1 (brain)	ADCY1		Plasma Membrane	enzyme			107	432530	305509
ADCY9	adenylate cyclase 9	ADCY9		Plasma Membrane	enzyme			115	11515	302950
ADIPOR2	adiponectin receptor 2	ADIPOR2	Up	Plasma Membrane	other			79602	68465	312670
BMPR2	bone morphogenetic protein receptor, type II (serine/threonine kinase)	BMPR2	Down	Plasma Membrane	kinase	diagnosis,unspecified application		659	12168	140590
CHUK	conserved helix-loop-helix ubiquitous kinase	CHUK		Cytoplasm	kinase	prognosis	bardoxolone methyl	1147	12675	309361
GHR	growth hormone receptor	GHR	Down	Plasma Membrane	transmembrane receptor		GH1, prednisone/somatotropin, pegvisomant, somatrem	2690	14600	25235
GOT2	glutamic-oxaloacetic transaminase 2, mitochondrial	GOT2	Up	Cytoplasm	enzyme			2806	14719	25721
GPD2	glycerol-3-phosphate dehydrogenase 2 (mitochondrial)	GPD2		Cytoplasm	enzyme			2820	14571	25062
HRAS	Harvey rat sarcoma viral oncogene homolog	HRAS		Plasma Membrane	enzyme	prognosis,safety		3265	15461	293621
IKBKE	inhibitor of kappa light polypeptide gene enhancer in B-cells, kinase epsilon	IKBKE		Cytoplasm	kinase			9641	56489	363984
IL18RAP	interleukin 18 receptor accessory protein	IL18RAP		Plasma Membrane	transmembrane receptor			8807	16174	373540
IL1R1	interleukin 1 receptor, type I	IL1R1		Plasma Membrane	transmembrane receptor		anakinra	3554	16177	25663
IL1RAP	interleukin 1 receptor accessory protein	IL1RAP		Plasma Membrane	transmembrane receptor			3556	16180	25466
IL1RAPL2	interleukin 1 receptor accessory protein-like 2	IL1RAPL2		Plasma Membrane	transmembrane receptor			26280	60367	300913
IL1RL2	interleukin 1 receptor-like 2	IL1RL2		Plasma Membrane	transmembrane receptor			8808	107527	171106
INSR	insulin receptor	INSR		Plasma Membrane	kinase	prognosis	insulin detemir, INS, canakinumab/INS, insulin aspart/insulin detemir, ceritinib, insulin glargine/insulin lispro, KW-2450, insulin aspart, insulin glulisine, insulin lispro, insulin glargine, protamine zinc insulin	3643	16337	24954
KRAS	Kirsten rat sarcoma viral oncogene homolog	KRAS		Cytoplasm	enzyme	diagnosis,efficacy,prognosis,response to therapy,unspecified application		3845	16653	24525
MAP3K7	mitogen-activated protein kinase kinase kinase 7	MAP3K7		Cytoplasm	kinase			6885		313121
MAP4K4	mitogen-activated protein kinase kinase kinase kinase 4	MAP4K4		Cytoplasm	kinase			9448	26921	301363
MAPK1	mitogen-activated protein kinase 1	MAPK1		Cytoplasm	kinase	efficacy	MAP kinase1 inhibitor, binimetinib, BVD-523, LY-3007113, pexmetinib	5594	26413	116590
MED1	mediator complex subunit 1	MED1		Nucleus	transcription regulator			5469	19014	497991
MEF2C	myocyte enhancer factor 2C	MEF2C	Up	Nucleus	transcription regulator	unspecified application		4208	17260	499497
NCOA3	nuclear receptor coactivator 3	NCOA3		Nucleus	transcription regulator	efficacy,prognosis		8202	17979	84584
NCOR1	nuclear receptor corepressor 1	NCOR1	Down	Nucleus	transcription regulator			9611	20185	54299
NRAS	neuroblastoma RAS viral (v-ras) oncogene homolog	NRAS		Plasma Membrane	enzyme	efficacy,response to therapy		4893	18176	24605
PLCB2	phospholipase C, beta 2	PLCB2		Cytoplasm	enzyme			5330	18796	85240
PPARA	peroxisome proliferator-activated receptor alpha	PPARA	Up	Nucleus	ligand-dependent nuclear receptor	diagnosis	choline fenofibrate, aleglitazar, atorvastatin/choline fenofibrate, choline fenofibrate/simvastatin, ezetimibe/fenofibrate, fenofibrate/simvastatin, NS-220, tesaglitazar, bezafibrate, clofibrate, fenofibrate, docosahexaenoic acid, gemfibrozil	5465	19013	25747
PPARGC1A	peroxisome proliferator-activated receptor gamma, coactivator 1 alpha	PPARGC1A	Up	Nucleus	transcription regulator	diagnosis,efficacy		10891	19017	83516
PRKAA2	protein kinase, AMP-activated, alpha 2 catalytic subunit	PRKAA2	Up	Cytoplasm	kinase			5563	108079	78975
PRKAB2	protein kinase, AMP-activated, beta 2 non-catalytic subunit	PRKAB2	Up	Cytoplasm	kinase			5565	108097	64562
PRKAG2	protein kinase, AMP-activated, gamma 2 non-catalytic subunit	PRKAG2	Up	Cytoplasm	kinase			51422	108099	373545
PRKCB	protein kinase C, beta	PRKCB	Up	Cytoplasm	kinase	diagnosis,efficacy,unspecified application	sotrastaurin, enzastaurin, ruboxistaurin, ingenol mebutate	5579	18751	25023
SMAD2	SMAD family member 2	SMAD2	Down	Nucleus	transcription regulator			4087	17126	29357
SMAD3	SMAD family member 3	SMAD3	Down	Nucleus	transcription regulator			4088	17127	25631
SMAD4	SMAD family member 4	SMAD4	Down	Nucleus	transcription regulator	prognosis		4089	17128	50554
STAT5B	signal transducer and activator of transcription 5B	STAT5B	Down	Nucleus	transcription regulator	response to therapy		6777	20851	25126
TGFBR1	transforming growth factor, beta receptor 1	TGFBR1	Down	Plasma Membrane	kinase	disease progression,prognosis	galunisertib, TEW-7197	7046	21812	29591
TGFBR3	transforming growth factor, beta receptor III	TGFBR3	Down	Plasma Membrane	kinase			7049	21814	29610
TRAF6	TNF receptor-associated factor 6, E3 ubiquitin protein ligase	TRAF6		Cytoplasm	enzyme			7189	22034	311245
Canonical Pathway: Adipogenesis
Symbol	Entrez Gene Name	Gene symbol -- human (Hugo / HGNC, Entrez Gene)	Expected	Location	Type(s)	Biomarker Application(s)	Drug(s)	Entrez Gene ID for Human	Entrez Gene ID for Mouse	Entrez Gene ID for Rat
ATG7	autophagy related 7	ATG7		Cytoplasm	enzyme			10533	74244	312647
BMPR2	bone morphogenetic protein receptor, type II (serine/threonine kinase)	BMPR2		Plasma Membrane	kinase	diagnosis,unspecified application		659	12168	140590
BMPR1A	bone morphogenetic protein receptor, type IA	BMPR1A		Plasma Membrane	kinase	diagnosis,unspecified application		657	12166	81507
EZH2	enhancer of zeste 2 polycomb repressive complex 2 subunit	EZH2		Nucleus	transcription regulator	diagnosis,disease progression,efficacy	EPZ-6438, GSK2816126	2146	14056	312299
FGF1	fibroblast growth factor 1 (acidic)	FGF1		Extracellular Space	growth factor	prognosis	pentosan polysulfate	2246	14164	25317
FGFR2	fibroblast growth factor receptor 2	FGFR2		Plasma Membrane	kinase	diagnosis,response to therapy	nintedanib, regorafenib, dexamethasone/thalidomide, bortezomib/dexamethasone/thalidomide, rituximab/thalidomide, bortezomib/thalidomide, prednisone/thalidomide, BAY1179470, lucitanib, debio 1347, ARQ 087, thalidomide, palifermin	2263	14183	25022
FGFR3	fibroblast growth factor receptor 3	FGFR3		Plasma Membrane	kinase	prognosis	pazopanib, nintedanib, debio 1347, ARQ 087	2261	14184	84489
FZD1	frizzled class receptor 1	FZD1		Plasma Membrane	G-protein coupled receptor			8321	14362	58868
FZD4	frizzled class receptor 4	FZD4		Plasma Membrane	G-protein coupled receptor	diagnosis		8322	14366	64558
FZD5	frizzled class receptor 5	FZD5		Plasma Membrane	G-protein coupled receptor			7855	14367	317674
FZD8	frizzled class receptor 8	FZD8		Plasma Membrane	G-protein coupled receptor			8325	14370	364754|100909849
HDAC3	histone deacetylase 3	HDAC3		Nucleus	transcription regulator		tributyrin, belinostat, pyroxamide, mocetinostat, bortezomib/vorinostat, chidamide, 4SC-202, vorinostat, romidepsin	8841	15183	84578
HDAC7	histone deacetylase 7	HDAC7		Nucleus	transcription regulator		tributyrin, belinostat, pyroxamide, romidepsin	51564	56233	84582
HDAC8	histone deacetylase 8	HDAC8		Nucleus	transcription regulator		tributyrin, belinostat, pyroxamide, romidepsin	55869	70315	363481|100911968
HDAC11	histone deacetylase 11	HDAC11		Nucleus	transcription regulator		tributyrin, belinostat, pyroxamide, romidepsin	79885	232232	297453
KLF5	Kruppel-like factor 5 (intestinal)	KLF5		Nucleus	transcription regulator			688	12224	84410
PLIN1	perilipin 1	PLIN1		Cytoplasm	other			5346	103968	25629
RBBP4	retinoblastoma binding protein 4	RBBP4		Nucleus	enzyme			5928	19646	313048
SAP30L	SAP30-like	SAP30L		Nucleus	other			79685	50724	360531
SENP2	SUMO1/sentrin/SMT3 specific peptidase 2	SENP2		Nucleus	peptidase			59343	75826	78973
SIN3A	SIN3 transcription regulator family member A	SIN3A		Nucleus	transcription regulator			25942	20466	363067
SMAD3	SMAD family member 3	SMAD3		Nucleus	transcription regulator			4088	17127	25631
SMO	smoothened, frizzled class receptor	SMO		Plasma Membrane	G-protein coupled receptor	response to therapy	vismodegib, saridegib, gemcitabine/vismodegib, erismodegib, erlotinib/vismodegib, taladegib	6608	319757	25273
STAT5B	signal transducer and activator of transcription 5B	STAT5B		Nucleus	transcription regulator	response to therapy		6777	20851	25126
TCF7	transcription factor 7 (T-cell specific, HMG-box)	TCF7		Nucleus	transcription regulator			6932
TP53	tumor protein p53	TP53		Nucleus	transcription regulator	diagnosis,disease progression,efficacy,prognosis,response to therapy,unspecified application	CGM097, kevetrin	7157	22059	24842
