# Supplementary material for: Integrative analysis of microRNAs and mRNAs revealed regulation of composition and metabolism in Nelore cattle
Source: BMC Genomics. 2018 Feb 7;19:126. doi: 10.1186/s12864-018-4514-3 (PMC5804041; doi:10.1186/s12864-018-4514-3)
Supplement: Supplementary file 6 — Full list of differential hubbing (DH) values of all genes and miRNAs used in PCIT analysis. The table contains the ENSEMBL and gene symbol of each gene. (XLSX 441 kb) [file 12864_2018_4514_MOESM6_ESM.xlsx]

## Sheet: Suppl T4
Supplemental Table 4: Differential hubbing (DH) values of all genes and miRNAs used in PCIT analysis
ENSEMBL	ID	DH value
ENSBTAG00000027049	SDHAF4	-851
ENSBTAG00000010952	C2CD4A	-850
ENSBTAG00000005275	PKIG	-837
ENSBTAG00000009876	C4BPA	-835
ENSBTAG00000011184	FTH1	-828
ENSBTAG00000008895	BPGM	-819
	bta-miR-24-3p	-811
	bta-miR-1291	-810
ENSBTAG00000031778	HIST1H2BD	-799
ENSBTAG00000038275	CYP27C1	-795
ENSBTAG00000008321	RNF8	-794
ENSBTAG00000011274	ENO2	-785
ENSBTAG00000017804	BNIP3	-762
ENSBTAG00000005578	KAT5	-761
ENSBTAG00000006969	TUBB	-739
ENSBTAG00000030974	TUBA4A	-737
ENSBTAG00000001530	FGF8	-726
ENSBTAG00000005986	SFT2D3	-724
ENSBTAG00000004786	TMEM134	-721
ENSBTAG00000037929	ADAM28	-720
ENSBTAG00000004313	HOXD13	-711
ENSBTAG00000001512	ZFP64	-710
ENSBTAG00000038412	BPIFB4	-706
	bta-miR-122	-704
ENSBTAG00000039657	HIST1H2AC	-703
ENSBTAG00000010521	PVRIG	-699
ENSBTAG00000017717	RALYL	-694
ENSBTAG00000015907	IRX4	-690
ENSBTAG00000032738	AARD	-689
	bta-miR-376d	-687
ENSBTAG00000009328	NWD1	-687
ENSBTAG00000010791	HTR3A	-687
ENSBTAG00000015935	IYD	-687
ENSBTAG00000018432	SLC6A15	-677
ENSBTAG00000009251	SZRD1	-673
ENSBTAG00000012509	DYRK1B	-673
	bta-miR-656	-668
ENSBTAG00000031885	TMEM251	-666
ENSBTAG00000001773	C7orf49	-660
ENSBTAG00000021823	HFE2	-660
ENSBTAG00000004315	HDLBP	-656
ENSBTAG00000009819	CDC20	-655
ENSBTAG00000012178	NR1D1	-653
ENSBTAG00000027676	IL18BP	-649
ENSBTAG00000000177	MSLN	-645
ENSBTAG00000011624	FGF21	-645
ENSBTAG00000001063	HOXA4	-641
ENSBTAG00000010957	LHPP	-640
ENSBTAG00000014751	ZIC1	-639
ENSBTAG00000036019	RIPPLY3	-639
ENSBTAG00000014391	CRB2	-636
ENSBTAG00000006795	GCSH	-635
ENSBTAG00000030520	PROB1	-635
ENSBTAG00000023787	TOR4A	-634
ENSBTAG00000026732	PLA2G1B	-631
ENSBTAG00000015044	CARD10	-630
ENSBTAG00000026502	Cyp2d22	-630
ENSBTAG00000026375	RMI2	-629
ENSBTAG00000017698	PSMA8	-628
ENSBTAG00000016354	IER2	-624
ENSBTAG00000004282	AMBRA1	-623
ENSBTAG00000012777	SRF	-623
ENSBTAG00000012302	RTN4RL1	-621
ENSBTAG00000009533	RPL3L	-617
ENSBTAG00000015014	CENPO	-617
ENSBTAG00000009972	INHA	-616
ENSBTAG00000020814	C2CD4B	-615
ENSBTAG00000013176	SMOC2	-614
ENSBTAG00000018164	FNDC4	-614
ENSBTAG00000018999	MGRN1	-614
ENSBTAG00000000320	UBAP1	-613
ENSBTAG00000013095	FOXN1	-612
ENSBTAG00000011579	CHRM1	-611
ENSBTAG00000005290	CLDN2	-609
ENSBTAG00000008362	CTDSP1	-607
ENSBTAG00000006424	TNNI3	-605
ENSBTAG00000007334	NFKBID	-605
ENSBTAG00000021912	DUSP7	-604
ENSBTAG00000003442	LRIT1	-603
ENSBTAG00000017040	LY6E	-603
ENSBTAG00000004930	DNAAF2	-602
ENSBTAG00000030301	MAP7D1	-601
ENSBTAG00000000172	PFKFB1	-600
ENSBTAG00000009181	INPP5A	-600
ENSBTAG00000046250	MIOX	-597
	bta-miR-2308	-596
ENSBTAG00000007456	TAZ	-594
ENSBTAG00000019280	CRYBB1	-593
ENSBTAG00000017451	TSPAN17	-591
ENSBTAG00000008394	MYL3	-588
ENSBTAG00000023377	SH3BP5	-588
ENSBTAG00000014502	BRAT1	-586
ENSBTAG00000015074	PTGDS	-586
ENSBTAG00000011585	MST1	-584
ENSBTAG00000018539	KLK1	-584
ENSBTAG00000021442	CRTAP	-584
ENSBTAG00000020079	MAP3K4	-582
ENSBTAG00000018170	UTS2R	-581
ENSBTAG00000004736	GRB2	-580
ENSBTAG00000009346	MAPKAPK5	-578
ENSBTAG00000046484	AIF1L	-578
ENSBTAG00000037377	ABHD14B	-576
ENSBTAG00000015547	SLC26A3	-574
ENSBTAG00000003799	TARS2	-573
ENSBTAG00000015644	EID2	-573
ENSBTAG00000019455	MYO5B	-570
ENSBTAG00000005213	ZWILCH	-569
ENSBTAG00000030175	FBF1	-569
ENSBTAG00000004476	ADHFE1	-567
ENSBTAG00000007639	SDAD1	-567
ENSBTAG00000039556	WIPI1	-567
ENSBTAG00000007749	TONSL	-565
ENSBTAG00000034498	LY6D	-565
ENSBTAG00000008169	LOC361346	-563
ENSBTAG00000016350	NACC1	-563
ENSBTAG00000039793	HDGF	-562
ENSBTAG00000013651	DNAJB12	-561
ENSBTAG00000006004	LRRC69	-560
ENSBTAG00000016783	PGLS	-559
ENSBTAG00000008913	TMEM98	-558
ENSBTAG00000019805	RHBDF1	-558
ENSBTAG00000007099	AP1G2	-557
ENSBTAG00000015462	BNC1	-557
ENSBTAG00000018037	PSKH1	-557
ENSBTAG00000010096	SLC5A2	-553
ENSBTAG00000019429	C4orf17	-552
ENSBTAG00000020015	DFFB	-552
ENSBTAG00000039954	COPZ2	-552
ENSBTAG00000003079	TIGD3	-551
ENSBTAG00000010208	ZER1	-551
ENSBTAG00000019556	MIIP	-551
ENSBTAG00000046358	PABPC1	-550
ENSBTAG00000015178	ECI2	-549
ENSBTAG00000034925	KHDC3L	-548
ENSBTAG00000016555	TRPT1	-547
ENSBTAG00000037941	QTRT1	-547
ENSBTAG00000009078	MIA	-545
ENSBTAG00000011872	EML3	-545
ENSBTAG00000021604	TMEM138	-545
ENSBTAG00000001455	HOXA7	-544
ENSBTAG00000002678	MED18	-544
ENSBTAG00000019180	AP2A1	-541
ENSBTAG00000004835	HOXD3	-540
ENSBTAG00000040058	ORC5	-539
ENSBTAG00000010482	PITPNM1	-538
ENSBTAG00000018639	UNC45A	-538
ENSBTAG00000038277	HIST1H2BJ	-538
ENSBTAG00000018761	SLC35F6	-537
ENSBTAG00000009446	USP10	-535
ENSBTAG00000011458	CPXM1	-535
ENSBTAG00000030247	NSMF	-535
ENSBTAG00000003301	NCAM2	-534
ENSBTAG00000014595	LIG1	-534
ENSBTAG00000008097	WNT2	-533
ENSBTAG00000006818	TMEM185A	-532
ENSBTAG00000011539	PCGF2	-532
ENSBTAG00000000918	ERMARD	-531
ENSBTAG00000002674	GNGT1	-531
ENSBTAG00000009439	EDRF1	-531
ENSBTAG00000039601	SAP25	-530
ENSBTAG00000019215	THOC1	-529
ENSBTAG00000030200	ARL16	-529
ENSBTAG00000010379	CRTC1	-527
ENSBTAG00000015724	BPIFB1	-527
ENSBTAG00000021050	ECEL1	-527
ENSBTAG00000022058	ACACB	-527
ENSBTAG00000004599	TAGLN3	-526
ENSBTAG00000008634	WBP2	-526
ENSBTAG00000012048	CARM1	-526
ENSBTAG00000018912	ARHGEF1	-525
ENSBTAG00000047357	RNF208	-525
ENSBTAG00000017379	GCN1	-524
ENSBTAG00000031873	ZSCAN16	-524
ENSBTAG00000012030	TTLL1	-523
ENSBTAG00000011242	MUTYH	-522
ENSBTAG00000000698	MYO18B	-521
ENSBTAG00000012664	NDST2	-521
ENSBTAG00000012940	TMEM25	-519
ENSBTAG00000047491	CACNA1S	-519
ENSBTAG00000005974	APOBEC2	-518
ENSBTAG00000010138	SEMA3B	-518
ENSBTAG00000002369	TMEM217	-517
ENSBTAG00000002073	RAD17	-516
ENSBTAG00000002693	KANSL2	-516
ENSBTAG00000018205	PHC1	-516
ENSBTAG00000017731	ZFAT	-514
ENSBTAG00000025756	Fbxw17	-514
ENSBTAG00000038916	TOMM6	-514
ENSBTAG00000015667	TMEM127	-513
ENSBTAG00000018238	ABTB1	-513
ENSBTAG00000016969	ORC3	-512
ENSBTAG00000020441	HMG20A	-512
ENSBTAG00000013391	ANKH	-510
ENSBTAG00000031551	PRSS53	-510
ENSBTAG00000047699	HSP90AB1	-510
ENSBTAG00000031134	YWHAH	-508
ENSBTAG00000016829	ZBTB22	-507
ENSBTAG00000018598	HSPB6	-507
ENSBTAG00000019689	RCE1	-507
ENSBTAG00000020798	C1orf94	-507
ENSBTAG00000021250	RALBP1	-507
ENSBTAG00000005666	LRRC20	-506
ENSBTAG00000001367	C1QTNF2	-505
ENSBTAG00000000569	HES1	-504
ENSBTAG00000015635	TNFRSF4	-504
ENSBTAG00000021048	ADM	-504
ENSBTAG00000046321	BZRAP1	-504
ENSBTAG00000010135	TMEM189	-503
ENSBTAG00000002682	MARK4	-502
ENSBTAG00000010472	TNFAIP8L3	-502
ENSBTAG00000011327	OLFML3	-502
ENSBTAG00000020664	DNAJC14	-502
ENSBTAG00000012854	GSDMB	-501
ENSBTAG00000020766	ABCA7	-501
ENSBTAG00000031806	ZNF48	-501
ENSBTAG00000020215	EXOC2	-499
ENSBTAG00000033806	RGD1559682	-498
ENSBTAG00000003863	PCED1A	-497
ENSBTAG00000011484	ZDHHC3	-497
ENSBTAG00000017280	C3	-497
ENSBTAG00000020415	KLK4	-497
ENSBTAG00000006139	TRPM4	-496
ENSBTAG00000013740	SP2	-496
ENSBTAG00000046586	EID1	-496
ENSBTAG00000012484	ENDOG	-495
ENSBTAG00000023920	GPR158	-494
ENSBTAG00000002928	AMTN	-493
ENSBTAG00000011729	STARD3	-493
ENSBTAG00000030705	DACT3	-493
ENSBTAG00000037938	2700097O09Rik	-493
ENSBTAG00000003422	SNX5	-492
ENSBTAG00000008756	ELF3	-492
ENSBTAG00000015009	LAMTOR4	-492
ENSBTAG00000017252	USH1G	-492
ENSBTAG00000002834	CCDC69	-491
ENSBTAG00000020491	SOX30	-491
ENSBTAG00000021468	MED24	-491
ENSBTAG00000001574	Gpatch2	-490
ENSBTAG00000008753	BRD8	-490
ENSBTAG00000018369	MYL2	-490
ENSBTAG00000038025	HIST1H2BO	-490
	bta-miR-545-3p	-489
ENSBTAG00000006600	ARPC2	-489
ENSBTAG00000012197	AP5Z1	-489
ENSBTAG00000013282	NECAP2	-489
ENSBTAG00000021427	HOXB3	-489
ENSBTAG00000047604	HSD17B1	-489
ENSBTAG00000011997	ZMIZ2	-488
ENSBTAG00000014771	RBMX2	-488
ENSBTAG00000003963	FER1L5	-487
ENSBTAG00000004542	FAM78A	-487
ENSBTAG00000018904	ENKD1	-487
ENSBTAG00000030939	ZNF575	-487
ENSBTAG00000006779	LDHD	-486
ENSBTAG00000008808	CCDC17	-486
ENSBTAG00000016929	HNRNPA0	-486
ENSBTAG00000027033	CMA1	-486
ENSBTAG00000011551	CPNE9	-485
ENSBTAG00000018828	ATN1	-485
ENSBTAG00000021077	HLA-DQB1	-485
ENSBTAG00000001762	RFXANK	-484
ENSBTAG00000012594	MRPS6	-484
ENSBTAG00000012103	MAP2K4	-483
ENSBTAG00000039090	MAGEH1	-483
ENSBTAG00000014526	MOB3A	-482
ENSBTAG00000002368	TULP2	-481
ENSBTAG00000006719	ZFAND4	-481
ENSBTAG00000008017	UNC79	-481
ENSBTAG00000010698	VARS2	-481
ENSBTAG00000014355	MYCBPAP	-481
ENSBTAG00000015433	APC2	-481
ENSBTAG00000006740	SCYL1	-480
ENSBTAG00000020040	LPCAT4	-480
ENSBTAG00000007609	ITFG2	-479
ENSBTAG00000017325	ATG13	-479
ENSBTAG00000020082	FAM71E1	-479
ENSBTAG00000020597	FMO3	-479
ENSBTAG00000000613	ELAVL1	-478
ENSBTAG00000013792	UBALD2	-478
ENSBTAG00000022382	TMEM218	-478
ENSBTAG00000012600	GTF3A	-477
ENSBTAG00000018258	SRSF2	-477
ENSBTAG00000030775	PCBP3	-477
ENSBTAG00000003958	TMEM220	-476
ENSBTAG00000004100	TTI1	-476
ENSBTAG00000016155	GDPD3	-476
ENSBTAG00000020610	ANKZF1	-476
ENSBTAG00000016161	FLII	-475
ENSBTAG00000016738	DTX1	-475
ENSBTAG00000023617	Gm21964	-475
ENSBTAG00000003169	FBXO24	-474
ENSBTAG00000003577	GSPT1	-474
ENSBTAG00000021071	TRIM8	-474
ENSBTAG00000001731	GLYR1	-473
ENSBTAG00000002474	MAD1L1	-473
ENSBTAG00000037457	MBD2	-473
ENSBTAG00000015253	COX19	-472
ENSBTAG00000017281	OPLAH	-472
ENSBTAG00000012985	FUK	-471
ENSBTAG00000014207	ADAMTS10	-471
ENSBTAG00000014506	ZNF503	-471
ENSBTAG00000016257	ZNF74	-470
ENSBTAG00000017913	BUB3	-470
ENSBTAG00000021066	CAPN11	-470
ENSBTAG00000015335	ADGRB3	-469
ENSBTAG00000015563	PDE12	-469
ENSBTAG00000019692	BCL2L2	-469
ENSBTAG00000019606	IFT52	-468
ENSBTAG00000021134	DPP9	-468
ENSBTAG00000021170	OSBPL9	-468
ENSBTAG00000046548	ST6GALNAC4	-468
ENSBTAG00000047231	TNNI1	-468
ENSBTAG00000006612	SCAF1	-467
ENSBTAG00000009282	PORCN	-467
ENSBTAG00000007499	HNRNPH2	-466
ENSBTAG00000021165	VPS9D1	-466
ENSBTAG00000003390	SF3A1	-465
ENSBTAG00000013145	DDHD2	-465
ENSBTAG00000018777	ADCY5	-465
ENSBTAG00000026819	HDAC7	-464
ENSBTAG00000038107	MAPKAPK2	-464
ENSBTAG00000019159	PVALB	-463
ENSBTAG00000006884	PABPN1	-462
ENSBTAG00000017289	MCF2L	-462
ENSBTAG00000007753	KIFC2	-461
ENSBTAG00000016213	SYCE2	-461
ENSBTAG00000017283	GTF3C2	-461
ENSBTAG00000000599	CCNI	-460
ENSBTAG00000005581	CCL25	-460
ENSBTAG00000007893	SCPEP1	-460
ENSBTAG00000015764	EML2	-460
ENSBTAG00000018807	MYBPHL	-460
ENSBTAG00000046648	CPA4	-460
ENSBTAG00000004781	POLR3B	-459
ENSBTAG00000018868	METTL9	-459
ENSBTAG00000032846	ERICH2	-459
ENSBTAG00000047858	RPS3A	-459
ENSBTAG00000003034	GATAD2A	-457
ENSBTAG00000006081	PPM1J	-457
ENSBTAG00000015968	ACSF3	-457
ENSBTAG00000004558	C15orf48	-456
ENSBTAG00000013717	PRAP1	-456
ENSBTAG00000014333	SLC10A3	-456
ENSBTAG00000017812	ALS2CL	-456
ENSBTAG00000018564	ZFYVE27	-456
ENSBTAG00000012149	HOXC8	-455
ENSBTAG00000015749	STEAP1	-455
ENSBTAG00000024756	DENND6B	-455
ENSBTAG00000039978	Tssk5	-455
ENSBTAG00000006608	GGT5	-454
ENSBTAG00000011129	QSOX2	-454
ENSBTAG00000022083	REP15	-454
ENSBTAG00000012581	TIMMDC1	-453
ENSBTAG00000020074	NKPD1	-453
ENSBTAG00000021240	DCSTAMP	-453
ENSBTAG00000001834	PNKP	-452
ENSBTAG00000004600	OTUD5	-452
ENSBTAG00000010254	MAP3K6	-452
ENSBTAG00000011052	ZNF729	-452
ENSBTAG00000014734	CHD4	-452
ENSBTAG00000015192	FAM193B	-452
ENSBTAG00000021303	RSAD1	-452
ENSBTAG00000000273	IL5RA	-451
ENSBTAG00000010439	AKAP8L	-451
ENSBTAG00000017239	GABBR1	-451
ENSBTAG00000003693	SUN2	-450
ENSBTAG00000038298	CCDC174	-450
ENSBTAG00000017924	ODC1	-449
ENSBTAG00000031564	GNL3L	-449
ENSBTAG00000006525	FDXR	-448
ENSBTAG00000034987	MKKS	-448
ENSBTAG00000006619	MATK	-447
ENSBTAG00000016589	PRPF40B	-447
ENSBTAG00000017949	SERPINB6	-447
ENSBTAG00000021115	ZNF692	-447
ENSBTAG00000003915	LARP6	-446
ENSBTAG00000013832	TRIT1	-446
ENSBTAG00000015604	ZNF385A	-446
ENSBTAG00000001123	SNRNP48	-444
ENSBTAG00000011127	NUP205	-444
ENSBTAG00000011987	C14orf1	-444
ENSBTAG00000017213	MFAP1	-444
ENSBTAG00000017685	JUP	-444
ENSBTAG00000027312	ECT2L	-444
ENSBTAG00000044033	EDIL3	-444
ENSBTAG00000000621	CATSPERG	-443
ENSBTAG00000000936	SLC39A2	-443
ENSBTAG00000002100	GZMM	-443
ENSBTAG00000006330	RBM5	-443
ENSBTAG00000034633	ERO1B	-443
ENSBTAG00000015535	NEK8	-442
ENSBTAG00000017296	Poln	-442
ENSBTAG00000047508	ZNF580	-442
ENSBTAG00000013451	RHOH	-441
ENSBTAG00000032617	FBXO44	-441
ENSBTAG00000019462	ADCK4	-440
ENSBTAG00000019901	RAD54L	-440
ENSBTAG00000038476	HIST2H2AB	-440
ENSBTAG00000009620	WDR27	-439
ENSBTAG00000011984	SGK494	-439
ENSBTAG00000043983	LRRC19	-439
ENSBTAG00000011126	STK38	-438
ENSBTAG00000001966	PDGFRL	-437
ENSBTAG00000002764	IGFLR1	-437
ENSBTAG00000007131	GADL1	-437
ENSBTAG00000007266	DDX55	-437
ENSBTAG00000018671	DCUN1D2	-437
ENSBTAG00000020630	KCMF1	-437
ENSBTAG00000020858	UPF3A	-437
ENSBTAG00000006482	PTCD3	-436
ENSBTAG00000014943	KDM5C	-436
ENSBTAG00000019662	ATXN7L3	-436
ENSBTAG00000020859	SERPINF2	-436
ENSBTAG00000021430	UPK3B	-436
ENSBTAG00000021920	SEMA4C	-436
ENSBTAG00000025280	SERPINB6	-436
ENSBTAG00000039618	ARL14EPL	-436
ENSBTAG00000005812	TP73	-435
ENSBTAG00000009029	Tha1	-435
ENSBTAG00000011075	PROSC	-435
ENSBTAG00000015917	GAPDHS	-435
ENSBTAG00000044083	LIMK1	-435
ENSBTAG00000046024	PPP3CB	-435
ENSBTAG00000009177	PLEKHA4	-434
ENSBTAG00000011661	CEP152	-434
ENSBTAG00000014804	HNRNPDL	-434
ENSBTAG00000015176	C6orf201	-434
ENSBTAG00000018421	WWP2	-434
ENSBTAG00000011098	TTLL8	-433
ENSBTAG00000011571	ACIN1	-433
ENSBTAG00000012519	XDH	-433
ENSBTAG00000015032	CD14	-433
ENSBTAG00000015148	METTL3	-433
ENSBTAG00000019886	BORA	-433
ENSBTAG00000001113	NDUFAF7	-431
ENSBTAG00000007520	Mapre2	-431
ENSBTAG00000010527	ACAP1	-431
ENSBTAG00000044129	ST6GALNAC6	-431
ENSBTAG00000010682	DDR1	-430
ENSBTAG00000011927	RDH5	-430
ENSBTAG00000015106	DSP	-430
ENSBTAG00000025372	C14orf169	-430
ENSBTAG00000008591	CAMTA2	-429
ENSBTAG00000010252	ZNF397	-429
ENSBTAG00000013628	PHYKPL	-429
ENSBTAG00000005719	GJB4	-428
ENSBTAG00000015817	ELK1	-428
ENSBTAG00000017422	TAOK2	-428
ENSBTAG00000005248	OFCC1	-427
ENSBTAG00000005532	PEX6	-427
ENSBTAG00000009856	ACAP3	-427
ENSBTAG00000015738	GIGYF1	-427
ENSBTAG00000048273	C4orf3	-427
ENSBTAG00000002130	SMPD4	-426
ENSBTAG00000006886	FAM117A	-426
ENSBTAG00000012485	C9orf114	-426
ENSBTAG00000004208	PLEKHG6	-425
ENSBTAG00000013465	NXPE3	-425
ENSBTAG00000014326	CDCA8	-425
ENSBTAG00000017123	ZNF354B	-425
ENSBTAG00000023806	COBL	-425
ENSBTAG00000024947	Tcam1	-425
ENSBTAG00000030182	MAPK11	-425
ENSBTAG00000016240	RNF157	-424
ENSBTAG00000046264	AOC3	-424
ENSBTAG00000003162	CRYZ	-422
ENSBTAG00000006937	ABCA10	-422
ENSBTAG00000021254	CENPI	-422
ENSBTAG00000023891	RBM20	-422
ENSBTAG00000001609	MAP2K6	-421
ENSBTAG00000001904	ZNF276	-421
ENSBTAG00000014211	FOXP4	-421
ENSBTAG00000016739	RASAL1	-421
ENSBTAG00000021550	MAMDC4	-421
ENSBTAG00000024641	ZBED1	-421
ENSBTAG00000003545	TAF1D	-420
ENSBTAG00000004279	RHOA	-420
ENSBTAG00000006328	RBM6	-420
ENSBTAG00000006790	SPTBN5	-420
ENSBTAG00000013153	NF2	-420
ENSBTAG00000038190	SMAP1	-420
ENSBTAG00000047876	SH3TC1	-420
ENSBTAG00000014541	PDGFA	-419
ENSBTAG00000018156	KRTCAP3	-419
ENSBTAG00000022379	VSIG2	-419
ENSBTAG00000044099	ZSWIM7	-419
ENSBTAG00000044112	MSRB2	-419
ENSBTAG00000047482	PRRT4	-419
ENSBTAG00000007694	KIF25	-418
ENSBTAG00000012827	TTLL11	-418
ENSBTAG00000019210	ADCY2	-418
ENSBTAG00000000423	RBM4B	-417
ENSBTAG00000002350	PIK3R2	-417
ENSBTAG00000008964	DTD1	-417
ENSBTAG00000009596	C9orf43	-417
ENSBTAG00000002774	PTPN23	-416
ENSBTAG00000018948	HIF3A	-416
ENSBTAG00000021595	HIP1R	-416
ENSBTAG00000013159	PHF11	-415
ENSBTAG00000014981	OTUB2	-415
ENSBTAG00000016662	CPS1	-415
ENSBTAG00000018020	GNAT1	-415
ENSBTAG00000046485	RAB1B	-415
ENSBTAG00000008794	ATF6B	-414
ENSBTAG00000014749	ZIC4	-414
ENSBTAG00000006883	EIF4B	-413
ENSBTAG00000002344	ORAI3	-412
ENSBTAG00000002582	LYG2	-412
ENSBTAG00000006419	TNNT1	-412
ENSBTAG00000010411	ADAMTS8	-412
ENSBTAG00000020236	NECAB2	-412
ENSBTAG00000039581	HOXD4	-412
ENSBTAG00000015742	ICAM3	-411
ENSBTAG00000019097	CNTNAP1	-411
ENSBTAG00000007871	SNX12	-410
ENSBTAG00000012274	CIZ1	-410
ENSBTAG00000004118	ALAS1	-409
ENSBTAG00000006523	SOD2	-409
ENSBTAG00000011064	ADCK5	-409
ENSBTAG00000017390	LGI2	-409
ENSBTAG00000026236	AZGP1	-409
ENSBTAG00000009991	CANT1	-408
ENSBTAG00000014393	CLK2	-408
ENSBTAG00000027728	NUDT12	-408
ENSBTAG00000001721	GYG1	-407
ENSBTAG00000018808	SLC25A35	-406
ENSBTAG00000000049	CCDC77	-405
ENSBTAG00000003514	HSF4	-405
ENSBTAG00000005630	VWA7	-405
ENSBTAG00000005830	STRN4	-405
ENSBTAG00000007362	XPC	-405
ENSBTAG00000013076	SNX19	-405
ENSBTAG00000013813	KLHL17	-405
ENSBTAG00000014082	CHST9	-405
ENSBTAG00000022471	TTPA	-405
ENSBTAG00000040116	H1FX	-405
ENSBTAG00000002843	ACOT4	-404
ENSBTAG00000007125	AFMID	-404
ENSBTAG00000013523	OSBPL7	-404
ENSBTAG00000017877	PVRL4	-404
ENSBTAG00000040086	SLC38A8	-404
ENSBTAG00000010519	NEURL4	-403
ENSBTAG00000013163	ADAM33	-403
ENSBTAG00000026829	TMEM185B	-403
ENSBTAG00000048054	UAP1L1	-403
ENSBTAG00000000054	SNAPC4	-402
ENSBTAG00000004873	CCNL2	-402
ENSBTAG00000005751	CDAN1	-402
ENSBTAG00000017701	CYP2W1	-402
ENSBTAG00000018805	ASB13	-402
ENSBTAG00000021974	SMUG1	-402
ENSBTAG00000031166	ZDBF2	-402
ENSBTAG00000045904	PIM3	-402
ENSBTAG00000009674	C1orf185	-401
ENSBTAG00000018063	SPATA2	-401
ENSBTAG00000020003	KLHL14	-401
ENSBTAG00000004679	WARS	-400
ENSBTAG00000012024	SLC29A2	-400
ENSBTAG00000017932	CCDC84	-400
ENSBTAG00000030193	GPR35	-400
ENSBTAG00000013511	VWA5B1	-399
ENSBTAG00000020873	MAT2A	-399
ENSBTAG00000037397	PRSS36	-399
ENSBTAG00000007430	MYBBP1A	-398
ENSBTAG00000009389	HNRNPH1	-398
ENSBTAG00000011226	SLC4A2	-398
ENSBTAG00000011616	MPO	-398
ENSBTAG00000012139	SIX1	-398
ENSBTAG00000012284	CLCN2	-398
ENSBTAG00000013941	TANGO6	-398
ENSBTAG00000047061	NDOR1	-398
ENSBTAG00000013210	ADAMTS4	-397
ENSBTAG00000016574	RGS11	-397
ENSBTAG00000017001	RBM28	-397
ENSBTAG00000017072	ZNF384	-397
ENSBTAG00000021474	GSDMD	-397
ENSBTAG00000038181	FOCAD	-397
ENSBTAG00000002136	FCHO1	-396
ENSBTAG00000008726	NCS1	-396
ENSBTAG00000009966	XRCC3	-396
ENSBTAG00000021596	ICOS	-396
ENSBTAG00000047543	NTRK3	-396
ENSBTAG00000000066	LRRN4	-395
ENSBTAG00000001124	GALC	-395
ENSBTAG00000004077	YWHAG	-395
ENSBTAG00000012353	ZNF34	-395
ENSBTAG00000015352	MTMR4	-395
ENSBTAG00000017894	CAD	-395
ENSBTAG00000021884	CXXC1	-395
ENSBTAG00000039958	GYS1	-395
ENSBTAG00000047150	RTEL1	-395
ENSBTAG00000012703	GLO1	-394
ENSBTAG00000017482	ISYNA1	-394
ENSBTAG00000021796	C12orf43	-394
ENSBTAG00000001176	LRRN1	-393
ENSBTAG00000002477	FTSJ2	-393
ENSBTAG00000005461	SOX15	-393
ENSBTAG00000000108	KIAA0907	-392
ENSBTAG00000007137	RFC5	-392
ENSBTAG00000008484	TMEM161B	-392
ENSBTAG00000038831	PHYHD1	-392
ENSBTAG00000007203	STT3A	-391
ENSBTAG00000012778	CAPN2	-391
ENSBTAG00000017755	Ewsr1	-391
ENSBTAG00000018201	TKFC	-391
ENSBTAG00000000555	ACO1	-390
ENSBTAG00000002145	MMP17	-390
ENSBTAG00000008165	ITGA2B	-390
ENSBTAG00000010146	PLXNB3	-390
ENSBTAG00000010328	KCNK17	-390
ENSBTAG00000020653	Fip1l1	-390
ENSBTAG00000013357	KIAA0020	-389
ENSBTAG00000014847	BBOX1	-389
ENSBTAG00000016731	TMEM42	-389
ENSBTAG00000033677	WDR90	-389
ENSBTAG00000004378	IL23A	-388
ENSBTAG00000010432	EIF2D	-388
ENSBTAG00000010477	TTC21A	-388
ENSBTAG00000016291	RHOV	-388
ENSBTAG00000040384	POLR2M	-388
ENSBTAG00000003697	TARDBP	-387
ENSBTAG00000007788	GRIPAP1	-387
ENSBTAG00000010271	MAPKAP1	-387
ENSBTAG00000015651	CFAP46	-387
ENSBTAG00000016629	ADCY9	-387
ENSBTAG00000019081	COL7A1	-387
ENSBTAG00000000462	CCDC102A	-386
ENSBTAG00000003946	NECAB3	-386
ENSBTAG00000006025	Ahsa2	-386
ENSBTAG00000008028	CHN1	-386
ENSBTAG00000017335	HGFAC	-386
ENSBTAG00000000981	KLHDC8B	-385
ENSBTAG00000004273	CST7	-385
ENSBTAG00000009639	SMPD3	-385
ENSBTAG00000001029	RASGRP2	-384
ENSBTAG00000001052	ADCY10	-384
ENSBTAG00000003049	MICALL2	-384
ENSBTAG00000006757	CA11	-384
ENSBTAG00000007712	SEC22B	-384
ENSBTAG00000010653	FAM73B	-384
ENSBTAG00000015767	RNF10	-384
ENSBTAG00000005838	ULK3	-383
ENSBTAG00000006991	ADH6	-383
ENSBTAG00000021978	PARVB	-383
ENSBTAG00000031171	SH3GLB1	-383
ENSBTAG00000002226	FBXO31	-382
ENSBTAG00000004088	CRYBB2	-382
ENSBTAG00000008819	BTBD16	-382
ENSBTAG00000015238	DSC3	-382
ENSBTAG00000016890	ANKS1A	-382
ENSBTAG00000016981	FBXO4	-382
ENSBTAG00000019425	TSPAN8	-382
ENSBTAG00000025755	RNF212B	-382
ENSBTAG00000027629	ANK1	-382
ENSBTAG00000037778	CXCL2	-382
ENSBTAG00000002962	PPM1M	-381
ENSBTAG00000013309	SRSF4	-381
ENSBTAG00000024137	PTCH2	-381
	bta-miR-296-3p	-380
ENSBTAG00000000758	TMEM206	-380
ENSBTAG00000010509	CDK3	-380
ENSBTAG00000012216	MLKL	-380
ENSBTAG00000014096	PCNXL4	-380
ENSBTAG00000010163	SCNN1G	-379
ENSBTAG00000031824	RBM19	-379
ENSBTAG00000016855	BUD13	-378
ENSBTAG00000017211	SERINC4	-378
ENSBTAG00000019440	PROZ	-378
ENSBTAG00000001037	MAP4K2	-377
ENSBTAG00000001774	SPRY2	-377
ENSBTAG00000002510	HNRNPUL2	-377
ENSBTAG00000009157	SLC35B3	-377
ENSBTAG00000011662	SOX18	-377
ENSBTAG00000013607	WDR1	-377
ENSBTAG00000019414	CLK4	-377
	bta-miR-2443	-376
ENSBTAG00000010195	PKN3	-376
ENSBTAG00000012297	FAM65C	-376
ENSBTAG00000014459	MAP6D1	-376
ENSBTAG00000015692	HSPA4L	-376
ENSBTAG00000016772	USP11	-376
ENSBTAG00000006212	GTF2IRD1	-375
ENSBTAG00000016043	GNB3	-375
ENSBTAG00000019908	CUL9	-375
ENSBTAG00000026461	CACNA1H	-375
ENSBTAG00000002210	LAS1L	-374
ENSBTAG00000004617	KIF19	-374
ENSBTAG00000012554	ANKAR	-374
ENSBTAG00000012684	CCL19	-374
ENSBTAG00000012899	IFNGR2	-374
ENSBTAG00000038617	SH3D21	-374
ENSBTAG00000013301	GGT7	-373
ENSBTAG00000019242	CHRNB1	-373
ENSBTAG00000001344	Mettl21e	-372
ENSBTAG00000003449	KCP	-372
ENSBTAG00000004948	FAM84A	-372
ENSBTAG00000005469	CCAR2	-372
ENSBTAG00000006784	PLA2G4B	-372
ENSBTAG00000010696	DVL1	-372
ENSBTAG00000011291	DLG3	-372
ENSBTAG00000014968	YJEFN3	-372
ENSBTAG00000018660	PPP6R2	-372
ENSBTAG00000000843	NDRG2	-371
ENSBTAG00000002643	VPS52	-371
ENSBTAG00000002749	CRHR1	-371
ENSBTAG00000003215	KIF3B	-371
ENSBTAG00000005819	CCDC61	-371
ENSBTAG00000016387	GDAP2	-371
ENSBTAG00000023832	ADAM8	-371
ENSBTAG00000025425	Rab24	-371
ENSBTAG00000026356	DGAT1	-371
ENSBTAG00000000715	GIMAP1-GIMAP5	-370
ENSBTAG00000007117	CTC1	-370
ENSBTAG00000021272	ABCG1	-370
ENSBTAG00000007666	IGF2BP2	-369
ENSBTAG00000012476	NRBF2	-369
ENSBTAG00000005795	DHX32	-368
ENSBTAG00000008222	EEF2KMT	-368
ENSBTAG00000010393	TRNAU1AP	-368
ENSBTAG00000011975	SERPINB1	-368
ENSBTAG00000046878	Tceb2	-368
ENSBTAG00000014657	C14orf39	-367
ENSBTAG00000015678	NEMP2	-367
ENSBTAG00000025405	BATF	-367
ENSBTAG00000032026	GMPPB	-367
ENSBTAG00000047054	CLRN3	-367
ENSBTAG00000006072	LRRC59	-366
ENSBTAG00000010191	PAK1	-366
ENSBTAG00000011416	ARHGEF39	-366
ENSBTAG00000021231	KCTD2	-366
ENSBTAG00000044055	THSD7B	-366
ENSBTAG00000004387	MTPAP	-365
ENSBTAG00000006721	TWISTNB	-365
ENSBTAG00000008509	SLC38A3	-365
ENSBTAG00000011149	SIGIRR	-365
ENSBTAG00000014217	HHEX	-365
ENSBTAG00000014249	IVNS1ABP	-365
ENSBTAG00000016554	C3orf52	-365
ENSBTAG00000000030	RDM1	-364
ENSBTAG00000000632	RAD54B	-364
ENSBTAG00000002458	NUP155	-364
ENSBTAG00000011248	Msantd2	-364
ENSBTAG00000012020	TRAF5	-364
ENSBTAG00000026344	MAFA	-364
ENSBTAG00000008079	NRBP2	-363
ENSBTAG00000008192	LPPR2	-363
ENSBTAG00000011456	NT5C3B	-362
ENSBTAG00000015311	PTPRR	-362
ENSBTAG00000045946	VMO1	-362
ENSBTAG00000004018	DGKA	-361
ENSBTAG00000004792	CHMP4C	-361
ENSBTAG00000008997	ENG	-361
ENSBTAG00000017639	RPS6KA3	-361
ENSBTAG00000017871	GNA12	-361
ENSBTAG00000020514	Fam169b	-361
ENSBTAG00000020996	CLDND1	-361
ENSBTAG00000005094	LRP2BP	-360
ENSBTAG00000006508	MAN2B2	-360
ENSBTAG00000010069	EGR1	-360
ENSBTAG00000018157	IFT172	-360
ENSBTAG00000003807	RQCD1	-359
ENSBTAG00000012503	MGAT3	-359
ENSBTAG00000012609	SCO2	-359
ENSBTAG00000016828	TAPBP	-359
ENSBTAG00000021531	PGPEP1L	-359
ENSBTAG00000027173	CHP1	-359
ENSBTAG00000001131	SLC12A9	-358
ENSBTAG00000005008	WSB1	-358
ENSBTAG00000005464	ADCY6	-358
ENSBTAG00000012830	CCDC94	-358
ENSBTAG00000016197	PHLDB1	-358
ENSBTAG00000016368	LRPPRC	-358
ENSBTAG00000018175	HEXDC	-358
ENSBTAG00000024662	CFAP47	-358
ENSBTAG00000001139	ACHE	-357
ENSBTAG00000005152	TK2	-357
ENSBTAG00000012657	ZSWIM8	-357
ENSBTAG00000015636	C19orf66	-357
ENSBTAG00000018622	PCBP4	-357
ENSBTAG00000033334	SPATA2L	-357
	bta-miR-146b	-356
ENSBTAG00000000517	ANKRD29	-356
ENSBTAG00000001450	APBB3	-356
ENSBTAG00000012496	MTMR11	-356
ENSBTAG00000012937	ACAD8	-356
ENSBTAG00000019218	ATP6V0A1	-356
ENSBTAG00000034493	LOC294154	-356
ENSBTAG00000044000	PRIM1	-356
ENSBTAG00000005086	RPRD1B	-355
ENSBTAG00000015052	PROX2	-355
ENSBTAG00000018176	C17orf62	-355
ENSBTAG00000019967	RASA3	-355
ENSBTAG00000008978	USP22	-354
ENSBTAG00000011869	CSRP3	-354
ENSBTAG00000016122	PIGT	-354
ENSBTAG00000016728	PLEKHG5	-354
ENSBTAG00000007170	SLC38A7	-353
ENSBTAG00000007977	LAMP5	-353
ENSBTAG00000012829	EBI3	-353
ENSBTAG00000016168	APLP2	-353
ENSBTAG00000038696	RAB8A	-353
ENSBTAG00000007708	NLGN3	-352
ENSBTAG00000011689	LENG8	-352
ENSBTAG00000014857	GBP6	-352
ENSBTAG00000015077	DDX18	-352
ENSBTAG00000018271	SLC38A10	-352
ENSBTAG00000032200	DNAJC24	-352
ENSBTAG00000002415	TSPAN3	-351
ENSBTAG00000004262	ZNF454	-351
ENSBTAG00000013686	WSCD2	-351
ENSBTAG00000014991	PARD3	-351
ENSBTAG00000000295	CLHC1	-350
ENSBTAG00000000945	ATP2C2	-350
ENSBTAG00000011932	PRG4	-350
ENSBTAG00000000377	BMX	-349
ENSBTAG00000001320	VPS16	-349
ENSBTAG00000003822	CROCC	-349
ENSBTAG00000005973	OVGP1	-349
ENSBTAG00000011358	IER3	-349
ENSBTAG00000017674	SCNN1D	-349
ENSBTAG00000018905	MAN2A2	-349
ENSBTAG00000039635	CCDC97	-349
ENSBTAG00000040133	C3orf20	-349
ENSBTAG00000004876	RABL2B	-348
ENSBTAG00000014858	PRPSAP2	-348
ENSBTAG00000015273	CAND2	-348
ENSBTAG00000000326	ENTHD1	-347
ENSBTAG00000001287	LRRC29	-347
ENSBTAG00000002394	TMEM44	-347
ENSBTAG00000005067	UBTF	-347
ENSBTAG00000005913	PATL1	-347
ENSBTAG00000010451	PA2G4	-347
ENSBTAG00000012848	PTPRU	-347
ENSBTAG00000014458	MROH1	-347
ENSBTAG00000000835	BCAS1	-346
ENSBTAG00000002211	MAPK8IP3	-346
ENSBTAG00000007835	GPT	-346
ENSBTAG00000009042	ATXN7L2	-346
	bta-miR-145	-345
ENSBTAG00000006519	TNFRSF25	-345
ENSBTAG00000010230	CAPN1	-345
ENSBTAG00000011433	RGP1	-345
ENSBTAG00000020203	TMEM151A	-345
ENSBTAG00000030335	ALDH4A1	-345
ENSBTAG00000032538	TPRG1	-345
ENSBTAG00000000079	CCSAP	-344
ENSBTAG00000000267	SMG6	-344
ENSBTAG00000009238	HOXC6	-344
ENSBTAG00000012755	KLC4	-344
ENSBTAG00000017565	SCFD1	-344
ENSBTAG00000017681	RIN1	-344
ENSBTAG00000034613	MROH6	-344
ENSBTAG00000047561	VEGFA	-344
ENSBTAG00000000387	NICN1	-343
ENSBTAG00000007896	NAGPA	-343
ENSBTAG00000015046	MST1R	-343
ENSBTAG00000016360	TVP23A	-343
ENSBTAG00000020356	GON4L	-343
ENSBTAG00000046753	Irs3	-343
	bta-miR-6531	-342
ENSBTAG00000000664	SLC22A15	-342
ENSBTAG00000000795	NMNAT2	-342
ENSBTAG00000003189	CCDC6	-342
ENSBTAG00000006449	LOC81691	-342
ENSBTAG00000006910	ASRGL1	-342
ENSBTAG00000009284	GLS2	-342
ENSBTAG00000012126	PNPLA7	-342
ENSBTAG00000015034	IK	-342
ENSBTAG00000020788	SLC18A1	-342
ENSBTAG00000022751	ZCWPW2	-342
ENSBTAG00000008309	ATP13A2	-341
ENSBTAG00000010802	KCNK7	-341
ENSBTAG00000014660	WDR53	-341
ENSBTAG00000018406	CSTF2T	-341
ENSBTAG00000020988	KIZ	-341
	bta-miR-744	-340
ENSBTAG00000004000	SAP30L	-340
ENSBTAG00000004429	GDF5	-340
ENSBTAG00000005289	CHERP	-340
ENSBTAG00000006904	TNS2	-340
ENSBTAG00000007486	CEL	-340
ENSBTAG00000008160	MBOAT2	-340
ENSBTAG00000008527	SRSF6	-340
ENSBTAG00000010015	NMRAL1	-340
ENSBTAG00000014742	LRWD1	-340
ENSBTAG00000002128	MPPE1	-339
ENSBTAG00000002189	ALG1	-339
ENSBTAG00000007971	OR6Q1	-339
ENSBTAG00000008802	GID4	-339
ENSBTAG00000011543	PDCD1	-339
ENSBTAG00000016315	COTL1	-339
ENSBTAG00000010485	MFN1	-338
ENSBTAG00000019687	NMRK1	-338
ENSBTAG00000020758	MAP3K12	-338
ENSBTAG00000032071	SYCP1	-338
ENSBTAG00000001179	TEP1	-337
ENSBTAG00000010657	ADGRB2	-337
ENSBTAG00000011476	HOXA9	-337
ENSBTAG00000013166	SMYD2	-337
ENSBTAG00000014826	ZC3H7A	-337
ENSBTAG00000039740	LY6G5B	-337
ENSBTAG00000005210	SNAPC5	-336
ENSBTAG00000006405	PALB2	-336
ENSBTAG00000013218	GORASP2	-336
ENSBTAG00000020635	VPS45	-336
ENSBTAG00000002716	NOL10	-335
ENSBTAG00000004745	NAA15	-335
ENSBTAG00000016299	ZNF784	-335
ENSBTAG00000016478	LINGO3	-335
ENSBTAG00000017599	NR2F1	-335
ENSBTAG00000026309	ZHX2	-335
ENSBTAG00000033339	ANKLE2	-335
ENSBTAG00000005182	HLA-B	-334
ENSBTAG00000006898	EPRS	-334
ENSBTAG00000008944	CRB1	-334
ENSBTAG00000016817	SNRNP40	-334
ENSBTAG00000023384	CBR1	-334
ENSBTAG00000001551	PLEKHG3	-333
ENSBTAG00000003394	RNF215	-333
ENSBTAG00000015612	UTP6	-333
ENSBTAG00000016210	Lypd2	-333
ENSBTAG00000016309	ATP6V1D	-333
ENSBTAG00000024787	HAUS3	-333
ENSBTAG00000033304	C8orf4	-333
ENSBTAG00000034700	NAF1	-333
ENSBTAG00000008841	DCAF15	-332
ENSBTAG00000008996	SFI1	-332
ENSBTAG00000009736	CDC42BPG	-332
ENSBTAG00000012592	ANKLE1	-332
ENSBTAG00000014955	AMH	-332
ENSBTAG00000019146	OSBP2	-332
ENSBTAG00000002279	LUC7L3	-331
ENSBTAG00000003261	AURKC	-331
ENSBTAG00000006016	GTPBP2	-331
ENSBTAG00000007184	NUDT7	-331
ENSBTAG00000014791	CTH	-331
ENSBTAG00000015602	C5orf45	-331
ENSBTAG00000017075	STX1A	-331
ENSBTAG00000018287	Slc25a48	-331
ENSBTAG00000019086	TELO2	-331
ENSBTAG00000020076	CAMP	-331
ENSBTAG00000024406	AGR2	-331
ENSBTAG00000001474	Nrgn	-330
ENSBTAG00000005316	GDI2	-330
ENSBTAG00000009412	SIAE	-330
ENSBTAG00000012365	ANP32A	-330
ENSBTAG00000012500	RARA	-330
ENSBTAG00000000024	DYM	-329
ENSBTAG00000006369	MRPS35	-329
ENSBTAG00000008896	DHX15	-329
ENSBTAG00000030424	CLEC1A	-329
ENSBTAG00000038381	SLC26A6	-329
ENSBTAG00000038487	ZNF613	-329
ENSBTAG00000040103	SYT8	-329
ENSBTAG00000010180	URB2	-328
ENSBTAG00000014843	COPB2	-328
ENSBTAG00000020030	FITM2	-328
ENSBTAG00000020121	RWDD2B	-328
ENSBTAG00000026032	ZYG11A	-328
ENSBTAG00000001996	SNRNP70	-327
ENSBTAG00000002321	AMT	-327
ENSBTAG00000005816	IRF9	-327
ENSBTAG00000007629	THAP1	-327
ENSBTAG00000012791	GATC	-327
ENSBTAG00000015005	FANCG	-327
ENSBTAG00000015771	YTHDF2	-327
ENSBTAG00000020192	Ppp2r5c	-327
ENSBTAG00000047254	ABCA2	-327
ENSBTAG00000011912	SLC25A25	-326
ENSBTAG00000012031	ATG9B	-326
ENSBTAG00000014581	MLIP	-326
ENSBTAG00000015891	NSUN4	-326
ENSBTAG00000017284	RHBDL1	-326
ENSBTAG00000018422	RIPK3	-326
ENSBTAG00000039287	ZFP69	-326
ENSBTAG00000047755	C1orf233	-326
ENSBTAG00000002440	KIF7	-325
ENSBTAG00000017291	GPR108	-325
ENSBTAG00000021568	VWCE	-325
ENSBTAG00000000447	FRA10AC1	-324
ENSBTAG00000002283	FZD7	-324
ENSBTAG00000007089	FRG1	-324
ENSBTAG00000009964	DNASE1L2	-324
ENSBTAG00000011909	ACVR1	-324
ENSBTAG00000012861	KIF4A	-324
ENSBTAG00000016758	MLH1	-324
ENSBTAG00000020107	DNASE1	-324
ENSBTAG00000008943	ZSCAN12	-323
ENSBTAG00000011070	RTCB	-323
ENSBTAG00000013259	POLR3A	-323
ENSBTAG00000017361	BAG5	-323
ENSBTAG00000018291	C2orf68	-323
ENSBTAG00000031106	ZNF746	-323
ENSBTAG00000043953	SPIB	-323
ENSBTAG00000001602	IL4R	-322
ENSBTAG00000007564	BBS12	-322
ENSBTAG00000010177	GOLT1A	-322
ENSBTAG00000020742	FZD9	-322
ENSBTAG00000044135	PIGO	-322
	bta-miR-143	-321
ENSBTAG00000008033	PPP6C	-321
ENSBTAG00000008328	CD300C	-321
ENSBTAG00000008384	SLC25A47	-321
ENSBTAG00000014711	DBF4	-321
ENSBTAG00000014750	EPB41L4A	-321
ENSBTAG00000023846	C10orf88	-321
ENSBTAG00000037440	ZNF729	-321
ENSBTAG00000000917	BMP1	-320
ENSBTAG00000007269	EIF2B1	-320
ENSBTAG00000011121	CLCN4	-320
ENSBTAG00000021635	NUDT17	-320
ENSBTAG00000048263	LRRC56	-320
ENSBTAG00000005029	TAL1	-319
ENSBTAG00000005038	ZBTB42	-319
ENSBTAG00000006532	CDK5RAP2	-319
ENSBTAG00000007139	WSB2	-319
ENSBTAG00000007187	INF2	-319
ENSBTAG00000007217	KIAA0195	-319
ENSBTAG00000019209	RAD1	-319
ENSBTAG00000019726	ANKEF1	-319
ENSBTAG00000023289	Slc26a10	-319
ENSBTAG00000026624	LYRM5	-319
ENSBTAG00000008389	HTRA1	-318
ENSBTAG00000008629	MTFR1	-318
ENSBTAG00000014490	DDX39B	-318
ENSBTAG00000015478	SRD5A1	-318
ENSBTAG00000021039	HNRNPM	-318
ENSBTAG00000026497	A4GALT	-318
ENSBTAG00000031673	ARRDC5	-318
ENSBTAG00000002469	KANK3	-317
ENSBTAG00000015259	NEUROG2	-317
ENSBTAG00000016630	MEX3B	-317
ENSBTAG00000018642	RCCD1	-317
ENSBTAG00000012148	EHMT1	-316
ENSBTAG00000012507	PDZD3	-316
ENSBTAG00000013011	PLAA	-316
ENSBTAG00000044021	FAM179A	-316
ENSBTAG00000004676	TMEM184A	-315
ENSBTAG00000009642	AKAP5	-315
ENSBTAG00000014289	ZFYVE9	-315
ENSBTAG00000015308	SMARCE1	-315
ENSBTAG00000019767	MIER2	-315
ENSBTAG00000047648	SYT2	-315
ENSBTAG00000003457	ATF5	-314
ENSBTAG00000005413	NLRC5	-314
ENSBTAG00000011396	HNRNPC	-314
ENSBTAG00000015951	NOL11	-314
ENSBTAG00000016951	WDFY1	-314
ENSBTAG00000000983	ABCC8	-313
ENSBTAG00000003833	SLC35G2	-313
ENSBTAG00000009998	GALNT16	-313
ENSBTAG00000010109	CDK1	-313
ENSBTAG00000015072	FZD8	-313
ENSBTAG00000015655	APBB1	-313
ENSBTAG00000018715	MPLKIP	-313
ENSBTAG00000019634	PIDD1	-313
ENSBTAG00000020127	TKTL1	-313
ENSBTAG00000020346	CCDC92	-313
ENSBTAG00000021058	DDX42	-313
ENSBTAG00000000313	NUDT13	-312
ENSBTAG00000001181	RPS6KC1	-312
ENSBTAG00000003501	SACM1L	-312
ENSBTAG00000004333	COPA	-312
ENSBTAG00000006429	ACO2	-312
ENSBTAG00000010882	ANKRD9	-312
ENSBTAG00000011655	SAMD10	-312
ENSBTAG00000013070	EAF2	-312
ENSBTAG00000013436	HAUS5	-312
ENSBTAG00000016827	RGL2	-312
ENSBTAG00000017823	CFAP52	-312
ENSBTAG00000020844	TMEM246	-312
ENSBTAG00000033333	CDK10	-312
ENSBTAG00000047413	IFNW1	-312
ENSBTAG00000003559	PPP1R13B	-311
ENSBTAG00000007020	ZNF502	-311
ENSBTAG00000008095	ACER1	-311
ENSBTAG00000008528	Slc25a1	-311
ENSBTAG00000011131	NMUR2	-311
ENSBTAG00000014137	CEP164	-311
ENSBTAG00000015615	THEMIS	-311
ENSBTAG00000021893	USP21	-311
ENSBTAG00000040131	CD58	-311
ENSBTAG00000046343	Ccnjl	-311
ENSBTAG00000001796	CATSPERD	-310
ENSBTAG00000005263	KLHL2	-310
ENSBTAG00000006481	POLR1A	-310
ENSBTAG00000006683	ZFYVE28	-310
ENSBTAG00000007240	ZCCHC4	-310
ENSBTAG00000021410	C1GALT1C1	-310
ENSBTAG00000007440	MLANA	-309
ENSBTAG00000008898	GBX2	-309
ENSBTAG00000011044	TACC3	-309
ENSBTAG00000014560	HLX	-309
ENSBTAG00000015183	TPCN2	-309
ENSBTAG00000016937	C19orf67	-309
ENSBTAG00000017017	CTPS2	-309
ENSBTAG00000038938	GBP2	-309
ENSBTAG00000000409	CDC40	-308
ENSBTAG00000001364	DPH6	-308
ENSBTAG00000004120	HEMK1	-308
ENSBTAG00000010483	DLL3	-308
ENSBTAG00000012747	FAM3A	-308
ENSBTAG00000015190	C18orf8	-308
ENSBTAG00000018724	TMEM82	-308
ENSBTAG00000038233	GBP2	-308
ENSBTAG00000045697	MTCP1	-308
ENSBTAG00000047992	C17orf107	-308
ENSBTAG00000001906	FANCA	-307
ENSBTAG00000006989	SEMA4F	-307
ENSBTAG00000009435	SMG5	-307
ENSBTAG00000010059	C9orf72	-307
ENSBTAG00000018292	MOSPD2	-307
ENSBTAG00000019904	LRRC41	-307
ENSBTAG00000032163	LTV1	-307
ENSBTAG00000038735	LHB	-307
ENSBTAG00000002104	RHPN1	-306
ENSBTAG00000003565	TRIM3	-306
ENSBTAG00000004760	Npy4r	-306
ENSBTAG00000006261	GPR17	-306
ENSBTAG00000008936	ABCC2	-306
ENSBTAG00000010204	PCMT1	-306
ENSBTAG00000010859	HYLS1	-306
ENSBTAG00000025329	IRF2BPL	-306
ENSBTAG00000030589	TMCO6	-306
ENSBTAG00000040126	DSG4	-306
ENSBTAG00000002660	MBD1	-305
ENSBTAG00000007693	SLC45A3	-305
ENSBTAG00000011740	OPALIN	-305
ENSBTAG00000013392	PLD2	-305
ENSBTAG00000016573	LHCGR	-305
ENSBTAG00000046295	CCER2	-305
ENSBTAG00000000693	UBE2R2	-304
ENSBTAG00000003733	TM4SF5	-304
ENSBTAG00000008774	UROC1	-304
ENSBTAG00000014255	VPS50	-304
ENSBTAG00000018416	CCDC42	-304
ENSBTAG00000021811	ANGPT4	-304
ENSBTAG00000039190	SLC9A5	-304
ENSBTAG00000047203	TSPAN19	-304
ENSBTAG00000000478	LSMEM2	-303
ENSBTAG00000005466	C8orf58	-303
ENSBTAG00000005492	CCNY	-303
ENSBTAG00000008584	CLN8	-303
ENSBTAG00000011782	CHGB	-303
ENSBTAG00000012181	GNA11	-303
ENSBTAG00000019184	TRAPPC2L	-303
ENSBTAG00000019362	NOA1	-303
ENSBTAG00000020781	SETD6	-303
ENSBTAG00000045787	CDS1	-303
ENSBTAG00000000967	DET1	-302
ENSBTAG00000008487	VPS37D	-302
ENSBTAG00000010467	SUPT5H	-302
ENSBTAG00000019241	FGF11	-302
ENSBTAG00000021225	DCAF5	-302
ENSBTAG00000021423	LKAAEAR1	-302
ENSBTAG00000021633	TDG	-302
ENSBTAG00000034391	EQTN	-302
ENSBTAG00000000619	KRT74	-301
ENSBTAG00000001790	SAFB2	-301
ENSBTAG00000003857	SUSD6	-301
ENSBTAG00000011896	GRIP2	-301
ENSBTAG00000014046	BPI	-301
ENSBTAG00000021809	DEPDC7	-301
ENSBTAG00000040585	NR6A1	-301
ENSBTAG00000001599	SV2A	-300
ENSBTAG00000006082	DNASE2	-300
ENSBTAG00000009714	ARHGAP33	-300
ENSBTAG00000016050	CHKB	-300
ENSBTAG00000019092	FNDC8	-300
ENSBTAG00000019095	CCR10	-300
ENSBTAG00000020454	LZTS3	-300
ENSBTAG00000021870	FAM98B	-300
ENSBTAG00000000454	TMEM106C	-299
ENSBTAG00000001952	PROM2	-299
ENSBTAG00000005556	CYGB	-299
ENSBTAG00000005678	AACS	-299
ENSBTAG00000005787	IFT57	-299
ENSBTAG00000009602	TMEM120B	-299
ENSBTAG00000017925	LMF2	-299
ENSBTAG00000018138	GK5	-299
ENSBTAG00000031025	OR4B1	-299
ENSBTAG00000038115	FLYWCH2	-299
ENSBTAG00000004004	CSDC2	-298
ENSBTAG00000005427	NRDE2	-298
ENSBTAG00000007097	THTPA	-298
ENSBTAG00000009775	PRRG3	-298
ENSBTAG00000011120	GBX1	-298
ENSBTAG00000016206	MAOA	-298
ENSBTAG00000016502	ZNF740	-298
ENSBTAG00000016821	SNX22	-298
ENSBTAG00000018106	SPATA18	-298
ENSBTAG00000019012	KCTD16	-298
ENSBTAG00000020093	CUL4A	-298
ENSBTAG00000047591	C6orf141	-298
ENSBTAG00000002260	NCAPD3	-297
ENSBTAG00000005898	TGS1	-297
ENSBTAG00000007740	MDK	-297
ENSBTAG00000008652	DUSP27	-297
ENSBTAG00000010526	Ppap2a	-297
ENSBTAG00000010943	SLC22A23	-297
ENSBTAG00000011103	SLC8B1	-297
ENSBTAG00000021694	SPAST	-297
ENSBTAG00000001936	PCK1	-296
ENSBTAG00000003608	SYCP2	-296
ENSBTAG00000003942	PIP4K2C	-296
ENSBTAG00000007841	WTIP	-296
ENSBTAG00000010170	MBTPS1	-296
ENSBTAG00000017814	LGI4	-296
ENSBTAG00000020959	SET	-296
ENSBTAG00000020965	ZMYND10	-296
ENSBTAG00000008467	HENMT1	-295
ENSBTAG00000019237	TXNDC5	-295
ENSBTAG00000020973	RFT1	-295
ENSBTAG00000001051	OSCAR	-294
ENSBTAG00000005488	ARIH2	-294
ENSBTAG00000007093	DDX11	-294
ENSBTAG00000008463	SLC22A14	-294
ENSBTAG00000009419	TRIM29	-294
ENSBTAG00000011421	CD37	-294
ENSBTAG00000017282	COL25A1	-294
ENSBTAG00000018906	C16orf86	-294
ENSBTAG00000020209	TIGD7	-294
ENSBTAG00000000285	GUF1	-293
ENSBTAG00000001286	ELMO3	-293
ENSBTAG00000005042	SYN1	-293
ENSBTAG00000009187	DNAJC28	-293
ENSBTAG00000013951	CHFR	-293
ENSBTAG00000031861	RHEB	-293
ENSBTAG00000004472	DYNLT1	-292
ENSBTAG00000004982	GPLD1	-292
ENSBTAG00000008688	HEYL	-292
ENSBTAG00000011866	PCBD1	-292
ENSBTAG00000013213	OSR2	-292
ENSBTAG00000015434	DSTN	-292
ENSBTAG00000000281	MND1	-291
ENSBTAG00000003191	FSCN1	-291
ENSBTAG00000003700	SLC5A10	-291
ENSBTAG00000004111	LRRC45	-291
ENSBTAG00000006714	VTI1A	-291
ENSBTAG00000013636	DGKZ	-291
ENSBTAG00000014982	C19orf71	-291
ENSBTAG00000015683	HSPA4	-291
ENSBTAG00000020067	LLGL2	-291
ENSBTAG00000030599	SMOC1	-291
ENSBTAG00000030667	CCDC114	-291
ENSBTAG00000035083	ATXN7L3B	-291
ENSBTAG00000045896	NPTX2	-291
ENSBTAG00000002398	ZNF567	-290
ENSBTAG00000004750	VSTM2L	-290
ENSBTAG00000009566	CCNH	-290
ENSBTAG00000015166	PNLDC1	-290
ENSBTAG00000018644	PDZRN3	-290
ENSBTAG00000003798	AMFR	-289
ENSBTAG00000006659	TMEM116	-289
ENSBTAG00000007245	IFT140	-289
ENSBTAG00000008278	TMEM187	-289
ENSBTAG00000011905	RRAS2	-289
ENSBTAG00000017566	TUFT1	-289
ENSBTAG00000018524	AMHR2	-289
ENSBTAG00000018710	TTF1	-289
ENSBTAG00000019788	TEAD4	-289
ENSBTAG00000021472	ZC3H3	-289
ENSBTAG00000022006	TRIM65	-289
ENSBTAG00000031453	CCM2L	-289
ENSBTAG00000006862	MEIS3	-288
ENSBTAG00000008288	ANKRD26	-288
ENSBTAG00000010126	PCIF1	-288
ENSBTAG00000013197	PSEN2	-288
ENSBTAG00000014366	PRPF19	-288
ENSBTAG00000032640	FOPNL	-288
ENSBTAG00000040144	CD200R1	-288
ENSBTAG00000045579	TMEM60	-288
ENSBTAG00000000527	ZFAND3	-287
ENSBTAG00000005354	LRRFIP1	-287
ENSBTAG00000008373	ITGA10	-287
ENSBTAG00000009208	TCTN1	-287
ENSBTAG00000009488	NXF1	-287
ENSBTAG00000012046	JUNB	-287
ENSBTAG00000034033	LHFP	-287
ENSBTAG00000008355	CPSF1	-286
ENSBTAG00000011547	KBTBD12	-286
ENSBTAG00000011734	ANKRD1	-286
ENSBTAG00000014020	RTKN2	-286
ENSBTAG00000047914	CDHR5	-286
ENSBTAG00000000372	TIPIN	-285
ENSBTAG00000006879	HOXC11	-285
ENSBTAG00000007689	LPIN1	-285
ENSBTAG00000010987	NFKBIZ	-285
ENSBTAG00000016312	LGALS4	-285
ENSBTAG00000017397	ZNF423	-285
ENSBTAG00000018467	CCDC176	-285
ENSBTAG00000018946	FAM129C	-285
ENSBTAG00000025046	ALKBH5	-285
ENSBTAG00000038854	CLEC2L	-285
ENSBTAG00000045817	BAP1	-285
ENSBTAG00000003532	TLE4	-284
ENSBTAG00000009393	GAL	-284
ENSBTAG00000010179	COL5A3	-284
ENSBTAG00000011732	PGAP3	-284
ENSBTAG00000017256	CD2	-284
ENSBTAG00000002644	KCNQ4	-283
ENSBTAG00000003920	TGM1	-283
ENSBTAG00000005653	ABCB4	-283
ENSBTAG00000008593	INCA1	-283
ENSBTAG00000011888	CCDC24	-283
ENSBTAG00000013671	UTP14A	-283
ENSBTAG00000014119	PRKCZ	-283
ENSBTAG00000014948	NUTM1	-283
ENSBTAG00000027064	BTBD11	-283
ENSBTAG00000027832	CNTNAP2	-283
ENSBTAG00000030993	LCA5L	-283
ENSBTAG00000045943	CHRNG	-283
ENSBTAG00000001754	AHCYL2	-282
ENSBTAG00000013378	AADACL2	-282
ENSBTAG00000014514	Sec1	-282
ENSBTAG00000019600	OOEP	-282
ENSBTAG00000031553	MFSD7	-282
ENSBTAG00000003936	PNKD	-281
ENSBTAG00000004269	SGK1	-281
ENSBTAG00000009026	PACS1	-281
ENSBTAG00000011377	KCNMB2	-281
ENSBTAG00000011527	NT5C	-281
ENSBTAG00000012604	NCMAP	-281
ENSBTAG00000015050	HCN2	-281
ENSBTAG00000016664	SLC2A4RG	-281
ENSBTAG00000017851	RXRA	-281
ENSBTAG00000021018	KHSRP	-281
ENSBTAG00000002799	SLC39A5	-280
ENSBTAG00000010366	HCRTR1	-280
ENSBTAG00000013529	CCDC103	-280
ENSBTAG00000016958	PHF19	-280
ENSBTAG00000030432	TTC8	-280
ENSBTAG00000039157	GPR182	-280
ENSBTAG00000045529	NCR1	-280
ENSBTAG00000000056	STRADA	-279
ENSBTAG00000002216	MYOD1	-279
ENSBTAG00000009715	PDCD11	-279
ENSBTAG00000011461	ADORA1	-279
ENSBTAG00000013492	PRKAG3	-279
ENSBTAG00000024144	LURAP1	-279
ENSBTAG00000034963	MKS1	-279
ENSBTAG00000038234	BHMT2	-279
ENSBTAG00000003384	CEP162	-278
ENSBTAG00000009949	DARS	-278
ENSBTAG00000011137	MORN4	-278
ENSBTAG00000011929	USP50	-278
ENSBTAG00000017455	ADAM9	-278
ENSBTAG00000021251	RIPK4	-278
ENSBTAG00000025167	ABHD15	-278
ENSBTAG00000026696	DCDC2B	-278
ENSBTAG00000032428	Olfr286	-278
ENSBTAG00000040559	PTPRH	-278
ENSBTAG00000005726	HNRNPA2B1	-277
ENSBTAG00000007488	ZFP90	-277
ENSBTAG00000009035	CENPE	-277
ENSBTAG00000011885	NNT	-277
ENSBTAG00000013066	IGF2	-277
ENSBTAG00000016553	EME2	-277
ENSBTAG00000019881	ZNF474	-277
ENSBTAG00000019885	ZNF280C	-277
ENSBTAG00000021160	AP1M2	-277
ENSBTAG00000021730	GJD2	-277
ENSBTAG00000031809	DENND1C	-277
ENSBTAG00000047249	EIF4H	-277
ENSBTAG00000000946	TLDC1	-276
ENSBTAG00000014803	CPZ	-276
ENSBTAG00000016101	VHL	-276
ENSBTAG00000030334	AOC2	-276
ENSBTAG00000043999	REV1	-276
ENSBTAG00000000120	USP43	-275
ENSBTAG00000000439	SFSWAP	-275
ENSBTAG00000005979	HELLS	-275
ENSBTAG00000006712	KIAA0368	-275
ENSBTAG00000010798	SLC23A1	-275
ENSBTAG00000012004	TGFB3	-275
ENSBTAG00000014493	TRIP4	-275
ENSBTAG00000020591	VAMP4	-275
ENSBTAG00000022598	Nradd	-275
ENSBTAG00000046148	C17orf97	-275
ENSBTAG00000000016	LTA	-274
ENSBTAG00000000563	MYD88	-274
ENSBTAG00000003022	CAMP	-274
ENSBTAG00000003116	MTMR6	-274
ENSBTAG00000005629	AIM1L	-274
ENSBTAG00000005757	Fus	-274
ENSBTAG00000008909	PNPT1	-274
ENSBTAG00000021096	RTEL1	-274
ENSBTAG00000032292	CCDC159	-274
ENSBTAG00000001314	TRMT6	-273
ENSBTAG00000002628	SLC44A2	-273
ENSBTAG00000004639	HARBI1	-273
ENSBTAG00000006143	CREB3L1	-273
ENSBTAG00000010670	VSIG8	-273
ENSBTAG00000010785	FAS	-273
ENSBTAG00000012112	SLC7A6	-273
ENSBTAG00000020568	NKX2-5	-273
ENSBTAG00000030784	APPL2	-273
ENSBTAG00000031631	FAM132A	-273
ENSBTAG00000000371	DIS3L	-272
ENSBTAG00000003308	GRID2IP	-272
ENSBTAG00000004401	UGGT2	-272
ENSBTAG00000011336	OTOGL	-272
ENSBTAG00000017367	IFIT5	-272
ENSBTAG00000025242	C17orf78	-272
ENSBTAG00000032848	GOLPH3	-272
ENSBTAG00000047626	LOC388849	-272
ENSBTAG00000004937	SEC61A1	-271
ENSBTAG00000005010	MXD3	-271
ENSBTAG00000006566	FFAR2	-271
ENSBTAG00000007148	F2	-271
ENSBTAG00000010939	CXorf58	-271
ENSBTAG00000011027	PTGR1	-271
ENSBTAG00000011431	GBA2	-271
ENSBTAG00000012035	EXOC3L1	-271
ENSBTAG00000012902	ARL8B	-271
ENSBTAG00000013090	NODAL	-271
ENSBTAG00000014417	GATSL2	-271
ENSBTAG00000015426	PDLIM4	-271
ENSBTAG00000018578	LOXL3	-271
ENSBTAG00000030180	SHANK3	-271
ENSBTAG00000000477	TLR5	-270
ENSBTAG00000000933	CCDC183	-270
ENSBTAG00000001279	MPP2	-270
ENSBTAG00000004553	TPM4	-270
ENSBTAG00000007319	JAG2	-270
ENSBTAG00000008644	KCNK4	-270
ENSBTAG00000015467	FAM184A	-270
ENSBTAG00000016818	ZCCHC17	-270
ENSBTAG00000004567	C1D	-269
ENSBTAG00000009635	HEATR6	-269
ENSBTAG00000012086	CNOT8	-269
ENSBTAG00000014855	MICAL2	-269
ENSBTAG00000015209	MXD4	-269
ENSBTAG00000015938	ARAP3	-269
ENSBTAG00000018420	POLG2	-269
ENSBTAG00000021483	OLFML1	-269
ENSBTAG00000039065	HS6ST3	-269
ENSBTAG00000045746	PNPLA3	-269
ENSBTAG00000045985	ZNF415	-269
ENSBTAG00000000540	RNF112	-268
ENSBTAG00000003417	PHKG2	-268
ENSBTAG00000003675	ADGRL1	-268
ENSBTAG00000003775	C8B	-268
ENSBTAG00000005028	HIRIP3	-268
ENSBTAG00000009569	DOCK6	-268
ENSBTAG00000010849	ANKRD23	-268
ENSBTAG00000030296	LCNL1	-268
ENSBTAG00000032301	SLC26A7	-268
ENSBTAG00000002718	TINF2	-267
ENSBTAG00000006067	VMAC	-267
ENSBTAG00000010888	C10orf54	-267
ENSBTAG00000012299	REPS1	-267
ENSBTAG00000016618	DSTYK	-267
ENSBTAG00000001749	SENP2	-266
ENSBTAG00000006168	RBM45	-266
ENSBTAG00000009863	BHLHE40	-266
ENSBTAG00000010506	MEAF6	-266
ENSBTAG00000011602	RASAL3	-266
ENSBTAG00000012380	HK1	-266
ENSBTAG00000013362	DNM2	-266
ENSBTAG00000015164	SLC27A5	-266
ENSBTAG00000016097	CACNA1F	-266
ENSBTAG00000021189	ARHGAP36	-266
ENSBTAG00000026994	C2orf88	-266
ENSBTAG00000032821	SCEL	-266
ENSBTAG00000033413	DDX50	-266
ENSBTAG00000045887	DMTN	-266
ENSBTAG00000002122	FAM109A	-265
ENSBTAG00000007386	NUDCD1	-265
ENSBTAG00000010114	ARMCX5	-265
ENSBTAG00000011000	HDAC10	-265
ENSBTAG00000013997	ART1	-265
ENSBTAG00000017083	TEX15	-265
ENSBTAG00000020149	RNASEH2B	-265
ENSBTAG00000020390	ARL13A	-265
ENSBTAG00000020611	GLB1L	-265
ENSBTAG00000021700	MADD	-265
ENSBTAG00000024726	HJURP	-265
ENSBTAG00000035958	RHOBTB2	-265
ENSBTAG00000002346	HSD3B7	-264
ENSBTAG00000006438	ACTL8	-264
ENSBTAG00000007480	CIRBP	-264
ENSBTAG00000009855	FAN1	-264
ENSBTAG00000010543	FGFR4	-264
ENSBTAG00000013946	PRPF3	-264
ENSBTAG00000014041	G3bp2	-264
ENSBTAG00000014512	WDR19	-264
ENSBTAG00000015313	CEACAM19	-264
ENSBTAG00000015910	ITGB1	-264
ENSBTAG00000031309	RAG2	-264
ENSBTAG00000046346	PACS2	-264
	bta-miR-136	-263
ENSBTAG00000002112	INSIG2	-263
ENSBTAG00000005040	PPP4R3A	-263
ENSBTAG00000005533	PPP2R5D	-263
ENSBTAG00000006413	KATNBL1	-263
ENSBTAG00000006558	SOHLH1	-263
ENSBTAG00000013294	DYRK3	-263
ENSBTAG00000047717	FAM222B	-263
ENSBTAG00000000607	ABCF2	-262
ENSBTAG00000001969	CCDC39	-262
ENSBTAG00000002267	ANKRD40	-262
ENSBTAG00000004200	GTPBP3	-262
ENSBTAG00000004495	UBA5	-262
ENSBTAG00000004834	CNOT10	-262
ENSBTAG00000007507	FAAH	-262
ENSBTAG00000010276	RECQL4	-262
ENSBTAG00000014106	IPO8	-262
ENSBTAG00000015562	PLBD1	-262
ENSBTAG00000016911	ARHGAP23	-262
ENSBTAG00000018382	SMS	-262
ENSBTAG00000019085	SRP54	-262
ENSBTAG00000045703	COX15	-262
ENSBTAG00000001255	CRYBB3	-261
ENSBTAG00000007096	GAS8	-261
ENSBTAG00000010414	DMRTA2	-261
ENSBTAG00000013160	GFRA4	-261
ENSBTAG00000016734	TAS1R1	-261
ENSBTAG00000017584	PLCG1	-261
ENSBTAG00000018770	HSDL1	-261
ENSBTAG00000019181	BAIAP2L1	-261
ENSBTAG00000020791	RAPGEF1	-261
ENSBTAG00000026638	CATSPER4	-261
ENSBTAG00000027118	KCNU1	-261
ENSBTAG00000031217	MYL6B	-261
ENSBTAG00000033423	EFNA3	-261
	bta-miR-26a	-260
ENSBTAG00000001035	Sf1	-260
ENSBTAG00000003901	DNMT3B	-260
ENSBTAG00000006019	FAM178B	-260
ENSBTAG00000007720	KLRC1	-260
ENSBTAG00000012963	VILL	-260
ENSBTAG00000013287	SMO	-260
ENSBTAG00000013732	GPR37	-260
ENSBTAG00000019838	SHC1	-260
ENSBTAG00000020954	TRIM7	-260
ENSBTAG00000047926	OVCA2	-260
ENSBTAG00000002095	MEN1	-259
ENSBTAG00000004893	ACOX3	-259
ENSBTAG00000010786	TACC2	-259
ENSBTAG00000015376	FBXW11	-259
ENSBTAG00000020099	STMN2	-259
ENSBTAG00000031267	SERPINB9	-259
ENSBTAG00000031454	PRSS42	-259
ENSBTAG00000034295	LAG3	-259
ENSBTAG00000002464	PLCH2	-258
ENSBTAG00000006914	PRR3	-258
ENSBTAG00000008567	DLEC1	-258
ENSBTAG00000009215	NR1I3	-258
ENSBTAG00000009737	LTC4S	-258
ENSBTAG00000011236	STX11	-258
ENSBTAG00000013013	GMPS	-258
ENSBTAG00000016609	DQX1	-258
ENSBTAG00000019520	ZC3H18	-258
ENSBTAG00000036183	FBXW8	-258
	bta-miR-2284v	-257
ENSBTAG00000003410	EFTUD1	-257
ENSBTAG00000006085	DDOST	-257
ENSBTAG00000016880	TAS2R3	-257
ENSBTAG00000017242	FADS6	-257
ENSBTAG00000031363	AES	-257
ENSBTAG00000002714	GNAI1	-256
ENSBTAG00000010149	CRY1	-256
ENSBTAG00000010578	IL17B	-256
ENSBTAG00000019807	COL27A1	-256
ENSBTAG00000033254	DFNB59	-256
ENSBTAG00000007777	OGG1	-255
ENSBTAG00000010805	POMT1	-255
ENSBTAG00000011648	TMLHE	-255
ENSBTAG00000016764	UBA1	-255
ENSBTAG00000045812	GSX2	-255
ENSBTAG00000046409	EGR2	-255
ENSBTAG00000046662	TRPM5	-255
ENSBTAG00000004116	Pga5	-254
ENSBTAG00000006346	DAP	-254
ENSBTAG00000007554	IFI6	-254
ENSBTAG00000008739	SAMD11	-254
ENSBTAG00000009378	E2F5	-254
ENSBTAG00000012894	SAMD9	-254
ENSBTAG00000017896	ST8SIA2	-254
ENSBTAG00000018543	VIL1	-254
ENSBTAG00000039682	MTUS1	-254
ENSBTAG00000001341	WNT5B	-253
ENSBTAG00000009014	UPK1B	-253
ENSBTAG00000020853	SLC16A13	-253
ENSBTAG00000031933	Alox12e	-253
ENSBTAG00000047810	CCDC96	-253
ENSBTAG00000001503	TRIM72	-252
ENSBTAG00000006064	C19orf57	-252
ENSBTAG00000008523	TFE3	-252
ENSBTAG00000009103	UBLCP1	-252
ENSBTAG00000010167	TEX14	-252
ENSBTAG00000010652	PDE4C	-252
ENSBTAG00000011354	NUDT9	-252
ENSBTAG00000012184	PTTG1	-252
ENSBTAG00000018802	UBE2Z	-252
ENSBTAG00000019230	PTGER3	-252
ENSBTAG00000021292	ANKFN1	-252
ENSBTAG00000021540	WDR11	-252
ENSBTAG00000043969	CALN1	-252
ENSBTAG00000004757	LTBP4	-251
ENSBTAG00000007660	ZNF414	-251
ENSBTAG00000010007	MAPK13	-251
ENSBTAG00000010833	IL17RE	-251
ENSBTAG00000011387	NAT9	-251
ENSBTAG00000011961	PF4	-251
ENSBTAG00000012296	GABRG1	-251
ENSBTAG00000012768	HMGXB3	-251
ENSBTAG00000014081	NBAS	-251
ENSBTAG00000021370	BLMH	-251
ENSBTAG00000032558	TTC7A	-251
ENSBTAG00000034645	PON3	-251
ENSBTAG00000001806	IQCD	-250
ENSBTAG00000002974	FMO2	-250
ENSBTAG00000003381	PAPD7	-250
ENSBTAG00000003745	WDR48	-250
ENSBTAG00000004114	MAP3K11	-250
ENSBTAG00000006546	GSTA1	-250
ENSBTAG00000007423	TNFRSF11B	-250
ENSBTAG00000016030	HOXD10	-250
ENSBTAG00000017115	TMEM41A	-250
ENSBTAG00000018169	ITGB4	-250
	bta-miR-2411-5p	-249
ENSBTAG00000000650	TUBGCP6	-249
ENSBTAG00000004922	AGPAT5	-249
ENSBTAG00000006642	PRKACA	-249
ENSBTAG00000007172	GOT2	-249
ENSBTAG00000010885	TSPYL1	-249
ENSBTAG00000011415	ETF1	-249
ENSBTAG00000015439	PCDHA6	-249
ENSBTAG00000047524	TMEM200B	-249
ENSBTAG00000048237	FGF9	-249
ENSBTAG00000008419	PDE2A	-248
ENSBTAG00000009426	EZH2	-248
ENSBTAG00000010745	THRA	-248
ENSBTAG00000014420	AGER	-248
ENSBTAG00000016644	LVRN	-248
ENSBTAG00000017695	CCDC150	-248
ENSBTAG00000019495	TEAD3	-248
ENSBTAG00000021709	SPI1	-248
ENSBTAG00000002836	TAF3	-247
ENSBTAG00000006765	LARS	-247
ENSBTAG00000007723	KDSR	-247
ENSBTAG00000011795	TXNRD3	-247
ENSBTAG00000013319	SMCO1	-247
ENSBTAG00000015171	CDK20	-247
ENSBTAG00000016591	RAB11FIP3	-247
ENSBTAG00000018224	GLP1R	-247
ENSBTAG00000018767	RTP3	-247
ENSBTAG00000024815	ANKRD28	-247
ENSBTAG00000006647	RCBTB2	-246
ENSBTAG00000007390	VAT1	-246
ENSBTAG00000011319	SLTM	-246
ENSBTAG00000018216	SKA1	-246
ENSBTAG00000018908	GFOD2	-246
ENSBTAG00000018993	ITGB7	-246
ENSBTAG00000027321	CCDC18	-246
ENSBTAG00000032852	Gprasp2	-246
ENSBTAG00000045877	TSC22D3	-246
ENSBTAG00000002738	S1PR2	-245
ENSBTAG00000004582	COL20A1	-245
ENSBTAG00000008778	CHST13	-245
ENSBTAG00000010048	SPC25	-245
ENSBTAG00000013757	CTCF	-245
ENSBTAG00000014225	SLC5A9	-245
ENSBTAG00000020097	PERP	-245
ENSBTAG00000021887	DPYS	-245
ENSBTAG00000030393	RDH13	-245
ENSBTAG00000043987	KDM4C	-245
ENSBTAG00000048137	FAM118B	-245
ENSBTAG00000001199	DAP3	-244
ENSBTAG00000001927	ATP6V1C2	-244
ENSBTAG00000004524	SPPL2B	-244
ENSBTAG00000004797	TRMT44	-244
ENSBTAG00000007570	NDUFAF6	-244
ENSBTAG00000009478	GDF9	-244
ENSBTAG00000012915	ZNF404	-244
ENSBTAG00000015522	MRPS31	-244
ENSBTAG00000017554	RTN4IP1	-244
ENSBTAG00000017830	RBMS2	-244
ENSBTAG00000017869	CAV1	-244
ENSBTAG00000034077	ASIP	-244
ENSBTAG00000038480	FPGT	-244
ENSBTAG00000040083	Actl11	-244
ENSBTAG00000047568	VN1R1	-244
	bta-miR-488	-243
ENSBTAG00000009961	E4F1	-243
ENSBTAG00000017461	SLC16A3	-243
ENSBTAG00000031737	TMEM102	-243
ENSBTAG00000032534	RHOF	-243
ENSBTAG00000003069	MAN1C1	-242
ENSBTAG00000006534	GTPBP8	-242
ENSBTAG00000007783	MYBL2	-242
ENSBTAG00000007875	SAFB	-242
ENSBTAG00000010221	CCDC93	-242
ENSBTAG00000011202	C9orf89	-242
ENSBTAG00000014597	C19orf68	-242
ENSBTAG00000015268	PICK1	-242
ENSBTAG00000015291	ORC4	-242
ENSBTAG00000015775	CHRNA7	-242
ENSBTAG00000016913	AVIL	-242
ENSBTAG00000017033	LSR	-242
ENSBTAG00000017684	NMUR1	-242
ENSBTAG00000018914	RAB25	-242
ENSBTAG00000019348	LILRB5	-242
ENSBTAG00000033217	TPM3	-242
ENSBTAG00000036304	CNGB3	-242
ENSBTAG00000001697	TRA2B	-241
ENSBTAG00000003047	FAM170A	-241
ENSBTAG00000004640	SPAM1	-241
ENSBTAG00000005937	TTLL9	-241
ENSBTAG00000013462	L1CAM	-241
ENSBTAG00000015205	NCK2	-241
ENSBTAG00000016769	CDK16	-241
ENSBTAG00000018010	ABCA4	-241
ENSBTAG00000018295	SEC23B	-241
ENSBTAG00000020583	AASDH	-241
ENSBTAG00000020911	FNBP4	-241
ENSBTAG00000021102	GALM	-241
ENSBTAG00000027081	ATP10A	-241
ENSBTAG00000031295	HSDL2	-241
ENSBTAG00000031765	C16orf93	-241
ENSBTAG00000032531	MUSTN1	-241
ENSBTAG00000011483	SCARF1	-240
ENSBTAG00000018653	NABP1	-240
ENSBTAG00000033702	STARD8	-240
ENSBTAG00000002470	CCDC78	-239
ENSBTAG00000006870	RASGEF1A	-239
ENSBTAG00000014300	SLC6A5	-239
ENSBTAG00000017981	ADRB3	-239
ENSBTAG00000025099	RNF145	-239
ENSBTAG00000027316	UBE2V1	-239
ENSBTAG00000003809	PLCD4	-238
ENSBTAG00000004093	TUBB2B	-238
ENSBTAG00000006150	MRPS9	-238
ENSBTAG00000007479	CCDC90B	-238
ENSBTAG00000008734	PM20D1	-238
ENSBTAG00000012720	ANKRD2	-238
ENSBTAG00000016643	CYB561D1	-238
ENSBTAG00000020459	TIMELESS	-238
ENSBTAG00000020889	CA7	-238
ENSBTAG00000020944	PIEZO1	-238
ENSBTAG00000021420	EPHA7	-238
ENSBTAG00000021449	DCAF13	-238
ENSBTAG00000021699	RORB	-238
	bta-miR-664b	-237
ENSBTAG00000000561	OCLN	-237
ENSBTAG00000000646	ANAPC4	-237
ENSBTAG00000004458	MORN3	-237
ENSBTAG00000004674	HAAO	-237
ENSBTAG00000007865	GNPDA1	-237
ENSBTAG00000012182	DIRAS3	-237
ENSBTAG00000018067	S100PBP	-237
ENSBTAG00000019550	TBC1D2	-237
ENSBTAG00000031682	ZNF484	-237
ENSBTAG00000031895	TFB1M	-237
ENSBTAG00000046752	PAGR1	-237
ENSBTAG00000046966	NATD1	-237
	bta-miR-345-5p	-236
ENSBTAG00000003842	RABGEF1	-236
ENSBTAG00000008763	PRR32	-236
ENSBTAG00000014829	MYRFL	-236
ENSBTAG00000025494	PAQR8	-236
ENSBTAG00000032485	LHFPL1	-236
ENSBTAG00000001744	BET1L	-235
ENSBTAG00000009308	TDRD3	-235
ENSBTAG00000010766	OIP5	-235
ENSBTAG00000016878	WDR59	-235
ENSBTAG00000024107	INPP5B	-235
ENSBTAG00000040076	ILF3	-235
ENSBTAG00000005810	PDZK1	-234
ENSBTAG00000008736	CUL1	-234
ENSBTAG00000016424	MMP25	-234
ENSBTAG00000016523	DNAH10	-234
ENSBTAG00000016656	PARP14	-234
ENSBTAG00000017420	ZMAT4	-234
ENSBTAG00000021347	CWH43	-234
ENSBTAG00000047022	PSCA	-234
ENSBTAG00000047083	FJX1	-234
ENSBTAG00000000892	MB21D1	-233
ENSBTAG00000000974	IARS	-233
ENSBTAG00000006631	GLI1	-233
ENSBTAG00000014782	STAB1	-233
ENSBTAG00000019382	PKDCC	-233
ENSBTAG00000020115	UBE2O	-233
ENSBTAG00000002941	FES	-232
ENSBTAG00000015474	SRSF11	-232
ENSBTAG00000017091	CMTR1	-232
ENSBTAG00000020780	SBNO2	-232
ENSBTAG00000020918	NKX1-2	-232
ENSBTAG00000033657	SLC35F1	-232
ENSBTAG00000040477	CHD5	-232
ENSBTAG00000003328	TAMM41	-231
ENSBTAG00000007324	LRRC4C	-231
ENSBTAG00000007675	NPHP1	-231
ENSBTAG00000011875	CLIP2	-231
ENSBTAG00000016438	CCDC79	-231
ENSBTAG00000017475	GNAS	-231
ENSBTAG00000025183	Gm21885	-231
ENSBTAG00000032396	KCTD19	-231
ENSBTAG00000044058	MFSD8	-231
ENSBTAG00000004788	SDR39U1	-230
ENSBTAG00000011811	TNPO2	-230
ENSBTAG00000011964	DIS3L2	-230
ENSBTAG00000013722	AARS2	-230
ENSBTAG00000014332	KLRC1	-230
ENSBTAG00000015737	KPNA7	-230
ENSBTAG00000019552	PGRMC1	-230
ENSBTAG00000001861	SESTD1	-229
ENSBTAG00000003892	Cmah	-229
ENSBTAG00000006021	CEP250	-229
ENSBTAG00000009431	SLC25A44	-229
ENSBTAG00000013680	ATP1B2	-229
ENSBTAG00000014714	TUBGCP5	-229
ENSBTAG00000019166	NSMCE4A	-229
ENSBTAG00000026519	ADAT2	-229
ENSBTAG00000045892	2810408A11Rik	-229
ENSBTAG00000009075	RNF207	-228
ENSBTAG00000012881	EIF4G1	-228
ENSBTAG00000031388	DYX1C1	-228
ENSBTAG00000003629	ASPA	-227
ENSBTAG00000004766	CLEC18B	-227
ENSBTAG00000015856	CFAP126	-227
ENSBTAG00000019073	TRAF7	-227
	bta-miR-2460	-226
	bta-miR-34a	-226
ENSBTAG00000000678	CSDE1	-226
ENSBTAG00000005517	NOP58	-226
ENSBTAG00000008636	PDE4B	-226
ENSBTAG00000011859	IPPK	-226
ENSBTAG00000015386	REL	-226
ENSBTAG00000020957	FZD5	-226
ENSBTAG00000032148	TMEM117	-226
ENSBTAG00000000305	LMO4	-225
ENSBTAG00000001105	ANXA4	-225
ENSBTAG00000001412	N6AMT1	-225
ENSBTAG00000002078	KDM4A	-225
ENSBTAG00000003014	TRPV2	-225
ENSBTAG00000007164	FGFR3	-225
ENSBTAG00000008833	APOM	-225
ENSBTAG00000011344	TMEM110-MUSTN1	-225
ENSBTAG00000012041	SPG7	-225
ENSBTAG00000013483	TAF1A	-225
ENSBTAG00000015172	MCM6	-225
ENSBTAG00000018711	DENND4B	-225
ENSBTAG00000019445	C7orf31	-225
ENSBTAG00000038333	RBM23	-225
ENSBTAG00000048172	Zrsr1	-225
ENSBTAG00000000286	PFKM	-224
ENSBTAG00000000585	LY6G6C	-224
ENSBTAG00000006977	PLP1	-224
ENSBTAG00000008293	GPCPD1	-224
ENSBTAG00000010616	MBD6	-224
ENSBTAG00000012780	LPO	-224
ENSBTAG00000012892	C22orf31	-224
ENSBTAG00000016546	PARP12	-224
ENSBTAG00000033961	RNF217	-224
ENSBTAG00000038777	MSMP	-224
ENSBTAG00000000015	FOXRED2	-223
ENSBTAG00000008759	CDC23	-223
ENSBTAG00000011899	USP4	-223
ENSBTAG00000012878	BMS1	-223
ENSBTAG00000014230	VRK1	-223
ENSBTAG00000015375	SH2D3C	-223
ENSBTAG00000019565	NCOA4	-223
ENSBTAG00000020000	RAP1GAP2	-223
ENSBTAG00000024183	HIST1H2AG	-223
ENSBTAG00000033669	IL17RC	-223
ENSBTAG00000045552	IFNW1	-223
ENSBTAG00000001323	CENPC	-222
ENSBTAG00000006556	COPB1	-222
ENSBTAG00000015931	TTC4	-222
ENSBTAG00000031590	SSH3	-222
ENSBTAG00000040392	AU018091	-222
ENSBTAG00000045828	PTBP1	-222
ENSBTAG00000047362	RCN1	-222
	bta-miR-21-3p	-221
ENSBTAG00000000130	TNFSF13	-221
ENSBTAG00000004512	MKRN2	-221
ENSBTAG00000007104	JPH4	-221
ENSBTAG00000007591	CHUK	-221
ENSBTAG00000013745	ITGA5	-221
ENSBTAG00000014556	AGRP	-221
ENSBTAG00000018440	TAS2R4	-221
ENSBTAG00000021191	EHD2	-221
ENSBTAG00000030246	ENTPD8	-221
ENSBTAG00000039552	PLK4	-221
ENSBTAG00000046268	KLRC1	-221
	bta-miR-30e-5p	-220
ENSBTAG00000003366	DDX58	-220
ENSBTAG00000005800	GRIA1	-220
ENSBTAG00000006323	SNX9	-220
ENSBTAG00000006592	SGSM1	-220
ENSBTAG00000010874	GHSR	-220
ENSBTAG00000012057	GIF	-220
ENSBTAG00000013346	SIX5	-220
ENSBTAG00000015345	BNIPL	-220
ENSBTAG00000018049	MKNK2	-220
ENSBTAG00000018082	QPRT	-220
ENSBTAG00000037490	GBP2	-220
ENSBTAG00000039160	VAV1	-220
ENSBTAG00000040034	Stra6l	-220
ENSBTAG00000040490	CCDC3	-220
ENSBTAG00000045789	TNNT2	-220
ENSBTAG00000047613	HTRA3	-220
ENSBTAG00000001292	LTF	-219
ENSBTAG00000003419	EAPP	-219
ENSBTAG00000004551	RHOT2	-219
ENSBTAG00000005958	PTK2B	-219
ENSBTAG00000009607	GYLTL1B	-219
ENSBTAG00000011332	TRIM68	-219
ENSBTAG00000011720	HSD17B6	-219
ENSBTAG00000011994	NDEL1	-219
ENSBTAG00000018245	SLC1A3	-219
ENSBTAG00000018254	CDKN1B	-219
ENSBTAG00000038258	TUBA3E	-219
ENSBTAG00000040555	FBXL19	-219
ENSBTAG00000047881	HS6ST3	-219
ENSBTAG00000000437	FFAR4	-218
ENSBTAG00000001191	CCL17	-218
ENSBTAG00000004860	SLC27A6	-218
ENSBTAG00000008958	NSMAF	-218
ENSBTAG00000011316	ZC3H12A	-218
ENSBTAG00000012981	HEXA	-218
ENSBTAG00000014821	SLC7A7	-218
ENSBTAG00000018833	SVOP	-218
ENSBTAG00000020001	MEIOB	-218
ENSBTAG00000020247	ADCYAP1R1	-218
ENSBTAG00000021582	NCAPG	-218
ENSBTAG00000024288	AMY2A	-218
ENSBTAG00000026275	CCL24	-218
ENSBTAG00000001939	SECISBP2	-217
ENSBTAG00000002249	NAALADL1	-217
ENSBTAG00000002715	GMPR2	-217
ENSBTAG00000004540	NUB1	-217
ENSBTAG00000006896	ABCA9	-217
ENSBTAG00000007943	AZIN1	-217
ENSBTAG00000010433	SAA1	-217
ENSBTAG00000012675	MYO19	-217
ENSBTAG00000013009	AURKA	-217
ENSBTAG00000013711	TMEM151B	-217
ENSBTAG00000015487	KDM4B	-217
ENSBTAG00000019951	PCYOX1L	-217
ENSBTAG00000031524	PMEPA1	-217
ENSBTAG00000039151	HTR1F	-217
ENSBTAG00000001396	ADAMTS7	-216
ENSBTAG00000016984	PTPN9	-216
ENSBTAG00000019678	ALKBH6	-216
ENSBTAG00000021336	KIF5A	-216
ENSBTAG00000021791	PARP9	-216
ENSBTAG00000031135	CTXN3	-216
ENSBTAG00000032087	ATXN2L	-216
ENSBTAG00000032166	GTPBP10	-216
ENSBTAG00000000548	KLHDC10	-215
ENSBTAG00000001631	KIFC1	-215
ENSBTAG00000003092	ANAPC5	-215
ENSBTAG00000003183	NTN4	-215
ENSBTAG00000005638	CABYR	-215
ENSBTAG00000017644	KIF17	-215
ENSBTAG00000019581	PLEKHF2	-215
ENSBTAG00000030319	GBGT1	-215
ENSBTAG00000032711	HTATSF1	-215
ENSBTAG00000038462	TMEM182	-215
ENSBTAG00000045981	DIRAS1	-215
ENSBTAG00000003148	MCM3AP	-214
ENSBTAG00000005723	C3orf17	-214
ENSBTAG00000009514	PPWD1	-214
ENSBTAG00000009537	CLEC9A	-214
ENSBTAG00000011595	IP6K1	-214
ENSBTAG00000015350	PLIN1	-214
ENSBTAG00000015880	PRIMA1	-214
ENSBTAG00000018768	HMGN1	-214
ENSBTAG00000023976	ARHGAP25	-214
ENSBTAG00000026768	TH	-214
ENSBTAG00000027320	KCNB1	-214
ENSBTAG00000032680	TMEM63B	-214
ENSBTAG00000043979	Hils1	-214
ENSBTAG00000000958	ZSWIM3	-213
ENSBTAG00000006360	CD180	-213
ENSBTAG00000008120	TMEM199	-213
ENSBTAG00000011207	CNN1	-213
ENSBTAG00000017011	CCDC125	-213
ENSBTAG00000017157	CCDC110	-213
ENSBTAG00000025246	ZIC2	-213
ENSBTAG00000030255	PDXP	-213
ENSBTAG00000037945	CASKIN1	-213
ENSBTAG00000048071	EXOSC2	-213
	bta-miR-15b	-212
ENSBTAG00000001505	GRK4	-212
ENSBTAG00000004225	TSR1	-212
ENSBTAG00000004392	C11orf24	-212
ENSBTAG00000006130	CLEC14A	-212
ENSBTAG00000006770	MTBP	-212
ENSBTAG00000007122	ZFP2	-212
ENSBTAG00000009141	FAM210A	-212
ENSBTAG00000014153	PKNOX1	-212
ENSBTAG00000015101	HMGB2	-212
ENSBTAG00000017371	RELL2	-212
[truncated: 13,035 more rows]
