# Supplementary material for: Integrative analysis of microRNAs and mRNAs revealed regulation of composition and metabolism in Nelore cattle
Source: BMC Genomics. 2018 Feb 7;19:126. doi: 10.1186/s12864-018-4514-3 (PMC5804041; doi:10.1186/s12864-018-4514-3)
Supplement: Supplementary file 7 — Full list of genes significantly correlated with differential hubbed (DH) genes: genes correlated with positively DH genes (Table S5) and negatively DH genes (Table S6). The table contains the ENSEMBL of genes and the correlation value of each gene. (XLSX 745 kb) [file 12864_2018_4514_MOESM7_ESM.xlsx]

## Sheet: Suppl T5
Supplemental Table 5: List of genes significantly correlated to positive differentially hubbed (DH) genes.
DH genes	Genes correlated	Correlation value
ENSBTAG00000009084	bta-let-7a-3p	0.72881
ENSBTAG00000009084	bta-miR-106a	0.79645
ENSBTAG00000009084	bta-miR-19a	0.66992
ENSBTAG00000009084	bta-miR-2284ac	0.78842
ENSBTAG00000009084	bta-miR-2400	0.85505
ENSBTAG00000009084	bta-miR-2448-5p	0.83465
ENSBTAG00000009084	bta-miR-2474	0.78516
ENSBTAG00000009084	bta-miR-2887	0.75475
ENSBTAG00000009084	bta-miR-29d-3p	0.80516
ENSBTAG00000009084	bta-miR-345-5p	0.63109
ENSBTAG00000009084	bta-miR-671	0.80347
ENSBTAG00000009084	ENSBTAG00000000010	0.95183
ENSBTAG00000009084	ENSBTAG00000000014	0.87995
ENSBTAG00000009084	ENSBTAG00000000021	0.77234
ENSBTAG00000009084	ENSBTAG00000000026	0.66609
ENSBTAG00000009084	ENSBTAG00000000046	0.84847
ENSBTAG00000009084	ENSBTAG00000000050	0.83843
ENSBTAG00000009084	ENSBTAG00000000067	0.86237
ENSBTAG00000009084	ENSBTAG00000000080	0.79204
ENSBTAG00000009084	ENSBTAG00000000084	0.8344
ENSBTAG00000009084	ENSBTAG00000000091	0.89651
ENSBTAG00000009084	ENSBTAG00000000132	0.78842
ENSBTAG00000009084	ENSBTAG00000000141	0.84457
ENSBTAG00000009084	ENSBTAG00000000153	0.76387
ENSBTAG00000009084	ENSBTAG00000000154	0.82162
ENSBTAG00000009084	ENSBTAG00000000162	0.95923
ENSBTAG00000009084	ENSBTAG00000000182	0.75699
ENSBTAG00000009084	ENSBTAG00000000186	0.77679
ENSBTAG00000009084	ENSBTAG00000000191	0.89893
ENSBTAG00000009084	ENSBTAG00000000203	0.84745
ENSBTAG00000009084	ENSBTAG00000000218	0.93406
ENSBTAG00000009084	ENSBTAG00000000225	0.86151
ENSBTAG00000009084	ENSBTAG00000000252	0.78128
ENSBTAG00000009084	ENSBTAG00000000297	0.66734
ENSBTAG00000009084	ENSBTAG00000000312	0.8003
ENSBTAG00000009084	ENSBTAG00000000342	0.82229
ENSBTAG00000009084	ENSBTAG00000000343	0.87961
ENSBTAG00000009084	ENSBTAG00000000347	0.84018
ENSBTAG00000009084	ENSBTAG00000000355	0.8057
ENSBTAG00000009084	ENSBTAG00000000365	0.71794
ENSBTAG00000009084	ENSBTAG00000000392	0.74306
ENSBTAG00000009084	ENSBTAG00000000404	0.9089
ENSBTAG00000009084	ENSBTAG00000000405	0.79297
ENSBTAG00000009084	ENSBTAG00000000411	0.86545
ENSBTAG00000009084	ENSBTAG00000000417	0.85463
ENSBTAG00000009084	ENSBTAG00000000425	0.85896
ENSBTAG00000009084	ENSBTAG00000000440	0.84528
ENSBTAG00000009084	ENSBTAG00000000451	0.92015
ENSBTAG00000009084	ENSBTAG00000000459	0.89258
ENSBTAG00000009084	ENSBTAG00000000480	0.92373
ENSBTAG00000009084	ENSBTAG00000000484	0.81236
ENSBTAG00000009084	ENSBTAG00000000502	0.67757
ENSBTAG00000009084	ENSBTAG00000000504	0.63296
ENSBTAG00000009084	ENSBTAG00000000512	0.81261
ENSBTAG00000009084	ENSBTAG00000000524	0.73634
ENSBTAG00000009084	ENSBTAG00000000539	0.90529
ENSBTAG00000009084	ENSBTAG00000000542	0.90733
ENSBTAG00000009084	ENSBTAG00000000550	0.92951
ENSBTAG00000009084	ENSBTAG00000000562	0.81406
ENSBTAG00000009084	ENSBTAG00000000568	0.67367
ENSBTAG00000009084	ENSBTAG00000000598	0.88846
ENSBTAG00000009084	ENSBTAG00000000602	0.80741
ENSBTAG00000009084	ENSBTAG00000000605	0.88154
ENSBTAG00000009084	ENSBTAG00000000608	0.80347
ENSBTAG00000009084	ENSBTAG00000000622	0.91369
ENSBTAG00000009084	ENSBTAG00000000639	0.88691
ENSBTAG00000009084	ENSBTAG00000000640	0.86522
ENSBTAG00000009084	ENSBTAG00000000647	0.84308
ENSBTAG00000009084	ENSBTAG00000000670	0.88013
ENSBTAG00000009084	ENSBTAG00000000696	0.87372
ENSBTAG00000009084	ENSBTAG00000000705	0.82927
ENSBTAG00000009084	ENSBTAG00000000717	0.77423
ENSBTAG00000009084	ENSBTAG00000000759	0.76326
ENSBTAG00000009084	ENSBTAG00000000771	0.70161
ENSBTAG00000009084	ENSBTAG00000000778	0.93369
ENSBTAG00000009084	ENSBTAG00000000786	0.7814
ENSBTAG00000009084	ENSBTAG00000000789	0.84824
ENSBTAG00000009084	ENSBTAG00000000797	0.92455
ENSBTAG00000009084	ENSBTAG00000000810	0.90229
ENSBTAG00000009084	ENSBTAG00000000813	0.92877
ENSBTAG00000009084	ENSBTAG00000000820	0.86551
ENSBTAG00000009084	ENSBTAG00000000825	0.90693
ENSBTAG00000009084	ENSBTAG00000000855	0.67616
ENSBTAG00000009084	ENSBTAG00000000861	0.85505
ENSBTAG00000009084	ENSBTAG00000000879	0.81133
ENSBTAG00000009084	ENSBTAG00000000880	0.71627
ENSBTAG00000009084	ENSBTAG00000000913	0.92432
ENSBTAG00000009084	ENSBTAG00000000940	0.74575
ENSBTAG00000009084	ENSBTAG00000000950	0.91882
ENSBTAG00000009084	ENSBTAG00000000990	0.88844
ENSBTAG00000009084	ENSBTAG00000001003	0.83866
ENSBTAG00000009084	ENSBTAG00000001022	0.86167
ENSBTAG00000009084	ENSBTAG00000001032	0.83369
ENSBTAG00000009084	ENSBTAG00000001038	0.93839
ENSBTAG00000009084	ENSBTAG00000001071	0.77698
ENSBTAG00000009084	ENSBTAG00000001074	0.79508
ENSBTAG00000009084	ENSBTAG00000001092	0.80322
ENSBTAG00000009084	ENSBTAG00000001107	0.92303
ENSBTAG00000009084	ENSBTAG00000001110	0.82088
ENSBTAG00000009084	ENSBTAG00000001137	0.87256
ENSBTAG00000009084	ENSBTAG00000001138	0.78552
ENSBTAG00000009084	ENSBTAG00000001144	0.91955
ENSBTAG00000009084	ENSBTAG00000001171	0.85023
ENSBTAG00000009084	ENSBTAG00000001174	0.90995
ENSBTAG00000009084	ENSBTAG00000001192	0.66824
ENSBTAG00000009084	ENSBTAG00000001212	0.93166
ENSBTAG00000009084	ENSBTAG00000001258	0.7405
ENSBTAG00000009084	ENSBTAG00000001289	0.93783
ENSBTAG00000009084	ENSBTAG00000001296	0.82101
ENSBTAG00000009084	ENSBTAG00000001302	0.81223
ENSBTAG00000009084	ENSBTAG00000001303	0.78082
ENSBTAG00000009084	ENSBTAG00000001306	0.78933
ENSBTAG00000009084	ENSBTAG00000001311	0.74271
ENSBTAG00000009084	ENSBTAG00000001342	0.82568
ENSBTAG00000009084	ENSBTAG00000001353	0.87914
ENSBTAG00000009084	ENSBTAG00000001360	0.87437
ENSBTAG00000009084	ENSBTAG00000001388	0.7299
ENSBTAG00000009084	ENSBTAG00000001394	0.89677
ENSBTAG00000009084	ENSBTAG00000001407	0.84902
ENSBTAG00000009084	ENSBTAG00000001415	0.78981
ENSBTAG00000009084	ENSBTAG00000001449	0.85329
ENSBTAG00000009084	ENSBTAG00000001471	0.73139
ENSBTAG00000009084	ENSBTAG00000001475	0.75896
ENSBTAG00000009084	ENSBTAG00000001514	0.70143
ENSBTAG00000009084	ENSBTAG00000001518	0.82413
ENSBTAG00000009084	ENSBTAG00000001520	0.93382
ENSBTAG00000009084	ENSBTAG00000001521	0.86797
ENSBTAG00000009084	ENSBTAG00000001568	0.69064
ENSBTAG00000009084	ENSBTAG00000001593	0.81404
ENSBTAG00000009084	ENSBTAG00000001594	0.78599
ENSBTAG00000009084	ENSBTAG00000001601	0.81279
ENSBTAG00000009084	ENSBTAG00000001612	0.94528
ENSBTAG00000009084	ENSBTAG00000001626	0.89885
ENSBTAG00000009084	ENSBTAG00000001635	0.93411
ENSBTAG00000009084	ENSBTAG00000001645	0.81934
ENSBTAG00000009084	ENSBTAG00000001663	0.8613
ENSBTAG00000009084	ENSBTAG00000001665	0.87463
ENSBTAG00000009084	ENSBTAG00000001708	0.76648
ENSBTAG00000009084	ENSBTAG00000001711	0.80746
ENSBTAG00000009084	ENSBTAG00000001727	0.81154
ENSBTAG00000009084	ENSBTAG00000001740	0.84338
ENSBTAG00000009084	ENSBTAG00000001776	0.89174
ENSBTAG00000009084	ENSBTAG00000001777	0.91624
ENSBTAG00000009084	ENSBTAG00000001781	0.82907
ENSBTAG00000009084	ENSBTAG00000001782	0.88771
ENSBTAG00000009084	ENSBTAG00000001783	0.86424
ENSBTAG00000009084	ENSBTAG00000001792	0.92711
ENSBTAG00000009084	ENSBTAG00000001794	0.81351
ENSBTAG00000009084	ENSBTAG00000001795	0.90497
ENSBTAG00000009084	ENSBTAG00000001827	0.78264
ENSBTAG00000009084	ENSBTAG00000001832	0.8392
ENSBTAG00000009084	ENSBTAG00000001840	0.88285
ENSBTAG00000009084	ENSBTAG00000001854	0.78164
ENSBTAG00000009084	ENSBTAG00000001855	0.85659
ENSBTAG00000009084	ENSBTAG00000001868	0.85081
ENSBTAG00000009084	ENSBTAG00000001885	0.7906
ENSBTAG00000009084	ENSBTAG00000001892	0.88541
ENSBTAG00000009084	ENSBTAG00000001928	0.83342
ENSBTAG00000009084	ENSBTAG00000001933	0.86953
ENSBTAG00000009084	ENSBTAG00000001937	0.89298
ENSBTAG00000009084	ENSBTAG00000001938	0.79256
ENSBTAG00000009084	ENSBTAG00000001948	0.87281
ENSBTAG00000009084	ENSBTAG00000001988	0.85799
ENSBTAG00000009084	ENSBTAG00000002000	0.90579
ENSBTAG00000009084	ENSBTAG00000002012	0.83097
ENSBTAG00000009084	ENSBTAG00000002014	0.75896
ENSBTAG00000009084	ENSBTAG00000002018	0.89422
ENSBTAG00000009084	ENSBTAG00000002026	0.8594
ENSBTAG00000009084	ENSBTAG00000002038	0.89049
ENSBTAG00000009084	ENSBTAG00000002044	0.77077
ENSBTAG00000009084	ENSBTAG00000002045	0.82042
ENSBTAG00000009084	ENSBTAG00000002049	0.93802
ENSBTAG00000009084	ENSBTAG00000002056	0.67429
ENSBTAG00000009084	ENSBTAG00000002094	0.88567
ENSBTAG00000009084	ENSBTAG00000002098	0.809
ENSBTAG00000009084	ENSBTAG00000002105	0.79145
ENSBTAG00000009084	ENSBTAG00000002137	0.89286
ENSBTAG00000009084	ENSBTAG00000002176	0.89262
ENSBTAG00000009084	ENSBTAG00000002182	0.9179
ENSBTAG00000009084	ENSBTAG00000002186	0.757
ENSBTAG00000009084	ENSBTAG00000002191	0.73504
ENSBTAG00000009084	ENSBTAG00000002196	0.80737
ENSBTAG00000009084	ENSBTAG00000002203	0.81369
ENSBTAG00000009084	ENSBTAG00000002219	0.84309
ENSBTAG00000009084	ENSBTAG00000002236	0.79766
ENSBTAG00000009084	ENSBTAG00000002238	0.82102
ENSBTAG00000009084	ENSBTAG00000002243	0.86285
ENSBTAG00000009084	ENSBTAG00000002261	0.69493
ENSBTAG00000009084	ENSBTAG00000002282	0.93434
ENSBTAG00000009084	ENSBTAG00000002302	0.82182
ENSBTAG00000009084	ENSBTAG00000002327	0.90562
ENSBTAG00000009084	ENSBTAG00000002332	0.8748
ENSBTAG00000009084	ENSBTAG00000002352	0.85575
ENSBTAG00000009084	ENSBTAG00000002367	0.75161
ENSBTAG00000009084	ENSBTAG00000002376	0.80106
ENSBTAG00000009084	ENSBTAG00000002377	0.94861
ENSBTAG00000009084	ENSBTAG00000002401	0.74177
ENSBTAG00000009084	ENSBTAG00000002404	0.79159
ENSBTAG00000009084	ENSBTAG00000002413	0.91487
ENSBTAG00000009084	ENSBTAG00000002428	0.72862
ENSBTAG00000009084	ENSBTAG00000002457	0.89513
ENSBTAG00000009084	ENSBTAG00000002462	0.86425
ENSBTAG00000009084	ENSBTAG00000002463	0.81964
ENSBTAG00000009084	ENSBTAG00000002468	0.80267
ENSBTAG00000009084	ENSBTAG00000002480	0.91206
ENSBTAG00000009084	ENSBTAG00000002484	0.85387
ENSBTAG00000009084	ENSBTAG00000002490	0.68369
ENSBTAG00000009084	ENSBTAG00000002501	0.89704
ENSBTAG00000009084	ENSBTAG00000002503	0.71106
ENSBTAG00000009084	ENSBTAG00000002525	0.85596
ENSBTAG00000009084	ENSBTAG00000002531	0.81106
ENSBTAG00000009084	ENSBTAG00000002534	0.70213
ENSBTAG00000009084	ENSBTAG00000002555	0.85505
ENSBTAG00000009084	ENSBTAG00000002562	0.77211
ENSBTAG00000009084	ENSBTAG00000002563	0.70829
ENSBTAG00000009084	ENSBTAG00000002568	0.79297
ENSBTAG00000009084	ENSBTAG00000002575	0.84974
ENSBTAG00000009084	ENSBTAG00000002579	0.8574
ENSBTAG00000009084	ENSBTAG00000002648	0.89968
ENSBTAG00000009084	ENSBTAG00000002676	0.87471
ENSBTAG00000009084	ENSBTAG00000002689	0.77566
ENSBTAG00000009084	ENSBTAG00000002704	0.69998
ENSBTAG00000009084	ENSBTAG00000002706	0.69621
ENSBTAG00000009084	ENSBTAG00000002708	0.87405
ENSBTAG00000009084	ENSBTAG00000002734	0.89738
ENSBTAG00000009084	ENSBTAG00000002745	0.85709
ENSBTAG00000009084	ENSBTAG00000002746	0.71115
ENSBTAG00000009084	ENSBTAG00000002770	0.73734
ENSBTAG00000009084	ENSBTAG00000002778	0.79626
ENSBTAG00000009084	ENSBTAG00000002784	0.89874
ENSBTAG00000009084	ENSBTAG00000002798	0.88939
ENSBTAG00000009084	ENSBTAG00000002808	0.93423
ENSBTAG00000009084	ENSBTAG00000002828	0.82608
ENSBTAG00000009084	ENSBTAG00000002829	0.90461
ENSBTAG00000009084	ENSBTAG00000002830	0.72886
ENSBTAG00000009084	ENSBTAG00000002863	0.82627
ENSBTAG00000009084	ENSBTAG00000002871	0.92243
ENSBTAG00000009084	ENSBTAG00000002874	0.7228
ENSBTAG00000009084	ENSBTAG00000002879	0.7542
ENSBTAG00000009084	ENSBTAG00000002910	0.79532
ENSBTAG00000009084	ENSBTAG00000002944	0.82598
ENSBTAG00000009084	ENSBTAG00000002953	0.86809
ENSBTAG00000009084	ENSBTAG00000002971	0.78357
ENSBTAG00000009084	ENSBTAG00000002993	0.82399
ENSBTAG00000009084	ENSBTAG00000002995	0.69703
ENSBTAG00000009084	ENSBTAG00000002999	0.82412
ENSBTAG00000009084	ENSBTAG00000003001	0.89241
ENSBTAG00000009084	ENSBTAG00000003025	0.85261
ENSBTAG00000009084	ENSBTAG00000003058	0.88051
ENSBTAG00000009084	ENSBTAG00000003059	0.77026
ENSBTAG00000009084	ENSBTAG00000003066	0.87232
ENSBTAG00000009084	ENSBTAG00000003067	0.93113
ENSBTAG00000009084	ENSBTAG00000003087	0.7506
ENSBTAG00000009084	ENSBTAG00000003109	0.78177
ENSBTAG00000009084	ENSBTAG00000003151	0.7652
ENSBTAG00000009084	ENSBTAG00000003161	0.77813
ENSBTAG00000009084	ENSBTAG00000003174	0.75775
ENSBTAG00000009084	ENSBTAG00000003201	0.82952
ENSBTAG00000009084	ENSBTAG00000003205	0.88436
ENSBTAG00000009084	ENSBTAG00000003209	0.69312
ENSBTAG00000009084	ENSBTAG00000003220	0.75378
ENSBTAG00000009084	ENSBTAG00000003225	0.78709
ENSBTAG00000009084	ENSBTAG00000003228	0.80758
ENSBTAG00000009084	ENSBTAG00000003229	0.89621
ENSBTAG00000009084	ENSBTAG00000003263	0.88293
ENSBTAG00000009084	ENSBTAG00000003264	0.86309
ENSBTAG00000009084	ENSBTAG00000003268	0.70667
ENSBTAG00000009084	ENSBTAG00000003294	0.8393
ENSBTAG00000009084	ENSBTAG00000003300	0.75517
ENSBTAG00000009084	ENSBTAG00000003303	0.89936
ENSBTAG00000009084	ENSBTAG00000003340	0.7842
ENSBTAG00000009084	ENSBTAG00000003362	0.69022
ENSBTAG00000009084	ENSBTAG00000003386	0.79866
ENSBTAG00000009084	ENSBTAG00000003388	0.8115
ENSBTAG00000009084	ENSBTAG00000003407	0.87466
ENSBTAG00000009084	ENSBTAG00000003415	0.89784
ENSBTAG00000009084	ENSBTAG00000003450	0.90385
ENSBTAG00000009084	ENSBTAG00000003476	0.81467
ENSBTAG00000009084	ENSBTAG00000003484	0.88431
ENSBTAG00000009084	ENSBTAG00000003519	0.84779
ENSBTAG00000009084	ENSBTAG00000003535	0.85254
ENSBTAG00000009084	ENSBTAG00000003543	0.81615
ENSBTAG00000009084	ENSBTAG00000003548	0.77151
ENSBTAG00000009084	ENSBTAG00000003576	0.79836
ENSBTAG00000009084	ENSBTAG00000003578	0.91048
ENSBTAG00000009084	ENSBTAG00000003579	0.8346
ENSBTAG00000009084	ENSBTAG00000003589	0.81359
ENSBTAG00000009084	ENSBTAG00000003609	0.84257
ENSBTAG00000009084	ENSBTAG00000003617	0.90759
ENSBTAG00000009084	ENSBTAG00000003635	0.90322
ENSBTAG00000009084	ENSBTAG00000003642	0.8551
ENSBTAG00000009084	ENSBTAG00000003644	0.89364
ENSBTAG00000009084	ENSBTAG00000003691	0.79538
ENSBTAG00000009084	ENSBTAG00000003712	0.90428
ENSBTAG00000009084	ENSBTAG00000003713	0.80323
ENSBTAG00000009084	ENSBTAG00000003728	0.9344
ENSBTAG00000009084	ENSBTAG00000003764	0.72843
ENSBTAG00000009084	ENSBTAG00000003813	0.89289
ENSBTAG00000009084	ENSBTAG00000003815	0.72703
ENSBTAG00000009084	ENSBTAG00000003826	0.85346
ENSBTAG00000009084	ENSBTAG00000003830	0.84705
ENSBTAG00000009084	ENSBTAG00000003846	0.9236
ENSBTAG00000009084	ENSBTAG00000003865	0.85505
ENSBTAG00000009084	ENSBTAG00000003885	0.86387
ENSBTAG00000009084	ENSBTAG00000003904	0.68477
ENSBTAG00000009084	ENSBTAG00000003914	0.91139
ENSBTAG00000009084	ENSBTAG00000003956	0.85454
ENSBTAG00000009084	ENSBTAG00000003967	0.93045
ENSBTAG00000009084	ENSBTAG00000003989	0.93257
ENSBTAG00000009084	ENSBTAG00000004075	0.67628
ENSBTAG00000009084	ENSBTAG00000004106	0.86364
ENSBTAG00000009084	ENSBTAG00000004108	0.81629
ENSBTAG00000009084	ENSBTAG00000004112	0.87045
ENSBTAG00000009084	ENSBTAG00000004161	0.87229
ENSBTAG00000009084	ENSBTAG00000004199	0.90315
ENSBTAG00000009084	ENSBTAG00000004203	0.66798
ENSBTAG00000009084	ENSBTAG00000004222	0.90778
ENSBTAG00000009084	ENSBTAG00000004226	0.75887
ENSBTAG00000009084	ENSBTAG00000004230	0.87741
ENSBTAG00000009084	ENSBTAG00000004242	0.71339
ENSBTAG00000009084	ENSBTAG00000004248	0.83524
ENSBTAG00000009084	ENSBTAG00000004256	0.67217
ENSBTAG00000009084	ENSBTAG00000004268	0.89461
ENSBTAG00000009084	ENSBTAG00000004295	0.92804
ENSBTAG00000009084	ENSBTAG00000004302	0.86131
ENSBTAG00000009084	ENSBTAG00000004328	0.79435
ENSBTAG00000009084	ENSBTAG00000004348	0.92204
ENSBTAG00000009084	ENSBTAG00000004349	0.71684
ENSBTAG00000009084	ENSBTAG00000004367	0.92335
ENSBTAG00000009084	ENSBTAG00000004374	0.90358
ENSBTAG00000009084	ENSBTAG00000004379	0.89514
ENSBTAG00000009084	ENSBTAG00000004416	0.89486
ENSBTAG00000009084	ENSBTAG00000004428	0.78212
ENSBTAG00000009084	ENSBTAG00000004436	0.84295
ENSBTAG00000009084	ENSBTAG00000004452	0.79715
ENSBTAG00000009084	ENSBTAG00000004457	0.78478
ENSBTAG00000009084	ENSBTAG00000004463	0.87221
ENSBTAG00000009084	ENSBTAG00000004521	0.81759
ENSBTAG00000009084	ENSBTAG00000004531	0.78856
ENSBTAG00000009084	ENSBTAG00000004544	0.77953
ENSBTAG00000009084	ENSBTAG00000004554	0.79082
ENSBTAG00000009084	ENSBTAG00000004590	0.85849
ENSBTAG00000009084	ENSBTAG00000004601	0.79064
ENSBTAG00000009084	ENSBTAG00000004603	0.84067
ENSBTAG00000009084	ENSBTAG00000004604	0.91236
ENSBTAG00000009084	ENSBTAG00000004632	0.85741
ENSBTAG00000009084	ENSBTAG00000004654	0.87413
ENSBTAG00000009084	ENSBTAG00000004664	0.81583
ENSBTAG00000009084	ENSBTAG00000004695	0.86854
ENSBTAG00000009084	ENSBTAG00000004738	0.83915
ENSBTAG00000009084	ENSBTAG00000004747	0.73035
ENSBTAG00000009084	ENSBTAG00000004761	0.81557
ENSBTAG00000009084	ENSBTAG00000004776	0.88823
ENSBTAG00000009084	ENSBTAG00000004803	0.87451
ENSBTAG00000009084	ENSBTAG00000004820	0.89779
ENSBTAG00000009084	ENSBTAG00000004823	0.81148
ENSBTAG00000009084	ENSBTAG00000004829	0.86866
ENSBTAG00000009084	ENSBTAG00000004833	0.84796
ENSBTAG00000009084	ENSBTAG00000004840	0.66853
ENSBTAG00000009084	ENSBTAG00000004852	0.74225
ENSBTAG00000009084	ENSBTAG00000004855	0.86776
ENSBTAG00000009084	ENSBTAG00000004856	0.88429
ENSBTAG00000009084	ENSBTAG00000004861	0.85267
ENSBTAG00000009084	ENSBTAG00000004871	0.92628
ENSBTAG00000009084	ENSBTAG00000004872	0.90561
ENSBTAG00000009084	ENSBTAG00000004874	0.92083
ENSBTAG00000009084	ENSBTAG00000004888	0.85505
ENSBTAG00000009084	ENSBTAG00000004910	0.9223
ENSBTAG00000009084	ENSBTAG00000004915	0.88386
ENSBTAG00000009084	ENSBTAG00000004920	0.68673
ENSBTAG00000009084	ENSBTAG00000004993	0.82499
ENSBTAG00000009084	ENSBTAG00000004996	0.73629
ENSBTAG00000009084	ENSBTAG00000005009	0.76251
ENSBTAG00000009084	ENSBTAG00000005027	0.91473
ENSBTAG00000009084	ENSBTAG00000005039	0.83506
ENSBTAG00000009084	ENSBTAG00000005048	0.86446
ENSBTAG00000009084	ENSBTAG00000005057	0.86919
ENSBTAG00000009084	ENSBTAG00000005066	0.71559
ENSBTAG00000009084	ENSBTAG00000005075	0.7387
ENSBTAG00000009084	ENSBTAG00000005078	0.69091
ENSBTAG00000009084	ENSBTAG00000005082	0.91679
ENSBTAG00000009084	ENSBTAG00000005096	0.74935
ENSBTAG00000009084	ENSBTAG00000005115	0.86063
ENSBTAG00000009084	ENSBTAG00000005127	0.96959
ENSBTAG00000009084	ENSBTAG00000005142	0.8548
ENSBTAG00000009084	ENSBTAG00000005158	0.71878
ENSBTAG00000009084	ENSBTAG00000005178	0.75377
ENSBTAG00000009084	ENSBTAG00000005181	0.78103
ENSBTAG00000009084	ENSBTAG00000005186	0.9449
ENSBTAG00000009084	ENSBTAG00000005191	0.79445
ENSBTAG00000009084	ENSBTAG00000005196	0.8402
ENSBTAG00000009084	ENSBTAG00000005225	0.84251
ENSBTAG00000009084	ENSBTAG00000005244	0.68895
ENSBTAG00000009084	ENSBTAG00000005247	0.79619
ENSBTAG00000009084	ENSBTAG00000005259	0.69193
ENSBTAG00000009084	ENSBTAG00000005269	0.71396
ENSBTAG00000009084	ENSBTAG00000005272	0.8839
ENSBTAG00000009084	ENSBTAG00000005280	0.6998
ENSBTAG00000009084	ENSBTAG00000005285	0.94623
ENSBTAG00000009084	ENSBTAG00000005296	0.91013
ENSBTAG00000009084	ENSBTAG00000005304	0.92322
ENSBTAG00000009084	ENSBTAG00000005311	0.85332
ENSBTAG00000009084	ENSBTAG00000005312	0.64606
ENSBTAG00000009084	ENSBTAG00000005333	0.88423
ENSBTAG00000009084	ENSBTAG00000005340	0.8561
ENSBTAG00000009084	ENSBTAG00000005345	0.87785
ENSBTAG00000009084	ENSBTAG00000005349	0.87497
ENSBTAG00000009084	ENSBTAG00000005353	0.82627
ENSBTAG00000009084	ENSBTAG00000005357	0.76845
ENSBTAG00000009084	ENSBTAG00000005373	0.88879
ENSBTAG00000009084	ENSBTAG00000005384	0.87539
ENSBTAG00000009084	ENSBTAG00000005403	0.90695
ENSBTAG00000009084	ENSBTAG00000005426	0.97204
ENSBTAG00000009084	ENSBTAG00000005432	0.70677
ENSBTAG00000009084	ENSBTAG00000005446	0.86166
ENSBTAG00000009084	ENSBTAG00000005462	0.69006
ENSBTAG00000009084	ENSBTAG00000005465	0.88447
ENSBTAG00000009084	ENSBTAG00000005534	0.92624
ENSBTAG00000009084	ENSBTAG00000005562	0.85505
ENSBTAG00000009084	ENSBTAG00000005577	0.86421
ENSBTAG00000009084	ENSBTAG00000005583	0.90212
ENSBTAG00000009084	ENSBTAG00000005595	0.89459
ENSBTAG00000009084	ENSBTAG00000005620	0.9193
ENSBTAG00000009084	ENSBTAG00000005631	0.93534
ENSBTAG00000009084	ENSBTAG00000005652	0.77839
ENSBTAG00000009084	ENSBTAG00000005658	0.77394
ENSBTAG00000009084	ENSBTAG00000005660	0.86434
ENSBTAG00000009084	ENSBTAG00000005674	0.78275
ENSBTAG00000009084	ENSBTAG00000005675	0.85505
ENSBTAG00000009084	ENSBTAG00000005682	0.80769
ENSBTAG00000009084	ENSBTAG00000005683	0.68759
ENSBTAG00000009084	ENSBTAG00000005688	0.89338
ENSBTAG00000009084	ENSBTAG00000005712	0.83285
ENSBTAG00000009084	ENSBTAG00000005715	0.81685
ENSBTAG00000009084	ENSBTAG00000005761	0.82768
ENSBTAG00000009084	ENSBTAG00000005791	0.74927
ENSBTAG00000009084	ENSBTAG00000005792	0.90459
ENSBTAG00000009084	ENSBTAG00000005808	0.79897
ENSBTAG00000009084	ENSBTAG00000005814	0.88127
ENSBTAG00000009084	ENSBTAG00000005824	0.75306
ENSBTAG00000009084	ENSBTAG00000005835	0.80682
ENSBTAG00000009084	ENSBTAG00000005843	0.90714
ENSBTAG00000009084	ENSBTAG00000005854	0.82625
ENSBTAG00000009084	ENSBTAG00000005904	0.76634
ENSBTAG00000009084	ENSBTAG00000005907	0.93295
ENSBTAG00000009084	ENSBTAG00000005912	0.89171
ENSBTAG00000009084	ENSBTAG00000005933	0.75742
ENSBTAG00000009084	ENSBTAG00000005940	0.71802
ENSBTAG00000009084	ENSBTAG00000005969	0.86365
ENSBTAG00000009084	ENSBTAG00000005970	0.84346
ENSBTAG00000009084	ENSBTAG00000005975	0.76472
ENSBTAG00000009084	ENSBTAG00000006001	0.73436
ENSBTAG00000009084	ENSBTAG00000006017	0.80991
ENSBTAG00000009084	ENSBTAG00000006033	0.85874
ENSBTAG00000009084	ENSBTAG00000006034	0.75165
ENSBTAG00000009084	ENSBTAG00000006051	0.72541
ENSBTAG00000009084	ENSBTAG00000006065	0.8052
ENSBTAG00000009084	ENSBTAG00000006068	0.78431
ENSBTAG00000009084	ENSBTAG00000006075	0.9346
ENSBTAG00000009084	ENSBTAG00000006087	0.80583
ENSBTAG00000009084	ENSBTAG00000006101	0.91378
ENSBTAG00000009084	ENSBTAG00000006104	0.91415
ENSBTAG00000009084	ENSBTAG00000006116	0.71404
ENSBTAG00000009084	ENSBTAG00000006134	0.91375
ENSBTAG00000009084	ENSBTAG00000006165	0.88154
ENSBTAG00000009084	ENSBTAG00000006199	0.87137
ENSBTAG00000009084	ENSBTAG00000006202	0.77472
ENSBTAG00000009084	ENSBTAG00000006244	0.87041
ENSBTAG00000009084	ENSBTAG00000006245	0.87116
ENSBTAG00000009084	ENSBTAG00000006247	0.91132
ENSBTAG00000009084	ENSBTAG00000006262	0.77127
ENSBTAG00000009084	ENSBTAG00000006270	0.79013
ENSBTAG00000009084	ENSBTAG00000006305	0.85358
ENSBTAG00000009084	ENSBTAG00000006321	0.83919
ENSBTAG00000009084	ENSBTAG00000006325	0.85543
ENSBTAG00000009084	ENSBTAG00000006341	0.72052
ENSBTAG00000009084	ENSBTAG00000006342	0.92982
ENSBTAG00000009084	ENSBTAG00000006370	0.87962
ENSBTAG00000009084	ENSBTAG00000006374	0.91434
ENSBTAG00000009084	ENSBTAG00000006379	0.73372
ENSBTAG00000009084	ENSBTAG00000006383	0.90359
ENSBTAG00000009084	ENSBTAG00000006386	0.74993
ENSBTAG00000009084	ENSBTAG00000006391	0.93391
ENSBTAG00000009084	ENSBTAG00000006395	0.83142
ENSBTAG00000009084	ENSBTAG00000006396	0.82292
ENSBTAG00000009084	ENSBTAG00000006398	0.80086
ENSBTAG00000009084	ENSBTAG00000006411	0.88376
ENSBTAG00000009084	ENSBTAG00000006416	0.89332
ENSBTAG00000009084	ENSBTAG00000006422	0.90883
ENSBTAG00000009084	ENSBTAG00000006423	0.9247
ENSBTAG00000009084	ENSBTAG00000006441	0.80904
ENSBTAG00000009084	ENSBTAG00000006486	0.87837
ENSBTAG00000009084	ENSBTAG00000006487	0.89153
ENSBTAG00000009084	ENSBTAG00000006495	0.89091
ENSBTAG00000009084	ENSBTAG00000006517	0.90647
ENSBTAG00000009084	ENSBTAG00000006526	0.87957
ENSBTAG00000009084	ENSBTAG00000006533	0.8031
ENSBTAG00000009084	ENSBTAG00000006542	0.87993
ENSBTAG00000009084	ENSBTAG00000006543	0.76777
ENSBTAG00000009084	ENSBTAG00000006550	0.94959
ENSBTAG00000009084	ENSBTAG00000006564	0.96292
ENSBTAG00000009084	ENSBTAG00000006644	0.88941
ENSBTAG00000009084	ENSBTAG00000006651	0.92062
ENSBTAG00000009084	ENSBTAG00000006656	0.89388
ENSBTAG00000009084	ENSBTAG00000006665	0.88135
ENSBTAG00000009084	ENSBTAG00000006693	0.86114
ENSBTAG00000009084	ENSBTAG00000006702	0.86844
ENSBTAG00000009084	ENSBTAG00000006745	0.78554
ENSBTAG00000009084	ENSBTAG00000006767	0.95111
ENSBTAG00000009084	ENSBTAG00000006841	0.85505
ENSBTAG00000009084	ENSBTAG00000006852	0.7595
ENSBTAG00000009084	ENSBTAG00000006881	0.93584
ENSBTAG00000009084	ENSBTAG00000006905	0.7963
ENSBTAG00000009084	ENSBTAG00000006928	0.78552
ENSBTAG00000009084	ENSBTAG00000006936	0.86816
ENSBTAG00000009084	ENSBTAG00000006958	0.82794
ENSBTAG00000009084	ENSBTAG00000006971	0.80579
ENSBTAG00000009084	ENSBTAG00000006982	0.76095
ENSBTAG00000009084	ENSBTAG00000007015	0.8767
ENSBTAG00000009084	ENSBTAG00000007016	0.83565
ENSBTAG00000009084	ENSBTAG00000007068	0.7403
ENSBTAG00000009084	ENSBTAG00000007080	0.83837
ENSBTAG00000009084	ENSBTAG00000007109	0.80516
ENSBTAG00000009084	ENSBTAG00000007112	0.69438
ENSBTAG00000009084	ENSBTAG00000007121	0.76316
ENSBTAG00000009084	ENSBTAG00000007142	0.81149
ENSBTAG00000009084	ENSBTAG00000007158	0.8881
ENSBTAG00000009084	ENSBTAG00000007160	0.81388
ENSBTAG00000009084	ENSBTAG00000007181	0.69118
ENSBTAG00000009084	ENSBTAG00000007189	0.80572
ENSBTAG00000009084	ENSBTAG00000007202	0.82658
ENSBTAG00000009084	ENSBTAG00000007213	0.82044
ENSBTAG00000009084	ENSBTAG00000007215	0.81073
ENSBTAG00000009084	ENSBTAG00000007299	0.85902
ENSBTAG00000009084	ENSBTAG00000007332	0.91506
ENSBTAG00000009084	ENSBTAG00000007338	0.76787
ENSBTAG00000009084	ENSBTAG00000007343	0.83578
ENSBTAG00000009084	ENSBTAG00000007346	0.92632
ENSBTAG00000009084	ENSBTAG00000007361	0.84518
ENSBTAG00000009084	ENSBTAG00000007363	0.89384
ENSBTAG00000009084	ENSBTAG00000007367	0.92017
ENSBTAG00000009084	ENSBTAG00000007375	0.77978
ENSBTAG00000009084	ENSBTAG00000007379	0.81064
ENSBTAG00000009084	ENSBTAG00000007385	0.90187
ENSBTAG00000009084	ENSBTAG00000007387	0.88462
ENSBTAG00000009084	ENSBTAG00000007394	0.67666
ENSBTAG00000009084	ENSBTAG00000007398	0.87156
ENSBTAG00000009084	ENSBTAG00000007453	0.92031
ENSBTAG00000009084	ENSBTAG00000007454	0.80668
ENSBTAG00000009084	ENSBTAG00000007498	0.85856
ENSBTAG00000009084	ENSBTAG00000007510	0.85479
ENSBTAG00000009084	ENSBTAG00000007513	0.77141
ENSBTAG00000009084	ENSBTAG00000007515	0.88135
ENSBTAG00000009084	ENSBTAG00000007523	0.84141
ENSBTAG00000009084	ENSBTAG00000007537	0.80227
ENSBTAG00000009084	ENSBTAG00000007547	0.86472
ENSBTAG00000009084	ENSBTAG00000007572	0.93966
ENSBTAG00000009084	ENSBTAG00000007605	0.86105
ENSBTAG00000009084	ENSBTAG00000007630	0.71112
ENSBTAG00000009084	ENSBTAG00000007658	0.82969
ENSBTAG00000009084	ENSBTAG00000007662	0.71017
ENSBTAG00000009084	ENSBTAG00000007685	0.91774
ENSBTAG00000009084	ENSBTAG00000007700	0.83764
ENSBTAG00000009084	ENSBTAG00000007702	0.78997
ENSBTAG00000009084	ENSBTAG00000007725	0.92265
ENSBTAG00000009084	ENSBTAG00000007737	0.89177
ENSBTAG00000009084	ENSBTAG00000007739	0.80618
ENSBTAG00000009084	ENSBTAG00000007756	0.88044
ENSBTAG00000009084	ENSBTAG00000007757	0.8538
ENSBTAG00000009084	ENSBTAG00000007780	0.68597
ENSBTAG00000009084	ENSBTAG00000007797	0.77057
ENSBTAG00000009084	ENSBTAG00000007812	0.91881
ENSBTAG00000009084	ENSBTAG00000007813	0.69389
ENSBTAG00000009084	ENSBTAG00000007836	0.81476
ENSBTAG00000009084	ENSBTAG00000007844	0.76897
ENSBTAG00000009084	ENSBTAG00000007847	0.80275
ENSBTAG00000009084	ENSBTAG00000007897	0.85881
ENSBTAG00000009084	ENSBTAG00000007900	0.89294
ENSBTAG00000009084	ENSBTAG00000007910	0.74757
ENSBTAG00000009084	ENSBTAG00000007913	0.92962
ENSBTAG00000009084	ENSBTAG00000007934	0.87267
ENSBTAG00000009084	ENSBTAG00000007935	0.75391
ENSBTAG00000009084	ENSBTAG00000007952	0.86231
ENSBTAG00000009084	ENSBTAG00000007954	0.92407
ENSBTAG00000009084	ENSBTAG00000007964	0.92899
ENSBTAG00000009084	ENSBTAG00000008034	0.88995
ENSBTAG00000009084	ENSBTAG00000008054	0.77504
ENSBTAG00000009084	ENSBTAG00000008076	0.86237
ENSBTAG00000009084	ENSBTAG00000008077	0.80219
ENSBTAG00000009084	ENSBTAG00000008090	0.8369
ENSBTAG00000009084	ENSBTAG00000008103	0.73319
ENSBTAG00000009084	ENSBTAG00000008110	0.85667
ENSBTAG00000009084	ENSBTAG00000008116	0.9458
ENSBTAG00000009084	ENSBTAG00000008118	0.86107
ENSBTAG00000009084	ENSBTAG00000008122	0.85347
ENSBTAG00000009084	ENSBTAG00000008130	0.69322
ENSBTAG00000009084	ENSBTAG00000008133	0.76716
ENSBTAG00000009084	ENSBTAG00000008135	0.93331
ENSBTAG00000009084	ENSBTAG00000008185	0.88363
ENSBTAG00000009084	ENSBTAG00000008186	0.93481
ENSBTAG00000009084	ENSBTAG00000008195	0.77851
ENSBTAG00000009084	ENSBTAG00000008196	0.84424
ENSBTAG00000009084	ENSBTAG00000008202	0.79323
ENSBTAG00000009084	ENSBTAG00000008203	0.90863
ENSBTAG00000009084	ENSBTAG00000008227	0.72045
ENSBTAG00000009084	ENSBTAG00000008237	0.81201
ENSBTAG00000009084	ENSBTAG00000008251	0.91941
ENSBTAG00000009084	ENSBTAG00000008292	0.84526
ENSBTAG00000009084	ENSBTAG00000008303	0.84444
ENSBTAG00000009084	ENSBTAG00000008306	0.83759
ENSBTAG00000009084	ENSBTAG00000008310	0.80546
ENSBTAG00000009084	ENSBTAG00000008314	0.94211
ENSBTAG00000009084	ENSBTAG00000008340	0.83406
ENSBTAG00000009084	ENSBTAG00000008347	0.86312
ENSBTAG00000009084	ENSBTAG00000008353	0.75517
ENSBTAG00000009084	ENSBTAG00000008361	0.71605
ENSBTAG00000009084	ENSBTAG00000008372	0.72703
ENSBTAG00000009084	ENSBTAG00000008396	0.90547
ENSBTAG00000009084	ENSBTAG00000008417	0.82866
ENSBTAG00000009084	ENSBTAG00000008434	0.78027
ENSBTAG00000009084	ENSBTAG00000008439	0.75962
ENSBTAG00000009084	ENSBTAG00000008472	0.76964
ENSBTAG00000009084	ENSBTAG00000008493	0.86576
ENSBTAG00000009084	ENSBTAG00000008498	0.82752
ENSBTAG00000009084	ENSBTAG00000008541	0.74966
ENSBTAG00000009084	ENSBTAG00000008543	0.85426
ENSBTAG00000009084	ENSBTAG00000008570	0.9169
ENSBTAG00000009084	ENSBTAG00000008578	0.87321
ENSBTAG00000009084	ENSBTAG00000008632	0.83754
ENSBTAG00000009084	ENSBTAG00000008635	0.87678
ENSBTAG00000009084	ENSBTAG00000008646	0.88154
ENSBTAG00000009084	ENSBTAG00000008648	0.92869
ENSBTAG00000009084	ENSBTAG00000008664	0.86803
ENSBTAG00000009084	ENSBTAG00000008683	0.88603
ENSBTAG00000009084	ENSBTAG00000008692	0.93447
ENSBTAG00000009084	ENSBTAG00000008743	0.70267
ENSBTAG00000009084	ENSBTAG00000008765	0.8832
ENSBTAG00000009084	ENSBTAG00000008812	0.8845
ENSBTAG00000009084	ENSBTAG00000008815	0.76247
ENSBTAG00000009084	ENSBTAG00000008827	0.83501
ENSBTAG00000009084	ENSBTAG00000008835	0.87044
ENSBTAG00000009084	ENSBTAG00000008837	0.88455
ENSBTAG00000009084	ENSBTAG00000008853	0.83308
ENSBTAG00000009084	ENSBTAG00000008873	0.93749
ENSBTAG00000009084	ENSBTAG00000008884	0.79508
ENSBTAG00000009084	ENSBTAG00000008893	0.79776
ENSBTAG00000009084	ENSBTAG00000008935	0.91332
ENSBTAG00000009084	ENSBTAG00000008962	0.8136
ENSBTAG00000009084	ENSBTAG00000008977	0.95919
ENSBTAG00000009084	ENSBTAG00000008985	0.81798
ENSBTAG00000009084	ENSBTAG00000008990	0.78161
ENSBTAG00000009084	ENSBTAG00000009005	0.86579
ENSBTAG00000009084	ENSBTAG00000009047	0.77047
ENSBTAG00000009084	ENSBTAG00000009155	0.71667
ENSBTAG00000009084	ENSBTAG00000009163	0.89014
ENSBTAG00000009084	ENSBTAG00000009167	0.71691
ENSBTAG00000009084	ENSBTAG00000009172	0.80873
ENSBTAG00000009084	ENSBTAG00000009178	0.83083
ENSBTAG00000009084	ENSBTAG00000009200	0.88386
ENSBTAG00000009084	ENSBTAG00000009211	0.92178
ENSBTAG00000009084	ENSBTAG00000009233	0.87575
ENSBTAG00000009084	ENSBTAG00000009245	0.86048
ENSBTAG00000009084	ENSBTAG00000009246	0.88788
ENSBTAG00000009084	ENSBTAG00000009275	0.82264
ENSBTAG00000009084	ENSBTAG00000009287	0.76124
ENSBTAG00000009084	ENSBTAG00000009292	0.71885
ENSBTAG00000009084	ENSBTAG00000009304	0.90219
ENSBTAG00000009084	ENSBTAG00000009307	0.8734
ENSBTAG00000009084	ENSBTAG00000009310	0.79955
ENSBTAG00000009084	ENSBTAG00000009334	0.88893
ENSBTAG00000009084	ENSBTAG00000009345	0.95321
ENSBTAG00000009084	ENSBTAG00000009351	0.75706
ENSBTAG00000009084	ENSBTAG00000009366	0.70872
ENSBTAG00000009084	ENSBTAG00000009384	0.8464
ENSBTAG00000009084	ENSBTAG00000009394	0.75066
ENSBTAG00000009084	ENSBTAG00000009414	0.912
ENSBTAG00000009084	ENSBTAG00000009461	0.70442
ENSBTAG00000009084	ENSBTAG00000009479	0.93461
ENSBTAG00000009084	ENSBTAG00000009483	0.90909
ENSBTAG00000009084	ENSBTAG00000009486	0.89248
ENSBTAG00000009084	ENSBTAG00000009491	0.86389
ENSBTAG00000009084	ENSBTAG00000009500	0.63899
ENSBTAG00000009084	ENSBTAG00000009508	0.9091
ENSBTAG00000009084	ENSBTAG00000009517	0.91145
ENSBTAG00000009084	ENSBTAG00000009526	0.84406
ENSBTAG00000009084	ENSBTAG00000009534	0.90104
ENSBTAG00000009084	ENSBTAG00000009535	0.77876
ENSBTAG00000009084	ENSBTAG00000009547	0.92979
ENSBTAG00000009084	ENSBTAG00000009562	0.88683
ENSBTAG00000009084	ENSBTAG00000009574	0.77069
ENSBTAG00000009084	ENSBTAG00000009576	0.83685
ENSBTAG00000009084	ENSBTAG00000009595	0.873
ENSBTAG00000009084	ENSBTAG00000009603	0.8404
ENSBTAG00000009084	ENSBTAG00000009624	0.80475
ENSBTAG00000009084	ENSBTAG00000009661	0.69475
ENSBTAG00000009084	ENSBTAG00000009663	0.93316
ENSBTAG00000009084	ENSBTAG00000009676	0.86061
ENSBTAG00000009084	ENSBTAG00000009683	0.90842
ENSBTAG00000009084	ENSBTAG00000009687	0.80096
ENSBTAG00000009084	ENSBTAG00000009689	0.89602
ENSBTAG00000009084	ENSBTAG00000009707	0.7721
ENSBTAG00000009084	ENSBTAG00000009738	0.88612
ENSBTAG00000009084	ENSBTAG00000009743	0.73071
ENSBTAG00000009084	ENSBTAG00000009746	0.71012
ENSBTAG00000009084	ENSBTAG00000009757	0.91791
ENSBTAG00000009084	ENSBTAG00000009784	0.77147
ENSBTAG00000009084	ENSBTAG00000009795	0.85419
ENSBTAG00000009084	ENSBTAG00000009811	0.88286
ENSBTAG00000009084	ENSBTAG00000009824	0.86483
ENSBTAG00000009084	ENSBTAG00000009859	0.88934
ENSBTAG00000009084	ENSBTAG00000009870	0.72291
ENSBTAG00000009084	ENSBTAG00000009902	0.90865
ENSBTAG00000009084	ENSBTAG00000009906	0.71979
ENSBTAG00000009084	ENSBTAG00000009914	0.88898
ENSBTAG00000009084	ENSBTAG00000009915	0.88118
ENSBTAG00000009084	ENSBTAG00000009960	0.82536
ENSBTAG00000009084	ENSBTAG00000009962	0.89112
ENSBTAG00000009084	ENSBTAG00000009965	0.86244
ENSBTAG00000009084	ENSBTAG00000009969	0.79664
ENSBTAG00000009084	ENSBTAG00000009988	0.82532
ENSBTAG00000009084	ENSBTAG00000010006	0.80212
ENSBTAG00000009084	ENSBTAG00000010012	0.91681
ENSBTAG00000009084	ENSBTAG00000010013	0.9067
ENSBTAG00000009084	ENSBTAG00000010036	0.87432
ENSBTAG00000009084	ENSBTAG00000010073	0.82691
ENSBTAG00000009084	ENSBTAG00000010101	0.85658
ENSBTAG00000009084	ENSBTAG00000010106	0.75888
ENSBTAG00000009084	ENSBTAG00000010123	0.7525
ENSBTAG00000009084	ENSBTAG00000010144	0.66633
ENSBTAG00000009084	ENSBTAG00000010156	0.8645
ENSBTAG00000009084	ENSBTAG00000010157	0.91935
ENSBTAG00000009084	ENSBTAG00000010181	0.90132
ENSBTAG00000009084	ENSBTAG00000010193	0.7584
ENSBTAG00000009084	ENSBTAG00000010232	0.93183
ENSBTAG00000009084	ENSBTAG00000010235	0.85977
ENSBTAG00000009084	ENSBTAG00000010242	0.90314
ENSBTAG00000009084	ENSBTAG00000010246	0.83434
ENSBTAG00000009084	ENSBTAG00000010265	0.88088
ENSBTAG00000009084	ENSBTAG00000010289	0.77376
ENSBTAG00000009084	ENSBTAG00000010311	0.76156
ENSBTAG00000009084	ENSBTAG00000010318	0.87524
ENSBTAG00000009084	ENSBTAG00000010321	0.94709
ENSBTAG00000009084	ENSBTAG00000010336	0.78406
ENSBTAG00000009084	ENSBTAG00000010339	0.84241
ENSBTAG00000009084	ENSBTAG00000010365	0.75335
ENSBTAG00000009084	ENSBTAG00000010378	0.72177
ENSBTAG00000009084	ENSBTAG00000010383	0.88014
ENSBTAG00000009084	ENSBTAG00000010386	0.79302
ENSBTAG00000009084	ENSBTAG00000010390	0.81144
ENSBTAG00000009084	ENSBTAG00000010455	0.86018
ENSBTAG00000009084	ENSBTAG00000010470	0.84735
ENSBTAG00000009084	ENSBTAG00000010478	0.87912
ENSBTAG00000009084	ENSBTAG00000010480	0.86784
ENSBTAG00000009084	ENSBTAG00000010481	0.88629
ENSBTAG00000009084	ENSBTAG00000010490	0.84229
ENSBTAG00000009084	ENSBTAG00000010493	0.83732
ENSBTAG00000009084	ENSBTAG00000010502	0.85351
ENSBTAG00000009084	ENSBTAG00000010503	0.76605
ENSBTAG00000009084	ENSBTAG00000010504	0.89707
ENSBTAG00000009084	ENSBTAG00000010511	0.83946
ENSBTAG00000009084	ENSBTAG00000010524	0.83853
ENSBTAG00000009084	ENSBTAG00000010532	0.70319
ENSBTAG00000009084	ENSBTAG00000010545	0.86895
ENSBTAG00000009084	ENSBTAG00000010552	0.84994
ENSBTAG00000009084	ENSBTAG00000010559	0.7833
ENSBTAG00000009084	ENSBTAG00000010566	0.83848
ENSBTAG00000009084	ENSBTAG00000010576	0.80085
ENSBTAG00000009084	ENSBTAG00000010584	0.93261
ENSBTAG00000009084	ENSBTAG00000010595	0.76414
ENSBTAG00000009084	ENSBTAG00000010601	0.8824
ENSBTAG00000009084	ENSBTAG00000010602	0.82441
ENSBTAG00000009084	ENSBTAG00000010604	0.85572
ENSBTAG00000009084	ENSBTAG00000010612	0.89415
ENSBTAG00000009084	ENSBTAG00000010617	0.90816
ENSBTAG00000009084	ENSBTAG00000010624	0.90168
ENSBTAG00000009084	ENSBTAG00000010638	0.77596
ENSBTAG00000009084	ENSBTAG00000010668	0.78043
ENSBTAG00000009084	ENSBTAG00000010681	0.87419
ENSBTAG00000009084	ENSBTAG00000010691	0.7971
ENSBTAG00000009084	ENSBTAG00000010692	0.79933
ENSBTAG00000009084	ENSBTAG00000010715	0.92032
ENSBTAG00000009084	ENSBTAG00000010723	0.91152
ENSBTAG00000009084	ENSBTAG00000010727	0.86431
ENSBTAG00000009084	ENSBTAG00000010734	0.88067
ENSBTAG00000009084	ENSBTAG00000010735	0.83407
ENSBTAG00000009084	ENSBTAG00000010739	0.92525
ENSBTAG00000009084	ENSBTAG00000010740	0.86378
ENSBTAG00000009084	ENSBTAG00000010787	0.78781
ENSBTAG00000009084	ENSBTAG00000010790	0.92758
ENSBTAG00000009084	ENSBTAG00000010792	0.78797
ENSBTAG00000009084	ENSBTAG00000010820	0.74197
ENSBTAG00000009084	ENSBTAG00000010832	0.90182
ENSBTAG00000009084	ENSBTAG00000010880	0.89868
ENSBTAG00000009084	ENSBTAG00000010890	0.6381
ENSBTAG00000009084	ENSBTAG00000010904	0.80987
ENSBTAG00000009084	ENSBTAG00000010910	0.92486
ENSBTAG00000009084	ENSBTAG00000010923	0.89271
ENSBTAG00000009084	ENSBTAG00000010931	0.65948
ENSBTAG00000009084	ENSBTAG00000010937	0.9276
ENSBTAG00000009084	ENSBTAG00000010938	0.85505
ENSBTAG00000009084	ENSBTAG00000010959	0.8997
ENSBTAG00000009084	ENSBTAG00000010968	0.86443
ENSBTAG00000009084	ENSBTAG00000010981	0.78319
ENSBTAG00000009084	ENSBTAG00000010982	0.88405
ENSBTAG00000009084	ENSBTAG00000010984	0.85081
ENSBTAG00000009084	ENSBTAG00000010988	0.88061
ENSBTAG00000009084	ENSBTAG00000010994	0.81638
ENSBTAG00000009084	ENSBTAG00000011024	0.89316
ENSBTAG00000009084	ENSBTAG00000011079	0.70061
ENSBTAG00000009084	ENSBTAG00000011080	0.7632
ENSBTAG00000009084	ENSBTAG00000011111	0.83326
ENSBTAG00000009084	ENSBTAG00000011134	0.89532
ENSBTAG00000009084	ENSBTAG00000011136	0.84569
ENSBTAG00000009084	ENSBTAG00000011138	0.78811
ENSBTAG00000009084	ENSBTAG00000011140	0.91199
ENSBTAG00000009084	ENSBTAG00000011145	0.90471
ENSBTAG00000009084	ENSBTAG00000011176	0.77372
ENSBTAG00000009084	ENSBTAG00000011179	0.72991
ENSBTAG00000009084	ENSBTAG00000011180	0.80527
ENSBTAG00000009084	ENSBTAG00000011212	0.92045
ENSBTAG00000009084	ENSBTAG00000011228	0.9299
ENSBTAG00000009084	ENSBTAG00000011229	0.83656
ENSBTAG00000009084	ENSBTAG00000011239	0.86746
ENSBTAG00000009084	ENSBTAG00000011243	0.77281
ENSBTAG00000009084	ENSBTAG00000011250	0.84575
ENSBTAG00000009084	ENSBTAG00000011258	0.65618
ENSBTAG00000009084	ENSBTAG00000011263	0.89265
ENSBTAG00000009084	ENSBTAG00000011324	0.71787
ENSBTAG00000009084	ENSBTAG00000011325	0.84918
ENSBTAG00000009084	ENSBTAG00000011328	0.90716
ENSBTAG00000009084	ENSBTAG00000011350	0.87363
ENSBTAG00000009084	ENSBTAG00000011388	0.94236
ENSBTAG00000009084	ENSBTAG00000011406	0.86203
ENSBTAG00000009084	ENSBTAG00000011413	0.77442
ENSBTAG00000009084	ENSBTAG00000011424	0.85571
ENSBTAG00000009084	ENSBTAG00000011444	0.75628
ENSBTAG00000009084	ENSBTAG00000011466	0.76275
ENSBTAG00000009084	ENSBTAG00000011471	0.82153
ENSBTAG00000009084	ENSBTAG00000011480	0.7964
ENSBTAG00000009084	ENSBTAG00000011512	0.74884
ENSBTAG00000009084	ENSBTAG00000011514	0.86259
ENSBTAG00000009084	ENSBTAG00000011528	0.94054
ENSBTAG00000009084	ENSBTAG00000011530	0.67526
ENSBTAG00000009084	ENSBTAG00000011553	0.87472
ENSBTAG00000009084	ENSBTAG00000011556	0.91453
ENSBTAG00000009084	ENSBTAG00000011559	0.91838
ENSBTAG00000009084	ENSBTAG00000011567	0.8734
ENSBTAG00000009084	ENSBTAG00000011582	0.85102
ENSBTAG00000009084	ENSBTAG00000011583	0.88022
ENSBTAG00000009084	ENSBTAG00000011608	0.76836
ENSBTAG00000009084	ENSBTAG00000011611	0.82524
ENSBTAG00000009084	ENSBTAG00000011619	0.7782
ENSBTAG00000009084	ENSBTAG00000011623	0.70111
ENSBTAG00000009084	ENSBTAG00000011625	0.84647
ENSBTAG00000009084	ENSBTAG00000011645	0.93305
ENSBTAG00000009084	ENSBTAG00000011649	0.90219
ENSBTAG00000009084	ENSBTAG00000011693	0.69118
ENSBTAG00000009084	ENSBTAG00000011694	0.95506
ENSBTAG00000009084	ENSBTAG00000011726	0.84818
ENSBTAG00000009084	ENSBTAG00000011730	0.80319
ENSBTAG00000009084	ENSBTAG00000011754	0.93731
ENSBTAG00000009084	ENSBTAG00000011760	0.94006
ENSBTAG00000009084	ENSBTAG00000011763	0.82464
ENSBTAG00000009084	ENSBTAG00000011787	0.95976
ENSBTAG00000009084	ENSBTAG00000011793	0.83861
ENSBTAG00000009084	ENSBTAG00000011809	0.80915
ENSBTAG00000009084	ENSBTAG00000011837	0.9051
ENSBTAG00000009084	ENSBTAG00000011843	0.91468
ENSBTAG00000009084	ENSBTAG00000011850	0.88727
ENSBTAG00000009084	ENSBTAG00000011879	0.75266
ENSBTAG00000009084	ENSBTAG00000011902	0.90721
ENSBTAG00000009084	ENSBTAG00000011918	0.91849
ENSBTAG00000009084	ENSBTAG00000011924	0.88689
ENSBTAG00000009084	ENSBTAG00000011931	0.94855
ENSBTAG00000009084	ENSBTAG00000011951	0.79348
ENSBTAG00000009084	ENSBTAG00000011954	0.90836
ENSBTAG00000009084	ENSBTAG00000011963	0.86581
ENSBTAG00000009084	ENSBTAG00000011976	0.74714
ENSBTAG00000009084	ENSBTAG00000011982	0.71492
ENSBTAG00000009084	ENSBTAG00000011998	0.87918
ENSBTAG00000009084	ENSBTAG00000012037	0.90891
ENSBTAG00000009084	ENSBTAG00000012044	0.90755
ENSBTAG00000009084	ENSBTAG00000012049	0.84363
ENSBTAG00000009084	ENSBTAG00000012052	0.66571
ENSBTAG00000009084	ENSBTAG00000012058	0.8649
ENSBTAG00000009084	ENSBTAG00000012062	0.87381
ENSBTAG00000009084	ENSBTAG00000012063	0.90307
ENSBTAG00000009084	ENSBTAG00000012072	0.88731
ENSBTAG00000009084	ENSBTAG00000012094	0.80826
ENSBTAG00000009084	ENSBTAG00000012096	0.72416
ENSBTAG00000009084	ENSBTAG00000012106	0.87875
ENSBTAG00000009084	ENSBTAG00000012113	0.95398
ENSBTAG00000009084	ENSBTAG00000012144	0.86086
ENSBTAG00000009084	ENSBTAG00000012146	0.94129
ENSBTAG00000009084	ENSBTAG00000012150	0.71578
ENSBTAG00000009084	ENSBTAG00000012177	0.91659
ENSBTAG00000009084	ENSBTAG00000012199	0.74951
ENSBTAG00000009084	ENSBTAG00000012225	0.79793
ENSBTAG00000009084	ENSBTAG00000012232	0.86679
ENSBTAG00000009084	ENSBTAG00000012235	0.86484
ENSBTAG00000009084	ENSBTAG00000012241	0.84189
ENSBTAG00000009084	ENSBTAG00000012242	0.92944
ENSBTAG00000009084	ENSBTAG00000012244	0.75001
ENSBTAG00000009084	ENSBTAG00000012273	0.86453
ENSBTAG00000009084	ENSBTAG00000012289	0.75321
ENSBTAG00000009084	ENSBTAG00000012291	0.91188
ENSBTAG00000009084	ENSBTAG00000012317	0.74867
ENSBTAG00000009084	ENSBTAG00000012330	0.77776
ENSBTAG00000009084	ENSBTAG00000012350	0.65335
ENSBTAG00000009084	ENSBTAG00000012366	0.9203
ENSBTAG00000009084	ENSBTAG00000012370	0.85772
ENSBTAG00000009084	ENSBTAG00000012374	0.85505
ENSBTAG00000009084	ENSBTAG00000012383	0.75145
ENSBTAG00000009084	ENSBTAG00000012385	0.78357
ENSBTAG00000009084	ENSBTAG00000012417	0.84983
ENSBTAG00000009084	ENSBTAG00000012426	0.7733
ENSBTAG00000009084	ENSBTAG00000012442	0.85815
ENSBTAG00000009084	ENSBTAG00000012451	0.78035
ENSBTAG00000009084	ENSBTAG00000012470	0.77876
ENSBTAG00000009084	ENSBTAG00000012471	0.90682
ENSBTAG00000009084	ENSBTAG00000012481	0.85458
ENSBTAG00000009084	ENSBTAG00000012489	0.91589
ENSBTAG00000009084	ENSBTAG00000012490	0.85427
ENSBTAG00000009084	ENSBTAG00000012495	0.70132
ENSBTAG00000009084	ENSBTAG00000012511	0.88809
ENSBTAG00000009084	ENSBTAG00000012512	0.7529
ENSBTAG00000009084	ENSBTAG00000012529	0.85505
ENSBTAG00000009084	ENSBTAG00000012537	0.81427
ENSBTAG00000009084	ENSBTAG00000012587	0.91401
ENSBTAG00000009084	ENSBTAG00000012589	0.93747
ENSBTAG00000009084	ENSBTAG00000012595	0.81746
ENSBTAG00000009084	ENSBTAG00000012632	0.84068
ENSBTAG00000009084	ENSBTAG00000012634	0.91935
ENSBTAG00000009084	ENSBTAG00000012649	0.83448
ENSBTAG00000009084	ENSBTAG00000012654	0.9028
ENSBTAG00000009084	ENSBTAG00000012672	0.783
ENSBTAG00000009084	ENSBTAG00000012692	0.80223
ENSBTAG00000009084	ENSBTAG00000012697	0.79659
ENSBTAG00000009084	ENSBTAG00000012705	0.75585
ENSBTAG00000009084	ENSBTAG00000012726	0.94014
ENSBTAG00000009084	ENSBTAG00000012736	0.77285
ENSBTAG00000009084	ENSBTAG00000012739	0.86064
ENSBTAG00000009084	ENSBTAG00000012744	0.92784
ENSBTAG00000009084	ENSBTAG00000012751	0.76611
ENSBTAG00000009084	ENSBTAG00000012752	0.94755
ENSBTAG00000009084	ENSBTAG00000012756	0.91952
ENSBTAG00000009084	ENSBTAG00000012760	0.91552
ENSBTAG00000009084	ENSBTAG00000012790	0.82165
ENSBTAG00000009084	ENSBTAG00000012792	0.82713
ENSBTAG00000009084	ENSBTAG00000012803	0.86871
ENSBTAG00000009084	ENSBTAG00000012845	0.87897
ENSBTAG00000009084	ENSBTAG00000012860	0.92855
ENSBTAG00000009084	ENSBTAG00000012880	0.88623
ENSBTAG00000009084	ENSBTAG00000012898	0.86188
ENSBTAG00000009084	ENSBTAG00000012920	0.74535
ENSBTAG00000009084	ENSBTAG00000012927	0.91491
ENSBTAG00000009084	ENSBTAG00000012928	0.87623
ENSBTAG00000009084	ENSBTAG00000012939	0.88634
ENSBTAG00000009084	ENSBTAG00000012962	0.76581
ENSBTAG00000009084	ENSBTAG00000012968	0.94299
ENSBTAG00000009084	ENSBTAG00000012977	0.89965
ENSBTAG00000009084	ENSBTAG00000013025	0.86256
ENSBTAG00000009084	ENSBTAG00000013032	0.75931
ENSBTAG00000009084	ENSBTAG00000013038	0.82867
ENSBTAG00000009084	ENSBTAG00000013063	0.87762
ENSBTAG00000009084	ENSBTAG00000013084	0.89469
ENSBTAG00000009084	ENSBTAG00000013123	0.91692
ENSBTAG00000009084	ENSBTAG00000013126	0.88587
ENSBTAG00000009084	ENSBTAG00000013136	0.76563
ENSBTAG00000009084	ENSBTAG00000013141	0.78836
ENSBTAG00000009084	ENSBTAG00000013150	0.75955
ENSBTAG00000009084	ENSBTAG00000013162	0.74787
ENSBTAG00000009084	ENSBTAG00000013168	0.83549
ENSBTAG00000009084	ENSBTAG00000013169	0.9209
ENSBTAG00000009084	ENSBTAG00000013208	0.87456
ENSBTAG00000009084	ENSBTAG00000013212	0.81234
ENSBTAG00000009084	ENSBTAG00000013231	0.89005
ENSBTAG00000009084	ENSBTAG00000013240	0.88355
ENSBTAG00000009084	ENSBTAG00000013253	0.91163
ENSBTAG00000009084	ENSBTAG00000013264	0.85242
ENSBTAG00000009084	ENSBTAG00000013270	0.75914
ENSBTAG00000009084	ENSBTAG00000013273	0.73514
ENSBTAG00000009084	ENSBTAG00000013274	0.85214
ENSBTAG00000009084	ENSBTAG00000013277	0.82986
ENSBTAG00000009084	ENSBTAG00000013315	0.81332
ENSBTAG00000009084	ENSBTAG00000013326	0.73502
ENSBTAG00000009084	ENSBTAG00000013329	0.81941
ENSBTAG00000009084	ENSBTAG00000013337	0.84076
ENSBTAG00000009084	ENSBTAG00000013343	0.79859
ENSBTAG00000009084	ENSBTAG00000013353	0.78969
ENSBTAG00000009084	ENSBTAG00000013363	0.67591
ENSBTAG00000009084	ENSBTAG00000013387	0.77637
ENSBTAG00000009084	ENSBTAG00000013390	0.92897
ENSBTAG00000009084	ENSBTAG00000013423	0.90669
ENSBTAG00000009084	ENSBTAG00000013440	0.88862
ENSBTAG00000009084	ENSBTAG00000013444	0.88764
ENSBTAG00000009084	ENSBTAG00000013461	0.9273
ENSBTAG00000009084	ENSBTAG00000013501	0.69104
ENSBTAG00000009084	ENSBTAG00000013513	0.6906
ENSBTAG00000009084	ENSBTAG00000013526	0.68885
ENSBTAG00000009084	ENSBTAG00000013528	0.76441
ENSBTAG00000009084	ENSBTAG00000013538	0.64833
ENSBTAG00000009084	ENSBTAG00000013563	0.78779
ENSBTAG00000009084	ENSBTAG00000013587	0.87358
ENSBTAG00000009084	ENSBTAG00000013589	0.87079
ENSBTAG00000009084	ENSBTAG00000013593	0.93527
ENSBTAG00000009084	ENSBTAG00000013600	0.88776
ENSBTAG00000009084	ENSBTAG00000013620	0.76159
ENSBTAG00000009084	ENSBTAG00000013623	0.90683
ENSBTAG00000009084	ENSBTAG00000013627	0.91464
ENSBTAG00000009084	ENSBTAG00000013663	0.83445
ENSBTAG00000009084	ENSBTAG00000013708	0.78282
ENSBTAG00000009084	ENSBTAG00000013723	0.92129
ENSBTAG00000009084	ENSBTAG00000013727	0.7738
ENSBTAG00000009084	ENSBTAG00000013750	0.72111
ENSBTAG00000009084	ENSBTAG00000013753	0.83344
ENSBTAG00000009084	ENSBTAG00000013776	0.85978
ENSBTAG00000009084	ENSBTAG00000013860	0.87947
ENSBTAG00000009084	ENSBTAG00000013866	0.90054
ENSBTAG00000009084	ENSBTAG00000013882	0.85222
ENSBTAG00000009084	ENSBTAG00000013889	0.81609
ENSBTAG00000009084	ENSBTAG00000013895	0.7504
ENSBTAG00000009084	ENSBTAG00000013921	0.86446
ENSBTAG00000009084	ENSBTAG00000013924	0.91816
ENSBTAG00000009084	ENSBTAG00000013926	0.87043
ENSBTAG00000009084	ENSBTAG00000013930	0.83123
ENSBTAG00000009084	ENSBTAG00000013931	0.91229
ENSBTAG00000009084	ENSBTAG00000013932	0.77537
ENSBTAG00000009084	ENSBTAG00000013935	0.80435
ENSBTAG00000009084	ENSBTAG00000013956	0.84898
ENSBTAG00000009084	ENSBTAG00000014003	0.81201
ENSBTAG00000009084	ENSBTAG00000014024	0.89758
ENSBTAG00000009084	ENSBTAG00000014028	0.64427
ENSBTAG00000009084	ENSBTAG00000014032	0.88691
ENSBTAG00000009084	ENSBTAG00000014060	0.88217
ENSBTAG00000009084	ENSBTAG00000014068	0.91328
ENSBTAG00000009084	ENSBTAG00000014102	0.70883
ENSBTAG00000009084	ENSBTAG00000014103	0.63301
ENSBTAG00000009084	ENSBTAG00000014105	0.71613
ENSBTAG00000009084	ENSBTAG00000014130	0.86787
ENSBTAG00000009084	ENSBTAG00000014149	0.85548
ENSBTAG00000009084	ENSBTAG00000014175	0.83499
ENSBTAG00000009084	ENSBTAG00000014191	0.77452
ENSBTAG00000009084	ENSBTAG00000014204	0.93329
ENSBTAG00000009084	ENSBTAG00000014208	0.89729
ENSBTAG00000009084	ENSBTAG00000014235	0.86872
ENSBTAG00000009084	ENSBTAG00000014238	0.90889
ENSBTAG00000009084	ENSBTAG00000014261	0.68789
ENSBTAG00000009084	ENSBTAG00000014331	0.84058
ENSBTAG00000009084	ENSBTAG00000014337	0.85715
ENSBTAG00000009084	ENSBTAG00000014349	0.92317
ENSBTAG00000009084	ENSBTAG00000014353	0.89952
ENSBTAG00000009084	ENSBTAG00000014358	0.72895
ENSBTAG00000009084	ENSBTAG00000014372	0.90819
ENSBTAG00000009084	ENSBTAG00000014388	0.89764
ENSBTAG00000009084	ENSBTAG00000014423	0.87543
ENSBTAG00000009084	ENSBTAG00000014430	0.84807
ENSBTAG00000009084	ENSBTAG00000014440	0.95119
ENSBTAG00000009084	ENSBTAG00000014447	0.738
ENSBTAG00000009084	ENSBTAG00000014460	0.75316
ENSBTAG00000009084	ENSBTAG00000014461	0.93831
ENSBTAG00000009084	ENSBTAG00000014482	0.92103
ENSBTAG00000009084	ENSBTAG00000014492	0.89931
ENSBTAG00000009084	ENSBTAG00000014505	0.87316
ENSBTAG00000009084	ENSBTAG00000014547	0.89326
ENSBTAG00000009084	ENSBTAG00000014549	0.86719
ENSBTAG00000009084	ENSBTAG00000014553	0.74734
ENSBTAG00000009084	ENSBTAG00000014579	0.82982
ENSBTAG00000009084	ENSBTAG00000014607	0.87709
ENSBTAG00000009084	ENSBTAG00000014610	0.87175
ENSBTAG00000009084	ENSBTAG00000014643	0.92956
ENSBTAG00000009084	ENSBTAG00000014644	0.86013
ENSBTAG00000009084	ENSBTAG00000014646	0.7982
ENSBTAG00000009084	ENSBTAG00000014648	0.74571
ENSBTAG00000009084	ENSBTAG00000014653	0.85282
ENSBTAG00000009084	ENSBTAG00000014669	0.85781
ENSBTAG00000009084	ENSBTAG00000014687	0.8682
ENSBTAG00000009084	ENSBTAG00000014694	0.85056
ENSBTAG00000009084	ENSBTAG00000014695	0.85934
ENSBTAG00000009084	ENSBTAG00000014700	0.68047
ENSBTAG00000009084	ENSBTAG00000014712	0.90979
ENSBTAG00000009084	ENSBTAG00000014724	0.85178
ENSBTAG00000009084	ENSBTAG00000014727	0.68901
ENSBTAG00000009084	ENSBTAG00000014728	0.81189
ENSBTAG00000009084	ENSBTAG00000014729	0.93332
ENSBTAG00000009084	ENSBTAG00000014731	0.90059
ENSBTAG00000009084	ENSBTAG00000014737	0.68777
ENSBTAG00000009084	ENSBTAG00000014744	0.84136
ENSBTAG00000009084	ENSBTAG00000014772	0.7679
ENSBTAG00000009084	ENSBTAG00000014822	0.87803
ENSBTAG00000009084	ENSBTAG00000014838	0.77361
ENSBTAG00000009084	ENSBTAG00000014840	0.83781
ENSBTAG00000009084	ENSBTAG00000014873	0.86144
ENSBTAG00000009084	ENSBTAG00000014877	0.81779
ENSBTAG00000009084	ENSBTAG00000014878	0.8969
ENSBTAG00000009084	ENSBTAG00000014881	0.92718
ENSBTAG00000009084	ENSBTAG00000014883	0.94484
ENSBTAG00000009084	ENSBTAG00000014904	0.65185
ENSBTAG00000009084	ENSBTAG00000014918	0.90002
ENSBTAG00000009084	ENSBTAG00000014926	0.83969
ENSBTAG00000009084	ENSBTAG00000014931	0.94187
ENSBTAG00000009084	ENSBTAG00000014956	0.89976
ENSBTAG00000009084	ENSBTAG00000014964	0.80795
ENSBTAG00000009084	ENSBTAG00000014970	0.91981
ENSBTAG00000009084	ENSBTAG00000014971	0.9483
ENSBTAG00000009084	ENSBTAG00000015000	0.80777
ENSBTAG00000009084	ENSBTAG00000015004	0.84031
ENSBTAG00000009084	ENSBTAG00000015006	0.93934
ENSBTAG00000009084	ENSBTAG00000015041	0.89863
ENSBTAG00000009084	ENSBTAG00000015042	0.76929
ENSBTAG00000009084	ENSBTAG00000015049	0.90132
ENSBTAG00000009084	ENSBTAG00000015075	0.82953
ENSBTAG00000009084	ENSBTAG00000015089	0.84217
ENSBTAG00000009084	ENSBTAG00000015090	0.91332
ENSBTAG00000009084	ENSBTAG00000015098	0.92519
ENSBTAG00000009084	ENSBTAG00000015100	0.94449
ENSBTAG00000009084	ENSBTAG00000015112	0.83879
ENSBTAG00000009084	ENSBTAG00000015114	0.77473
ENSBTAG00000009084	ENSBTAG00000015115	0.82796
ENSBTAG00000009084	ENSBTAG00000015116	0.88515
ENSBTAG00000009084	ENSBTAG00000015117	0.90609
ENSBTAG00000009084	ENSBTAG00000015136	0.87112
ENSBTAG00000009084	ENSBTAG00000015156	0.89732
ENSBTAG00000009084	ENSBTAG00000015185	0.71797
ENSBTAG00000009084	ENSBTAG00000015193	0.78157
ENSBTAG00000009084	ENSBTAG00000015202	0.76848
ENSBTAG00000009084	ENSBTAG00000015248	0.8407
ENSBTAG00000009084	ENSBTAG00000015264	0.81229
ENSBTAG00000009084	ENSBTAG00000015266	0.92847
ENSBTAG00000009084	ENSBTAG00000015278	0.89917
ENSBTAG00000009084	ENSBTAG00000015283	0.89837
ENSBTAG00000009084	ENSBTAG00000015285	0.87219
ENSBTAG00000009084	ENSBTAG00000015343	0.88154
ENSBTAG00000009084	ENSBTAG00000015361	0.80804
ENSBTAG00000009084	ENSBTAG00000015379	0.87001
ENSBTAG00000009084	ENSBTAG00000015388	0.90953
ENSBTAG00000009084	ENSBTAG00000015414	0.7686
ENSBTAG00000009084	ENSBTAG00000015416	0.82302
ENSBTAG00000009084	ENSBTAG00000015424	0.79166
ENSBTAG00000009084	ENSBTAG00000015427	0.77663
ENSBTAG00000009084	ENSBTAG00000015437	0.86955
ENSBTAG00000009084	ENSBTAG00000015466	0.77955
ENSBTAG00000009084	ENSBTAG00000015473	0.9275
ENSBTAG00000009084	ENSBTAG00000015479	0.81429
ENSBTAG00000009084	ENSBTAG00000015486	0.90953
ENSBTAG00000009084	ENSBTAG00000015521	0.73091
ENSBTAG00000009084	ENSBTAG00000015529	0.90783
ENSBTAG00000009084	ENSBTAG00000015538	0.86146
ENSBTAG00000009084	ENSBTAG00000015559	0.91908
ENSBTAG00000009084	ENSBTAG00000015567	0.90929
ENSBTAG00000009084	ENSBTAG00000015578	0.79621
ENSBTAG00000009084	ENSBTAG00000015579	0.86562
ENSBTAG00000009084	ENSBTAG00000015587	0.84577
ENSBTAG00000009084	ENSBTAG00000015591	0.90081
ENSBTAG00000009084	ENSBTAG00000015598	0.89935
ENSBTAG00000009084	ENSBTAG00000015611	0.81345
ENSBTAG00000009084	ENSBTAG00000015628	0.90345
ENSBTAG00000009084	ENSBTAG00000015638	0.68314
ENSBTAG00000009084	ENSBTAG00000015639	0.85143
ENSBTAG00000009084	ENSBTAG00000015642	0.86342
ENSBTAG00000009084	ENSBTAG00000015648	0.74023
ENSBTAG00000009084	ENSBTAG00000015663	0.75965
ENSBTAG00000009084	ENSBTAG00000015677	0.76656
ENSBTAG00000009084	ENSBTAG00000015686	0.89016
ENSBTAG00000009084	ENSBTAG00000015710	0.71872
ENSBTAG00000009084	ENSBTAG00000015731	0.86463
ENSBTAG00000009084	ENSBTAG00000015743	0.77809
ENSBTAG00000009084	ENSBTAG00000015761	0.8543
ENSBTAG00000009084	ENSBTAG00000015804	0.84942
ENSBTAG00000009084	ENSBTAG00000015820	0.92737
ENSBTAG00000009084	ENSBTAG00000015831	0.84653
ENSBTAG00000009084	ENSBTAG00000015853	0.79382
ENSBTAG00000009084	ENSBTAG00000015857	0.92745
ENSBTAG00000009084	ENSBTAG00000015858	0.80433
ENSBTAG00000009084	ENSBTAG00000015882	0.93566
ENSBTAG00000009084	ENSBTAG00000015892	0.90781
ENSBTAG00000009084	ENSBTAG00000015920	0.91906
ENSBTAG00000009084	ENSBTAG00000015943	0.9238
ENSBTAG00000009084	ENSBTAG00000015949	0.81647
ENSBTAG00000009084	ENSBTAG00000015950	0.87626
ENSBTAG00000009084	ENSBTAG00000015962	0.95933
ENSBTAG00000009084	ENSBTAG00000015963	0.8508
ENSBTAG00000009084	ENSBTAG00000015972	0.92564
ENSBTAG00000009084	ENSBTAG00000015989	0.9007
ENSBTAG00000009084	ENSBTAG00000015996	0.79286
ENSBTAG00000009084	ENSBTAG00000016023	0.88627
ENSBTAG00000009084	ENSBTAG00000016026	0.7219
ENSBTAG00000009084	ENSBTAG00000016033	0.80342
ENSBTAG00000009084	ENSBTAG00000016034	0.8102
ENSBTAG00000009084	ENSBTAG00000016037	0.85895
ENSBTAG00000009084	ENSBTAG00000016053	0.83424
ENSBTAG00000009084	ENSBTAG00000016075	0.96161
ENSBTAG00000009084	ENSBTAG00000016079	0.9332
ENSBTAG00000009084	ENSBTAG00000016098	0.81005
ENSBTAG00000009084	ENSBTAG00000016105	0.91937
ENSBTAG00000009084	ENSBTAG00000016121	0.7638
ENSBTAG00000009084	ENSBTAG00000016164	0.78747
ENSBTAG00000009084	ENSBTAG00000016165	0.84602
ENSBTAG00000009084	ENSBTAG00000016170	0.80139
ENSBTAG00000009084	ENSBTAG00000016218	0.86084
ENSBTAG00000009084	ENSBTAG00000016224	0.90019
ENSBTAG00000009084	ENSBTAG00000016252	0.80356
ENSBTAG00000009084	ENSBTAG00000016263	0.63719
ENSBTAG00000009084	ENSBTAG00000016264	0.87326
ENSBTAG00000009084	ENSBTAG00000016265	0.8733
ENSBTAG00000009084	ENSBTAG00000016278	0.89991
ENSBTAG00000009084	ENSBTAG00000016295	0.85034
ENSBTAG00000009084	ENSBTAG00000016313	0.92614
ENSBTAG00000009084	ENSBTAG00000016326	0.79267
ENSBTAG00000009084	ENSBTAG00000016335	0.8411
ENSBTAG00000009084	ENSBTAG00000016363	0.90088
ENSBTAG00000009084	ENSBTAG00000016413	0.83974
ENSBTAG00000009084	ENSBTAG00000016427	0.91456
ENSBTAG00000009084	ENSBTAG00000016432	0.81894
ENSBTAG00000009084	ENSBTAG00000016441	0.89118
ENSBTAG00000009084	ENSBTAG00000016446	0.83105
ENSBTAG00000009084	ENSBTAG00000016522	0.88095
ENSBTAG00000009084	ENSBTAG00000016524	0.81851
ENSBTAG00000009084	ENSBTAG00000016526	0.90534
ENSBTAG00000009084	ENSBTAG00000016527	0.80936
ENSBTAG00000009084	ENSBTAG00000016532	0.83506
ENSBTAG00000009084	ENSBTAG00000016559	0.79385
ENSBTAG00000009084	ENSBTAG00000016561	0.81154
ENSBTAG00000009084	ENSBTAG00000016581	0.89157
ENSBTAG00000009084	ENSBTAG00000016596	0.93729
ENSBTAG00000009084	ENSBTAG00000016615	0.67166
ENSBTAG00000009084	ENSBTAG00000016680	0.88387
ENSBTAG00000009084	ENSBTAG00000016724	0.92399
ENSBTAG00000009084	ENSBTAG00000016736	0.90815
ENSBTAG00000009084	ENSBTAG00000016742	0.76123
ENSBTAG00000009084	ENSBTAG00000016763	0.83915
ENSBTAG00000009084	ENSBTAG00000016801	0.74428
ENSBTAG00000009084	ENSBTAG00000016810	0.74688
ENSBTAG00000009084	ENSBTAG00000016822	0.85194
ENSBTAG00000009084	ENSBTAG00000016824	0.87563
ENSBTAG00000009084	ENSBTAG00000016830	0.85464
ENSBTAG00000009084	ENSBTAG00000016847	0.81829
ENSBTAG00000009084	ENSBTAG00000016873	0.88178
ENSBTAG00000009084	ENSBTAG00000016874	0.77326
ENSBTAG00000009084	ENSBTAG00000016887	0.84318
ENSBTAG00000009084	ENSBTAG00000016896	0.80051
ENSBTAG00000009084	ENSBTAG00000016908	0.85266
ENSBTAG00000009084	ENSBTAG00000016912	0.84843
ENSBTAG00000009084	ENSBTAG00000016950	0.89069
ENSBTAG00000009084	ENSBTAG00000016975	0.89131
ENSBTAG00000009084	ENSBTAG00000016977	0.76505
ENSBTAG00000009084	ENSBTAG00000016988	0.91618
ENSBTAG00000009084	ENSBTAG00000016999	0.76245
ENSBTAG00000009084	ENSBTAG00000017002	0.82564
ENSBTAG00000009084	ENSBTAG00000017009	0.93523
ENSBTAG00000009084	ENSBTAG00000017010	0.76319
ENSBTAG00000009084	ENSBTAG00000017027	0.78944
ENSBTAG00000009084	ENSBTAG00000017037	0.86411
ENSBTAG00000009084	ENSBTAG00000017064	0.85667
ENSBTAG00000009084	ENSBTAG00000017067	0.90178
ENSBTAG00000009084	ENSBTAG00000017077	0.84175
ENSBTAG00000009084	ENSBTAG00000017086	0.73471
ENSBTAG00000009084	ENSBTAG00000017120	0.91066
ENSBTAG00000009084	ENSBTAG00000017125	0.88276
ENSBTAG00000009084	ENSBTAG00000017135	0.72836
ENSBTAG00000009084	ENSBTAG00000017160	0.85631
ENSBTAG00000009084	ENSBTAG00000017161	0.82903
ENSBTAG00000009084	ENSBTAG00000017181	0.89586
ENSBTAG00000009084	ENSBTAG00000017189	0.79246
ENSBTAG00000009084	ENSBTAG00000017191	0.80824
ENSBTAG00000009084	ENSBTAG00000017212	0.89728
ENSBTAG00000009084	ENSBTAG00000017219	0.77892
ENSBTAG00000009084	ENSBTAG00000017246	0.91676
ENSBTAG00000009084	ENSBTAG00000017253	0.75563
ENSBTAG00000009084	ENSBTAG00000017265	0.81143
ENSBTAG00000009084	ENSBTAG00000017267	0.89067
ENSBTAG00000009084	ENSBTAG00000017279	0.78246
ENSBTAG00000009084	ENSBTAG00000017298	0.94104
ENSBTAG00000009084	ENSBTAG00000017310	0.70693
ENSBTAG00000009084	ENSBTAG00000017321	0.87703
ENSBTAG00000009084	ENSBTAG00000017326	0.79482
ENSBTAG00000009084	ENSBTAG00000017355	0.85015
ENSBTAG00000009084	ENSBTAG00000017381	0.63894
ENSBTAG00000009084	ENSBTAG00000017382	0.67572
ENSBTAG00000009084	ENSBTAG00000017386	0.86387
ENSBTAG00000009084	ENSBTAG00000017388	0.81475
ENSBTAG00000009084	ENSBTAG00000017389	0.86419
ENSBTAG00000009084	ENSBTAG00000017395	0.75446
ENSBTAG00000009084	ENSBTAG00000017424	0.87311
ENSBTAG00000009084	ENSBTAG00000017441	0.86351
ENSBTAG00000009084	ENSBTAG00000017460	0.83597
ENSBTAG00000009084	ENSBTAG00000017462	0.79576
ENSBTAG00000009084	ENSBTAG00000017463	0.83559
ENSBTAG00000009084	ENSBTAG00000017530	0.93101
ENSBTAG00000009084	ENSBTAG00000017543	0.83396
ENSBTAG00000009084	ENSBTAG00000017605	0.95351
ENSBTAG00000009084	ENSBTAG00000017631	0.84392
ENSBTAG00000009084	ENSBTAG00000017633	0.9161
ENSBTAG00000009084	ENSBTAG00000017706	0.8959
ENSBTAG00000009084	ENSBTAG00000017710	0.73685
ENSBTAG00000009084	ENSBTAG00000017721	0.80894
ENSBTAG00000009084	ENSBTAG00000017727	0.73948
ENSBTAG00000009084	ENSBTAG00000017779	0.88457
ENSBTAG00000009084	ENSBTAG00000017798	0.80404
ENSBTAG00000009084	ENSBTAG00000017801	0.7186
ENSBTAG00000009084	ENSBTAG00000017815	0.89615
ENSBTAG00000009084	ENSBTAG00000017816	0.90643
ENSBTAG00000009084	ENSBTAG00000017825	0.85161
ENSBTAG00000009084	ENSBTAG00000017826	0.78463
ENSBTAG00000009084	ENSBTAG00000017856	0.79691
ENSBTAG00000009084	ENSBTAG00000017873	0.7704
ENSBTAG00000009084	ENSBTAG00000017889	0.8632
ENSBTAG00000009084	ENSBTAG00000017890	0.89639
ENSBTAG00000009084	ENSBTAG00000017941	0.85423
ENSBTAG00000009084	ENSBTAG00000017957	0.91792
ENSBTAG00000009084	ENSBTAG00000017967	0.82613
ENSBTAG00000009084	ENSBTAG00000017969	0.77958
ENSBTAG00000009084	ENSBTAG00000018026	0.73224
ENSBTAG00000009084	ENSBTAG00000018040	0.89856
ENSBTAG00000009084	ENSBTAG00000018065	0.88367
ENSBTAG00000009084	ENSBTAG00000018070	0.70701
ENSBTAG00000009084	ENSBTAG00000018071	0.90147
ENSBTAG00000009084	ENSBTAG00000018072	0.89339
ENSBTAG00000009084	ENSBTAG00000018073	0.90318
ENSBTAG00000009084	ENSBTAG00000018084	0.88235
ENSBTAG00000009084	ENSBTAG00000018101	0.83426
ENSBTAG00000009084	ENSBTAG00000018115	0.91741
ENSBTAG00000009084	ENSBTAG00000018134	0.85505
ENSBTAG00000009084	ENSBTAG00000018153	0.78226
ENSBTAG00000009084	ENSBTAG00000018155	0.85318
ENSBTAG00000009084	ENSBTAG00000018188	0.89984
ENSBTAG00000009084	ENSBTAG00000018202	0.76296
ENSBTAG00000009084	ENSBTAG00000018207	0.81754
ENSBTAG00000009084	ENSBTAG00000018257	0.87242
ENSBTAG00000009084	ENSBTAG00000018278	0.94253
ENSBTAG00000009084	ENSBTAG00000018283	0.88877
ENSBTAG00000009084	ENSBTAG00000018286	0.9623
ENSBTAG00000009084	ENSBTAG00000018314	0.80707
ENSBTAG00000009084	ENSBTAG00000018331	0.78678
ENSBTAG00000009084	ENSBTAG00000018339	0.88742
ENSBTAG00000009084	ENSBTAG00000018349	0.78087
ENSBTAG00000009084	ENSBTAG00000018362	0.86367
ENSBTAG00000009084	ENSBTAG00000018386	0.81834
ENSBTAG00000009084	ENSBTAG00000018387	0.83656
ENSBTAG00000009084	ENSBTAG00000018403	0.71087
ENSBTAG00000009084	ENSBTAG00000018417	0.72794
ENSBTAG00000009084	ENSBTAG00000018425	0.91359
ENSBTAG00000009084	ENSBTAG00000018464	0.72241
ENSBTAG00000009084	ENSBTAG00000018478	0.74176
ENSBTAG00000009084	ENSBTAG00000018479	0.89319
ENSBTAG00000009084	ENSBTAG00000018483	0.89103
ENSBTAG00000009084	ENSBTAG00000018496	0.93245
ENSBTAG00000009084	ENSBTAG00000018506	0.90905
ENSBTAG00000009084	ENSBTAG00000018522	0.94262
ENSBTAG00000009084	ENSBTAG00000018530	0.88469
ENSBTAG00000009084	ENSBTAG00000018542	0.93678
ENSBTAG00000009084	ENSBTAG00000018588	0.78533
ENSBTAG00000009084	ENSBTAG00000018593	0.91346
ENSBTAG00000009084	ENSBTAG00000018594	0.86573
ENSBTAG00000009084	ENSBTAG00000018628	0.88005
ENSBTAG00000009084	ENSBTAG00000018631	0.73948
ENSBTAG00000009084	ENSBTAG00000018633	0.92107
ENSBTAG00000009084	ENSBTAG00000018722	0.84777
ENSBTAG00000009084	ENSBTAG00000018723	0.77873
ENSBTAG00000009084	ENSBTAG00000018742	0.78291
ENSBTAG00000009084	ENSBTAG00000018771	0.65411
ENSBTAG00000009084	ENSBTAG00000018784	0.81067
ENSBTAG00000009084	ENSBTAG00000018796	0.92578
ENSBTAG00000009084	ENSBTAG00000018803	0.91235
ENSBTAG00000009084	ENSBTAG00000018809	0.80869
ENSBTAG00000009084	ENSBTAG00000018813	0.86516
ENSBTAG00000009084	ENSBTAG00000018847	0.88759
ENSBTAG00000009084	ENSBTAG00000018859	0.81314
ENSBTAG00000009084	ENSBTAG00000018883	0.88017
ENSBTAG00000009084	ENSBTAG00000018884	0.84013
ENSBTAG00000009084	ENSBTAG00000018887	0.82612
ENSBTAG00000009084	ENSBTAG00000018889	0.81037
ENSBTAG00000009084	ENSBTAG00000018918	0.91163
ENSBTAG00000009084	ENSBTAG00000018925	0.80395
ENSBTAG00000009084	ENSBTAG00000018972	0.71563
ENSBTAG00000009084	ENSBTAG00000018973	0.84675
ENSBTAG00000009084	ENSBTAG00000018989	0.85505
ENSBTAG00000009084	ENSBTAG00000019006	0.7883
ENSBTAG00000009084	ENSBTAG00000019010	0.73699
ENSBTAG00000009084	ENSBTAG00000019023	0.86399
ENSBTAG00000009084	ENSBTAG00000019025	0.93234
ENSBTAG00000009084	ENSBTAG00000019045	0.90229
ENSBTAG00000009084	ENSBTAG00000019069	0.92598
ENSBTAG00000009084	ENSBTAG00000019075	0.74789
ENSBTAG00000009084	ENSBTAG00000019077	0.91794
ENSBTAG00000009084	ENSBTAG00000019082	0.85267
ENSBTAG00000009084	ENSBTAG00000019096	0.86431
ENSBTAG00000009084	ENSBTAG00000019106	0.84574
ENSBTAG00000009084	ENSBTAG00000019136	0.901
ENSBTAG00000009084	ENSBTAG00000019147	0.89709
ENSBTAG00000009084	ENSBTAG00000019153	0.76158
ENSBTAG00000009084	ENSBTAG00000019156	0.92615
ENSBTAG00000009084	ENSBTAG00000019160	0.83895
ENSBTAG00000009084	ENSBTAG00000019163	0.82692
ENSBTAG00000009084	ENSBTAG00000019198	0.85652
ENSBTAG00000009084	ENSBTAG00000019216	0.86919
ENSBTAG00000009084	ENSBTAG00000019238	0.85648
ENSBTAG00000009084	ENSBTAG00000019274	0.71523
ENSBTAG00000009084	ENSBTAG00000019277	0.76341
ENSBTAG00000009084	ENSBTAG00000019281	0.8321
ENSBTAG00000009084	ENSBTAG00000019295	0.79271
ENSBTAG00000009084	ENSBTAG00000019299	0.81666
ENSBTAG00000009084	ENSBTAG00000019317	0.87287
ENSBTAG00000009084	ENSBTAG00000019325	0.92349
ENSBTAG00000009084	ENSBTAG00000019387	0.87388
ENSBTAG00000009084	ENSBTAG00000019388	0.88458
ENSBTAG00000009084	ENSBTAG00000019418	0.8123
ENSBTAG00000009084	ENSBTAG00000019419	0.89158
ENSBTAG00000009084	ENSBTAG00000019436	0.85996
ENSBTAG00000009084	ENSBTAG00000019443	0.85471
ENSBTAG00000009084	ENSBTAG00000019446	0.88908
ENSBTAG00000009084	ENSBTAG00000019457	0.72416
ENSBTAG00000009084	ENSBTAG00000019463	0.90885
ENSBTAG00000009084	ENSBTAG00000019494	0.84745
ENSBTAG00000009084	ENSBTAG00000019502	0.81203
ENSBTAG00000009084	ENSBTAG00000019511	0.85208
ENSBTAG00000009084	ENSBTAG00000019515	0.90622
ENSBTAG00000009084	ENSBTAG00000019521	0.86551
ENSBTAG00000009084	ENSBTAG00000019522	0.76193
ENSBTAG00000009084	ENSBTAG00000019542	0.94053
ENSBTAG00000009084	ENSBTAG00000019543	0.8677
ENSBTAG00000009084	ENSBTAG00000019554	0.89749
ENSBTAG00000009084	ENSBTAG00000019564	0.82483
ENSBTAG00000009084	ENSBTAG00000019569	0.88707
ENSBTAG00000009084	ENSBTAG00000019608	0.90302
ENSBTAG00000009084	ENSBTAG00000019648	0.92385
ENSBTAG00000009084	ENSBTAG00000019685	0.75811
ENSBTAG00000009084	ENSBTAG00000019701	0.90541
ENSBTAG00000009084	ENSBTAG00000019703	0.84247
ENSBTAG00000009084	ENSBTAG00000019718	0.86017
ENSBTAG00000009084	ENSBTAG00000019729	0.87555
ENSBTAG00000009084	ENSBTAG00000019732	0.85505
ENSBTAG00000009084	ENSBTAG00000019745	0.79684
ENSBTAG00000009084	ENSBTAG00000019754	0.83526
ENSBTAG00000009084	ENSBTAG00000019782	0.91521
ENSBTAG00000009084	ENSBTAG00000019803	0.94361
ENSBTAG00000009084	ENSBTAG00000019804	0.87004
ENSBTAG00000009084	ENSBTAG00000019810	0.82624
ENSBTAG00000009084	ENSBTAG00000019830	0.8913
ENSBTAG00000009084	ENSBTAG00000019831	0.86577
ENSBTAG00000009084	ENSBTAG00000019846	0.7036
ENSBTAG00000009084	ENSBTAG00000019848	0.7915
ENSBTAG00000009084	ENSBTAG00000019851	0.83223
ENSBTAG00000009084	ENSBTAG00000019867	0.86356
ENSBTAG00000009084	ENSBTAG00000019891	0.89211
ENSBTAG00000009084	ENSBTAG00000019903	0.86934
ENSBTAG00000009084	ENSBTAG00000019906	0.89506
ENSBTAG00000009084	ENSBTAG00000019910	0.79272
ENSBTAG00000009084	ENSBTAG00000019911	0.93811
ENSBTAG00000009084	ENSBTAG00000019918	0.93621
ENSBTAG00000009084	ENSBTAG00000019930	0.90801
ENSBTAG00000009084	ENSBTAG00000019956	0.67526
ENSBTAG00000009084	ENSBTAG00000019964	0.85038
ENSBTAG00000009084	ENSBTAG00000019971	0.90232
ENSBTAG00000009084	ENSBTAG00000019995	0.95756
ENSBTAG00000009084	ENSBTAG00000019998	0.8993
ENSBTAG00000009084	ENSBTAG00000020023	0.74825
ENSBTAG00000009084	ENSBTAG00000020026	0.87993
ENSBTAG00000009084	ENSBTAG00000020047	0.92823
ENSBTAG00000009084	ENSBTAG00000020106	0.8508
ENSBTAG00000009084	ENSBTAG00000020109	0.81979
ENSBTAG00000009084	ENSBTAG00000020152	0.84996
ENSBTAG00000009084	ENSBTAG00000020153	0.78497
ENSBTAG00000009084	ENSBTAG00000020177	0.80256
ENSBTAG00000009084	ENSBTAG00000020198	0.87573
ENSBTAG00000009084	ENSBTAG00000020223	0.81704
ENSBTAG00000009084	ENSBTAG00000020226	0.84756
ENSBTAG00000009084	ENSBTAG00000020304	0.81558
ENSBTAG00000009084	ENSBTAG00000020305	0.83491
ENSBTAG00000009084	ENSBTAG00000020321	0.83958
ENSBTAG00000009084	ENSBTAG00000020330	0.75603
ENSBTAG00000009084	ENSBTAG00000020366	0.72811
ENSBTAG00000009084	ENSBTAG00000020371	0.74758
ENSBTAG00000009084	ENSBTAG00000020376	0.81857
ENSBTAG00000009084	ENSBTAG00000020381	0.80174
ENSBTAG00000009084	ENSBTAG00000020405	0.95741
ENSBTAG00000009084	ENSBTAG00000020429	0.83272
ENSBTAG00000009084	ENSBTAG00000020431	0.89503
ENSBTAG00000009084	ENSBTAG00000020439	0.93466
ENSBTAG00000009084	ENSBTAG00000020446	0.81871
ENSBTAG00000009084	ENSBTAG00000020449	0.85742
ENSBTAG00000009084	ENSBTAG00000020477	0.92941
ENSBTAG00000009084	ENSBTAG00000020503	0.83367
ENSBTAG00000009084	ENSBTAG00000020518	0.88948
ENSBTAG00000009084	ENSBTAG00000020524	0.87098
ENSBTAG00000009084	ENSBTAG00000020530	0.70923
ENSBTAG00000009084	ENSBTAG00000020544	0.76236
ENSBTAG00000009084	ENSBTAG00000020547	0.92417
ENSBTAG00000009084	ENSBTAG00000020560	0.90631
ENSBTAG00000009084	ENSBTAG00000020592	0.70426
ENSBTAG00000009084	ENSBTAG00000020596	0.94785
ENSBTAG00000009084	ENSBTAG00000020605	0.71003
ENSBTAG00000009084	ENSBTAG00000020608	0.67352
ENSBTAG00000009084	ENSBTAG00000020632	0.74561
ENSBTAG00000009084	ENSBTAG00000020641	0.92552
ENSBTAG00000009084	ENSBTAG00000020662	0.93106
ENSBTAG00000009084	ENSBTAG00000020663	0.86478
ENSBTAG00000009084	ENSBTAG00000020747	0.73619
ENSBTAG00000009084	ENSBTAG00000020751	0.84519
ENSBTAG00000009084	ENSBTAG00000020757	0.68443
ENSBTAG00000009084	ENSBTAG00000020775	0.90226
ENSBTAG00000009084	ENSBTAG00000020776	0.89212
ENSBTAG00000009084	ENSBTAG00000020795	0.87274
ENSBTAG00000009084	ENSBTAG00000020807	0.93578
ENSBTAG00000009084	ENSBTAG00000020894	0.88391
ENSBTAG00000009084	ENSBTAG00000020900	0.86452
ENSBTAG00000009084	ENSBTAG00000020905	0.88086
ENSBTAG00000009084	ENSBTAG00000020927	0.82991
ENSBTAG00000009084	ENSBTAG00000020930	0.64974
ENSBTAG00000009084	ENSBTAG00000020934	0.92863
ENSBTAG00000009084	ENSBTAG00000020939	0.79101
ENSBTAG00000009084	ENSBTAG00000020940	0.76494
ENSBTAG00000009084	ENSBTAG00000020968	0.78026
ENSBTAG00000009084	ENSBTAG00000020983	0.86139
ENSBTAG00000009084	ENSBTAG00000021008	0.82988
ENSBTAG00000009084	ENSBTAG00000021036	0.83957
ENSBTAG00000009084	ENSBTAG00000021061	0.9434
ENSBTAG00000009084	ENSBTAG00000021093	0.79857
ENSBTAG00000009084	ENSBTAG00000021100	0.73358
ENSBTAG00000009084	ENSBTAG00000021168	0.75315
ENSBTAG00000009084	ENSBTAG00000021188	0.92324
ENSBTAG00000009084	ENSBTAG00000021192	0.8337
ENSBTAG00000009084	ENSBTAG00000021199	0.79427
ENSBTAG00000009084	ENSBTAG00000021200	0.79363
ENSBTAG00000009084	ENSBTAG00000021202	0.87144
ENSBTAG00000009084	ENSBTAG00000021218	0.8529
ENSBTAG00000009084	ENSBTAG00000021227	0.94036
ENSBTAG00000009084	ENSBTAG00000021232	0.71897
ENSBTAG00000009084	ENSBTAG00000021242	0.82828
ENSBTAG00000009084	ENSBTAG00000021246	0.93273
ENSBTAG00000009084	ENSBTAG00000021248	0.87169
ENSBTAG00000009084	ENSBTAG00000021262	0.87079
ENSBTAG00000009084	ENSBTAG00000021288	0.94998
ENSBTAG00000009084	ENSBTAG00000021293	0.86897
ENSBTAG00000009084	ENSBTAG00000021334	0.89945
ENSBTAG00000009084	ENSBTAG00000021367	0.75004
ENSBTAG00000009084	ENSBTAG00000021374	0.70079
ENSBTAG00000009084	ENSBTAG00000021377	0.80017
ENSBTAG00000009084	ENSBTAG00000021378	0.9023
ENSBTAG00000009084	ENSBTAG00000021394	0.86272
ENSBTAG00000009084	ENSBTAG00000021395	0.88365
ENSBTAG00000009084	ENSBTAG00000021416	0.75611
ENSBTAG00000009084	ENSBTAG00000021421	0.90962
ENSBTAG00000009084	ENSBTAG00000021424	0.87896
ENSBTAG00000009084	ENSBTAG00000021435	0.73063
ENSBTAG00000009084	ENSBTAG00000021438	0.84322
ENSBTAG00000009084	ENSBTAG00000021461	0.87641
ENSBTAG00000009084	ENSBTAG00000021485	0.75917
ENSBTAG00000009084	ENSBTAG00000021499	0.81897
ENSBTAG00000009084	ENSBTAG00000021506	0.80187
ENSBTAG00000009084	ENSBTAG00000021514	0.92471
ENSBTAG00000009084	ENSBTAG00000021519	0.90365
ENSBTAG00000009084	ENSBTAG00000021544	0.91773
ENSBTAG00000009084	ENSBTAG00000021549	0.9165
ENSBTAG00000009084	ENSBTAG00000021554	0.88495
ENSBTAG00000009084	ENSBTAG00000021565	0.79751
ENSBTAG00000009084	ENSBTAG00000021573	0.67893
ENSBTAG00000009084	ENSBTAG00000021586	0.73127
ENSBTAG00000009084	ENSBTAG00000021611	0.81992
ENSBTAG00000009084	ENSBTAG00000021630	0.78424
ENSBTAG00000009084	ENSBTAG00000021632	0.9248
ENSBTAG00000009084	ENSBTAG00000021657	0.77019
ENSBTAG00000009084	ENSBTAG00000021663	0.70217
ENSBTAG00000009084	ENSBTAG00000021685	0.86069
ENSBTAG00000009084	ENSBTAG00000021691	0.92576
ENSBTAG00000009084	ENSBTAG00000021715	0.79737
ENSBTAG00000009084	ENSBTAG00000021720	0.93541
ENSBTAG00000009084	ENSBTAG00000021744	0.90454
ENSBTAG00000009084	ENSBTAG00000021745	0.87935
ENSBTAG00000009084	ENSBTAG00000021746	0.71426
ENSBTAG00000009084	ENSBTAG00000021754	0.71218
ENSBTAG00000009084	ENSBTAG00000021759	0.9471
ENSBTAG00000009084	ENSBTAG00000021767	0.72764
ENSBTAG00000009084	ENSBTAG00000021776	0.81663
ENSBTAG00000009084	ENSBTAG00000021779	0.82618
ENSBTAG00000009084	ENSBTAG00000021785	0.88074
ENSBTAG00000009084	ENSBTAG00000021790	0.69289
ENSBTAG00000009084	ENSBTAG00000021802	0.90592
ENSBTAG00000009084	ENSBTAG00000021805	0.92309
ENSBTAG00000009084	ENSBTAG00000021820	0.8809
ENSBTAG00000009084	ENSBTAG00000021850	0.706
ENSBTAG00000009084	ENSBTAG00000021864	0.8901
ENSBTAG00000009084	ENSBTAG00000021865	0.84992
ENSBTAG00000009084	ENSBTAG00000021927	0.71265
ENSBTAG00000009084	ENSBTAG00000021931	0.81282
ENSBTAG00000009084	ENSBTAG00000021932	0.89082
ENSBTAG00000009084	ENSBTAG00000021944	0.87006
ENSBTAG00000009084	ENSBTAG00000021956	0.8493
ENSBTAG00000009084	ENSBTAG00000021961	0.75906
ENSBTAG00000009084	ENSBTAG00000021979	0.93016
ENSBTAG00000009084	ENSBTAG00000022009	0.84688
ENSBTAG00000009084	ENSBTAG00000022027	0.85596
ENSBTAG00000009084	ENSBTAG00000022032	0.84972
ENSBTAG00000009084	ENSBTAG00000022160	0.78972
ENSBTAG00000009084	ENSBTAG00000022242	0.87749
ENSBTAG00000009084	ENSBTAG00000022244	0.82172
ENSBTAG00000009084	ENSBTAG00000022292	0.73711
ENSBTAG00000009084	ENSBTAG00000022293	0.9219
ENSBTAG00000009084	ENSBTAG00000022314	0.8609
ENSBTAG00000009084	ENSBTAG00000022396	0.79962
ENSBTAG00000009084	ENSBTAG00000022613	0.75959
ENSBTAG00000009084	ENSBTAG00000022632	0.864
ENSBTAG00000009084	ENSBTAG00000022714	0.72225
ENSBTAG00000009084	ENSBTAG00000022721	0.79061
ENSBTAG00000009084	ENSBTAG00000022731	0.73212
ENSBTAG00000009084	ENSBTAG00000022825	0.91234
ENSBTAG00000009084	ENSBTAG00000022960	0.85505
ENSBTAG00000009084	ENSBTAG00000023039	0.80597
ENSBTAG00000009084	ENSBTAG00000023343	0.84916
ENSBTAG00000009084	ENSBTAG00000023415	0.8873
ENSBTAG00000009084	ENSBTAG00000023452	0.86976
ENSBTAG00000009084	ENSBTAG00000023462	0.84708
ENSBTAG00000009084	ENSBTAG00000023487	0.90441
ENSBTAG00000009084	ENSBTAG00000023513	0.67757
ENSBTAG00000009084	ENSBTAG00000023601	0.70129
ENSBTAG00000009084	ENSBTAG00000023610	0.83656
ENSBTAG00000009084	ENSBTAG00000023628	0.84126
ENSBTAG00000009084	ENSBTAG00000023731	0.83273
ENSBTAG00000009084	ENSBTAG00000023744	0.67121
ENSBTAG00000009084	ENSBTAG00000023792	0.89407
ENSBTAG00000009084	ENSBTAG00000023795	0.78992
ENSBTAG00000009084	ENSBTAG00000023928	0.64699
ENSBTAG00000009084	ENSBTAG00000023947	0.87179
ENSBTAG00000009084	ENSBTAG00000023997	0.88469
ENSBTAG00000009084	ENSBTAG00000024042	0.90896
ENSBTAG00000009084	ENSBTAG00000024219	0.75829
ENSBTAG00000009084	ENSBTAG00000024450	0.90656
ENSBTAG00000009084	ENSBTAG00000024542	0.91884
ENSBTAG00000009084	ENSBTAG00000024549	0.90204
ENSBTAG00000009084	ENSBTAG00000024605	0.7635
ENSBTAG00000009084	ENSBTAG00000024701	0.8541
ENSBTAG00000009084	ENSBTAG00000024773	0.85505
ENSBTAG00000009084	ENSBTAG00000024781	0.85096
ENSBTAG00000009084	ENSBTAG00000024884	0.82218
ENSBTAG00000009084	ENSBTAG00000024889	0.84736
ENSBTAG00000009084	ENSBTAG00000024929	0.85042
ENSBTAG00000009084	ENSBTAG00000024942	0.86511
ENSBTAG00000009084	ENSBTAG00000024974	0.82696
ENSBTAG00000009084	ENSBTAG00000025001	0.91883
ENSBTAG00000009084	ENSBTAG00000025003	0.81795
ENSBTAG00000009084	ENSBTAG00000025121	0.92064
ENSBTAG00000009084	ENSBTAG00000025126	0.70155
ENSBTAG00000009084	ENSBTAG00000025161	0.77002
ENSBTAG00000009084	ENSBTAG00000025191	0.79192
ENSBTAG00000009084	ENSBTAG00000025211	0.80872
ENSBTAG00000009084	ENSBTAG00000025212	0.79065
ENSBTAG00000009084	ENSBTAG00000025221	0.82329
ENSBTAG00000009084	ENSBTAG00000025274	0.85237
ENSBTAG00000009084	ENSBTAG00000025277	0.85077
ENSBTAG00000009084	ENSBTAG00000025313	0.67842
ENSBTAG00000009084	ENSBTAG00000025413	0.87259
ENSBTAG00000009084	ENSBTAG00000025502	0.75311
ENSBTAG00000009084	ENSBTAG00000025516	0.7801
ENSBTAG00000009084	ENSBTAG00000025540	0.89761
ENSBTAG00000009084	ENSBTAG00000025564	0.91851
ENSBTAG00000009084	ENSBTAG00000025593	0.82991
ENSBTAG00000009084	ENSBTAG00000025606	0.87344
ENSBTAG00000009084	ENSBTAG00000025617	0.88626
ENSBTAG00000009084	ENSBTAG00000025666	0.93085
ENSBTAG00000009084	ENSBTAG00000025788	0.89559
ENSBTAG00000009084	ENSBTAG00000025803	0.84171
ENSBTAG00000009084	ENSBTAG00000025809	0.84303
ENSBTAG00000009084	ENSBTAG00000025814	0.75057
ENSBTAG00000009084	ENSBTAG00000025817	0.88559
ENSBTAG00000009084	ENSBTAG00000025830	0.81147
ENSBTAG00000009084	ENSBTAG00000026114	0.88134
ENSBTAG00000009084	ENSBTAG00000026191	0.74462
ENSBTAG00000009084	ENSBTAG00000026192	0.72559
ENSBTAG00000009084	ENSBTAG00000026243	0.88361
ENSBTAG00000009084	ENSBTAG00000026248	0.86535
ENSBTAG00000009084	ENSBTAG00000026254	0.92418
ENSBTAG00000009084	ENSBTAG00000026320	0.88067
ENSBTAG00000009084	ENSBTAG00000026327	0.86575
ENSBTAG00000009084	ENSBTAG00000026415	0.92137
ENSBTAG00000009084	ENSBTAG00000026422	0.86034
ENSBTAG00000009084	ENSBTAG00000026428	0.91806
ENSBTAG00000009084	ENSBTAG00000026769	0.79429
ENSBTAG00000009084	ENSBTAG00000026825	0.73237
ENSBTAG00000009084	ENSBTAG00000026886	0.94507
ENSBTAG00000009084	ENSBTAG00000026993	0.70213
ENSBTAG00000009084	ENSBTAG00000027069	0.70629
ENSBTAG00000009084	ENSBTAG00000027317	0.7423
ENSBTAG00000009084	ENSBTAG00000027326	0.75155
ENSBTAG00000009084	ENSBTAG00000027361	0.91667
ENSBTAG00000009084	ENSBTAG00000027390	0.91377
ENSBTAG00000009084	ENSBTAG00000027407	0.77045
ENSBTAG00000009084	ENSBTAG00000027506	0.89875
ENSBTAG00000009084	ENSBTAG00000027612	0.79118
ENSBTAG00000009084	ENSBTAG00000027711	0.93282
ENSBTAG00000009084	ENSBTAG00000027772	0.86273
ENSBTAG00000009084	ENSBTAG00000030164	0.90561
ENSBTAG00000009084	ENSBTAG00000030168	0.81046
ENSBTAG00000009084	ENSBTAG00000030169	0.74477
ENSBTAG00000009084	ENSBTAG00000030170	0.88297
ENSBTAG00000009084	ENSBTAG00000030209	0.7835
ENSBTAG00000009084	ENSBTAG00000030225	0.79893
ENSBTAG00000009084	ENSBTAG00000030302	0.8905
ENSBTAG00000009084	ENSBTAG00000030384	0.90621
ENSBTAG00000009084	ENSBTAG00000030453	0.85402
ENSBTAG00000009084	ENSBTAG00000030518	0.80283
ENSBTAG00000009084	ENSBTAG00000030540	0.77208
ENSBTAG00000009084	ENSBTAG00000030584	0.81972
ENSBTAG00000009084	ENSBTAG00000030592	0.87907
ENSBTAG00000009084	ENSBTAG00000030595	0.74297
ENSBTAG00000009084	ENSBTAG00000030669	0.87329
ENSBTAG00000009084	ENSBTAG00000030735	0.7506
ENSBTAG00000009084	ENSBTAG00000030769	0.93434
ENSBTAG00000009084	ENSBTAG00000030801	0.74055
ENSBTAG00000009084	ENSBTAG00000030805	0.85831
ENSBTAG00000009084	ENSBTAG00000030820	0.92349
ENSBTAG00000009084	ENSBTAG00000030915	0.86253
ENSBTAG00000009084	ENSBTAG00000030942	0.72792
ENSBTAG00000009084	ENSBTAG00000030956	0.70117
ENSBTAG00000009084	ENSBTAG00000030962	0.86728
ENSBTAG00000009084	ENSBTAG00000030965	0.8305
ENSBTAG00000009084	ENSBTAG00000031041	0.83153
ENSBTAG00000009084	ENSBTAG00000031061	0.86619
ENSBTAG00000009084	ENSBTAG00000031185	0.79179
ENSBTAG00000009084	ENSBTAG00000031249	0.84969
ENSBTAG00000009084	ENSBTAG00000031252	0.84057
ENSBTAG00000009084	ENSBTAG00000031277	0.85505
ENSBTAG00000009084	ENSBTAG00000031279	0.79874
ENSBTAG00000009084	ENSBTAG00000031327	0.90191
ENSBTAG00000009084	ENSBTAG00000031385	0.80742
ENSBTAG00000009084	ENSBTAG00000031432	0.83883
ENSBTAG00000009084	ENSBTAG00000031641	0.92422
ENSBTAG00000009084	ENSBTAG00000031758	0.70432
ENSBTAG00000009084	ENSBTAG00000031788	0.77777
ENSBTAG00000009084	ENSBTAG00000031792	0.78835
ENSBTAG00000009084	ENSBTAG00000031793	0.85973
ENSBTAG00000009084	ENSBTAG00000031797	0.93297
ENSBTAG00000009084	ENSBTAG00000031875	0.90776
ENSBTAG00000009084	ENSBTAG00000032024	0.89575
ENSBTAG00000009084	ENSBTAG00000032034	0.81359
ENSBTAG00000009084	ENSBTAG00000032247	0.76455
ENSBTAG00000009084	ENSBTAG00000032331	0.83903
ENSBTAG00000009084	ENSBTAG00000032374	0.94954
ENSBTAG00000009084	ENSBTAG00000032481	0.80548
ENSBTAG00000009084	ENSBTAG00000032557	0.89369
ENSBTAG00000009084	ENSBTAG00000032642	0.64699
ENSBTAG00000009084	ENSBTAG00000032687	0.7617
ENSBTAG00000009084	ENSBTAG00000032774	0.78296
ENSBTAG00000009084	ENSBTAG00000032777	0.89569
ENSBTAG00000009084	ENSBTAG00000032829	0.74449
ENSBTAG00000009084	ENSBTAG00000032831	0.78571
ENSBTAG00000009084	ENSBTAG00000032862	0.85505
ENSBTAG00000009084	ENSBTAG00000033008	0.89895
ENSBTAG00000009084	ENSBTAG00000033015	0.78254
ENSBTAG00000009084	ENSBTAG00000033127	0.85505
ENSBTAG00000009084	ENSBTAG00000033221	0.89345
ENSBTAG00000009084	ENSBTAG00000033284	0.92617
ENSBTAG00000009084	ENSBTAG00000033291	0.75727
ENSBTAG00000009084	ENSBTAG00000033315	0.82098
ENSBTAG00000009084	ENSBTAG00000033331	0.81904
ENSBTAG00000009084	ENSBTAG00000033395	0.89818
ENSBTAG00000009084	ENSBTAG00000033422	0.86714
ENSBTAG00000009084	ENSBTAG00000033429	0.7175
ENSBTAG00000009084	ENSBTAG00000033453	0.90549
ENSBTAG00000009084	ENSBTAG00000033747	0.84127
ENSBTAG00000009084	ENSBTAG00000034170	0.81114
ENSBTAG00000009084	ENSBTAG00000034255	0.77362
ENSBTAG00000009084	ENSBTAG00000034323	0.85505
ENSBTAG00000009084	ENSBTAG00000034506	0.8421
ENSBTAG00000009084	ENSBTAG00000034519	0.83589
ENSBTAG00000009084	ENSBTAG00000034598	0.77091
ENSBTAG00000009084	ENSBTAG00000034689	0.81627
ENSBTAG00000009084	ENSBTAG00000034691	0.84607
ENSBTAG00000009084	ENSBTAG00000034753	0.85505
ENSBTAG00000009084	ENSBTAG00000034796	0.8873
ENSBTAG00000009084	ENSBTAG00000034992	0.91346
ENSBTAG00000009084	ENSBTAG00000035174	0.9138
ENSBTAG00000009084	ENSBTAG00000035247	0.86416
ENSBTAG00000009084	ENSBTAG00000035286	0.86102
ENSBTAG00000009084	ENSBTAG00000035782	0.9137
ENSBTAG00000009084	ENSBTAG00000035844	0.71869
ENSBTAG00000009084	ENSBTAG00000036087	0.7075
ENSBTAG00000009084	ENSBTAG00000036242	0.79563
ENSBTAG00000009084	ENSBTAG00000036282	0.81467
ENSBTAG00000009084	ENSBTAG00000037493	0.88564
ENSBTAG00000009084	ENSBTAG00000037549	0.80936
ENSBTAG00000009084	ENSBTAG00000037651	0.75982
ENSBTAG00000009084	ENSBTAG00000037673	0.74353
ENSBTAG00000009084	ENSBTAG00000037746	0.88454
ENSBTAG00000009084	ENSBTAG00000037972	0.90624
ENSBTAG00000009084	ENSBTAG00000038154	0.72193
ENSBTAG00000009084	ENSBTAG00000038186	0.90179
ENSBTAG00000009084	ENSBTAG00000038323	0.68426
ENSBTAG00000009084	ENSBTAG00000038409	0.78846
ENSBTAG00000009084	ENSBTAG00000038428	0.79164
ENSBTAG00000009084	ENSBTAG00000038540	0.79321
ENSBTAG00000009084	ENSBTAG00000038665	0.85505
ENSBTAG00000009084	ENSBTAG00000038711	0.79302
ENSBTAG00000009084	ENSBTAG00000038745	0.78058
ENSBTAG00000009084	ENSBTAG00000038842	0.92487
ENSBTAG00000009084	ENSBTAG00000038865	0.86132
ENSBTAG00000009084	ENSBTAG00000038866	0.87816
ENSBTAG00000009084	ENSBTAG00000038949	0.90681
ENSBTAG00000009084	ENSBTAG00000039012	0.73073
ENSBTAG00000009084	ENSBTAG00000039035	0.84812
ENSBTAG00000009084	ENSBTAG00000039138	0.89873
ENSBTAG00000009084	ENSBTAG00000039212	0.75856
ENSBTAG00000009084	ENSBTAG00000039555	0.84852
ENSBTAG00000009084	ENSBTAG00000039582	0.78847
ENSBTAG00000009084	ENSBTAG00000039620	0.78855
ENSBTAG00000009084	ENSBTAG00000039634	0.81655
ENSBTAG00000009084	ENSBTAG00000039705	0.76736
ENSBTAG00000009084	ENSBTAG00000039728	0.91968
ENSBTAG00000009084	ENSBTAG00000039819	0.74139
ENSBTAG00000009084	ENSBTAG00000039851	0.84095
ENSBTAG00000009084	ENSBTAG00000039962	0.85433
ENSBTAG00000009084	ENSBTAG00000039970	0.85505
ENSBTAG00000009084	ENSBTAG00000040199	0.89662
ENSBTAG00000009084	ENSBTAG00000040295	0.94018
ENSBTAG00000009084	ENSBTAG00000040298	0.85214
ENSBTAG00000009084	ENSBTAG00000040308	0.8801
ENSBTAG00000009084	ENSBTAG00000040331	0.71268
ENSBTAG00000009084	ENSBTAG00000040333	0.94579
ENSBTAG00000009084	ENSBTAG00000040494	0.82227
ENSBTAG00000009084	ENSBTAG00000040575	0.84279
ENSBTAG00000009084	ENSBTAG00000043956	0.7462
ENSBTAG00000009084	ENSBTAG00000044029	0.90061
ENSBTAG00000009084	ENSBTAG00000044056	0.74331
ENSBTAG00000009084	ENSBTAG00000044061	0.80641
ENSBTAG00000009084	ENSBTAG00000044075	0.92004
ENSBTAG00000009084	ENSBTAG00000044079	0.81868
ENSBTAG00000009084	ENSBTAG00000044138	0.89475
ENSBTAG00000009084	ENSBTAG00000044150	0.7328
ENSBTAG00000009084	ENSBTAG00000045510	0.92307
ENSBTAG00000009084	ENSBTAG00000045550	0.73383
ENSBTAG00000009084	ENSBTAG00000045585	0.84134
ENSBTAG00000009084	ENSBTAG00000045664	0.8205
ENSBTAG00000009084	ENSBTAG00000045776	0.85163
ENSBTAG00000009084	ENSBTAG00000045785	0.84649
ENSBTAG00000009084	ENSBTAG00000045857	0.85636
ENSBTAG00000009084	ENSBTAG00000045888	0.69017
ENSBTAG00000009084	ENSBTAG00000045914	0.81285
ENSBTAG00000009084	ENSBTAG00000045957	0.8912
ENSBTAG00000009084	ENSBTAG00000046014	0.78323
ENSBTAG00000009084	ENSBTAG00000046033	0.83158
ENSBTAG00000009084	ENSBTAG00000046092	0.7013
ENSBTAG00000009084	ENSBTAG00000046140	0.82507
ENSBTAG00000009084	ENSBTAG00000046215	0.77511
ENSBTAG00000009084	ENSBTAG00000046218	0.69161
ENSBTAG00000009084	ENSBTAG00000046248	0.76199
ENSBTAG00000009084	ENSBTAG00000046319	0.88957
ENSBTAG00000009084	ENSBTAG00000046362	0.83004
ENSBTAG00000009084	ENSBTAG00000046406	0.84838
ENSBTAG00000009084	ENSBTAG00000046415	0.91454
ENSBTAG00000009084	ENSBTAG00000046502	0.87009
ENSBTAG00000009084	ENSBTAG00000046542	0.89117
ENSBTAG00000009084	ENSBTAG00000046569	0.91655
ENSBTAG00000009084	ENSBTAG00000046644	0.8554
ENSBTAG00000009084	ENSBTAG00000046670	0.68837
ENSBTAG00000009084	ENSBTAG00000046672	0.75725
ENSBTAG00000009084	ENSBTAG00000046712	0.8555
ENSBTAG00000009084	ENSBTAG00000046725	0.84988
ENSBTAG00000009084	ENSBTAG00000046786	0.88344
ENSBTAG00000009084	ENSBTAG00000046837	0.81577
ENSBTAG00000009084	ENSBTAG00000046840	0.73987
ENSBTAG00000009084	ENSBTAG00000046846	0.7926
ENSBTAG00000009084	ENSBTAG00000046875	0.83493
ENSBTAG00000009084	ENSBTAG00000046936	0.91938
ENSBTAG00000009084	ENSBTAG00000046979	0.64369
ENSBTAG00000009084	ENSBTAG00000046996	0.86618
ENSBTAG00000009084	ENSBTAG00000047027	0.8164
ENSBTAG00000009084	ENSBTAG00000047031	0.85374
ENSBTAG00000009084	ENSBTAG00000047059	0.89857
ENSBTAG00000009084	ENSBTAG00000047062	0.76187
ENSBTAG00000009084	ENSBTAG00000047139	0.93141
ENSBTAG00000009084	ENSBTAG00000047214	0.89984
ENSBTAG00000009084	ENSBTAG00000047278	0.94825
ENSBTAG00000009084	ENSBTAG00000047495	0.84579
ENSBTAG00000009084	ENSBTAG00000047567	0.9073
ENSBTAG00000009084	ENSBTAG00000047609	0.77691
ENSBTAG00000009084	ENSBTAG00000047694	0.92896
ENSBTAG00000009084	ENSBTAG00000047706	0.74032
ENSBTAG00000009084	ENSBTAG00000047715	0.87041
ENSBTAG00000009084	ENSBTAG00000047743	0.65775
ENSBTAG00000009084	ENSBTAG00000047760	0.80799
ENSBTAG00000009084	ENSBTAG00000047793	0.85294
ENSBTAG00000009084	ENSBTAG00000047801	0.70418
ENSBTAG00000009084	ENSBTAG00000047855	0.84954
ENSBTAG00000009084	ENSBTAG00000048090	0.79544
ENSBTAG00000009084	ENSBTAG00000048122	0.84693
ENSBTAG00000009084	ENSBTAG00000048154	0.83286
ENSBTAG00000009084	ENSBTAG00000048160	0.69136
ENSBTAG00000009084	ENSBTAG00000048229	0.84346
ENSBTAG00000009084	ENSBTAG00000048280	0.72004
ENSBTAG00000009084	ENSBTAG00000048314	0.81569
ENSBTAG00000005688	bta-miR-106a	0.92588
ENSBTAG00000005688	bta-miR-19a	0.68242
ENSBTAG00000005688	bta-miR-211	0.82323
ENSBTAG00000005688	bta-miR-2284ac	0.78256
ENSBTAG00000005688	bta-miR-2285q	0.62194
ENSBTAG00000005688	bta-miR-2400	0.94042
ENSBTAG00000005688	bta-miR-2448-5p	0.81044
ENSBTAG00000005688	bta-miR-2474	0.83603
ENSBTAG00000005688	bta-miR-29d-3p	0.9239
ENSBTAG00000005688	bta-miR-671	0.87147
ENSBTAG00000005688	ENSBTAG00000000010	0.94333
ENSBTAG00000005688	ENSBTAG00000000014	0.88673
ENSBTAG00000005688	ENSBTAG00000000033	0.77337
ENSBTAG00000005688	ENSBTAG00000000044	0.74074
ENSBTAG00000005688	ENSBTAG00000000046	0.90505
ENSBTAG00000005688	ENSBTAG00000000050	0.86956
ENSBTAG00000005688	ENSBTAG00000000067	0.90834
ENSBTAG00000005688	ENSBTAG00000000073	0.81034
ENSBTAG00000005688	ENSBTAG00000000077	0.82388
ENSBTAG00000005688	ENSBTAG00000000080	0.85609
ENSBTAG00000005688	ENSBTAG00000000084	0.86273
ENSBTAG00000005688	ENSBTAG00000000091	0.88071
ENSBTAG00000005688	ENSBTAG00000000132	0.86166
ENSBTAG00000005688	ENSBTAG00000000141	0.81621
ENSBTAG00000005688	ENSBTAG00000000153	0.85278
ENSBTAG00000005688	ENSBTAG00000000154	0.90887
ENSBTAG00000005688	ENSBTAG00000000162	0.84982
ENSBTAG00000005688	ENSBTAG00000000182	0.75157
ENSBTAG00000005688	ENSBTAG00000000191	0.82105
ENSBTAG00000005688	ENSBTAG00000000203	0.88877
ENSBTAG00000005688	ENSBTAG00000000218	0.87463
ENSBTAG00000005688	ENSBTAG00000000312	0.89173
ENSBTAG00000005688	ENSBTAG00000000317	0.80958
ENSBTAG00000005688	ENSBTAG00000000342	0.86648
ENSBTAG00000005688	ENSBTAG00000000343	0.90309
ENSBTAG00000005688	ENSBTAG00000000347	0.87515
ENSBTAG00000005688	ENSBTAG00000000375	0.75396
ENSBTAG00000005688	ENSBTAG00000000382	0.91227
ENSBTAG00000005688	ENSBTAG00000000392	0.79625
ENSBTAG00000005688	ENSBTAG00000000404	0.87962
ENSBTAG00000005688	ENSBTAG00000000417	0.84142
ENSBTAG00000005688	ENSBTAG00000000425	0.87606
ENSBTAG00000005688	ENSBTAG00000000440	0.89946
ENSBTAG00000005688	ENSBTAG00000000442	0.83132
ENSBTAG00000005688	ENSBTAG00000000451	0.9046
ENSBTAG00000005688	ENSBTAG00000000459	0.92855
ENSBTAG00000005688	ENSBTAG00000000480	0.88466
ENSBTAG00000005688	ENSBTAG00000000484	0.88594
ENSBTAG00000005688	ENSBTAG00000000502	0.72839
ENSBTAG00000005688	ENSBTAG00000000510	0.88203
ENSBTAG00000005688	ENSBTAG00000000512	0.79949
ENSBTAG00000005688	ENSBTAG00000000528	0.72718
ENSBTAG00000005688	ENSBTAG00000000534	0.81524
ENSBTAG00000005688	ENSBTAG00000000539	0.84742
ENSBTAG00000005688	ENSBTAG00000000542	0.85166
ENSBTAG00000005688	ENSBTAG00000000550	0.94081
ENSBTAG00000005688	ENSBTAG00000000562	0.72816
ENSBTAG00000005688	ENSBTAG00000000568	0.75579
ENSBTAG00000005688	ENSBTAG00000000598	0.93499
ENSBTAG00000005688	ENSBTAG00000000602	0.84806
ENSBTAG00000005688	ENSBTAG00000000605	0.88143
ENSBTAG00000005688	ENSBTAG00000000608	0.8707
ENSBTAG00000005688	ENSBTAG00000000622	0.94685
ENSBTAG00000005688	ENSBTAG00000000639	0.91684
ENSBTAG00000005688	ENSBTAG00000000640	0.9233
ENSBTAG00000005688	ENSBTAG00000000647	0.94925
ENSBTAG00000005688	ENSBTAG00000000667	0.77889
ENSBTAG00000005688	ENSBTAG00000000670	0.84954
ENSBTAG00000005688	ENSBTAG00000000694	0.90437
ENSBTAG00000005688	ENSBTAG00000000696	0.93326
ENSBTAG00000005688	ENSBTAG00000000704	0.64208
ENSBTAG00000005688	ENSBTAG00000000744	0.7515
ENSBTAG00000005688	ENSBTAG00000000759	0.81572
ENSBTAG00000005688	ENSBTAG00000000771	0.76604
ENSBTAG00000005688	ENSBTAG00000000778	0.96255
ENSBTAG00000005688	ENSBTAG00000000789	0.91422
ENSBTAG00000005688	ENSBTAG00000000797	0.92351
ENSBTAG00000005688	ENSBTAG00000000807	0.84258
ENSBTAG00000005688	ENSBTAG00000000810	0.95902
ENSBTAG00000005688	ENSBTAG00000000811	0.84844
ENSBTAG00000005688	ENSBTAG00000000813	0.94265
ENSBTAG00000005688	ENSBTAG00000000820	0.857
ENSBTAG00000005688	ENSBTAG00000000824	0.81515
ENSBTAG00000005688	ENSBTAG00000000825	0.91478
ENSBTAG00000005688	ENSBTAG00000000861	0.94042
ENSBTAG00000005688	ENSBTAG00000000871	0.69852
ENSBTAG00000005688	ENSBTAG00000000879	0.86621
ENSBTAG00000005688	ENSBTAG00000000913	0.91812
ENSBTAG00000005688	ENSBTAG00000000940	0.76689
ENSBTAG00000005688	ENSBTAG00000000950	0.92275
ENSBTAG00000005688	ENSBTAG00000000990	0.77798
ENSBTAG00000005688	ENSBTAG00000001003	0.75424
ENSBTAG00000005688	ENSBTAG00000001022	0.87951
ENSBTAG00000005688	ENSBTAG00000001027	0.80255
ENSBTAG00000005688	ENSBTAG00000001032	0.78378
ENSBTAG00000005688	ENSBTAG00000001038	0.94506
ENSBTAG00000005688	ENSBTAG00000001074	0.76163
ENSBTAG00000005688	ENSBTAG00000001092	0.78438
ENSBTAG00000005688	ENSBTAG00000001107	0.89093
ENSBTAG00000005688	ENSBTAG00000001109	0.83434
ENSBTAG00000005688	ENSBTAG00000001137	0.9611
ENSBTAG00000005688	ENSBTAG00000001138	0.757
ENSBTAG00000005688	ENSBTAG00000001144	0.91244
ENSBTAG00000005688	ENSBTAG00000001171	0.74319
ENSBTAG00000005688	ENSBTAG00000001174	0.912
ENSBTAG00000005688	ENSBTAG00000001212	0.94079
ENSBTAG00000005688	ENSBTAG00000001289	0.85893
ENSBTAG00000005688	ENSBTAG00000001294	0.69703
ENSBTAG00000005688	ENSBTAG00000001296	0.90126
[truncated: 16,887 more rows]

## Sheet: Suppl T6
Supplemental Table 6: List of genes significantly correlated to negative differentially hubbed (DH) genes.
DH genes	Genes correlated	Correlation value
ENSBTAG00000027049	bta-miR-122	0.78749
ENSBTAG00000027049	bta-miR-1291	0.76964
ENSBTAG00000027049	bta-miR-143	0.64712
ENSBTAG00000027049	bta-miR-2308	0.76964
ENSBTAG00000027049	bta-miR-24-3p	0.76964
ENSBTAG00000027049	bta-miR-2484	0.62952
ENSBTAG00000027049	bta-miR-2904	0.74435
ENSBTAG00000027049	bta-miR-376d	0.76964
ENSBTAG00000027049	bta-miR-455-3p	0.64253
ENSBTAG00000027049	bta-miR-656	0.76964
ENSBTAG00000027049	ENSBTAG00000000010	0.79611
ENSBTAG00000027049	ENSBTAG00000000014	0.7466
ENSBTAG00000027049	ENSBTAG00000000016	0.74324
ENSBTAG00000027049	ENSBTAG00000000030	0.69644
ENSBTAG00000027049	ENSBTAG00000000033	0.72352
ENSBTAG00000027049	ENSBTAG00000000162	0.73091
ENSBTAG00000027049	ENSBTAG00000000191	0.7415
ENSBTAG00000027049	ENSBTAG00000000218	0.71866
ENSBTAG00000027049	ENSBTAG00000000286	0.7403
ENSBTAG00000027049	ENSBTAG00000000312	0.74822
ENSBTAG00000027049	ENSBTAG00000000343	0.86653
ENSBTAG00000027049	ENSBTAG00000000404	0.77443
ENSBTAG00000027049	ENSBTAG00000000425	0.77569
ENSBTAG00000027049	ENSBTAG00000000440	0.73916
ENSBTAG00000027049	ENSBTAG00000000480	0.70365
ENSBTAG00000027049	ENSBTAG00000000497	0.83112
ENSBTAG00000027049	ENSBTAG00000000524	0.73026
ENSBTAG00000027049	ENSBTAG00000000550	0.83622
ENSBTAG00000027049	ENSBTAG00000000563	0.71767
ENSBTAG00000027049	ENSBTAG00000000598	0.76756
ENSBTAG00000027049	ENSBTAG00000000602	0.64732
ENSBTAG00000027049	ENSBTAG00000000622	0.84727
ENSBTAG00000027049	ENSBTAG00000000696	0.87213
ENSBTAG00000027049	ENSBTAG00000000705	0.73343
ENSBTAG00000027049	ENSBTAG00000000786	0.76404
ENSBTAG00000027049	ENSBTAG00000000789	0.88486
ENSBTAG00000027049	ENSBTAG00000000797	0.90874
ENSBTAG00000027049	ENSBTAG00000000808	0.7302
ENSBTAG00000027049	ENSBTAG00000000810	0.82656
ENSBTAG00000027049	ENSBTAG00000000820	0.65245
ENSBTAG00000027049	ENSBTAG00000000825	0.81165
ENSBTAG00000027049	ENSBTAG00000000894	0.80924
ENSBTAG00000027049	ENSBTAG00000000913	0.82146
ENSBTAG00000027049	ENSBTAG00000001032	0.7851
ENSBTAG00000027049	ENSBTAG00000001059	0.73086
ENSBTAG00000027049	ENSBTAG00000001063	0.74998
ENSBTAG00000027049	ENSBTAG00000001137	0.72116
ENSBTAG00000027049	ENSBTAG00000001138	0.78633
ENSBTAG00000027049	ENSBTAG00000001151	0.86472
ENSBTAG00000027049	ENSBTAG00000001165	0.74195
ENSBTAG00000027049	ENSBTAG00000001212	0.85552
ENSBTAG00000027049	ENSBTAG00000001289	0.69024
ENSBTAG00000027049	ENSBTAG00000001302	0.70511
ENSBTAG00000027049	ENSBTAG00000001344	0.73926
ENSBTAG00000027049	ENSBTAG00000001353	0.85055
ENSBTAG00000027049	ENSBTAG00000001367	0.82816
ENSBTAG00000027049	ENSBTAG00000001374	0.61982
ENSBTAG00000027049	ENSBTAG00000001419	0.80622
ENSBTAG00000027049	ENSBTAG00000001520	0.85493
ENSBTAG00000027049	ENSBTAG00000001530	0.76964
ENSBTAG00000027049	ENSBTAG00000001594	0.68419
ENSBTAG00000027049	ENSBTAG00000001601	0.76032
ENSBTAG00000027049	ENSBTAG00000001626	0.6334
ENSBTAG00000027049	ENSBTAG00000001635	0.85704
ENSBTAG00000027049	ENSBTAG00000001648	0.79681
ENSBTAG00000027049	ENSBTAG00000001663	0.70729
ENSBTAG00000027049	ENSBTAG00000001727	0.86248
ENSBTAG00000027049	ENSBTAG00000001776	0.74182
ENSBTAG00000027049	ENSBTAG00000001777	0.80763
ENSBTAG00000027049	ENSBTAG00000001792	0.73979
ENSBTAG00000027049	ENSBTAG00000001795	0.75392
ENSBTAG00000027049	ENSBTAG00000001827	0.66808
ENSBTAG00000027049	ENSBTAG00000001843	0.71029
ENSBTAG00000027049	ENSBTAG00000001868	0.78809
ENSBTAG00000027049	ENSBTAG00000001885	0.85001
ENSBTAG00000027049	ENSBTAG00000001933	0.82335
ENSBTAG00000027049	ENSBTAG00000001937	0.75025
ENSBTAG00000027049	ENSBTAG00000001966	0.65772
ENSBTAG00000027049	ENSBTAG00000002036	0.67037
ENSBTAG00000027049	ENSBTAG00000002038	0.77725
ENSBTAG00000027049	ENSBTAG00000002045	0.81656
ENSBTAG00000027049	ENSBTAG00000002098	0.83562
ENSBTAG00000027049	ENSBTAG00000002100	0.63789
ENSBTAG00000027049	ENSBTAG00000002176	0.74138
ENSBTAG00000027049	ENSBTAG00000002182	0.79372
ENSBTAG00000027049	ENSBTAG00000002203	0.80376
ENSBTAG00000027049	ENSBTAG00000002238	0.7625
ENSBTAG00000027049	ENSBTAG00000002282	0.83051
ENSBTAG00000027049	ENSBTAG00000002302	0.76909
ENSBTAG00000027049	ENSBTAG00000002327	0.67621
ENSBTAG00000027049	ENSBTAG00000002369	0.67464
ENSBTAG00000027049	ENSBTAG00000002377	0.74357
ENSBTAG00000027049	ENSBTAG00000002480	0.68941
ENSBTAG00000027049	ENSBTAG00000002501	0.87261
ENSBTAG00000027049	ENSBTAG00000002507	0.69118
ENSBTAG00000027049	ENSBTAG00000002525	0.71389
ENSBTAG00000027049	ENSBTAG00000002575	0.83436
ENSBTAG00000027049	ENSBTAG00000002579	0.6671
ENSBTAG00000027049	ENSBTAG00000002634	0.78946
ENSBTAG00000027049	ENSBTAG00000002648	0.7825
ENSBTAG00000027049	ENSBTAG00000002654	0.81572
ENSBTAG00000027049	ENSBTAG00000002674	0.86144
ENSBTAG00000027049	ENSBTAG00000002734	0.82381
ENSBTAG00000027049	ENSBTAG00000002735	0.82325
ENSBTAG00000027049	ENSBTAG00000002784	0.87801
ENSBTAG00000027049	ENSBTAG00000002828	0.71749
ENSBTAG00000027049	ENSBTAG00000002871	0.73318
ENSBTAG00000027049	ENSBTAG00000003025	0.77586
ENSBTAG00000027049	ENSBTAG00000003067	0.89598
ENSBTAG00000027049	ENSBTAG00000003079	0.63137
ENSBTAG00000027049	ENSBTAG00000003083	0.74418
ENSBTAG00000027049	ENSBTAG00000003155	0.70009
ENSBTAG00000027049	ENSBTAG00000003160	0.70922
ENSBTAG00000027049	ENSBTAG00000003229	0.86303
ENSBTAG00000027049	ENSBTAG00000003264	0.79545
ENSBTAG00000027049	ENSBTAG00000003268	0.76489
ENSBTAG00000027049	ENSBTAG00000003279	0.7616
ENSBTAG00000027049	ENSBTAG00000003294	0.81881
ENSBTAG00000027049	ENSBTAG00000003442	0.73041
ENSBTAG00000027049	ENSBTAG00000003484	0.75281
ENSBTAG00000027049	ENSBTAG00000003519	0.83455
ENSBTAG00000027049	ENSBTAG00000003535	0.74139
ENSBTAG00000027049	ENSBTAG00000003548	0.81661
ENSBTAG00000027049	ENSBTAG00000003579	0.72449
ENSBTAG00000027049	ENSBTAG00000003617	0.82625
ENSBTAG00000027049	ENSBTAG00000003642	0.87858
ENSBTAG00000027049	ENSBTAG00000003644	0.74377
ENSBTAG00000027049	ENSBTAG00000003712	0.8213
ENSBTAG00000027049	ENSBTAG00000003728	0.74756
ENSBTAG00000027049	ENSBTAG00000003813	0.79684
ENSBTAG00000027049	ENSBTAG00000003830	0.87035
ENSBTAG00000027049	ENSBTAG00000003846	0.83359
ENSBTAG00000027049	ENSBTAG00000003861	0.68879
ENSBTAG00000027049	ENSBTAG00000003895	0.75037
ENSBTAG00000027049	ENSBTAG00000003914	0.82523
ENSBTAG00000027049	ENSBTAG00000003927	0.83056
ENSBTAG00000027049	ENSBTAG00000003956	0.80942
ENSBTAG00000027049	ENSBTAG00000004037	0.69996
ENSBTAG00000027049	ENSBTAG00000004112	0.89604
ENSBTAG00000027049	ENSBTAG00000004208	0.75513
ENSBTAG00000027049	ENSBTAG00000004230	0.66947
ENSBTAG00000027049	ENSBTAG00000004256	0.74107
ENSBTAG00000027049	ENSBTAG00000004268	0.74858
ENSBTAG00000027049	ENSBTAG00000004290	0.72176
ENSBTAG00000027049	ENSBTAG00000004313	0.76964
ENSBTAG00000027049	ENSBTAG00000004318	0.79517
ENSBTAG00000027049	ENSBTAG00000004379	0.76653
ENSBTAG00000027049	ENSBTAG00000004416	0.71229
ENSBTAG00000027049	ENSBTAG00000004436	0.79506
ENSBTAG00000027049	ENSBTAG00000004476	0.7462
ENSBTAG00000027049	ENSBTAG00000004554	0.73759
ENSBTAG00000027049	ENSBTAG00000004604	0.8408
ENSBTAG00000027049	ENSBTAG00000004639	0.69399
ENSBTAG00000027049	ENSBTAG00000004664	0.76687
ENSBTAG00000027049	ENSBTAG00000004695	0.75811
ENSBTAG00000027049	ENSBTAG00000004736	0.73075
ENSBTAG00000027049	ENSBTAG00000004760	0.7893
ENSBTAG00000027049	ENSBTAG00000004776	0.73316
ENSBTAG00000027049	ENSBTAG00000004786	0.84156
ENSBTAG00000027049	ENSBTAG00000004855	0.86904
ENSBTAG00000027049	ENSBTAG00000004856	0.77864
ENSBTAG00000027049	ENSBTAG00000004872	0.72444
ENSBTAG00000027049	ENSBTAG00000004874	0.79344
ENSBTAG00000027049	ENSBTAG00000004910	0.83379
ENSBTAG00000027049	ENSBTAG00000004930	0.71413
ENSBTAG00000027049	ENSBTAG00000005057	0.74073
ENSBTAG00000027049	ENSBTAG00000005082	0.67575
ENSBTAG00000027049	ENSBTAG00000005178	0.80269
ENSBTAG00000027049	ENSBTAG00000005183	0.6964
ENSBTAG00000027049	ENSBTAG00000005191	0.66014
ENSBTAG00000027049	ENSBTAG00000005247	0.7146
ENSBTAG00000027049	ENSBTAG00000005275	0.77114
ENSBTAG00000027049	ENSBTAG00000005285	0.83072
ENSBTAG00000027049	ENSBTAG00000005296	0.7848
ENSBTAG00000027049	ENSBTAG00000005333	0.86093
ENSBTAG00000027049	ENSBTAG00000005367	0.65942
ENSBTAG00000027049	ENSBTAG00000005373	0.77228
ENSBTAG00000027049	ENSBTAG00000005384	0.79014
ENSBTAG00000027049	ENSBTAG00000005385	0.76047
ENSBTAG00000027049	ENSBTAG00000005441	0.78476
ENSBTAG00000027049	ENSBTAG00000005534	0.89284
ENSBTAG00000027049	ENSBTAG00000005577	0.78098
ENSBTAG00000027049	ENSBTAG00000005578	0.71389
ENSBTAG00000027049	ENSBTAG00000005583	0.73738
ENSBTAG00000027049	ENSBTAG00000005606	0.7312
ENSBTAG00000027049	ENSBTAG00000005620	0.84219
ENSBTAG00000027049	ENSBTAG00000005634	0.85055
ENSBTAG00000027049	ENSBTAG00000005763	0.79631
ENSBTAG00000027049	ENSBTAG00000005787	0.71033
ENSBTAG00000027049	ENSBTAG00000005814	0.88998
ENSBTAG00000027049	ENSBTAG00000005845	0.71179
ENSBTAG00000027049	ENSBTAG00000005854	0.7649
ENSBTAG00000027049	ENSBTAG00000005912	0.7736
ENSBTAG00000027049	ENSBTAG00000005986	0.70663
ENSBTAG00000027049	ENSBTAG00000005989	0.69458
ENSBTAG00000027049	ENSBTAG00000006005	0.69652
ENSBTAG00000027049	ENSBTAG00000006033	0.73454
ENSBTAG00000027049	ENSBTAG00000006050	0.64809
ENSBTAG00000027049	ENSBTAG00000006056	0.68242
ENSBTAG00000027049	ENSBTAG00000006075	0.79674
ENSBTAG00000027049	ENSBTAG00000006101	0.83376
ENSBTAG00000027049	ENSBTAG00000006104	0.83016
ENSBTAG00000027049	ENSBTAG00000006116	0.71659
ENSBTAG00000027049	ENSBTAG00000006187	0.71571
ENSBTAG00000027049	ENSBTAG00000006195	0.67888
ENSBTAG00000027049	ENSBTAG00000006244	0.85133
ENSBTAG00000027049	ENSBTAG00000006245	0.75866
ENSBTAG00000027049	ENSBTAG00000006247	0.80277
ENSBTAG00000027049	ENSBTAG00000006305	0.91312
ENSBTAG00000027049	ENSBTAG00000006342	0.88465
ENSBTAG00000027049	ENSBTAG00000006367	0.63888
ENSBTAG00000027049	ENSBTAG00000006379	0.7793
ENSBTAG00000027049	ENSBTAG00000006383	0.74336
ENSBTAG00000027049	ENSBTAG00000006391	0.69475
ENSBTAG00000027049	ENSBTAG00000006395	0.78985
ENSBTAG00000027049	ENSBTAG00000006396	0.91359
ENSBTAG00000027049	ENSBTAG00000006398	0.77516
ENSBTAG00000027049	ENSBTAG00000006416	0.74743
ENSBTAG00000027049	ENSBTAG00000006422	0.72654
ENSBTAG00000027049	ENSBTAG00000006424	0.86068
ENSBTAG00000027049	ENSBTAG00000006487	0.78362
ENSBTAG00000027049	ENSBTAG00000006495	0.73376
ENSBTAG00000027049	ENSBTAG00000006508	0.76964
ENSBTAG00000027049	ENSBTAG00000006533	0.83129
ENSBTAG00000027049	ENSBTAG00000006550	0.80335
ENSBTAG00000027049	ENSBTAG00000006646	0.73411
ENSBTAG00000027049	ENSBTAG00000006665	0.82588
ENSBTAG00000027049	ENSBTAG00000006670	0.70471
ENSBTAG00000027049	ENSBTAG00000006702	0.66986
ENSBTAG00000027049	ENSBTAG00000006767	0.76569
ENSBTAG00000027049	ENSBTAG00000006779	0.78539
ENSBTAG00000027049	ENSBTAG00000006881	0.76648
ENSBTAG00000027049	ENSBTAG00000006910	0.69185
ENSBTAG00000027049	ENSBTAG00000006950	0.72419
ENSBTAG00000027049	ENSBTAG00000007016	0.68212
ENSBTAG00000027049	ENSBTAG00000007039	0.76267
ENSBTAG00000027049	ENSBTAG00000007121	0.7072
ENSBTAG00000027049	ENSBTAG00000007160	0.64798
ENSBTAG00000027049	ENSBTAG00000007211	0.70199
ENSBTAG00000027049	ENSBTAG00000007343	0.7674
ENSBTAG00000027049	ENSBTAG00000007346	0.7507
ENSBTAG00000027049	ENSBTAG00000007375	0.75248
ENSBTAG00000027049	ENSBTAG00000007385	0.69925
ENSBTAG00000027049	ENSBTAG00000007393	0.83792
ENSBTAG00000027049	ENSBTAG00000007440	0.64609
ENSBTAG00000027049	ENSBTAG00000007510	0.77458
ENSBTAG00000027049	ENSBTAG00000007523	0.82272
ENSBTAG00000027049	ENSBTAG00000007547	0.78279
ENSBTAG00000027049	ENSBTAG00000007572	0.86464
ENSBTAG00000027049	ENSBTAG00000007605	0.76536
ENSBTAG00000027049	ENSBTAG00000007658	0.78788
ENSBTAG00000027049	ENSBTAG00000007685	0.85734
ENSBTAG00000027049	ENSBTAG00000007700	0.77239
ENSBTAG00000027049	ENSBTAG00000007756	0.71977
ENSBTAG00000027049	ENSBTAG00000007797	0.75027
ENSBTAG00000027049	ENSBTAG00000007812	0.82356
ENSBTAG00000027049	ENSBTAG00000007835	0.76761
ENSBTAG00000027049	ENSBTAG00000007871	0.70676
ENSBTAG00000027049	ENSBTAG00000007880	0.68411
ENSBTAG00000027049	ENSBTAG00000007897	0.69564
ENSBTAG00000027049	ENSBTAG00000007900	0.8233
ENSBTAG00000027049	ENSBTAG00000007934	0.74783
ENSBTAG00000027049	ENSBTAG00000007935	0.68363
ENSBTAG00000027049	ENSBTAG00000007946	0.75415
ENSBTAG00000027049	ENSBTAG00000008091	0.6684
ENSBTAG00000027049	ENSBTAG00000008135	0.74431
ENSBTAG00000027049	ENSBTAG00000008185	0.81303
ENSBTAG00000027049	ENSBTAG00000008203	0.86327
ENSBTAG00000027049	ENSBTAG00000008251	0.77717
ENSBTAG00000027049	ENSBTAG00000008314	0.83697
ENSBTAG00000027049	ENSBTAG00000008321	0.77653
ENSBTAG00000027049	ENSBTAG00000008423	0.71714
ENSBTAG00000027049	ENSBTAG00000008434	0.79697
ENSBTAG00000027049	ENSBTAG00000008468	0.70375
ENSBTAG00000027049	ENSBTAG00000008485	0.70289
ENSBTAG00000027049	ENSBTAG00000008528	0.70511
ENSBTAG00000027049	ENSBTAG00000008570	0.83884
ENSBTAG00000027049	ENSBTAG00000008573	0.7
ENSBTAG00000027049	ENSBTAG00000008590	0.83895
ENSBTAG00000027049	ENSBTAG00000008646	0.79215
ENSBTAG00000027049	ENSBTAG00000008648	0.86605
ENSBTAG00000027049	ENSBTAG00000008683	0.75744
ENSBTAG00000027049	ENSBTAG00000008801	0.8129
ENSBTAG00000027049	ENSBTAG00000008819	0.7128
ENSBTAG00000027049	ENSBTAG00000008852	0.66495
ENSBTAG00000027049	ENSBTAG00000008895	0.79669
ENSBTAG00000027049	ENSBTAG00000008935	0.90363
ENSBTAG00000027049	ENSBTAG00000008964	0.70759
ENSBTAG00000027049	ENSBTAG00000009005	0.73661
ENSBTAG00000027049	ENSBTAG00000009014	0.72289
ENSBTAG00000027049	ENSBTAG00000009175	0.77288
ENSBTAG00000027049	ENSBTAG00000009200	0.72431
ENSBTAG00000027049	ENSBTAG00000009281	0.68098
ENSBTAG00000027049	ENSBTAG00000009287	0.87291
ENSBTAG00000027049	ENSBTAG00000009307	0.70492
ENSBTAG00000027049	ENSBTAG00000009328	0.76964
ENSBTAG00000027049	ENSBTAG00000009357	0.7487
ENSBTAG00000027049	ENSBTAG00000009384	0.7068
ENSBTAG00000027049	ENSBTAG00000009449	0.74997
ENSBTAG00000027049	ENSBTAG00000009479	0.73764
ENSBTAG00000027049	ENSBTAG00000009483	0.7649
ENSBTAG00000027049	ENSBTAG00000009486	0.7234
ENSBTAG00000027049	ENSBTAG00000009487	0.75608
ENSBTAG00000027049	ENSBTAG00000009508	0.77156
ENSBTAG00000027049	ENSBTAG00000009526	0.66981
ENSBTAG00000027049	ENSBTAG00000009534	0.74218
ENSBTAG00000027049	ENSBTAG00000009535	0.77934
ENSBTAG00000027049	ENSBTAG00000009547	0.75319
ENSBTAG00000027049	ENSBTAG00000009573	0.67162
ENSBTAG00000027049	ENSBTAG00000009676	0.80828
ENSBTAG00000027049	ENSBTAG00000009683	0.84713
ENSBTAG00000027049	ENSBTAG00000009689	0.84509
ENSBTAG00000027049	ENSBTAG00000009757	0.81796
ENSBTAG00000027049	ENSBTAG00000009795	0.8287
ENSBTAG00000027049	ENSBTAG00000009819	0.78196
ENSBTAG00000027049	ENSBTAG00000009876	0.79581
ENSBTAG00000027049	ENSBTAG00000009881	0.75146
ENSBTAG00000027049	ENSBTAG00000009962	0.73641
ENSBTAG00000027049	ENSBTAG00000009965	0.83082
ENSBTAG00000027049	ENSBTAG00000010013	0.77964
ENSBTAG00000027049	ENSBTAG00000010015	0.72076
ENSBTAG00000027049	ENSBTAG00000010069	0.70947
ENSBTAG00000027049	ENSBTAG00000010157	0.75229
ENSBTAG00000027049	ENSBTAG00000010161	0.7152
ENSBTAG00000027049	ENSBTAG00000010165	0.67335
ENSBTAG00000027049	ENSBTAG00000010181	0.7629
ENSBTAG00000027049	ENSBTAG00000010191	0.65407
ENSBTAG00000027049	ENSBTAG00000010204	0.81496
ENSBTAG00000027049	ENSBTAG00000010232	0.84438
ENSBTAG00000027049	ENSBTAG00000010265	0.75779
ENSBTAG00000027049	ENSBTAG00000010318	0.74261
ENSBTAG00000027049	ENSBTAG00000010321	0.81579
ENSBTAG00000027049	ENSBTAG00000010336	0.70596
ENSBTAG00000027049	ENSBTAG00000010426	0.7107
ENSBTAG00000027049	ENSBTAG00000010472	0.72694
ENSBTAG00000027049	ENSBTAG00000010478	0.82738
ENSBTAG00000027049	ENSBTAG00000010480	0.70983
ENSBTAG00000027049	ENSBTAG00000010481	0.84
ENSBTAG00000027049	ENSBTAG00000010490	0.72363
ENSBTAG00000027049	ENSBTAG00000010493	0.71367
ENSBTAG00000027049	ENSBTAG00000010502	0.78705
ENSBTAG00000027049	ENSBTAG00000010511	0.72963
ENSBTAG00000027049	ENSBTAG00000010513	0.74814
ENSBTAG00000027049	ENSBTAG00000010521	0.74945
ENSBTAG00000027049	ENSBTAG00000010524	0.68162
ENSBTAG00000027049	ENSBTAG00000010559	0.77015
ENSBTAG00000027049	ENSBTAG00000010584	0.86097
ENSBTAG00000027049	ENSBTAG00000010617	0.86791
ENSBTAG00000027049	ENSBTAG00000010624	0.83215
ENSBTAG00000027049	ENSBTAG00000010681	0.75542
ENSBTAG00000027049	ENSBTAG00000010715	0.75763
ENSBTAG00000027049	ENSBTAG00000010731	0.73148
ENSBTAG00000027049	ENSBTAG00000010772	0.78988
ENSBTAG00000027049	ENSBTAG00000010787	0.67664
ENSBTAG00000027049	ENSBTAG00000010791	0.76964
ENSBTAG00000027049	ENSBTAG00000010801	0.71638
ENSBTAG00000027049	ENSBTAG00000010832	0.70902
ENSBTAG00000027049	ENSBTAG00000010880	0.84232
ENSBTAG00000027049	ENSBTAG00000010881	0.6421
ENSBTAG00000027049	ENSBTAG00000010904	0.81984
ENSBTAG00000027049	ENSBTAG00000010957	0.74053
ENSBTAG00000027049	ENSBTAG00000010994	0.75954
ENSBTAG00000027049	ENSBTAG00000010995	0.79947
ENSBTAG00000027049	ENSBTAG00000011111	0.81703
ENSBTAG00000027049	ENSBTAG00000011140	0.75083
ENSBTAG00000027049	ENSBTAG00000011184	0.7518
ENSBTAG00000027049	ENSBTAG00000011212	0.82602
ENSBTAG00000027049	ENSBTAG00000011217	0.71829
ENSBTAG00000027049	ENSBTAG00000011228	0.81545
ENSBTAG00000027049	ENSBTAG00000011358	0.87471
ENSBTAG00000027049	ENSBTAG00000011388	0.81385
ENSBTAG00000027049	ENSBTAG00000011414	0.75311
ENSBTAG00000027049	ENSBTAG00000011424	0.81531
ENSBTAG00000027049	ENSBTAG00000011444	0.76487
ENSBTAG00000027049	ENSBTAG00000011458	0.67354
ENSBTAG00000027049	ENSBTAG00000011461	0.84434
ENSBTAG00000027049	ENSBTAG00000011484	0.71483
ENSBTAG00000027049	ENSBTAG00000011514	0.73608
ENSBTAG00000027049	ENSBTAG00000011528	0.73995
ENSBTAG00000027049	ENSBTAG00000011553	0.80588
ENSBTAG00000027049	ENSBTAG00000011583	0.78416
ENSBTAG00000027049	ENSBTAG00000011624	0.76964
ENSBTAG00000027049	ENSBTAG00000011726	0.71521
ENSBTAG00000027049	ENSBTAG00000011754	0.90691
ENSBTAG00000027049	ENSBTAG00000011760	0.71021
ENSBTAG00000027049	ENSBTAG00000011825	0.71802
ENSBTAG00000027049	ENSBTAG00000011837	0.75248
ENSBTAG00000027049	ENSBTAG00000011843	0.75392
ENSBTAG00000027049	ENSBTAG00000011954	0.85594
ENSBTAG00000027049	ENSBTAG00000011975	0.66956
ENSBTAG00000027049	ENSBTAG00000012037	0.92514
ENSBTAG00000027049	ENSBTAG00000012046	0.81142
ENSBTAG00000027049	ENSBTAG00000012049	0.79202
ENSBTAG00000027049	ENSBTAG00000012058	0.84342
ENSBTAG00000027049	ENSBTAG00000012059	0.73911
ENSBTAG00000027049	ENSBTAG00000012062	0.71626
ENSBTAG00000027049	ENSBTAG00000012072	0.75487
ENSBTAG00000027049	ENSBTAG00000012146	0.76308
ENSBTAG00000027049	ENSBTAG00000012177	0.81898
ENSBTAG00000027049	ENSBTAG00000012232	0.80263
ENSBTAG00000027049	ENSBTAG00000012241	0.81295
ENSBTAG00000027049	ENSBTAG00000012242	0.77587
ENSBTAG00000027049	ENSBTAG00000012319	0.68646
ENSBTAG00000027049	ENSBTAG00000012322	0.74507
ENSBTAG00000027049	ENSBTAG00000012355	0.68126
ENSBTAG00000027049	ENSBTAG00000012366	0.74997
ENSBTAG00000027049	ENSBTAG00000012485	0.71793
ENSBTAG00000027049	ENSBTAG00000012587	0.74205
ENSBTAG00000027049	ENSBTAG00000012594	0.71654
ENSBTAG00000027049	ENSBTAG00000012634	0.81797
ENSBTAG00000027049	ENSBTAG00000012644	0.73351
ENSBTAG00000027049	ENSBTAG00000012649	0.78726
ENSBTAG00000027049	ENSBTAG00000012654	0.66823
ENSBTAG00000027049	ENSBTAG00000012703	0.6622
ENSBTAG00000027049	ENSBTAG00000012726	0.87031
ENSBTAG00000027049	ENSBTAG00000012744	0.74771
ENSBTAG00000027049	ENSBTAG00000012756	0.82867
ENSBTAG00000027049	ENSBTAG00000012790	0.78696
ENSBTAG00000027049	ENSBTAG00000012845	0.72678
ENSBTAG00000027049	ENSBTAG00000012860	0.80728
ENSBTAG00000027049	ENSBTAG00000012927	0.78196
ENSBTAG00000027049	ENSBTAG00000012939	0.78834
ENSBTAG00000027049	ENSBTAG00000012968	0.84308
ENSBTAG00000027049	ENSBTAG00000012989	0.84187
ENSBTAG00000027049	ENSBTAG00000013025	0.74358
ENSBTAG00000027049	ENSBTAG00000013046	0.69805
ENSBTAG00000027049	ENSBTAG00000013084	0.78154
ENSBTAG00000027049	ENSBTAG00000013095	0.76964
ENSBTAG00000027049	ENSBTAG00000013126	0.74086
ENSBTAG00000027049	ENSBTAG00000013169	0.74675
ENSBTAG00000027049	ENSBTAG00000013213	0.67031
ENSBTAG00000027049	ENSBTAG00000013240	0.76087
ENSBTAG00000027049	ENSBTAG00000013253	0.81589
ENSBTAG00000027049	ENSBTAG00000013264	0.79339
ENSBTAG00000027049	ENSBTAG00000013303	0.64866
ENSBTAG00000027049	ENSBTAG00000013315	0.72998
ENSBTAG00000027049	ENSBTAG00000013319	0.71658
ENSBTAG00000027049	ENSBTAG00000013322	0.65839
ENSBTAG00000027049	ENSBTAG00000013337	0.73308
ENSBTAG00000027049	ENSBTAG00000013358	0.67986
ENSBTAG00000027049	ENSBTAG00000013390	0.81066
ENSBTAG00000027049	ENSBTAG00000013391	0.6642
ENSBTAG00000027049	ENSBTAG00000013413	0.73766
ENSBTAG00000027049	ENSBTAG00000013423	0.78871
ENSBTAG00000027049	ENSBTAG00000013440	0.77265
ENSBTAG00000027049	ENSBTAG00000013444	0.80011
ENSBTAG00000027049	ENSBTAG00000013461	0.77068
ENSBTAG00000027049	ENSBTAG00000013563	0.79615
ENSBTAG00000027049	ENSBTAG00000013581	0.68614
ENSBTAG00000027049	ENSBTAG00000013614	0.66777
ENSBTAG00000027049	ENSBTAG00000013623	0.6897
ENSBTAG00000027049	ENSBTAG00000013723	0.8413
ENSBTAG00000027049	ENSBTAG00000013753	0.72249
ENSBTAG00000027049	ENSBTAG00000013866	0.65073
ENSBTAG00000027049	ENSBTAG00000013924	0.88954
ENSBTAG00000027049	ENSBTAG00000013926	0.67626
ENSBTAG00000027049	ENSBTAG00000014068	0.78717
ENSBTAG00000027049	ENSBTAG00000014101	0.79375
ENSBTAG00000027049	ENSBTAG00000014235	0.8476
ENSBTAG00000027049	ENSBTAG00000014238	0.94096
ENSBTAG00000027049	ENSBTAG00000014313	0.70341
ENSBTAG00000027049	ENSBTAG00000014326	0.7452
ENSBTAG00000027049	ENSBTAG00000014353	0.8533
ENSBTAG00000027049	ENSBTAG00000014358	0.68181
ENSBTAG00000027049	ENSBTAG00000014372	0.79679
ENSBTAG00000027049	ENSBTAG00000014388	0.90317
ENSBTAG00000027049	ENSBTAG00000014423	0.77132
ENSBTAG00000027049	ENSBTAG00000014430	0.71033
ENSBTAG00000027049	ENSBTAG00000014450	0.73197
ENSBTAG00000027049	ENSBTAG00000014492	0.76975
ENSBTAG00000027049	ENSBTAG00000014494	0.73236
ENSBTAG00000027049	ENSBTAG00000014498	0.65857
ENSBTAG00000027049	ENSBTAG00000014514	0.71402
ENSBTAG00000027049	ENSBTAG00000014541	0.82611
ENSBTAG00000027049	ENSBTAG00000014547	0.87317
ENSBTAG00000027049	ENSBTAG00000014579	0.80772
ENSBTAG00000027049	ENSBTAG00000014610	0.74416
ENSBTAG00000027049	ENSBTAG00000014643	0.81764
ENSBTAG00000027049	ENSBTAG00000014646	0.71495
ENSBTAG00000027049	ENSBTAG00000014669	0.7415
ENSBTAG00000027049	ENSBTAG00000014695	0.77945
ENSBTAG00000027049	ENSBTAG00000014724	0.74358
ENSBTAG00000027049	ENSBTAG00000014731	0.80544
ENSBTAG00000027049	ENSBTAG00000014820	0.7935
ENSBTAG00000027049	ENSBTAG00000014822	0.73556
ENSBTAG00000027049	ENSBTAG00000014872	0.79462
ENSBTAG00000027049	ENSBTAG00000014873	0.70331
ENSBTAG00000027049	ENSBTAG00000014878	0.74838
ENSBTAG00000027049	ENSBTAG00000014881	0.79456
ENSBTAG00000027049	ENSBTAG00000014883	0.8483
ENSBTAG00000027049	ENSBTAG00000014907	0.78461
ENSBTAG00000027049	ENSBTAG00000014931	0.86429
ENSBTAG00000027049	ENSBTAG00000014956	0.76009
ENSBTAG00000027049	ENSBTAG00000014964	0.72417
ENSBTAG00000027049	ENSBTAG00000015006	0.81681
ENSBTAG00000027049	ENSBTAG00000015009	0.70042
ENSBTAG00000027049	ENSBTAG00000015014	0.74083
ENSBTAG00000027049	ENSBTAG00000015034	0.77216
ENSBTAG00000027049	ENSBTAG00000015074	0.68614
ENSBTAG00000027049	ENSBTAG00000015085	0.65243
ENSBTAG00000027049	ENSBTAG00000015089	0.80653
ENSBTAG00000027049	ENSBTAG00000015090	0.81936
ENSBTAG00000027049	ENSBTAG00000015097	0.71064
ENSBTAG00000027049	ENSBTAG00000015115	0.7775
ENSBTAG00000027049	ENSBTAG00000015117	0.82089
ENSBTAG00000027049	ENSBTAG00000015136	0.88117
ENSBTAG00000027049	ENSBTAG00000015176	0.80661
ENSBTAG00000027049	ENSBTAG00000015177	0.67171
ENSBTAG00000027049	ENSBTAG00000015178	0.73378
ENSBTAG00000027049	ENSBTAG00000015248	0.74013
ENSBTAG00000027049	ENSBTAG00000015255	0.73899
ENSBTAG00000027049	ENSBTAG00000015266	0.77145
ENSBTAG00000027049	ENSBTAG00000015278	0.73465
ENSBTAG00000027049	ENSBTAG00000015283	0.78041
ENSBTAG00000027049	ENSBTAG00000015285	0.8032
ENSBTAG00000027049	ENSBTAG00000015388	0.84518
ENSBTAG00000027049	ENSBTAG00000015426	0.68987
ENSBTAG00000027049	ENSBTAG00000015437	0.80819
ENSBTAG00000027049	ENSBTAG00000015473	0.74737
ENSBTAG00000027049	ENSBTAG00000015486	0.82136
ENSBTAG00000027049	ENSBTAG00000015499	0.71749
ENSBTAG00000027049	ENSBTAG00000015538	0.68293
ENSBTAG00000027049	ENSBTAG00000015559	0.83747
ENSBTAG00000027049	ENSBTAG00000015579	0.76723
ENSBTAG00000027049	ENSBTAG00000015591	0.78078
ENSBTAG00000027049	ENSBTAG00000015598	0.83882
ENSBTAG00000027049	ENSBTAG00000015642	0.79888
ENSBTAG00000027049	ENSBTAG00000015724	0.67464
ENSBTAG00000027049	ENSBTAG00000015798	0.7523
ENSBTAG00000027049	ENSBTAG00000015820	0.73739
ENSBTAG00000027049	ENSBTAG00000015831	0.74422
ENSBTAG00000027049	ENSBTAG00000015853	0.82481
ENSBTAG00000027049	ENSBTAG00000015858	0.7814
ENSBTAG00000027049	ENSBTAG00000015882	0.75526
ENSBTAG00000027049	ENSBTAG00000015892	0.78448
ENSBTAG00000027049	ENSBTAG00000015900	0.724
ENSBTAG00000027049	ENSBTAG00000015935	0.75057
ENSBTAG00000027049	ENSBTAG00000015944	0.79916
ENSBTAG00000027049	ENSBTAG00000015968	0.77057
ENSBTAG00000027049	ENSBTAG00000015989	0.80826
ENSBTAG00000027049	ENSBTAG00000016023	0.73763
ENSBTAG00000027049	ENSBTAG00000016034	0.68181
ENSBTAG00000027049	ENSBTAG00000016037	0.81435
ENSBTAG00000027049	ENSBTAG00000016075	0.88854
ENSBTAG00000027049	ENSBTAG00000016079	0.81165
ENSBTAG00000027049	ENSBTAG00000016133	0.77689
ENSBTAG00000027049	ENSBTAG00000016191	0.75559
ENSBTAG00000027049	ENSBTAG00000016218	0.7894
ENSBTAG00000027049	ENSBTAG00000016224	0.80859
ENSBTAG00000027049	ENSBTAG00000016235	0.7714
ENSBTAG00000027049	ENSBTAG00000016251	0.70313
ENSBTAG00000027049	ENSBTAG00000016264	0.77583
ENSBTAG00000027049	ENSBTAG00000016278	0.71817
ENSBTAG00000027049	ENSBTAG00000016296	0.92313
ENSBTAG00000027049	ENSBTAG00000016313	0.73746
ENSBTAG00000027049	ENSBTAG00000016331	0.70002
ENSBTAG00000027049	ENSBTAG00000016354	0.76469
ENSBTAG00000027049	ENSBTAG00000016432	0.66526
ENSBTAG00000027049	ENSBTAG00000016524	0.77628
ENSBTAG00000027049	ENSBTAG00000016555	0.71982
ENSBTAG00000027049	ENSBTAG00000016559	0.68076
ENSBTAG00000027049	ENSBTAG00000016581	0.86543
ENSBTAG00000027049	ENSBTAG00000016664	0.80404
ENSBTAG00000027049	ENSBTAG00000016680	0.69677
ENSBTAG00000027049	ENSBTAG00000016742	0.70045
ENSBTAG00000027049	ENSBTAG00000016775	0.68112
ENSBTAG00000027049	ENSBTAG00000016810	0.72009
ENSBTAG00000027049	ENSBTAG00000016818	0.79319
ENSBTAG00000027049	ENSBTAG00000016873	0.68079
ENSBTAG00000027049	ENSBTAG00000016896	0.75583
ENSBTAG00000027049	ENSBTAG00000016950	0.79679
ENSBTAG00000027049	ENSBTAG00000016975	0.75622
ENSBTAG00000027049	ENSBTAG00000016977	0.75388
ENSBTAG00000027049	ENSBTAG00000016988	0.83332
ENSBTAG00000027049	ENSBTAG00000016995	0.75174
ENSBTAG00000027049	ENSBTAG00000017002	0.66698
ENSBTAG00000027049	ENSBTAG00000017035	0.77385
ENSBTAG00000027049	ENSBTAG00000017040	0.77015
ENSBTAG00000027049	ENSBTAG00000017067	0.73705
ENSBTAG00000027049	ENSBTAG00000017077	0.72933
ENSBTAG00000027049	ENSBTAG00000017120	0.6932
ENSBTAG00000027049	ENSBTAG00000017191	0.75131
ENSBTAG00000027049	ENSBTAG00000017246	0.82866
ENSBTAG00000027049	ENSBTAG00000017252	0.68252
ENSBTAG00000027049	ENSBTAG00000017280	0.71124
ENSBTAG00000027049	ENSBTAG00000017298	0.78641
ENSBTAG00000027049	ENSBTAG00000017605	0.80368
ENSBTAG00000027049	ENSBTAG00000017616	0.79331
ENSBTAG00000027049	ENSBTAG00000017631	0.72164
ENSBTAG00000027049	ENSBTAG00000017665	0.79397
ENSBTAG00000027049	ENSBTAG00000017685	0.62031
ENSBTAG00000027049	ENSBTAG00000017698	0.84131
ENSBTAG00000027049	ENSBTAG00000017706	0.66728
ENSBTAG00000027049	ENSBTAG00000017710	0.71986
ENSBTAG00000027049	ENSBTAG00000017717	0.76964
ENSBTAG00000027049	ENSBTAG00000017779	0.84775
ENSBTAG00000027049	ENSBTAG00000017873	0.74073
ENSBTAG00000027049	ENSBTAG00000017890	0.76012
ENSBTAG00000027049	ENSBTAG00000018070	0.75475
ENSBTAG00000027049	ENSBTAG00000018071	0.78283
ENSBTAG00000027049	ENSBTAG00000018101	0.75776
ENSBTAG00000027049	ENSBTAG00000018115	0.88531
ENSBTAG00000027049	ENSBTAG00000018170	0.84055
ENSBTAG00000027049	ENSBTAG00000018207	0.71314
ENSBTAG00000027049	ENSBTAG00000018257	0.6747
ENSBTAG00000027049	ENSBTAG00000018278	0.78718
ENSBTAG00000027049	ENSBTAG00000018283	0.793
ENSBTAG00000027049	ENSBTAG00000018285	0.7061
ENSBTAG00000027049	ENSBTAG00000018320	0.7558
ENSBTAG00000027049	ENSBTAG00000018331	0.73444
ENSBTAG00000027049	ENSBTAG00000018339	0.74104
ENSBTAG00000027049	ENSBTAG00000018432	0.77809
ENSBTAG00000027049	ENSBTAG00000018482	0.65812
ENSBTAG00000027049	ENSBTAG00000018483	0.76406
ENSBTAG00000027049	ENSBTAG00000018496	0.83318
ENSBTAG00000027049	ENSBTAG00000018498	0.88868
ENSBTAG00000027049	ENSBTAG00000018506	0.87084
ENSBTAG00000027049	ENSBTAG00000018519	0.64785
ENSBTAG00000027049	ENSBTAG00000018522	0.83587
ENSBTAG00000027049	ENSBTAG00000018530	0.92758
ENSBTAG00000027049	ENSBTAG00000018542	0.85213
ENSBTAG00000027049	ENSBTAG00000018589	0.72452
ENSBTAG00000027049	ENSBTAG00000018593	0.84632
ENSBTAG00000027049	ENSBTAG00000018628	0.79369
ENSBTAG00000027049	ENSBTAG00000018637	0.6507
ENSBTAG00000027049	ENSBTAG00000018663	0.69097
ENSBTAG00000027049	ENSBTAG00000018691	0.60889
ENSBTAG00000027049	ENSBTAG00000018735	0.76229
ENSBTAG00000027049	ENSBTAG00000018783	0.74869
ENSBTAG00000027049	ENSBTAG00000018796	0.93132
ENSBTAG00000027049	ENSBTAG00000018803	0.73986
ENSBTAG00000027049	ENSBTAG00000018813	0.85921
ENSBTAG00000027049	ENSBTAG00000018847	0.74573
ENSBTAG00000027049	ENSBTAG00000018884	0.70345
ENSBTAG00000027049	ENSBTAG00000018918	0.7927
ENSBTAG00000027049	ENSBTAG00000018967	0.7421
ENSBTAG00000027049	ENSBTAG00000019011	0.85865
ENSBTAG00000027049	ENSBTAG00000019025	0.80589
ENSBTAG00000027049	ENSBTAG00000019045	0.84636
ENSBTAG00000027049	ENSBTAG00000019077	0.77039
ENSBTAG00000027049	ENSBTAG00000019096	0.8594
ENSBTAG00000027049	ENSBTAG00000019136	0.80838
ENSBTAG00000027049	ENSBTAG00000019160	0.71148
ENSBTAG00000027049	ENSBTAG00000019163	0.70048
ENSBTAG00000027049	ENSBTAG00000019183	0.8192
ENSBTAG00000027049	ENSBTAG00000019216	0.83579
ENSBTAG00000027049	ENSBTAG00000019297	0.65993
ENSBTAG00000027049	ENSBTAG00000019299	0.71658
ENSBTAG00000027049	ENSBTAG00000019317	0.69206
ENSBTAG00000027049	ENSBTAG00000019436	0.74153
ENSBTAG00000027049	ENSBTAG00000019446	0.87667
ENSBTAG00000027049	ENSBTAG00000019463	0.76022
ENSBTAG00000027049	ENSBTAG00000019521	0.8264
ENSBTAG00000027049	ENSBTAG00000019574	0.79221
ENSBTAG00000027049	ENSBTAG00000019648	0.78434
ENSBTAG00000027049	ENSBTAG00000019667	0.6946
ENSBTAG00000027049	ENSBTAG00000019701	0.81174
ENSBTAG00000027049	ENSBTAG00000019718	0.79366
ENSBTAG00000027049	ENSBTAG00000019782	0.87116
ENSBTAG00000027049	ENSBTAG00000019830	0.69346
ENSBTAG00000027049	ENSBTAG00000019867	0.78855
ENSBTAG00000027049	ENSBTAG00000019891	0.76781
ENSBTAG00000027049	ENSBTAG00000019906	0.87931
ENSBTAG00000027049	ENSBTAG00000019964	0.74732
ENSBTAG00000027049	ENSBTAG00000019998	0.78682
ENSBTAG00000027049	ENSBTAG00000020023	0.7002
ENSBTAG00000027049	ENSBTAG00000020061	0.79146
ENSBTAG00000027049	ENSBTAG00000020123	0.75147
ENSBTAG00000027049	ENSBTAG00000020223	0.84359
ENSBTAG00000027049	ENSBTAG00000020292	0.7961
ENSBTAG00000027049	ENSBTAG00000020395	0.74794
ENSBTAG00000027049	ENSBTAG00000020405	0.79331
ENSBTAG00000027049	ENSBTAG00000020415	0.68876
ENSBTAG00000027049	ENSBTAG00000020429	0.76357
ENSBTAG00000027049	ENSBTAG00000020449	0.77498
ENSBTAG00000027049	ENSBTAG00000020503	0.82904
ENSBTAG00000027049	ENSBTAG00000020518	0.77028
ENSBTAG00000027049	ENSBTAG00000020547	0.8145
ENSBTAG00000027049	ENSBTAG00000020613	0.80134
ENSBTAG00000027049	ENSBTAG00000020747	0.69404
ENSBTAG00000027049	ENSBTAG00000020775	0.75932
ENSBTAG00000027049	ENSBTAG00000020776	0.84633
ENSBTAG00000027049	ENSBTAG00000020798	0.85585
ENSBTAG00000027049	ENSBTAG00000020807	0.7161
ENSBTAG00000027049	ENSBTAG00000020900	0.82157
ENSBTAG00000027049	ENSBTAG00000020905	0.8035
ENSBTAG00000027049	ENSBTAG00000020927	0.66805
ENSBTAG00000027049	ENSBTAG00000020934	0.77332
ENSBTAG00000027049	ENSBTAG00000020939	0.66351
ENSBTAG00000027049	ENSBTAG00000020947	0.64388
ENSBTAG00000027049	ENSBTAG00000020998	0.71899
ENSBTAG00000027049	ENSBTAG00000021008	0.82561
ENSBTAG00000027049	ENSBTAG00000021036	0.74868
ENSBTAG00000027049	ENSBTAG00000021050	0.71443
ENSBTAG00000027049	ENSBTAG00000021061	0.7772
ENSBTAG00000027049	ENSBTAG00000021093	0.69985
ENSBTAG00000027049	ENSBTAG00000021188	0.80711
ENSBTAG00000027049	ENSBTAG00000021192	0.70085
ENSBTAG00000027049	ENSBTAG00000021218	0.75996
ENSBTAG00000027049	ENSBTAG00000021222	0.77697
ENSBTAG00000027049	ENSBTAG00000021227	0.73985
ENSBTAG00000027049	ENSBTAG00000021242	0.77092
ENSBTAG00000027049	ENSBTAG00000021262	0.81757
ENSBTAG00000027049	ENSBTAG00000021288	0.81762
ENSBTAG00000027049	ENSBTAG00000021301	0.87864
ENSBTAG00000027049	ENSBTAG00000021378	0.76707
ENSBTAG00000027049	ENSBTAG00000021394	0.80845
ENSBTAG00000027049	ENSBTAG00000021395	0.82556
ENSBTAG00000027049	ENSBTAG00000021416	0.74532
ENSBTAG00000027049	ENSBTAG00000021421	0.75833
ENSBTAG00000027049	ENSBTAG00000021499	0.71685
ENSBTAG00000027049	ENSBTAG00000021514	0.85589
ENSBTAG00000027049	ENSBTAG00000021611	0.786
ENSBTAG00000027049	ENSBTAG00000021657	0.79527
ENSBTAG00000027049	ENSBTAG00000021688	0.69302
ENSBTAG00000027049	ENSBTAG00000021720	0.84401
ENSBTAG00000027049	ENSBTAG00000021759	0.76366
ENSBTAG00000027049	ENSBTAG00000021776	0.80027
ENSBTAG00000027049	ENSBTAG00000021777	0.67836
ENSBTAG00000027049	ENSBTAG00000021785	0.83186
ENSBTAG00000027049	ENSBTAG00000021796	0.79976
ENSBTAG00000027049	ENSBTAG00000021802	0.779
ENSBTAG00000027049	ENSBTAG00000021836	0.77065
ENSBTAG00000027049	ENSBTAG00000021893	0.71636
ENSBTAG00000027049	ENSBTAG00000021931	0.77444
ENSBTAG00000027049	ENSBTAG00000021944	0.78171
ENSBTAG00000027049	ENSBTAG00000022009	0.76259
ENSBTAG00000027049	ENSBTAG00000022027	0.69577
ENSBTAG00000027049	ENSBTAG00000022158	0.83342
ENSBTAG00000027049	ENSBTAG00000022204	0.71916
ENSBTAG00000027049	ENSBTAG00000022293	0.70545
ENSBTAG00000027049	ENSBTAG00000022314	0.83766
ENSBTAG00000027049	ENSBTAG00000022382	0.82081
ENSBTAG00000027049	ENSBTAG00000022721	0.6704
ENSBTAG00000027049	ENSBTAG00000023039	0.76775
ENSBTAG00000027049	ENSBTAG00000023333	0.72668
ENSBTAG00000027049	ENSBTAG00000023384	0.65457
ENSBTAG00000027049	ENSBTAG00000023415	0.68883
ENSBTAG00000027049	ENSBTAG00000023417	0.7642
ENSBTAG00000027049	ENSBTAG00000023452	0.7864
ENSBTAG00000027049	ENSBTAG00000023487	0.74681
ENSBTAG00000027049	ENSBTAG00000023600	0.682
ENSBTAG00000027049	ENSBTAG00000023601	0.72357
ENSBTAG00000027049	ENSBTAG00000023787	0.69219
ENSBTAG00000027049	ENSBTAG00000023792	0.7961
ENSBTAG00000027049	ENSBTAG00000023920	0.67464
ENSBTAG00000027049	ENSBTAG00000024097	0.78198
ENSBTAG00000027049	ENSBTAG00000024450	0.77989
ENSBTAG00000027049	ENSBTAG00000024549	0.78481
ENSBTAG00000027049	ENSBTAG00000024929	0.91866
ENSBTAG00000027049	ENSBTAG00000025001	0.82788
ENSBTAG00000027049	ENSBTAG00000025121	0.73578
ENSBTAG00000027049	ENSBTAG00000025161	0.74949
ENSBTAG00000027049	ENSBTAG00000025401	0.72034
ENSBTAG00000027049	ENSBTAG00000025413	0.83599
ENSBTAG00000027049	ENSBTAG00000025593	0.69663
ENSBTAG00000027049	ENSBTAG00000025606	0.66573
ENSBTAG00000027049	ENSBTAG00000025617	0.7177
ENSBTAG00000027049	ENSBTAG00000025632	0.85195
ENSBTAG00000027049	ENSBTAG00000025762	0.6956
ENSBTAG00000027049	ENSBTAG00000025778	0.90484
ENSBTAG00000027049	ENSBTAG00000025809	0.81726
ENSBTAG00000027049	ENSBTAG00000025830	0.73576
ENSBTAG00000027049	ENSBTAG00000026191	0.7311
ENSBTAG00000027049	ENSBTAG00000026248	0.79196
ENSBTAG00000027049	ENSBTAG00000026275	0.73563
ENSBTAG00000027049	ENSBTAG00000026327	0.83165
ENSBTAG00000027049	ENSBTAG00000026415	0.79278
ENSBTAG00000027049	ENSBTAG00000026428	0.69184
ENSBTAG00000027049	ENSBTAG00000026829	0.72097
ENSBTAG00000027049	ENSBTAG00000027361	0.79184
ENSBTAG00000027049	ENSBTAG00000027375	0.66891
ENSBTAG00000027049	ENSBTAG00000027390	0.84186
ENSBTAG00000027049	ENSBTAG00000030164	0.7662
ENSBTAG00000027049	ENSBTAG00000030170	0.71426
ENSBTAG00000027049	ENSBTAG00000030302	0.83538
ENSBTAG00000027049	ENSBTAG00000030335	0.79075
ENSBTAG00000027049	ENSBTAG00000030384	0.74276
ENSBTAG00000027049	ENSBTAG00000030503	0.73718
ENSBTAG00000027049	ENSBTAG00000030592	0.81595
ENSBTAG00000027049	ENSBTAG00000030608	0.71255
ENSBTAG00000027049	ENSBTAG00000030650	0.67441
ENSBTAG00000027049	ENSBTAG00000030769	0.73182
ENSBTAG00000027049	ENSBTAG00000030915	0.73146
ENSBTAG00000027049	ENSBTAG00000031249	0.79557
ENSBTAG00000027049	ENSBTAG00000031252	0.70259
ENSBTAG00000027049	ENSBTAG00000031631	0.7142
ENSBTAG00000027049	ENSBTAG00000031688	0.72248
ENSBTAG00000027049	ENSBTAG00000031788	0.77048
ENSBTAG00000027049	ENSBTAG00000031793	0.77211
ENSBTAG00000027049	ENSBTAG00000031875	0.80887
ENSBTAG00000027049	ENSBTAG00000032331	0.72862
ENSBTAG00000027049	ENSBTAG00000032374	0.77277
ENSBTAG00000027049	ENSBTAG00000032687	0.76964
ENSBTAG00000027049	ENSBTAG00000032738	0.70754
ENSBTAG00000027049	ENSBTAG00000032821	0.6962
ENSBTAG00000027049	ENSBTAG00000032846	0.68332
ENSBTAG00000027049	ENSBTAG00000033008	0.74905
ENSBTAG00000027049	ENSBTAG00000033284	0.81492
ENSBTAG00000027049	ENSBTAG00000033543	0.76959
ENSBTAG00000027049	ENSBTAG00000033747	0.79303
ENSBTAG00000027049	ENSBTAG00000034796	0.78128
ENSBTAG00000027049	ENSBTAG00000034925	0.87688
ENSBTAG00000027049	ENSBTAG00000035247	0.85016
ENSBTAG00000027049	ENSBTAG00000035254	0.78793
ENSBTAG00000027049	ENSBTAG00000037493	0.86028
ENSBTAG00000027049	ENSBTAG00000037882	0.7975
ENSBTAG00000027049	ENSBTAG00000037929	0.84131
ENSBTAG00000027049	ENSBTAG00000037972	0.76689
ENSBTAG00000027049	ENSBTAG00000038186	0.75984
ENSBTAG00000027049	ENSBTAG00000038228	0.82979
ENSBTAG00000027049	ENSBTAG00000038275	0.76964
ENSBTAG00000027049	ENSBTAG00000038277	0.73913
ENSBTAG00000027049	ENSBTAG00000038412	0.76964
ENSBTAG00000027049	ENSBTAG00000038745	0.7727
ENSBTAG00000027049	ENSBTAG00000038783	0.78971
ENSBTAG00000027049	ENSBTAG00000038842	0.86892
ENSBTAG00000027049	ENSBTAG00000038929	0.63638
ENSBTAG00000027049	ENSBTAG00000039090	0.69883
ENSBTAG00000027049	ENSBTAG00000039138	0.79904
ENSBTAG00000027049	ENSBTAG00000039161	0.63705
ENSBTAG00000027049	ENSBTAG00000039555	0.71282
ENSBTAG00000027049	ENSBTAG00000039657	0.7597
ENSBTAG00000027049	ENSBTAG00000039720	0.67593
ENSBTAG00000027049	ENSBTAG00000039888	0.71425
ENSBTAG00000027049	ENSBTAG00000039951	0.73048
ENSBTAG00000027049	ENSBTAG00000039954	0.7122
ENSBTAG00000027049	ENSBTAG00000039970	0.84131
ENSBTAG00000027049	ENSBTAG00000040295	0.80821
ENSBTAG00000027049	ENSBTAG00000040298	0.7445
ENSBTAG00000027049	ENSBTAG00000040333	0.85007
ENSBTAG00000027049	ENSBTAG00000040494	0.79587
ENSBTAG00000027049	ENSBTAG00000044029	0.78643
ENSBTAG00000027049	ENSBTAG00000044040	0.80516
ENSBTAG00000027049	ENSBTAG00000044079	0.79011
ENSBTAG00000027049	ENSBTAG00000045510	0.74753
ENSBTAG00000027049	ENSBTAG00000045567	0.69154
ENSBTAG00000027049	ENSBTAG00000045757	0.72708
ENSBTAG00000027049	ENSBTAG00000045957	0.72659
ENSBTAG00000027049	ENSBTAG00000046017	0.72044
ENSBTAG00000027049	ENSBTAG00000046019	0.84083
ENSBTAG00000027049	ENSBTAG00000046250	0.76964
ENSBTAG00000027049	ENSBTAG00000046406	0.70924
ENSBTAG00000027049	ENSBTAG00000046415	0.68009
ENSBTAG00000027049	ENSBTAG00000046502	0.75479
ENSBTAG00000027049	ENSBTAG00000046548	0.83288
ENSBTAG00000027049	ENSBTAG00000046670	0.69537
ENSBTAG00000027049	ENSBTAG00000046712	0.70442
ENSBTAG00000027049	ENSBTAG00000046725	0.856
ENSBTAG00000027049	ENSBTAG00000046786	0.83348
ENSBTAG00000027049	ENSBTAG00000046936	0.77346
ENSBTAG00000027049	ENSBTAG00000046979	0.83275
ENSBTAG00000027049	ENSBTAG00000047203	0.68858
ENSBTAG00000027049	ENSBTAG00000047214	0.86782
ENSBTAG00000027049	ENSBTAG00000047278	0.80426
ENSBTAG00000027049	ENSBTAG00000047482	0.70816
ENSBTAG00000027049	ENSBTAG00000047706	0.65582
ENSBTAG00000027049	ENSBTAG00000047787	0.78911
ENSBTAG00000027049	ENSBTAG00000048010	0.75439
ENSBTAG00000027049	ENSBTAG00000048090	0.82678
ENSBTAG00000027049	ENSBTAG00000048123	0.65923
ENSBTAG00000027049	ENSBTAG00000048125	0.57574
ENSBTAG00000027049	ENSBTAG00000048229	0.75528
ENSBTAG00000027049	ENSBTAG00000048234	0.78228
ENSBTAG00000027049	ENSBTAG00000048269	0.6726
ENSBTAG00000010952	bta-miR-122	0.88727
ENSBTAG00000010952	bta-miR-1291	0.88398
ENSBTAG00000010952	bta-miR-146b	0.72058
ENSBTAG00000010952	bta-miR-2308	0.88398
ENSBTAG00000010952	bta-miR-24-3p	0.88398
ENSBTAG00000010952	bta-miR-376d	0.88398
ENSBTAG00000010952	bta-miR-656	0.88398
ENSBTAG00000010952	ENSBTAG00000000033	0.82728
ENSBTAG00000010952	ENSBTAG00000000046	0.7439
ENSBTAG00000010952	ENSBTAG00000000066	0.78526
ENSBTAG00000010952	ENSBTAG00000000106	0.76141
ENSBTAG00000010952	ENSBTAG00000000162	0.74246
ENSBTAG00000010952	ENSBTAG00000000177	0.93047
ENSBTAG00000010952	ENSBTAG00000000182	0.86464
ENSBTAG00000010952	ENSBTAG00000000203	0.83684
ENSBTAG00000010952	ENSBTAG00000000218	0.73109
ENSBTAG00000010952	ENSBTAG00000000273	0.73585
ENSBTAG00000010952	ENSBTAG00000000297	0.73456
ENSBTAG00000010952	ENSBTAG00000000347	0.72719
ENSBTAG00000010952	ENSBTAG00000000404	0.79626
ENSBTAG00000010952	ENSBTAG00000000434	0.8004
ENSBTAG00000010952	ENSBTAG00000000440	0.81639
ENSBTAG00000010952	ENSBTAG00000000448	0.78944
ENSBTAG00000010952	ENSBTAG00000000451	0.7281
ENSBTAG00000010952	ENSBTAG00000000502	0.78409
ENSBTAG00000010952	ENSBTAG00000000524	0.70116
ENSBTAG00000010952	ENSBTAG00000000539	0.87075
ENSBTAG00000010952	ENSBTAG00000000550	0.78386
ENSBTAG00000010952	ENSBTAG00000000562	0.72611
ENSBTAG00000010952	ENSBTAG00000000608	0.67363
ENSBTAG00000010952	ENSBTAG00000000622	0.76457
ENSBTAG00000010952	ENSBTAG00000000640	0.73112
ENSBTAG00000010952	ENSBTAG00000000694	0.71238
ENSBTAG00000010952	ENSBTAG00000000705	0.77546
ENSBTAG00000010952	ENSBTAG00000000715	0.75718
ENSBTAG00000010952	ENSBTAG00000000759	0.76962
ENSBTAG00000010952	ENSBTAG00000000786	0.82294
ENSBTAG00000010952	ENSBTAG00000000789	0.80431
ENSBTAG00000010952	ENSBTAG00000000795	0.79986
ENSBTAG00000010952	ENSBTAG00000000810	0.76269
ENSBTAG00000010952	ENSBTAG00000000894	0.86163
ENSBTAG00000010952	ENSBTAG00000000898	0.72313
ENSBTAG00000010952	ENSBTAG00000000913	0.8433
ENSBTAG00000010952	ENSBTAG00000000940	0.72869
ENSBTAG00000010952	ENSBTAG00000000961	0.74039
ENSBTAG00000010952	ENSBTAG00000001036	0.71018
ENSBTAG00000010952	ENSBTAG00000001038	0.77067
ENSBTAG00000010952	ENSBTAG00000001063	0.79779
ENSBTAG00000010952	ENSBTAG00000001138	0.87311
ENSBTAG00000010952	ENSBTAG00000001171	0.66892
ENSBTAG00000010952	ENSBTAG00000001212	0.75943
ENSBTAG00000010952	ENSBTAG00000001296	0.78654
ENSBTAG00000010952	ENSBTAG00000001303	0.77594
ENSBTAG00000010952	ENSBTAG00000001311	0.79256
ENSBTAG00000010952	ENSBTAG00000001342	0.71493
ENSBTAG00000010952	ENSBTAG00000001344	0.82895
ENSBTAG00000010952	ENSBTAG00000001364	0.8181
ENSBTAG00000010952	ENSBTAG00000001367	0.72266
ENSBTAG00000010952	ENSBTAG00000001415	0.75533
ENSBTAG00000010952	ENSBTAG00000001521	0.78205
ENSBTAG00000010952	ENSBTAG00000001530	0.88398
ENSBTAG00000010952	ENSBTAG00000001565	0.71717
ENSBTAG00000010952	ENSBTAG00000001601	0.82095
ENSBTAG00000010952	ENSBTAG00000001612	0.7694
ENSBTAG00000010952	ENSBTAG00000001626	0.71005
ENSBTAG00000010952	ENSBTAG00000001635	0.76249
ENSBTAG00000010952	ENSBTAG00000001637	0.78356
ENSBTAG00000010952	ENSBTAG00000001704	0.81995
ENSBTAG00000010952	ENSBTAG00000001721	0.74367
ENSBTAG00000010952	ENSBTAG00000001773	0.92815
ENSBTAG00000010952	ENSBTAG00000001774	0.82257
ENSBTAG00000010952	ENSBTAG00000001777	0.8578
ENSBTAG00000010952	ENSBTAG00000001778	0.74274
ENSBTAG00000010952	ENSBTAG00000001780	0.82385
ENSBTAG00000010952	ENSBTAG00000001848	0.80585
ENSBTAG00000010952	ENSBTAG00000001892	0.76017
ENSBTAG00000010952	ENSBTAG00000001933	0.82149
ENSBTAG00000010952	ENSBTAG00000001937	0.81238
ENSBTAG00000010952	ENSBTAG00000001948	0.92596
ENSBTAG00000010952	ENSBTAG00000001962	0.64899
ENSBTAG00000010952	ENSBTAG00000001966	0.6927
ENSBTAG00000010952	ENSBTAG00000002000	0.88484
ENSBTAG00000010952	ENSBTAG00000002012	0.83666
ENSBTAG00000010952	ENSBTAG00000002038	0.7588
ENSBTAG00000010952	ENSBTAG00000002094	0.82865
ENSBTAG00000010952	ENSBTAG00000002098	0.78842
ENSBTAG00000010952	ENSBTAG00000002203	0.73601
ENSBTAG00000010952	ENSBTAG00000002238	0.8929
ENSBTAG00000010952	ENSBTAG00000002242	0.73081
ENSBTAG00000010952	ENSBTAG00000002282	0.79819
ENSBTAG00000010952	ENSBTAG00000002315	0.7108
ENSBTAG00000010952	ENSBTAG00000002326	0.7137
ENSBTAG00000010952	ENSBTAG00000002332	0.71668
ENSBTAG00000010952	ENSBTAG00000002346	0.73805
ENSBTAG00000010952	ENSBTAG00000002369	0.79687
ENSBTAG00000010952	ENSBTAG00000002377	0.84574
ENSBTAG00000010952	ENSBTAG00000002404	0.74616
ENSBTAG00000010952	ENSBTAG00000002415	0.75856
ENSBTAG00000010952	ENSBTAG00000002457	0.70923
ENSBTAG00000010952	ENSBTAG00000002463	0.75437
ENSBTAG00000010952	ENSBTAG00000002501	0.76497
ENSBTAG00000010952	ENSBTAG00000002507	0.77163
ENSBTAG00000010952	ENSBTAG00000002534	0.73045
ENSBTAG00000010952	ENSBTAG00000002591	0.71848
ENSBTAG00000010952	ENSBTAG00000002610	0.70743
ENSBTAG00000010952	ENSBTAG00000002634	0.67159
ENSBTAG00000010952	ENSBTAG00000002648	0.87016
ENSBTAG00000010952	ENSBTAG00000002654	0.72402
ENSBTAG00000010952	ENSBTAG00000002676	0.88443
ENSBTAG00000010952	ENSBTAG00000002678	0.75345
ENSBTAG00000010952	ENSBTAG00000002709	0.61794
ENSBTAG00000010952	ENSBTAG00000002734	0.74274
ENSBTAG00000010952	ENSBTAG00000002745	0.89392
ENSBTAG00000010952	ENSBTAG00000002784	0.8273
ENSBTAG00000010952	ENSBTAG00000002808	0.70729
ENSBTAG00000010952	ENSBTAG00000002829	0.81295
ENSBTAG00000010952	ENSBTAG00000002849	0.70116
ENSBTAG00000010952	ENSBTAG00000002863	0.71022
ENSBTAG00000010952	ENSBTAG00000002871	0.79892
ENSBTAG00000010952	ENSBTAG00000002874	0.79975
ENSBTAG00000010952	ENSBTAG00000002879	0.69519
ENSBTAG00000010952	ENSBTAG00000002944	0.74237
ENSBTAG00000010952	ENSBTAG00000002953	0.8881
ENSBTAG00000010952	ENSBTAG00000002971	0.88259
ENSBTAG00000010952	ENSBTAG00000002999	0.86769
ENSBTAG00000010952	ENSBTAG00000003079	0.62113
ENSBTAG00000010952	ENSBTAG00000003162	0.7257
ENSBTAG00000010952	ENSBTAG00000003201	0.64902
ENSBTAG00000010952	ENSBTAG00000003205	0.80166
ENSBTAG00000010952	ENSBTAG00000003229	0.87021
ENSBTAG00000010952	ENSBTAG00000003263	0.83604
ENSBTAG00000010952	ENSBTAG00000003340	0.82013
ENSBTAG00000010952	ENSBTAG00000003388	0.81915
ENSBTAG00000010952	ENSBTAG00000003422	0.85463
ENSBTAG00000010952	ENSBTAG00000003442	0.84317
ENSBTAG00000010952	ENSBTAG00000003505	0.79264
ENSBTAG00000010952	ENSBTAG00000003609	0.74541
ENSBTAG00000010952	ENSBTAG00000003617	0.73733
ENSBTAG00000010952	ENSBTAG00000003642	0.79039
ENSBTAG00000010952	ENSBTAG00000003705	0.72196
ENSBTAG00000010952	ENSBTAG00000003728	0.81863
ENSBTAG00000010952	ENSBTAG00000003764	0.67385
ENSBTAG00000010952	ENSBTAG00000003826	0.79143
ENSBTAG00000010952	ENSBTAG00000003830	0.74563
ENSBTAG00000010952	ENSBTAG00000003846	0.84042
ENSBTAG00000010952	ENSBTAG00000003997	0.81189
ENSBTAG00000010952	ENSBTAG00000004072	0.77481
ENSBTAG00000010952	ENSBTAG00000004108	0.74747
ENSBTAG00000010952	ENSBTAG00000004118	0.81501
ENSBTAG00000010952	ENSBTAG00000004161	0.87532
ENSBTAG00000010952	ENSBTAG00000004199	0.75007
ENSBTAG00000010952	ENSBTAG00000004208	0.81139
ENSBTAG00000010952	ENSBTAG00000004268	0.79073
ENSBTAG00000010952	ENSBTAG00000004290	0.78235
ENSBTAG00000010952	ENSBTAG00000004313	0.88398
ENSBTAG00000010952	ENSBTAG00000004374	0.78336
ENSBTAG00000010952	ENSBTAG00000004379	0.87727
ENSBTAG00000010952	ENSBTAG00000004421	0.6912
ENSBTAG00000010952	ENSBTAG00000004476	0.75185
ENSBTAG00000010952	ENSBTAG00000004544	0.80303
ENSBTAG00000010952	ENSBTAG00000004554	0.74654
ENSBTAG00000010952	ENSBTAG00000004558	0.84627
ENSBTAG00000010952	ENSBTAG00000004654	0.77758
ENSBTAG00000010952	ENSBTAG00000004664	0.82029
ENSBTAG00000010952	ENSBTAG00000004747	0.65964
ENSBTAG00000010952	ENSBTAG00000004803	0.78071
ENSBTAG00000010952	ENSBTAG00000004823	0.82206
ENSBTAG00000010952	ENSBTAG00000004871	0.78277
ENSBTAG00000010952	ENSBTAG00000004915	0.75242
ENSBTAG00000010952	ENSBTAG00000004930	0.69642
ENSBTAG00000010952	ENSBTAG00000005057	0.88412
ENSBTAG00000010952	ENSBTAG00000005127	0.78601
ENSBTAG00000010952	ENSBTAG00000005163	0.74748
ENSBTAG00000010952	ENSBTAG00000005181	0.81342
ENSBTAG00000010952	ENSBTAG00000005186	0.82611
ENSBTAG00000010952	ENSBTAG00000005211	0.74231
ENSBTAG00000010952	ENSBTAG00000005215	0.65138
ENSBTAG00000010952	ENSBTAG00000005275	0.89676
ENSBTAG00000010952	ENSBTAG00000005290	0.94902
ENSBTAG00000010952	ENSBTAG00000005296	0.79561
ENSBTAG00000010952	ENSBTAG00000005304	0.78737
ENSBTAG00000010952	ENSBTAG00000005333	0.82099
ENSBTAG00000010952	ENSBTAG00000005345	0.72565
ENSBTAG00000010952	ENSBTAG00000005373	0.75818
ENSBTAG00000010952	ENSBTAG00000005384	0.90161
ENSBTAG00000010952	ENSBTAG00000005403	0.80164
ENSBTAG00000010952	ENSBTAG00000005441	0.74212
ENSBTAG00000010952	ENSBTAG00000005534	0.85777
ENSBTAG00000010952	ENSBTAG00000005573	0.77276
ENSBTAG00000010952	ENSBTAG00000005578	0.71714
ENSBTAG00000010952	ENSBTAG00000005620	0.83865
ENSBTAG00000010952	ENSBTAG00000005664	0.73264
ENSBTAG00000010952	ENSBTAG00000005792	0.79143
ENSBTAG00000010952	ENSBTAG00000005808	0.80355
ENSBTAG00000010952	ENSBTAG00000005824	0.71668
ENSBTAG00000010952	ENSBTAG00000005843	0.86151
ENSBTAG00000010952	ENSBTAG00000005854	0.83653
ENSBTAG00000010952	ENSBTAG00000005907	0.8114
ENSBTAG00000010952	ENSBTAG00000005933	0.643
ENSBTAG00000010952	ENSBTAG00000005969	0.74343
ENSBTAG00000010952	ENSBTAG00000005974	0.79128
ENSBTAG00000010952	ENSBTAG00000005986	0.76781
ENSBTAG00000010952	ENSBTAG00000006065	0.75259
ENSBTAG00000010952	ENSBTAG00000006075	0.86339
ENSBTAG00000010952	ENSBTAG00000006104	0.88967
ENSBTAG00000010952	ENSBTAG00000006134	0.87642
ENSBTAG00000010952	ENSBTAG00000006165	0.86764
ENSBTAG00000010952	ENSBTAG00000006199	0.81099
ENSBTAG00000010952	ENSBTAG00000006202	0.72303
ENSBTAG00000010952	ENSBTAG00000006342	0.79355
ENSBTAG00000010952	ENSBTAG00000006346	0.69234
ENSBTAG00000010952	ENSBTAG00000006374	0.7811
ENSBTAG00000010952	ENSBTAG00000006383	0.76299
ENSBTAG00000010952	ENSBTAG00000006396	0.80178
ENSBTAG00000010952	ENSBTAG00000006411	0.7059
ENSBTAG00000010952	ENSBTAG00000006414	0.85071
ENSBTAG00000010952	ENSBTAG00000006416	0.81267
ENSBTAG00000010952	ENSBTAG00000006419	0.84042
ENSBTAG00000010952	ENSBTAG00000006424	0.79408
ENSBTAG00000010952	ENSBTAG00000006441	0.75872
ENSBTAG00000010952	ENSBTAG00000006487	0.77466
ENSBTAG00000010952	ENSBTAG00000006495	0.7783
ENSBTAG00000010952	ENSBTAG00000006508	0.88398
ENSBTAG00000010952	ENSBTAG00000006563	0.80336
ENSBTAG00000010952	ENSBTAG00000006564	0.78881
ENSBTAG00000010952	ENSBTAG00000006607	0.72028
ENSBTAG00000010952	ENSBTAG00000006644	0.72694
ENSBTAG00000010952	ENSBTAG00000006646	0.67405
ENSBTAG00000010952	ENSBTAG00000006656	0.6809
ENSBTAG00000010952	ENSBTAG00000006693	0.73933
ENSBTAG00000010952	ENSBTAG00000006702	0.79125
ENSBTAG00000010952	ENSBTAG00000006755	0.73445
ENSBTAG00000010952	ENSBTAG00000006767	0.84255
ENSBTAG00000010952	ENSBTAG00000006795	0.80137
ENSBTAG00000010952	ENSBTAG00000006816	0.65363
ENSBTAG00000010952	ENSBTAG00000006881	0.88668
ENSBTAG00000010952	ENSBTAG00000006910	0.69265
ENSBTAG00000010952	ENSBTAG00000006936	0.87413
ENSBTAG00000010952	ENSBTAG00000006958	0.86
ENSBTAG00000010952	ENSBTAG00000006969	0.81858
ENSBTAG00000010952	ENSBTAG00000007015	0.68349
ENSBTAG00000010952	ENSBTAG00000007123	0.72149
ENSBTAG00000010952	ENSBTAG00000007139	0.71342
ENSBTAG00000010952	ENSBTAG00000007142	0.8452
ENSBTAG00000010952	ENSBTAG00000007147	0.8032
ENSBTAG00000010952	ENSBTAG00000007160	0.73526
ENSBTAG00000010952	ENSBTAG00000007343	0.81783
ENSBTAG00000010952	ENSBTAG00000007363	0.81273
ENSBTAG00000010952	ENSBTAG00000007367	0.87959
ENSBTAG00000010952	ENSBTAG00000007375	0.71614
ENSBTAG00000010952	ENSBTAG00000007385	0.83804
ENSBTAG00000010952	ENSBTAG00000007387	0.78369
ENSBTAG00000010952	ENSBTAG00000007390	0.6752
ENSBTAG00000010952	ENSBTAG00000007510	0.72419
ENSBTAG00000010952	ENSBTAG00000007572	0.83151
ENSBTAG00000010952	ENSBTAG00000007658	0.68197
ENSBTAG00000010952	ENSBTAG00000007702	0.80502
ENSBTAG00000010952	ENSBTAG00000007725	0.87821
ENSBTAG00000010952	ENSBTAG00000007737	0.85295
ENSBTAG00000010952	ENSBTAG00000007756	0.71203
ENSBTAG00000010952	ENSBTAG00000007797	0.87385
ENSBTAG00000010952	ENSBTAG00000007812	0.75644
ENSBTAG00000010952	ENSBTAG00000007836	0.90391
ENSBTAG00000010952	ENSBTAG00000007844	0.76485
ENSBTAG00000010952	ENSBTAG00000007871	0.8571
ENSBTAG00000010952	ENSBTAG00000007878	0.75483
ENSBTAG00000010952	ENSBTAG00000007900	0.8249
ENSBTAG00000010952	ENSBTAG00000007913	0.83028
ENSBTAG00000010952	ENSBTAG00000008034	0.70171
ENSBTAG00000010952	ENSBTAG00000008054	0.85348
ENSBTAG00000010952	ENSBTAG00000008074	0.69899
ENSBTAG00000010952	ENSBTAG00000008090	0.7531
ENSBTAG00000010952	ENSBTAG00000008118	0.87461
ENSBTAG00000010952	ENSBTAG00000008135	0.86299
ENSBTAG00000010952	ENSBTAG00000008185	0.73991
ENSBTAG00000010952	ENSBTAG00000008251	0.84024
ENSBTAG00000010952	ENSBTAG00000008292	0.76456
ENSBTAG00000010952	ENSBTAG00000008303	0.88204
ENSBTAG00000010952	ENSBTAG00000008310	0.83374
ENSBTAG00000010952	ENSBTAG00000008314	0.88255
ENSBTAG00000010952	ENSBTAG00000008347	0.81555
ENSBTAG00000010952	ENSBTAG00000008394	0.85823
ENSBTAG00000010952	ENSBTAG00000008435	0.69037
ENSBTAG00000010952	ENSBTAG00000008439	0.77675
ENSBTAG00000010952	ENSBTAG00000008498	0.81857
ENSBTAG00000010952	ENSBTAG00000008543	0.74819
ENSBTAG00000010952	ENSBTAG00000008570	0.81837
ENSBTAG00000010952	ENSBTAG00000008578	0.80673
ENSBTAG00000010952	ENSBTAG00000008590	0.80243
ENSBTAG00000010952	ENSBTAG00000008642	0.74371
ENSBTAG00000010952	ENSBTAG00000008661	0.75633
ENSBTAG00000010952	ENSBTAG00000008683	0.84568
ENSBTAG00000010952	ENSBTAG00000008688	0.64846
ENSBTAG00000010952	ENSBTAG00000008692	0.84378
ENSBTAG00000010952	ENSBTAG00000008763	0.76954
ENSBTAG00000010952	ENSBTAG00000008765	0.67573
ENSBTAG00000010952	ENSBTAG00000008801	0.85598
ENSBTAG00000010952	ENSBTAG00000008840	0.67915
ENSBTAG00000010952	ENSBTAG00000008893	0.69735
ENSBTAG00000010952	ENSBTAG00000008895	0.90084
ENSBTAG00000010952	ENSBTAG00000008913	0.84747
ENSBTAG00000010952	ENSBTAG00000008935	0.80439
ENSBTAG00000010952	ENSBTAG00000008962	0.70833
ENSBTAG00000010952	ENSBTAG00000008964	0.77831
ENSBTAG00000010952	ENSBTAG00000008990	0.82374
ENSBTAG00000010952	ENSBTAG00000009005	0.7655
ENSBTAG00000010952	ENSBTAG00000009087	0.80034
ENSBTAG00000010952	ENSBTAG00000009190	0.73823
ENSBTAG00000010952	ENSBTAG00000009209	0.64989
ENSBTAG00000010952	ENSBTAG00000009246	0.77781
ENSBTAG00000010952	ENSBTAG00000009275	0.74922
ENSBTAG00000010952	ENSBTAG00000009281	0.83158
ENSBTAG00000010952	ENSBTAG00000009304	0.72906
ENSBTAG00000010952	ENSBTAG00000009307	0.75805
ENSBTAG00000010952	ENSBTAG00000009310	0.70812
ENSBTAG00000010952	ENSBTAG00000009328	0.88398
ENSBTAG00000010952	ENSBTAG00000009334	0.65901
ENSBTAG00000010952	ENSBTAG00000009345	0.85999
ENSBTAG00000010952	ENSBTAG00000009351	0.72896
ENSBTAG00000010952	ENSBTAG00000009414	0.81675
ENSBTAG00000010952	ENSBTAG00000009449	0.71752
ENSBTAG00000010952	ENSBTAG00000009476	0.71253
ENSBTAG00000010952	ENSBTAG00000009479	0.84497
ENSBTAG00000010952	ENSBTAG00000009487	0.86658
ENSBTAG00000010952	ENSBTAG00000009508	0.78957
ENSBTAG00000010952	ENSBTAG00000009517	0.85262
ENSBTAG00000010952	ENSBTAG00000009522	0.71437
ENSBTAG00000010952	ENSBTAG00000009533	0.82781
ENSBTAG00000010952	ENSBTAG00000009534	0.84831
ENSBTAG00000010952	ENSBTAG00000009535	0.82615
ENSBTAG00000010952	ENSBTAG00000009547	0.76877
ENSBTAG00000010952	ENSBTAG00000009562	0.71491
ENSBTAG00000010952	ENSBTAG00000009683	0.75674
ENSBTAG00000010952	ENSBTAG00000009689	0.84189
ENSBTAG00000010952	ENSBTAG00000009707	0.88289
ENSBTAG00000010952	ENSBTAG00000009743	0.73746
ENSBTAG00000010952	ENSBTAG00000009757	0.85097
ENSBTAG00000010952	ENSBTAG00000009819	0.71912
ENSBTAG00000010952	ENSBTAG00000009824	0.68846
ENSBTAG00000010952	ENSBTAG00000009876	0.89123
ENSBTAG00000010952	ENSBTAG00000009881	0.72305
ENSBTAG00000010952	ENSBTAG00000009902	0.71333
ENSBTAG00000010952	ENSBTAG00000009914	0.8331
ENSBTAG00000010952	ENSBTAG00000009928	0.90886
ENSBTAG00000010952	ENSBTAG00000009950	0.8503
ENSBTAG00000010952	ENSBTAG00000009951	0.66355
ENSBTAG00000010952	ENSBTAG00000009960	0.76757
ENSBTAG00000010952	ENSBTAG00000009962	0.90939
ENSBTAG00000010952	ENSBTAG00000009965	0.71393
ENSBTAG00000010952	ENSBTAG00000009972	0.90583
ENSBTAG00000010952	ENSBTAG00000010012	0.81343
ENSBTAG00000010952	ENSBTAG00000010013	0.73018
ENSBTAG00000010952	ENSBTAG00000010069	0.7892
ENSBTAG00000010952	ENSBTAG00000010101	0.65325
ENSBTAG00000010952	ENSBTAG00000010157	0.78909
ENSBTAG00000010952	ENSBTAG00000010161	0.70784
ENSBTAG00000010952	ENSBTAG00000010191	0.73077
ENSBTAG00000010952	ENSBTAG00000010204	0.87401
ENSBTAG00000010952	ENSBTAG00000010225	0.68326
ENSBTAG00000010952	ENSBTAG00000010232	0.84258
ENSBTAG00000010952	ENSBTAG00000010265	0.81907
ENSBTAG00000010952	ENSBTAG00000010298	0.74157
ENSBTAG00000010952	ENSBTAG00000010321	0.77868
ENSBTAG00000010952	ENSBTAG00000010465	0.70736
ENSBTAG00000010952	ENSBTAG00000010483	0.81995
ENSBTAG00000010952	ENSBTAG00000010504	0.74265
ENSBTAG00000010952	ENSBTAG00000010513	0.72624
ENSBTAG00000010952	ENSBTAG00000010521	0.74282
ENSBTAG00000010952	ENSBTAG00000010552	0.75851
ENSBTAG00000010952	ENSBTAG00000010576	0.83625
ENSBTAG00000010952	ENSBTAG00000010579	0.71766
ENSBTAG00000010952	ENSBTAG00000010584	0.83558
ENSBTAG00000010952	ENSBTAG00000010601	0.8074
ENSBTAG00000010952	ENSBTAG00000010604	0.70101
ENSBTAG00000010952	ENSBTAG00000010612	0.83664
ENSBTAG00000010952	ENSBTAG00000010617	0.73321
ENSBTAG00000010952	ENSBTAG00000010657	0.77859
ENSBTAG00000010952	ENSBTAG00000010668	0.84498
ENSBTAG00000010952	ENSBTAG00000010715	0.82437
ENSBTAG00000010952	ENSBTAG00000010727	0.78238
ENSBTAG00000010952	ENSBTAG00000010734	0.86677
ENSBTAG00000010952	ENSBTAG00000010735	0.84756
ENSBTAG00000010952	ENSBTAG00000010740	0.77926
ENSBTAG00000010952	ENSBTAG00000010756	0.76318
ENSBTAG00000010952	ENSBTAG00000010791	0.88398
ENSBTAG00000010952	ENSBTAG00000010810	0.79203
ENSBTAG00000010952	ENSBTAG00000010832	0.85461
ENSBTAG00000010952	ENSBTAG00000010851	0.78051
ENSBTAG00000010952	ENSBTAG00000010910	0.77041
ENSBTAG00000010952	ENSBTAG00000010923	0.65382
ENSBTAG00000010952	ENSBTAG00000010931	0.72222
ENSBTAG00000010952	ENSBTAG00000010937	0.77444
ENSBTAG00000010952	ENSBTAG00000010995	0.75525
ENSBTAG00000010952	ENSBTAG00000011075	0.78161
ENSBTAG00000010952	ENSBTAG00000011079	0.69177
ENSBTAG00000010952	ENSBTAG00000011116	0.69604
ENSBTAG00000010952	ENSBTAG00000011138	0.71814
ENSBTAG00000010952	ENSBTAG00000011140	0.84873
ENSBTAG00000010952	ENSBTAG00000011145	0.82401
ENSBTAG00000010952	ENSBTAG00000011176	0.7332
ENSBTAG00000010952	ENSBTAG00000011179	0.72613
ENSBTAG00000010952	ENSBTAG00000011182	0.74299
ENSBTAG00000010952	ENSBTAG00000011184	0.87377
ENSBTAG00000010952	ENSBTAG00000011198	0.69358
ENSBTAG00000010952	ENSBTAG00000011212	0.81143
ENSBTAG00000010952	ENSBTAG00000011228	0.81011
ENSBTAG00000010952	ENSBTAG00000011236	0.66787
ENSBTAG00000010952	ENSBTAG00000011239	0.78729
ENSBTAG00000010952	ENSBTAG00000011243	0.8247
ENSBTAG00000010952	ENSBTAG00000011274	0.90021
ENSBTAG00000010952	ENSBTAG00000011350	0.84836
ENSBTAG00000010952	ENSBTAG00000011381	0.6971
ENSBTAG00000010952	ENSBTAG00000011388	0.75005
ENSBTAG00000010952	ENSBTAG00000011414	0.74341
ENSBTAG00000010952	ENSBTAG00000011424	0.85162
ENSBTAG00000010952	ENSBTAG00000011431	0.69525
ENSBTAG00000010952	ENSBTAG00000011444	0.8526
ENSBTAG00000010952	ENSBTAG00000011514	0.81377
ENSBTAG00000010952	ENSBTAG00000011528	0.88726
ENSBTAG00000010952	ENSBTAG00000011539	0.79202
ENSBTAG00000010952	ENSBTAG00000011543	0.72673
ENSBTAG00000010952	ENSBTAG00000011579	0.9159
ENSBTAG00000010952	ENSBTAG00000011582	0.79325
ENSBTAG00000010952	ENSBTAG00000011622	0.72936
ENSBTAG00000010952	ENSBTAG00000011624	0.88398
ENSBTAG00000010952	ENSBTAG00000011645	0.72234
ENSBTAG00000010952	ENSBTAG00000011730	0.73364
ENSBTAG00000010952	ENSBTAG00000011760	0.78305
ENSBTAG00000010952	ENSBTAG00000011766	0.65649
ENSBTAG00000010952	ENSBTAG00000011837	0.73752
ENSBTAG00000010952	ENSBTAG00000011843	0.88906
ENSBTAG00000010952	ENSBTAG00000011869	0.76316
ENSBTAG00000010952	ENSBTAG00000011918	0.66818
ENSBTAG00000010952	ENSBTAG00000011931	0.84075
ENSBTAG00000010952	ENSBTAG00000011969	0.79096
ENSBTAG00000010952	ENSBTAG00000012030	0.75835
ENSBTAG00000010952	ENSBTAG00000012044	0.72505
ENSBTAG00000010952	ENSBTAG00000012059	0.79291
ENSBTAG00000010952	ENSBTAG00000012072	0.81251
ENSBTAG00000010952	ENSBTAG00000012094	0.7645
ENSBTAG00000010952	ENSBTAG00000012144	0.74935
ENSBTAG00000010952	ENSBTAG00000012177	0.86104
ENSBTAG00000010952	ENSBTAG00000012178	0.70947
ENSBTAG00000010952	ENSBTAG00000012232	0.76696
ENSBTAG00000010952	ENSBTAG00000012244	0.65046
ENSBTAG00000010952	ENSBTAG00000012273	0.80251
ENSBTAG00000010952	ENSBTAG00000012302	0.72755
ENSBTAG00000010952	ENSBTAG00000012385	0.71739
ENSBTAG00000010952	ENSBTAG00000012417	0.64807
ENSBTAG00000010952	ENSBTAG00000012426	0.7272
ENSBTAG00000010952	ENSBTAG00000012490	0.76826
ENSBTAG00000010952	ENSBTAG00000012495	0.80509
ENSBTAG00000010952	ENSBTAG00000012594	0.89665
ENSBTAG00000010952	ENSBTAG00000012619	0.69584
ENSBTAG00000010952	ENSBTAG00000012632	0.72046
ENSBTAG00000010952	ENSBTAG00000012634	0.77147
ENSBTAG00000010952	ENSBTAG00000012649	0.72834
ENSBTAG00000010952	ENSBTAG00000012691	0.70869
ENSBTAG00000010952	ENSBTAG00000012703	0.6901
ENSBTAG00000010952	ENSBTAG00000012720	0.69879
ENSBTAG00000010952	ENSBTAG00000012745	0.65538
ENSBTAG00000010952	ENSBTAG00000012751	0.67139
ENSBTAG00000010952	ENSBTAG00000012752	0.75206
ENSBTAG00000010952	ENSBTAG00000012756	0.84342
ENSBTAG00000010952	ENSBTAG00000012780	0.83843
ENSBTAG00000010952	ENSBTAG00000012791	0.86117
ENSBTAG00000010952	ENSBTAG00000012860	0.77147
ENSBTAG00000010952	ENSBTAG00000012880	0.80463
ENSBTAG00000010952	ENSBTAG00000012890	0.77202
ENSBTAG00000010952	ENSBTAG00000012899	0.73568
ENSBTAG00000010952	ENSBTAG00000012920	0.85806
ENSBTAG00000010952	ENSBTAG00000012939	0.67861
ENSBTAG00000010952	ENSBTAG00000012941	0.75032
ENSBTAG00000010952	ENSBTAG00000012962	0.7996
ENSBTAG00000010952	ENSBTAG00000012968	0.77667
ENSBTAG00000010952	ENSBTAG00000012975	0.67793
ENSBTAG00000010952	ENSBTAG00000012977	0.76304
ENSBTAG00000010952	ENSBTAG00000012989	0.68773
ENSBTAG00000010952	ENSBTAG00000013038	0.70359
ENSBTAG00000010952	ENSBTAG00000013063	0.76593
ENSBTAG00000010952	ENSBTAG00000013070	0.70712
ENSBTAG00000010952	ENSBTAG00000013095	0.88398
ENSBTAG00000010952	ENSBTAG00000013112	0.69094
ENSBTAG00000010952	ENSBTAG00000013113	0.68806
ENSBTAG00000010952	ENSBTAG00000013123	0.74831
ENSBTAG00000010952	ENSBTAG00000013126	0.84106
ENSBTAG00000010952	ENSBTAG00000013162	0.80551
ENSBTAG00000010952	ENSBTAG00000013166	0.75834
ENSBTAG00000010952	ENSBTAG00000013169	0.8397
ENSBTAG00000010952	ENSBTAG00000013197	0.69674
ENSBTAG00000010952	ENSBTAG00000013208	0.73595
ENSBTAG00000010952	ENSBTAG00000013253	0.80288
ENSBTAG00000010952	ENSBTAG00000013264	0.86675
ENSBTAG00000010952	ENSBTAG00000013294	0.74874
ENSBTAG00000010952	ENSBTAG00000013315	0.8431
ENSBTAG00000010952	ENSBTAG00000013337	0.90385
ENSBTAG00000010952	ENSBTAG00000013387	0.77546
ENSBTAG00000010952	ENSBTAG00000013390	0.81245
ENSBTAG00000010952	ENSBTAG00000013423	0.73953
ENSBTAG00000010952	ENSBTAG00000013440	0.84068
ENSBTAG00000010952	ENSBTAG00000013461	0.82195
ENSBTAG00000010952	ENSBTAG00000013501	0.65019
ENSBTAG00000010952	ENSBTAG00000013527	0.6662
ENSBTAG00000010952	ENSBTAG00000013579	0.82617
ENSBTAG00000010952	ENSBTAG00000013589	0.8225
ENSBTAG00000010952	ENSBTAG00000013593	0.74818
ENSBTAG00000010952	ENSBTAG00000013620	0.75251
ENSBTAG00000010952	ENSBTAG00000013663	0.70803
ENSBTAG00000010952	ENSBTAG00000013669	0.69814
ENSBTAG00000010952	ENSBTAG00000013723	0.7575
ENSBTAG00000010952	ENSBTAG00000013740	0.79095
ENSBTAG00000010952	ENSBTAG00000013832	0.81984
ENSBTAG00000010952	ENSBTAG00000013895	0.69693
ENSBTAG00000010952	ENSBTAG00000013924	0.82242
ENSBTAG00000010952	ENSBTAG00000013930	0.77131
ENSBTAG00000010952	ENSBTAG00000013931	0.8452
ENSBTAG00000010952	ENSBTAG00000013935	0.75162
ENSBTAG00000010952	ENSBTAG00000013956	0.84419
ENSBTAG00000010952	ENSBTAG00000014024	0.73941
ENSBTAG00000010952	ENSBTAG00000014028	0.73839
ENSBTAG00000010952	ENSBTAG00000014057	0.66877
ENSBTAG00000010952	ENSBTAG00000014068	0.72496
ENSBTAG00000010952	ENSBTAG00000014102	0.75812
ENSBTAG00000010952	ENSBTAG00000014149	0.69414
ENSBTAG00000010952	ENSBTAG00000014204	0.71681
ENSBTAG00000010952	ENSBTAG00000014235	0.81903
ENSBTAG00000010952	ENSBTAG00000014269	0.68857
ENSBTAG00000010952	ENSBTAG00000014326	0.73025
ENSBTAG00000010952	ENSBTAG00000014343	0.8522
ENSBTAG00000010952	ENSBTAG00000014349	0.70376
ENSBTAG00000010952	ENSBTAG00000014353	0.77402
ENSBTAG00000010952	ENSBTAG00000014391	0.94902
ENSBTAG00000010952	ENSBTAG00000014423	0.79444
ENSBTAG00000010952	ENSBTAG00000014430	0.82124
ENSBTAG00000010952	ENSBTAG00000014547	0.82217
ENSBTAG00000010952	ENSBTAG00000014579	0.76842
ENSBTAG00000010952	ENSBTAG00000014648	0.70755
ENSBTAG00000010952	ENSBTAG00000014669	0.80717
ENSBTAG00000010952	ENSBTAG00000014726	0.75493
ENSBTAG00000010952	ENSBTAG00000014731	0.87279
ENSBTAG00000010952	ENSBTAG00000014803	0.69147
ENSBTAG00000010952	ENSBTAG00000014820	0.70738
ENSBTAG00000010952	ENSBTAG00000014872	0.74368
ENSBTAG00000010952	ENSBTAG00000014878	0.77965
ENSBTAG00000010952	ENSBTAG00000014883	0.84702
ENSBTAG00000010952	ENSBTAG00000014918	0.76744
ENSBTAG00000010952	ENSBTAG00000014926	0.74024
ENSBTAG00000010952	ENSBTAG00000014931	0.8064
ENSBTAG00000010952	ENSBTAG00000014970	0.81769
ENSBTAG00000010952	ENSBTAG00000014971	0.78783
ENSBTAG00000010952	ENSBTAG00000015004	0.86318
ENSBTAG00000010952	ENSBTAG00000015006	0.79487
ENSBTAG00000010952	ENSBTAG00000015049	0.80745
ENSBTAG00000010952	ENSBTAG00000015074	0.70804
ENSBTAG00000010952	ENSBTAG00000015089	0.8196
ENSBTAG00000010952	ENSBTAG00000015097	0.70601
ENSBTAG00000010952	ENSBTAG00000015100	0.85217
ENSBTAG00000010952	ENSBTAG00000015136	0.75662
ENSBTAG00000010952	ENSBTAG00000015156	0.76811
ENSBTAG00000010952	ENSBTAG00000015178	0.76699
ENSBTAG00000010952	ENSBTAG00000015248	0.6931
ENSBTAG00000010952	ENSBTAG00000015255	0.702
ENSBTAG00000010952	ENSBTAG00000015278	0.7256
ENSBTAG00000010952	ENSBTAG00000015283	0.82394
ENSBTAG00000010952	ENSBTAG00000015285	0.8622
ENSBTAG00000010952	ENSBTAG00000015361	0.73962
ENSBTAG00000010952	ENSBTAG00000015388	0.79223
ENSBTAG00000010952	ENSBTAG00000015408	0.78853
ENSBTAG00000010952	ENSBTAG00000015416	0.74528
ENSBTAG00000010952	ENSBTAG00000015424	0.72563
ENSBTAG00000010952	ENSBTAG00000015426	0.70842
ENSBTAG00000010952	ENSBTAG00000015462	0.76537
ENSBTAG00000010952	ENSBTAG00000015473	0.79145
ENSBTAG00000010952	ENSBTAG00000015529	0.87609
ENSBTAG00000010952	ENSBTAG00000015559	0.90282
ENSBTAG00000010952	ENSBTAG00000015567	0.69891
ENSBTAG00000010952	ENSBTAG00000015598	0.80228
ENSBTAG00000010952	ENSBTAG00000015644	0.9136
ENSBTAG00000010952	ENSBTAG00000015648	0.77667
ENSBTAG00000010952	ENSBTAG00000015724	0.79687
ENSBTAG00000010952	ENSBTAG00000015804	0.75762
ENSBTAG00000010952	ENSBTAG00000015806	0.72556
ENSBTAG00000010952	ENSBTAG00000015820	0.76776
ENSBTAG00000010952	ENSBTAG00000015831	0.74012
ENSBTAG00000010952	ENSBTAG00000015857	0.78387
ENSBTAG00000010952	ENSBTAG00000015920	0.87369
ENSBTAG00000010952	ENSBTAG00000015935	0.81528
ENSBTAG00000010952	ENSBTAG00000015962	0.8474
ENSBTAG00000010952	ENSBTAG00000015972	0.7305
ENSBTAG00000010952	ENSBTAG00000015989	0.81904
ENSBTAG00000010952	ENSBTAG00000016023	0.80531
ENSBTAG00000010952	ENSBTAG00000016075	0.82809
ENSBTAG00000010952	ENSBTAG00000016079	0.8556
ENSBTAG00000010952	ENSBTAG00000016105	0.69403
ENSBTAG00000010952	ENSBTAG00000016122	0.68258
ENSBTAG00000010952	ENSBTAG00000016133	0.86029
ENSBTAG00000010952	ENSBTAG00000016224	0.81535
ENSBTAG00000010952	ENSBTAG00000016235	0.71024
ENSBTAG00000010952	ENSBTAG00000016264	0.75446
ENSBTAG00000010952	ENSBTAG00000016309	0.74537
ENSBTAG00000010952	ENSBTAG00000016313	0.76052
ENSBTAG00000010952	ENSBTAG00000016326	0.83381
ENSBTAG00000010952	ENSBTAG00000016354	0.77853
ENSBTAG00000010952	ENSBTAG00000016363	0.65152
ENSBTAG00000010952	ENSBTAG00000016441	0.7469
ENSBTAG00000010952	ENSBTAG00000016555	0.82757
ENSBTAG00000010952	ENSBTAG00000016596	0.93936
ENSBTAG00000010952	ENSBTAG00000016664	0.79596
ENSBTAG00000010952	ENSBTAG00000016710	0.68111
ENSBTAG00000010952	ENSBTAG00000016716	0.72793
ENSBTAG00000010952	ENSBTAG00000016724	0.74226
ENSBTAG00000010952	ENSBTAG00000016783	0.74343
ENSBTAG00000010952	ENSBTAG00000016873	0.70777
ENSBTAG00000010952	ENSBTAG00000016887	0.75571
ENSBTAG00000010952	ENSBTAG00000016895	0.76715
ENSBTAG00000010952	ENSBTAG00000016929	0.65319
ENSBTAG00000010952	ENSBTAG00000016950	0.73889
ENSBTAG00000010952	ENSBTAG00000016952	0.69805
ENSBTAG00000010952	ENSBTAG00000016975	0.77453
ENSBTAG00000010952	ENSBTAG00000016988	0.84222
ENSBTAG00000010952	ENSBTAG00000017035	0.76545
ENSBTAG00000010952	ENSBTAG00000017120	0.79835
ENSBTAG00000010952	ENSBTAG00000017141	0.74895
ENSBTAG00000010952	ENSBTAG00000017181	0.83992
ENSBTAG00000010952	ENSBTAG00000017189	0.73693
ENSBTAG00000010952	ENSBTAG00000017191	0.89877
ENSBTAG00000010952	ENSBTAG00000017212	0.7608
ENSBTAG00000010952	ENSBTAG00000017265	0.74822
ENSBTAG00000010952	ENSBTAG00000017267	0.83216
ENSBTAG00000010952	ENSBTAG00000017280	0.72757
ENSBTAG00000010952	ENSBTAG00000017321	0.83084
ENSBTAG00000010952	ENSBTAG00000017355	0.76508
ENSBTAG00000010952	ENSBTAG00000017368	0.83654
ENSBTAG00000010952	ENSBTAG00000017388	0.65185
ENSBTAG00000010952	ENSBTAG00000017389	0.80678
ENSBTAG00000010952	ENSBTAG00000017395	0.70606
ENSBTAG00000010952	ENSBTAG00000017424	0.68192
ENSBTAG00000010952	ENSBTAG00000017441	0.73718
ENSBTAG00000010952	ENSBTAG00000017462	0.71961
ENSBTAG00000010952	ENSBTAG00000017475	0.79728
ENSBTAG00000010952	ENSBTAG00000017616	0.69881
ENSBTAG00000010952	ENSBTAG00000017631	0.73651
ENSBTAG00000010952	ENSBTAG00000017633	0.8426
ENSBTAG00000010952	ENSBTAG00000017706	0.76422
ENSBTAG00000010952	ENSBTAG00000017717	0.88398
ENSBTAG00000010952	ENSBTAG00000017779	0.80198
ENSBTAG00000010952	ENSBTAG00000017815	0.70274
ENSBTAG00000010952	ENSBTAG00000017816	0.79531
ENSBTAG00000010952	ENSBTAG00000017826	0.68737
ENSBTAG00000010952	ENSBTAG00000017832	0.72955
ENSBTAG00000010952	ENSBTAG00000017845	0.70498
ENSBTAG00000010952	ENSBTAG00000017889	0.77537
ENSBTAG00000010952	ENSBTAG00000017890	0.88769
ENSBTAG00000010952	ENSBTAG00000017956	0.78518
ENSBTAG00000010952	ENSBTAG00000017957	0.86442
ENSBTAG00000010952	ENSBTAG00000017967	0.80025
ENSBTAG00000010952	ENSBTAG00000018065	0.8283
ENSBTAG00000010952	ENSBTAG00000018070	0.80505
ENSBTAG00000010952	ENSBTAG00000018071	0.81103
ENSBTAG00000010952	ENSBTAG00000018072	0.73393
ENSBTAG00000010952	ENSBTAG00000018101	0.76359
ENSBTAG00000010952	ENSBTAG00000018164	0.75037
ENSBTAG00000010952	ENSBTAG00000018188	0.78621
ENSBTAG00000010952	ENSBTAG00000018267	0.85256
ENSBTAG00000010952	ENSBTAG00000018278	0.81821
ENSBTAG00000010952	ENSBTAG00000018320	0.78804
ENSBTAG00000010952	ENSBTAG00000018339	0.80169
ENSBTAG00000010952	ENSBTAG00000018360	0.76781
ENSBTAG00000010952	ENSBTAG00000018369	0.88875
ENSBTAG00000010952	ENSBTAG00000018471	0.84893
ENSBTAG00000010952	ENSBTAG00000018479	0.70184
ENSBTAG00000010952	ENSBTAG00000018483	0.79187
ENSBTAG00000010952	ENSBTAG00000018496	0.82248
ENSBTAG00000010952	ENSBTAG00000018506	0.82445
ENSBTAG00000010952	ENSBTAG00000018522	0.7355
ENSBTAG00000010952	ENSBTAG00000018542	0.88029
ENSBTAG00000010952	ENSBTAG00000018598	0.83533
ENSBTAG00000010952	ENSBTAG00000018628	0.86545
ENSBTAG00000010952	ENSBTAG00000018631	0.75936
ENSBTAG00000010952	ENSBTAG00000018633	0.80443
ENSBTAG00000010952	ENSBTAG00000018671	0.66627
ENSBTAG00000010952	ENSBTAG00000018715	0.74671
ENSBTAG00000010952	ENSBTAG00000018735	0.80704
ENSBTAG00000010952	ENSBTAG00000018768	0.76522
ENSBTAG00000010952	ENSBTAG00000018801	0.76255
ENSBTAG00000010952	ENSBTAG00000018803	0.8796
ENSBTAG00000010952	ENSBTAG00000018809	0.85597
ENSBTAG00000010952	ENSBTAG00000018847	0.79963
ENSBTAG00000010952	ENSBTAG00000018859	0.82153
ENSBTAG00000010952	ENSBTAG00000018868	0.79304
ENSBTAG00000010952	ENSBTAG00000018918	0.78072
ENSBTAG00000010952	ENSBTAG00000018937	0.76761
ENSBTAG00000010952	ENSBTAG00000018972	0.76871
ENSBTAG00000010952	ENSBTAG00000018973	0.82366
ENSBTAG00000010952	ENSBTAG00000019010	0.77122
ENSBTAG00000010952	ENSBTAG00000019011	0.74119
ENSBTAG00000010952	ENSBTAG00000019023	0.77294
ENSBTAG00000010952	ENSBTAG00000019025	0.79003
ENSBTAG00000010952	ENSBTAG00000019069	0.80305
ENSBTAG00000010952	ENSBTAG00000019077	0.67392
ENSBTAG00000010952	ENSBTAG00000019082	0.75767
ENSBTAG00000010952	ENSBTAG00000019106	0.86439
ENSBTAG00000010952	ENSBTAG00000019119	0.73908
ENSBTAG00000010952	ENSBTAG00000019136	0.79599
ENSBTAG00000010952	ENSBTAG00000019147	0.88527
ENSBTAG00000010952	ENSBTAG00000019160	0.8161
ENSBTAG00000010952	ENSBTAG00000019198	0.81742
ENSBTAG00000010952	ENSBTAG00000019216	0.7437
ENSBTAG00000010952	ENSBTAG00000019237	0.78592
ENSBTAG00000010952	ENSBTAG00000019238	0.71472
ENSBTAG00000010952	ENSBTAG00000019281	0.80266
ENSBTAG00000010952	ENSBTAG00000019298	0.85335
ENSBTAG00000010952	ENSBTAG00000019419	0.77831
ENSBTAG00000010952	ENSBTAG00000019436	0.75502
ENSBTAG00000010952	ENSBTAG00000019443	0.72283
ENSBTAG00000010952	ENSBTAG00000019455	0.74703
ENSBTAG00000010952	ENSBTAG00000019459	0.72119
ENSBTAG00000010952	ENSBTAG00000019463	0.75084
ENSBTAG00000010952	ENSBTAG00000019515	0.74947
ENSBTAG00000010952	ENSBTAG00000019521	0.85353
ENSBTAG00000010952	ENSBTAG00000019542	0.76174
ENSBTAG00000010952	ENSBTAG00000019608	0.87782
ENSBTAG00000010952	ENSBTAG00000019648	0.85292
ENSBTAG00000010952	ENSBTAG00000019703	0.84668
ENSBTAG00000010952	ENSBTAG00000019718	0.7779
ENSBTAG00000010952	ENSBTAG00000019782	0.87723
ENSBTAG00000010952	ENSBTAG00000019803	0.87138
ENSBTAG00000010952	ENSBTAG00000019804	0.66899
ENSBTAG00000010952	ENSBTAG00000019831	0.73089
ENSBTAG00000010952	ENSBTAG00000019851	0.81539
ENSBTAG00000010952	ENSBTAG00000019867	0.86612
ENSBTAG00000010952	ENSBTAG00000019966	0.64369
ENSBTAG00000010952	ENSBTAG00000019995	0.8039
ENSBTAG00000010952	ENSBTAG00000020026	0.75587
ENSBTAG00000010952	ENSBTAG00000020087	0.72953
ENSBTAG00000010952	ENSBTAG00000020105	0.7132
ENSBTAG00000010952	ENSBTAG00000020106	0.78052
ENSBTAG00000010952	ENSBTAG00000020149	0.84744
ENSBTAG00000010952	ENSBTAG00000020152	0.65343
ENSBTAG00000010952	ENSBTAG00000020154	0.77332
ENSBTAG00000010952	ENSBTAG00000020199	0.75914
ENSBTAG00000010952	ENSBTAG00000020292	0.77415
ENSBTAG00000010952	ENSBTAG00000020305	0.75247
ENSBTAG00000010952	ENSBTAG00000020376	0.78904
ENSBTAG00000010952	ENSBTAG00000020405	0.79614
ENSBTAG00000010952	ENSBTAG00000020491	0.82469
ENSBTAG00000010952	ENSBTAG00000020544	0.7911
ENSBTAG00000010952	ENSBTAG00000020633	0.78757
ENSBTAG00000010952	ENSBTAG00000020747	0.7815
ENSBTAG00000010952	ENSBTAG00000020757	0.76329
ENSBTAG00000010952	ENSBTAG00000020775	0.7877
ENSBTAG00000010952	ENSBTAG00000020776	0.75555
ENSBTAG00000010952	ENSBTAG00000020798	0.74693
ENSBTAG00000010952	ENSBTAG00000020814	0.82957
ENSBTAG00000010952	ENSBTAG00000020850	0.72404
ENSBTAG00000010952	ENSBTAG00000020894	0.68658
ENSBTAG00000010952	ENSBTAG00000020905	0.7961
ENSBTAG00000010952	ENSBTAG00000020968	0.76123
ENSBTAG00000010952	ENSBTAG00000020996	0.79263
ENSBTAG00000010952	ENSBTAG00000021050	0.81262
ENSBTAG00000010952	ENSBTAG00000021188	0.88054
ENSBTAG00000010952	ENSBTAG00000021189	0.66661
ENSBTAG00000010952	ENSBTAG00000021202	0.80134
ENSBTAG00000010952	ENSBTAG00000021218	0.80643
ENSBTAG00000010952	ENSBTAG00000021242	0.72753
ENSBTAG00000010952	ENSBTAG00000021246	0.80302
ENSBTAG00000010952	ENSBTAG00000021293	0.66811
ENSBTAG00000010952	ENSBTAG00000021377	0.76757
ENSBTAG00000010952	ENSBTAG00000021394	0.81544
ENSBTAG00000010952	ENSBTAG00000021395	0.76847
ENSBTAG00000010952	ENSBTAG00000021416	0.84484
ENSBTAG00000010952	ENSBTAG00000021421	0.77415
ENSBTAG00000010952	ENSBTAG00000021438	0.70066
ENSBTAG00000010952	ENSBTAG00000021506	0.84587
ENSBTAG00000010952	ENSBTAG00000021519	0.69545
ENSBTAG00000010952	ENSBTAG00000021544	0.81925
ENSBTAG00000010952	ENSBTAG00000021549	0.8364
ENSBTAG00000010952	ENSBTAG00000021607	0.76477
ENSBTAG00000010952	ENSBTAG00000021611	0.84757
ENSBTAG00000010952	ENSBTAG00000021632	0.76827
ENSBTAG00000010952	ENSBTAG00000021705	0.85584
ENSBTAG00000010952	ENSBTAG00000021720	0.78737
ENSBTAG00000010952	ENSBTAG00000021724	0.70529
ENSBTAG00000010952	ENSBTAG00000021754	0.70633
ENSBTAG00000010952	ENSBTAG00000021759	0.87456
ENSBTAG00000010952	ENSBTAG00000021796	0.75041
ENSBTAG00000010952	ENSBTAG00000021805	0.78509
ENSBTAG00000010952	ENSBTAG00000021820	0.80501
ENSBTAG00000010952	ENSBTAG00000021870	0.6883
ENSBTAG00000010952	ENSBTAG00000021932	0.85017
ENSBTAG00000010952	ENSBTAG00000021944	0.87647
ENSBTAG00000010952	ENSBTAG00000021979	0.80157
ENSBTAG00000010952	ENSBTAG00000022028	0.73344
ENSBTAG00000010952	ENSBTAG00000022293	0.73968
ENSBTAG00000010952	ENSBTAG00000022449	0.62967
ENSBTAG00000010952	ENSBTAG00000022564	0.72942
ENSBTAG00000010952	ENSBTAG00000022613	0.76749
ENSBTAG00000010952	ENSBTAG00000022699	0.74608
ENSBTAG00000010952	ENSBTAG00000022825	0.80841
ENSBTAG00000010952	ENSBTAG00000023452	0.8279
ENSBTAG00000010952	ENSBTAG00000023487	0.86383
ENSBTAG00000010952	ENSBTAG00000023523	0.80264
ENSBTAG00000010952	ENSBTAG00000023601	0.66181
ENSBTAG00000010952	ENSBTAG00000023787	0.72116
ENSBTAG00000010952	ENSBTAG00000023792	0.83779
ENSBTAG00000010952	ENSBTAG00000023891	0.79635
ENSBTAG00000010952	ENSBTAG00000023920	0.79687
ENSBTAG00000010952	ENSBTAG00000023928	0.67266
ENSBTAG00000010952	ENSBTAG00000023947	0.82091
ENSBTAG00000010952	ENSBTAG00000024542	0.93839
ENSBTAG00000010952	ENSBTAG00000024723	0.77535
ENSBTAG00000010952	ENSBTAG00000025001	0.91271
ENSBTAG00000010952	ENSBTAG00000025121	0.76073
ENSBTAG00000010952	ENSBTAG00000025277	0.77569
ENSBTAG00000010952	ENSBTAG00000025280	0.79255
ENSBTAG00000010952	ENSBTAG00000025313	0.7758
ENSBTAG00000010952	ENSBTAG00000025540	0.7737
ENSBTAG00000010952	ENSBTAG00000025617	0.83657
ENSBTAG00000010952	ENSBTAG00000026114	0.85732
ENSBTAG00000010952	ENSBTAG00000026254	0.73824
ENSBTAG00000010952	ENSBTAG00000026327	0.73501
ENSBTAG00000010952	ENSBTAG00000026375	0.82043
ENSBTAG00000010952	ENSBTAG00000026613	0.7269
ENSBTAG00000010952	ENSBTAG00000026732	0.93741
ENSBTAG00000010952	ENSBTAG00000026829	0.80461
ENSBTAG00000010952	ENSBTAG00000026909	0.65418
ENSBTAG00000010952	ENSBTAG00000026993	0.76934
ENSBTAG00000010952	ENSBTAG00000027361	0.80026
ENSBTAG00000010952	ENSBTAG00000027390	0.88078
ENSBTAG00000010952	ENSBTAG00000027711	0.8586
ENSBTAG00000010952	ENSBTAG00000027879	0.82301
ENSBTAG00000010952	ENSBTAG00000030164	0.87517
ENSBTAG00000010952	ENSBTAG00000030170	0.82095
ENSBTAG00000010952	ENSBTAG00000030384	0.80342
ENSBTAG00000010952	ENSBTAG00000030453	0.87537
ENSBTAG00000010952	ENSBTAG00000030584	0.72186
ENSBTAG00000010952	ENSBTAG00000030608	0.74717
ENSBTAG00000010952	ENSBTAG00000030805	0.8094
ENSBTAG00000010952	ENSBTAG00000030820	0.86078
ENSBTAG00000010952	ENSBTAG00000030974	0.91409
ENSBTAG00000010952	ENSBTAG00000031061	0.8268
ENSBTAG00000010952	ENSBTAG00000031217	0.84797
ENSBTAG00000010952	ENSBTAG00000031249	0.81207
ENSBTAG00000010952	ENSBTAG00000031430	0.71792
ENSBTAG00000010952	ENSBTAG00000031573	0.90414
ENSBTAG00000010952	ENSBTAG00000031641	0.84557
ENSBTAG00000010952	ENSBTAG00000031778	0.78319
ENSBTAG00000010952	ENSBTAG00000031788	0.78792
ENSBTAG00000010952	ENSBTAG00000031800	0.73307
ENSBTAG00000010952	ENSBTAG00000031875	0.71947
ENSBTAG00000010952	ENSBTAG00000031885	0.94533
ENSBTAG00000010952	ENSBTAG00000032024	0.74855
ENSBTAG00000010952	ENSBTAG00000032331	0.72164
ENSBTAG00000010952	ENSBTAG00000032374	0.81361
ENSBTAG00000010952	ENSBTAG00000032557	0.89609
ENSBTAG00000010952	ENSBTAG00000032660	0.71263
ENSBTAG00000010952	ENSBTAG00000032687	0.88398
ENSBTAG00000010952	ENSBTAG00000032738	0.71162
ENSBTAG00000010952	ENSBTAG00000032846	0.79733
ENSBTAG00000010952	ENSBTAG00000033008	0.84169
ENSBTAG00000010952	ENSBTAG00000033015	0.8211
ENSBTAG00000010952	ENSBTAG00000033089	0.72476
ENSBTAG00000010952	ENSBTAG00000033217	0.83506
ENSBTAG00000010952	ENSBTAG00000033334	0.70142
ENSBTAG00000010952	ENSBTAG00000033422	0.90742
ENSBTAG00000010952	ENSBTAG00000033446	0.65774
ENSBTAG00000010952	ENSBTAG00000033453	0.74043
ENSBTAG00000010952	ENSBTAG00000033543	0.82892
ENSBTAG00000010952	ENSBTAG00000034077	0.81995
ENSBTAG00000010952	ENSBTAG00000034506	0.8121
ENSBTAG00000010952	ENSBTAG00000034519	0.63978
ENSBTAG00000010952	ENSBTAG00000034689	0.74168
ENSBTAG00000010952	ENSBTAG00000034867	0.70368
ENSBTAG00000010952	ENSBTAG00000034992	0.73881
ENSBTAG00000010952	ENSBTAG00000035158	0.77977
ENSBTAG00000010952	ENSBTAG00000035174	0.80159
ENSBTAG00000010952	ENSBTAG00000035247	0.75151
ENSBTAG00000010952	ENSBTAG00000035286	0.76496
ENSBTAG00000010952	ENSBTAG00000035782	0.70104
ENSBTAG00000010952	ENSBTAG00000036019	0.69024
ENSBTAG00000010952	ENSBTAG00000037457	0.80746
ENSBTAG00000010952	ENSBTAG00000037461	0.74368
ENSBTAG00000010952	ENSBTAG00000037576	0.80767
ENSBTAG00000010952	ENSBTAG00000037746	0.73262
ENSBTAG00000010952	ENSBTAG00000037811	0.6592
ENSBTAG00000010952	ENSBTAG00000037882	0.69564
ENSBTAG00000010952	ENSBTAG00000038025	0.87457
ENSBTAG00000010952	ENSBTAG00000038115	0.73056
ENSBTAG00000010952	ENSBTAG00000038275	0.88398
ENSBTAG00000010952	ENSBTAG00000038412	0.88398
ENSBTAG00000010952	ENSBTAG00000038842	0.76686
ENSBTAG00000010952	ENSBTAG00000038865	0.75084
ENSBTAG00000010952	ENSBTAG00000038866	0.69276
ENSBTAG00000010952	ENSBTAG00000038949	0.72865
ENSBTAG00000010952	ENSBTAG00000039090	0.87196
ENSBTAG00000010952	ENSBTAG00000039556	0.72545
ENSBTAG00000010952	ENSBTAG00000039657	0.86798
ENSBTAG00000010952	ENSBTAG00000039728	0.76547
ENSBTAG00000010952	ENSBTAG00000039951	0.7359
ENSBTAG00000010952	ENSBTAG00000040295	0.74866
ENSBTAG00000010952	ENSBTAG00000040333	0.78613
ENSBTAG00000010952	ENSBTAG00000040384	0.71123
ENSBTAG00000010952	ENSBTAG00000044029	0.78702
ENSBTAG00000010952	ENSBTAG00000044075	0.90926
ENSBTAG00000010952	ENSBTAG00000044079	0.77939
ENSBTAG00000010952	ENSBTAG00000045658	0.67238
ENSBTAG00000010952	ENSBTAG00000045746	0.81995
ENSBTAG00000010952	ENSBTAG00000045757	0.89355
ENSBTAG00000010952	ENSBTAG00000045776	0.70445
ENSBTAG00000010952	ENSBTAG00000045957	0.68162
ENSBTAG00000010952	ENSBTAG00000046005	0.79145
ENSBTAG00000010952	ENSBTAG00000046017	0.76452
ENSBTAG00000010952	ENSBTAG00000046250	0.88398
ENSBTAG00000010952	ENSBTAG00000046277	0.70575
ENSBTAG00000010952	ENSBTAG00000046332	0.79241
ENSBTAG00000010952	ENSBTAG00000046409	0.66065
ENSBTAG00000010952	ENSBTAG00000046494	0.66572
ENSBTAG00000010952	ENSBTAG00000046548	0.75188
ENSBTAG00000010952	ENSBTAG00000046569	0.66746
ENSBTAG00000010952	ENSBTAG00000046644	0.86178
ENSBTAG00000010952	ENSBTAG00000046786	0.80746
ENSBTAG00000010952	ENSBTAG00000046846	0.70927
ENSBTAG00000010952	ENSBTAG00000046886	0.76073
ENSBTAG00000010952	ENSBTAG00000046936	0.73861
ENSBTAG00000010952	ENSBTAG00000046939	0.78883
ENSBTAG00000010952	ENSBTAG00000046996	0.74344
ENSBTAG00000010952	ENSBTAG00000047059	0.7652
ENSBTAG00000010952	ENSBTAG00000047062	0.79121
ENSBTAG00000010952	ENSBTAG00000047139	0.85685
ENSBTAG00000010952	ENSBTAG00000047231	0.87821
ENSBTAG00000010952	ENSBTAG00000047278	0.85662
ENSBTAG00000010952	ENSBTAG00000047563	0.83843
ENSBTAG00000010952	ENSBTAG00000047810	0.83175
ENSBTAG00000010952	ENSBTAG00000047930	0.79677
ENSBTAG00000010952	ENSBTAG00000048229	0.74823
ENSBTAG00000010952	ENSBTAG00000048273	0.68472
ENSBTAG00000010952	ENSBTAG00000048280	0.81049
ENSBTAG00000005275	bta-miR-122	0.93619
ENSBTAG00000005275	bta-miR-1291	0.8948
ENSBTAG00000005275	bta-miR-2308	0.8948
ENSBTAG00000005275	bta-miR-24-3p	0.8948
ENSBTAG00000005275	bta-miR-2904	0.7187
ENSBTAG00000005275	bta-miR-376d	0.8948
ENSBTAG00000005275	bta-miR-6531	0.65793
ENSBTAG00000005275	bta-miR-656	0.8948
ENSBTAG00000005275	ENSBTAG00000000033	0.84834
ENSBTAG00000005275	ENSBTAG00000000044	0.74533
ENSBTAG00000005275	ENSBTAG00000000066	0.75073
ENSBTAG00000005275	ENSBTAG00000000080	0.7301
ENSBTAG00000005275	ENSBTAG00000000177	0.87564
ENSBTAG00000005275	ENSBTAG00000000182	0.80239
ENSBTAG00000005275	ENSBTAG00000000203	0.85482
ENSBTAG00000005275	ENSBTAG00000000286	0.80284
ENSBTAG00000005275	ENSBTAG00000000312	0.6389
ENSBTAG00000005275	ENSBTAG00000000347	0.69749
ENSBTAG00000005275	ENSBTAG00000000382	0.79198
ENSBTAG00000005275	ENSBTAG00000000434	0.72816
ENSBTAG00000005275	ENSBTAG00000000440	0.80213
ENSBTAG00000005275	ENSBTAG00000000448	0.77865
ENSBTAG00000005275	ENSBTAG00000000451	0.75564
ENSBTAG00000005275	ENSBTAG00000000459	0.725
ENSBTAG00000005275	ENSBTAG00000000539	0.88485
ENSBTAG00000005275	ENSBTAG00000000550	0.8045
ENSBTAG00000005275	ENSBTAG00000000608	0.73342
ENSBTAG00000005275	ENSBTAG00000000622	0.8164
ENSBTAG00000005275	ENSBTAG00000000640	0.71918
ENSBTAG00000005275	ENSBTAG00000000696	0.80504
ENSBTAG00000005275	ENSBTAG00000000705	0.75149
ENSBTAG00000005275	ENSBTAG00000000715	0.72828
ENSBTAG00000005275	ENSBTAG00000000759	0.80322
ENSBTAG00000005275	ENSBTAG00000000778	0.77696
ENSBTAG00000005275	ENSBTAG00000000786	0.88107
ENSBTAG00000005275	ENSBTAG00000000789	0.90227
ENSBTAG00000005275	ENSBTAG00000000795	0.80326
ENSBTAG00000005275	ENSBTAG00000000797	0.77256
ENSBTAG00000005275	ENSBTAG00000000807	0.68856
ENSBTAG00000005275	ENSBTAG00000000810	0.82056
ENSBTAG00000005275	ENSBTAG00000000894	0.88069
ENSBTAG00000005275	ENSBTAG00000000913	0.84489
ENSBTAG00000005275	ENSBTAG00000000940	0.75605
ENSBTAG00000005275	ENSBTAG00000000967	0.69925
ENSBTAG00000005275	ENSBTAG00000001036	0.74298
ENSBTAG00000005275	ENSBTAG00000001038	0.74307
ENSBTAG00000005275	ENSBTAG00000001059	0.82519
ENSBTAG00000005275	ENSBTAG00000001063	0.74972
ENSBTAG00000005275	ENSBTAG00000001137	0.73683
ENSBTAG00000005275	ENSBTAG00000001138	0.85141
ENSBTAG00000005275	ENSBTAG00000001151	0.74002
ENSBTAG00000005275	ENSBTAG00000001212	0.82789
ENSBTAG00000005275	ENSBTAG00000001296	0.73768
ENSBTAG00000005275	ENSBTAG00000001311	0.75506
ENSBTAG00000005275	ENSBTAG00000001344	0.8342
ENSBTAG00000005275	ENSBTAG00000001364	0.7395
ENSBTAG00000005275	ENSBTAG00000001367	0.75824
ENSBTAG00000005275	ENSBTAG00000001394	0.7708
ENSBTAG00000005275	ENSBTAG00000001415	0.65906
ENSBTAG00000005275	ENSBTAG00000001470	0.65499
ENSBTAG00000005275	ENSBTAG00000001489	0.66006
ENSBTAG00000005275	ENSBTAG00000001530	0.8948
ENSBTAG00000005275	ENSBTAG00000001565	0.78641
ENSBTAG00000005275	ENSBTAG00000001582	0.74004
ENSBTAG00000005275	ENSBTAG00000001601	0.92095
ENSBTAG00000005275	ENSBTAG00000001612	0.72791
ENSBTAG00000005275	ENSBTAG00000001626	0.79519
ENSBTAG00000005275	ENSBTAG00000001637	0.8426
ENSBTAG00000005275	ENSBTAG00000001645	0.78133
ENSBTAG00000005275	ENSBTAG00000001651	0.69305
ENSBTAG00000005275	ENSBTAG00000001721	0.7374
ENSBTAG00000005275	ENSBTAG00000001773	0.92616
ENSBTAG00000005275	ENSBTAG00000001777	0.89071
ENSBTAG00000005275	ENSBTAG00000001778	0.89217
ENSBTAG00000005275	ENSBTAG00000001780	0.84514
ENSBTAG00000005275	ENSBTAG00000001848	0.77486
ENSBTAG00000005275	ENSBTAG00000001868	0.78372
ENSBTAG00000005275	ENSBTAG00000001892	0.80888
ENSBTAG00000005275	ENSBTAG00000001933	0.80816
ENSBTAG00000005275	ENSBTAG00000001937	0.79914
ENSBTAG00000005275	ENSBTAG00000001948	0.90246
ENSBTAG00000005275	ENSBTAG00000001966	0.7276
ENSBTAG00000005275	ENSBTAG00000001988	0.81525
ENSBTAG00000005275	ENSBTAG00000002000	0.7807
ENSBTAG00000005275	ENSBTAG00000002012	0.73073
ENSBTAG00000005275	ENSBTAG00000002038	0.74818
ENSBTAG00000005275	ENSBTAG00000002094	0.79974
ENSBTAG00000005275	ENSBTAG00000002095	0.67056
ENSBTAG00000005275	ENSBTAG00000002098	0.81658
ENSBTAG00000005275	ENSBTAG00000002100	0.77355
ENSBTAG00000005275	ENSBTAG00000002186	0.72607
ENSBTAG00000005275	ENSBTAG00000002203	0.81908
ENSBTAG00000005275	ENSBTAG00000002238	0.95182
ENSBTAG00000005275	ENSBTAG00000002282	0.79491
ENSBTAG00000005275	ENSBTAG00000002306	0.59216
ENSBTAG00000005275	ENSBTAG00000002315	0.72241
ENSBTAG00000005275	ENSBTAG00000002369	0.78031
ENSBTAG00000005275	ENSBTAG00000002377	0.86295
ENSBTAG00000005275	ENSBTAG00000002404	0.70088
ENSBTAG00000005275	ENSBTAG00000002501	0.79171
ENSBTAG00000005275	ENSBTAG00000002516	0.6826
ENSBTAG00000005275	ENSBTAG00000002531	0.70207
ENSBTAG00000005275	ENSBTAG00000002575	0.74764
ENSBTAG00000005275	ENSBTAG00000002579	0.76289
ENSBTAG00000005275	ENSBTAG00000002634	0.76857
ENSBTAG00000005275	ENSBTAG00000002648	0.85056
ENSBTAG00000005275	ENSBTAG00000002650	0.71774
ENSBTAG00000005275	ENSBTAG00000002654	0.73893
ENSBTAG00000005275	ENSBTAG00000002676	0.81246
ENSBTAG00000005275	ENSBTAG00000002709	0.64611
ENSBTAG00000005275	ENSBTAG00000002734	0.86598
ENSBTAG00000005275	ENSBTAG00000002745	0.9119
ENSBTAG00000005275	ENSBTAG00000002784	0.85991
ENSBTAG00000005275	ENSBTAG00000002808	0.7123
ENSBTAG00000005275	ENSBTAG00000002828	0.74701
ENSBTAG00000005275	ENSBTAG00000002829	0.80346
ENSBTAG00000005275	ENSBTAG00000002849	0.7415
ENSBTAG00000005275	ENSBTAG00000002871	0.88529
ENSBTAG00000005275	ENSBTAG00000002879	0.6867
ENSBTAG00000005275	ENSBTAG00000002953	0.79128
ENSBTAG00000005275	ENSBTAG00000002971	0.71957
ENSBTAG00000005275	ENSBTAG00000002999	0.85579
ENSBTAG00000005275	ENSBTAG00000003067	0.77847
ENSBTAG00000005275	ENSBTAG00000003079	0.67147
ENSBTAG00000005275	ENSBTAG00000003162	0.75477
ENSBTAG00000005275	ENSBTAG00000003205	0.76711
ENSBTAG00000005275	ENSBTAG00000003229	0.91161
ENSBTAG00000005275	ENSBTAG00000003263	0.72929
ENSBTAG00000005275	ENSBTAG00000003294	0.76715
ENSBTAG00000005275	ENSBTAG00000003388	0.7056
ENSBTAG00000005275	ENSBTAG00000003407	0.7838
ENSBTAG00000005275	ENSBTAG00000003422	0.76295
ENSBTAG00000005275	ENSBTAG00000003423	0.72494
ENSBTAG00000005275	ENSBTAG00000003442	0.88673
ENSBTAG00000005275	ENSBTAG00000003483	0.68879
ENSBTAG00000005275	ENSBTAG00000003516	0.68334
ENSBTAG00000005275	ENSBTAG00000003535	0.71848
ENSBTAG00000005275	ENSBTAG00000003543	0.76416
ENSBTAG00000005275	ENSBTAG00000003548	0.72899
ENSBTAG00000005275	ENSBTAG00000003609	0.75735
ENSBTAG00000005275	ENSBTAG00000003642	0.87174
ENSBTAG00000005275	ENSBTAG00000003728	0.76746
ENSBTAG00000005275	ENSBTAG00000003826	0.81594
ENSBTAG00000005275	ENSBTAG00000003830	0.80608
ENSBTAG00000005275	ENSBTAG00000003846	0.86593
ENSBTAG00000005275	ENSBTAG00000003895	0.72314
ENSBTAG00000005275	ENSBTAG00000003897	0.66412
ENSBTAG00000005275	ENSBTAG00000003927	0.70406
ENSBTAG00000005275	ENSBTAG00000003975	0.7398
ENSBTAG00000005275	ENSBTAG00000003997	0.75865
ENSBTAG00000005275	ENSBTAG00000004007	0.68275
ENSBTAG00000005275	ENSBTAG00000004108	0.73469
ENSBTAG00000005275	ENSBTAG00000004118	0.8018
ENSBTAG00000005275	ENSBTAG00000004161	0.7957
ENSBTAG00000005275	ENSBTAG00000004178	0.81589
ENSBTAG00000005275	ENSBTAG00000004199	0.75988
ENSBTAG00000005275	ENSBTAG00000004208	0.86817
ENSBTAG00000005275	ENSBTAG00000004256	0.66031
ENSBTAG00000005275	ENSBTAG00000004268	0.83002
ENSBTAG00000005275	ENSBTAG00000004290	0.87363
ENSBTAG00000005275	ENSBTAG00000004313	0.8948
ENSBTAG00000005275	ENSBTAG00000004328	0.68069
ENSBTAG00000005275	ENSBTAG00000004374	0.87657
ENSBTAG00000005275	ENSBTAG00000004379	0.83933
ENSBTAG00000005275	ENSBTAG00000004403	0.77113
ENSBTAG00000005275	ENSBTAG00000004416	0.68042
ENSBTAG00000005275	ENSBTAG00000004421	0.66429
ENSBTAG00000005275	ENSBTAG00000004429	0.78629
ENSBTAG00000005275	ENSBTAG00000004476	0.87699
ENSBTAG00000005275	ENSBTAG00000004544	0.70338
ENSBTAG00000005275	ENSBTAG00000004554	0.816
ENSBTAG00000005275	ENSBTAG00000004558	0.78787
ENSBTAG00000005275	ENSBTAG00000004604	0.78042
ENSBTAG00000005275	ENSBTAG00000004654	0.749
ENSBTAG00000005275	ENSBTAG00000004664	0.81023
ENSBTAG00000005275	ENSBTAG00000004736	0.8208
ENSBTAG00000005275	ENSBTAG00000004786	0.80495
ENSBTAG00000005275	ENSBTAG00000004803	0.70143
ENSBTAG00000005275	ENSBTAG00000004861	0.67643
ENSBTAG00000005275	ENSBTAG00000004871	0.72499
ENSBTAG00000005275	ENSBTAG00000004930	0.7474
ENSBTAG00000005275	ENSBTAG00000005057	0.79882
ENSBTAG00000005275	ENSBTAG00000005127	0.86017
ENSBTAG00000005275	ENSBTAG00000005163	0.78701
ENSBTAG00000005275	ENSBTAG00000005181	0.64683
ENSBTAG00000005275	ENSBTAG00000005211	0.73678
ENSBTAG00000005275	ENSBTAG00000005290	0.80878
ENSBTAG00000005275	ENSBTAG00000005296	0.78889
ENSBTAG00000005275	ENSBTAG00000005304	0.78549
ENSBTAG00000005275	ENSBTAG00000005316	0.6912
ENSBTAG00000005275	ENSBTAG00000005333	0.90369
ENSBTAG00000005275	ENSBTAG00000005345	0.65521
ENSBTAG00000005275	ENSBTAG00000005364	0.70115
ENSBTAG00000005275	ENSBTAG00000005373	0.83211
ENSBTAG00000005275	ENSBTAG00000005384	0.93012
ENSBTAG00000005275	ENSBTAG00000005403	0.7918
[truncated: 7,128 more rows]
