# Supplementary material for: Integrative analysis of microRNAs and mRNAs revealed regulation of composition and metabolism in Nelore cattle
Source: BMC Genomics. 2018 Feb 7;19:126. doi: 10.1186/s12864-018-4514-3 (PMC5804041; doi:10.1186/s12864-018-4514-3)
Supplement: Supplementary file 8 — Gene ontology (GO) enrichment analysis by Cytoscape of genes significantly correlated with differentially hubbed (DH) genes: negative DH genes (Table S7) and positive DH genes (Table S8). The table contains gene symbol and ENSEMBL of each DH gene, gene ontology term ID, p-value and adjusted p-value of GO enrichments, the description of each GO term and the genes present in each enriched biological process. (XLSX 45 kb) [file 12864_2018_4514_MOESM8_ESM.xlsx]

## Sheet: Suppl T7
Supplemental Table 7: List of GO terms from Cytoscape of genes highly correlated with top negative DH genes
ID	Gene	GO-ID	p-value	corr p-value	Description	Gene
PKIG	ENSBTAG00000005275	6941	1.2471e-06	0.00012734	striated muscle contraction	ENSEMBL:ENSBTAG00000006424|ENSEMBL:ENSBTAG00000013197|ENSEMBL:ENSBTAG00000011730|ENSEMBL:ENSBTAG00000014547|ENSEMBL:ENSBTAG00000008394|ENSEMBL:ENSBTAG00000040053|ENSEMBL:ENSBTAG00000016560|ENSEMBL:ENSBTAG00000006419
PKIG	ENSBTAG00000005275	6936	4.5471e-06	0.00040097	muscle contraction	ENSEMBL:ENSBTAG00000006424|ENSEMBL:ENSBTAG00000013197|ENSEMBL:ENSBTAG00000008303|ENSEMBL:ENSBTAG00000011730|ENSEMBL:ENSBTAG00000019242|ENSEMBL:ENSBTAG00000014547|ENSEMBL:ENSBTAG00000008394|ENSEMBL:ENSBTAG00000040053|ENSEMBL:ENSBTAG00000016560|ENSEMBL:ENSBTAG00000009707|ENSEMBL:ENSBTAG00000006419
PKIG	ENSBTAG00000005275	3012	2.9759e-05	0.0015282	muscle system process	ENSEMBL:ENSBTAG00000006424|ENSEMBL:ENSBTAG00000013197|ENSEMBL:ENSBTAG00000008303|ENSEMBL:ENSBTAG00000011730|ENSEMBL:ENSBTAG00000019242|ENSEMBL:ENSBTAG00000014547|ENSEMBL:ENSBTAG00000008394|ENSEMBL:ENSBTAG00000040053|ENSEMBL:ENSBTAG00000016560|ENSEMBL:ENSBTAG00000009707|ENSEMBL:ENSBTAG00000006419
PKIG	ENSBTAG00000005275	44275	4.8652e-05	0.0022694	cellular carbohydrate catabolic process	ENSEMBL:ENSBTAG00000005534|ENSEMBL:ENSBTAG00000016783|ENSEMBL:ENSBTAG00000014731|ENSEMBL:ENSBTAG00000001036|ENSEMBL:ENSBTAG00000000286|ENSEMBL:ENSBTAG00000008895|ENSEMBL:ENSBTAG00000019782|ENSEMBL:ENSBTAG00000013337|ENSEMBL:ENSBTAG00000006396|ENSEMBL:ENSBTAG00000014547|ENSEMBL:ENSBTAG00000008683|ENSEMBL:ENSBTAG00000016296
PKIG	ENSBTAG00000005275	55008	5.1471e-05	0.0022694	cardiac muscle tissue morphogenesis	ENSEMBL:ENSBTAG00000006424|ENSEMBL:ENSBTAG00000018369|ENSEMBL:ENSBTAG00000011730|ENSEMBL:ENSBTAG00000008394|ENSEMBL:ENSBTAG00000040053|ENSEMBL:ENSBTAG00000017040
PKIG	ENSBTAG00000005275	60415	5.1471e-05	0.0022694	muscle tissue morphogenesis	ENSEMBL:ENSBTAG00000006424|ENSEMBL:ENSBTAG00000018369|ENSEMBL:ENSBTAG00000011730|ENSEMBL:ENSBTAG00000008394|ENSEMBL:ENSBTAG00000040053|ENSEMBL:ENSBTAG00000017040
PKIG	ENSBTAG00000005275	46365	5.8657e-05	0.0024506	monosaccharide catabolic process	ENSEMBL:ENSBTAG00000005534|ENSEMBL:ENSBTAG00000016783|ENSEMBL:ENSBTAG00000014731|ENSEMBL:ENSBTAG00000001036|ENSEMBL:ENSBTAG00000000286|ENSEMBL:ENSBTAG00000008895|ENSEMBL:ENSBTAG00000019782|ENSEMBL:ENSBTAG00000013337|ENSEMBL:ENSBTAG00000006396|ENSEMBL:ENSBTAG00000014547|ENSEMBL:ENSBTAG00000008683
PKIG	ENSBTAG00000005275	46164	7.175e-05	0.0028083	alcohol catabolic process	ENSEMBL:ENSBTAG00000005534|ENSEMBL:ENSBTAG00000016783|ENSEMBL:ENSBTAG00000014731|ENSEMBL:ENSBTAG00000001036|ENSEMBL:ENSBTAG00000000286|ENSEMBL:ENSBTAG00000008895|ENSEMBL:ENSBTAG00000019782|ENSEMBL:ENSBTAG00000013337|ENSEMBL:ENSBTAG00000006396|ENSEMBL:ENSBTAG00000014547|ENSEMBL:ENSBTAG00000008683|ENSEMBL:ENSBTAG00000016296
PKIG	ENSBTAG00000005275	60048	7.5275e-05	0.0028083	cardiac muscle contraction	ENSEMBL:ENSBTAG00000006424|ENSEMBL:ENSBTAG00000013197|ENSEMBL:ENSBTAG00000011730|ENSEMBL:ENSBTAG00000008394|ENSEMBL:ENSBTAG00000016560
PKIG	ENSBTAG00000005275	34622	0.00015947	0.0053339	cellular macromolecular complex assembly	ENSEMBL:ENSBTAG00000011263|ENSEMBL:ENSBTAG00000013461|ENSEMBL:ENSBTAG00000039812|ENSEMBL:ENSBTAG00000010232|ENSEMBL:ENSBTAG00000010298|ENSEMBL:ENSBTAG00000026613|ENSEMBL:ENSBTAG00000018530|ENSEMBL:ENSBTAG00000012072|ENSEMBL:ENSBTAG00000006969|ENSEMBL:ENSBTAG00000003895|ENSEMBL:ENSBTAG00000008801|ENSEMBL:ENSBTAG00000031778|ENSEMBL:ENSBTAG00000010157|ENSEMBL:ENSBTAG00000018918|ENSEMBL:ENSBTAG000000…
PKIG	ENSBTAG00000005275	34621	0.00016568	0.0054479	cellular macromolecular complex subunit organization	ENSEMBL:ENSBTAG00000011263|ENSEMBL:ENSBTAG00000013461|ENSEMBL:ENSBTAG00000039812|ENSEMBL:ENSBTAG00000010232|ENSEMBL:ENSBTAG00000010298|ENSEMBL:ENSBTAG00000026613|ENSEMBL:ENSBTAG00000018530|ENSEMBL:ENSBTAG00000012072|ENSEMBL:ENSBTAG00000006969|ENSEMBL:ENSBTAG00000003895|ENSEMBL:ENSBTAG00000008801|ENSEMBL:ENSBTAG00000031778|ENSEMBL:ENSBTAG00000010157|ENSEMBL:ENSBTAG00000018918|ENSEMBL:ENSBTAG000000…
PKIG	ENSBTAG00000005275	44282	0.00017735	0.0057342	small molecule catabolic process	ENSEMBL:ENSBTAG00000010490|ENSEMBL:ENSBTAG00000016783|ENSEMBL:ENSBTAG00000014731|ENSEMBL:ENSBTAG00000021202|ENSEMBL:ENSBTAG00000019782|ENSEMBL:ENSBTAG00000016296|ENSEMBL:ENSBTAG00000005534|ENSEMBL:ENSBTAG00000007700|ENSEMBL:ENSBTAG00000006795|ENSEMBL:ENSBTAG00000025762|ENSEMBL:ENSBTAG00000008964|ENSEMBL:ENSBTAG00000001036|ENSEMBL:ENSBTAG00000000286|ENSEMBL:ENSBTAG00000006247|ENSEMBL:ENSBTAG000000…
PKIG	ENSBTAG00000005275	6007	0.0002003	0.0061679	glucose catabolic process	ENSEMBL:ENSBTAG00000005534|ENSEMBL:ENSBTAG00000016783|ENSEMBL:ENSBTAG00000014731|ENSEMBL:ENSBTAG00000001036|ENSEMBL:ENSBTAG00000000286|ENSEMBL:ENSBTAG00000008895|ENSEMBL:ENSBTAG00000019782|ENSEMBL:ENSBTAG00000006396|ENSEMBL:ENSBTAG00000014547|ENSEMBL:ENSBTAG00000008683
PKIG	ENSBTAG00000005275	6006	0.00021383	0.0064818	glucose metabolic process	ENSEMBL:ENSBTAG00000016783|ENSEMBL:ENSBTAG00000014731|ENSEMBL:ENSBTAG00000011198|ENSEMBL:ENSBTAG00000019782|ENSEMBL:ENSBTAG00000019011|ENSEMBL:ENSBTAG00000017462|ENSEMBL:ENSBTAG00000016296|ENSEMBL:ENSBTAG00000005534|ENSEMBL:ENSBTAG00000001036|ENSEMBL:ENSBTAG00000000286|ENSEMBL:ENSBTAG00000008895|ENSEMBL:ENSBTAG00000006396|ENSEMBL:ENSBTAG00000014547|ENSEMBL:ENSBTAG00000008683|ENSEMBL:ENSBTAG000000…
PKIG	ENSBTAG00000005275	19320	0.00024406	0.0070215	hexose catabolic process	ENSEMBL:ENSBTAG00000005534|ENSEMBL:ENSBTAG00000016783|ENSEMBL:ENSBTAG00000014731|ENSEMBL:ENSBTAG00000001036|ENSEMBL:ENSBTAG00000000286|ENSEMBL:ENSBTAG00000008895|ENSEMBL:ENSBTAG00000019782|ENSEMBL:ENSBTAG00000006396|ENSEMBL:ENSBTAG00000014547|ENSEMBL:ENSBTAG00000008683
PKIG	ENSBTAG00000005275	55010	0.00024973	0.0070215	ventricular cardiac muscle tissue morphogenesis	ENSEMBL:ENSBTAG00000006424|ENSEMBL:ENSBTAG00000018369|ENSEMBL:ENSBTAG00000008394|ENSEMBL:ENSBTAG00000040053|ENSEMBL:ENSBTAG00000017040
PKIG	ENSBTAG00000005275	3229	0.00024973	0.0070215	ventricular cardiac muscle tissue development	ENSEMBL:ENSBTAG00000006424|ENSEMBL:ENSBTAG00000018369|ENSEMBL:ENSBTAG00000008394|ENSEMBL:ENSBTAG00000040053|ENSEMBL:ENSBTAG00000017040
PKIG	ENSBTAG00000005275	48738	0.00027017	0.0074875	cardiac muscle tissue development	ENSEMBL:ENSBTAG00000006424|ENSEMBL:ENSBTAG00000018369|ENSEMBL:ENSBTAG00000011730|ENSEMBL:ENSBTAG00000012500|ENSEMBL:ENSBTAG00000008394|ENSEMBL:ENSBTAG00000040053|ENSEMBL:ENSBTAG00000017040|ENSEMBL:ENSBTAG00000011869
PKIG	ENSBTAG00000005275	16052	0.00032928	0.0088722	carbohydrate catabolic process	ENSEMBL:ENSBTAG00000005534|ENSEMBL:ENSBTAG00000016783|ENSEMBL:ENSBTAG00000014731|ENSEMBL:ENSBTAG00000001036|ENSEMBL:ENSBTAG00000000286|ENSEMBL:ENSBTAG00000008895|ENSEMBL:ENSBTAG00000019782|ENSEMBL:ENSBTAG00000013337|ENSEMBL:ENSBTAG00000006396|ENSEMBL:ENSBTAG00000014547|ENSEMBL:ENSBTAG00000008683|ENSEMBL:ENSBTAG00000016296
PKIG	ENSBTAG00000005275	60047	0.00040727	0.010535	heart contraction	ENSEMBL:ENSBTAG00000006424|ENSEMBL:ENSBTAG00000013197|ENSEMBL:ENSBTAG00000011730|ENSEMBL:ENSBTAG00000008394|ENSEMBL:ENSBTAG00000016560
BPGM	ENSBTAG00000008895	44275	2.0133e-07	1.4046e-05	cellular carbohydrate catabolic process	ENSEMBL:ENSBTAG00000021724|ENSEMBL:ENSBTAG00000016783|ENSEMBL:ENSBTAG00000014731|ENSEMBL:ENSBTAG00000019782|ENSEMBL:ENSBTAG00000016296|ENSEMBL:ENSBTAG00000005534|ENSEMBL:ENSBTAG00000001032|ENSEMBL:ENSBTAG00000001036|ENSEMBL:ENSBTAG00000000286|ENSEMBL:ENSBTAG00000008895|ENSEMBL:ENSBTAG00000012511|ENSEMBL:ENSBTAG00000013337|ENSEMBL:ENSBTAG00000006396|ENSEMBL:ENSBTAG00000014547|ENSEMBL:ENSBTAG000000…
BPGM	ENSBTAG00000008895	46365	1.3465e-06	7.7212e-05	monosaccharide catabolic process	ENSEMBL:ENSBTAG00000021724|ENSEMBL:ENSBTAG00000016783|ENSEMBL:ENSBTAG00000014731|ENSEMBL:ENSBTAG00000019782|ENSEMBL:ENSBTAG00000005534|ENSEMBL:ENSBTAG00000001036|ENSEMBL:ENSBTAG00000000286|ENSEMBL:ENSBTAG00000008895|ENSEMBL:ENSBTAG00000012511|ENSEMBL:ENSBTAG00000013337|ENSEMBL:ENSBTAG00000006396|ENSEMBL:ENSBTAG00000014547|ENSEMBL:ENSBTAG00000008683
BPGM	ENSBTAG00000008895	46164	2.112e-06	0.00011398	alcohol catabolic process	ENSEMBL:ENSBTAG00000021724|ENSEMBL:ENSBTAG00000016783|ENSEMBL:ENSBTAG00000014731|ENSEMBL:ENSBTAG00000019782|ENSEMBL:ENSBTAG00000016296|ENSEMBL:ENSBTAG00000005534|ENSEMBL:ENSBTAG00000001036|ENSEMBL:ENSBTAG00000000286|ENSEMBL:ENSBTAG00000008895|ENSEMBL:ENSBTAG00000012511|ENSEMBL:ENSBTAG00000013337|ENSEMBL:ENSBTAG00000006396|ENSEMBL:ENSBTAG00000014547|ENSEMBL:ENSBTAG00000008683
BPGM	ENSBTAG00000008895	16052	2.8279e-06	0.00013656	carbohydrate catabolic process	ENSEMBL:ENSBTAG00000021724|ENSEMBL:ENSBTAG00000016783|ENSEMBL:ENSBTAG00000014731|ENSEMBL:ENSBTAG00000019782|ENSEMBL:ENSBTAG00000016296|ENSEMBL:ENSBTAG00000005534|ENSEMBL:ENSBTAG00000001032|ENSEMBL:ENSBTAG00000001036|ENSEMBL:ENSBTAG00000000286|ENSEMBL:ENSBTAG00000008895|ENSEMBL:ENSBTAG00000012511|ENSEMBL:ENSBTAG00000013337|ENSEMBL:ENSBTAG00000006396|ENSEMBL:ENSBTAG00000014547|ENSEMBL:ENSBTAG000000…
BPGM	ENSBTAG00000008895	6007	5.2063e-06	0.00022746	glucose catabolic process	ENSEMBL:ENSBTAG00000005534|ENSEMBL:ENSBTAG00000021724|ENSEMBL:ENSBTAG00000016783|ENSEMBL:ENSBTAG00000014731|ENSEMBL:ENSBTAG00000001036|ENSEMBL:ENSBTAG00000000286|ENSEMBL:ENSBTAG00000008895|ENSEMBL:ENSBTAG00000019782|ENSEMBL:ENSBTAG00000012511|ENSEMBL:ENSBTAG00000006396|ENSEMBL:ENSBTAG00000014547|ENSEMBL:ENSBTAG00000008683
BPGM	ENSBTAG00000008895	19320	6.7287e-06	0.00028062	hexose catabolic process	ENSEMBL:ENSBTAG00000005534|ENSEMBL:ENSBTAG00000021724|ENSEMBL:ENSBTAG00000016783|ENSEMBL:ENSBTAG00000014731|ENSEMBL:ENSBTAG00000001036|ENSEMBL:ENSBTAG00000000286|ENSEMBL:ENSBTAG00000008895|ENSEMBL:ENSBTAG00000019782|ENSEMBL:ENSBTAG00000012511|ENSEMBL:ENSBTAG00000006396|ENSEMBL:ENSBTAG00000014547|ENSEMBL:ENSBTAG00000008683
BPGM	ENSBTAG00000008895	44282	1.4343e-05	0.00056	small molecule catabolic process	ENSEMBL:ENSBTAG00000010490|ENSEMBL:ENSBTAG00000021724|ENSEMBL:ENSBTAG00000016783|ENSEMBL:ENSBTAG00000014731|ENSEMBL:ENSBTAG00000021202|ENSEMBL:ENSBTAG00000019782|ENSEMBL:ENSBTAG00000016296|ENSEMBL:ENSBTAG00000005534|ENSEMBL:ENSBTAG00000007700|ENSEMBL:ENSBTAG00000009965|ENSEMBL:ENSBTAG00000025762|ENSEMBL:ENSBTAG00000001036|ENSEMBL:ENSBTAG00000000286|ENSEMBL:ENSBTAG00000008895|ENSEMBL:ENSBTAG000000…
BPGM	ENSBTAG00000008895	6006	4.7844e-05	0.0016883	glucose metabolic process	ENSEMBL:ENSBTAG00000021724|ENSEMBL:ENSBTAG00000016783|ENSEMBL:ENSBTAG00000014731|ENSEMBL:ENSBTAG00000019782|ENSEMBL:ENSBTAG00000019011|ENSEMBL:ENSBTAG00000017462|ENSEMBL:ENSBTAG00000016296|ENSEMBL:ENSBTAG00000005534|ENSEMBL:ENSBTAG00000001032|ENSEMBL:ENSBTAG00000001036|ENSEMBL:ENSBTAG00000000286|ENSEMBL:ENSBTAG00000008895|ENSEMBL:ENSBTAG00000012511|ENSEMBL:ENSBTAG00000006396|ENSEMBL:ENSBTAG000000…
BPGM	ENSBTAG00000008895	6096	0.00016727	0.004385	glycolysis	ENSEMBL:ENSBTAG00000005534|ENSEMBL:ENSBTAG00000021724|ENSEMBL:ENSBTAG00000014731|ENSEMBL:ENSBTAG00000000286|ENSEMBL:ENSBTAG00000008895|ENSEMBL:ENSBTAG00000019782|ENSEMBL:ENSBTAG00000006396|ENSEMBL:ENSBTAG00000014547|ENSEMBL:ENSBTAG00000008683
BPGM	ENSBTAG00000008895	6941	0.00018624	0.0048135	striated muscle contraction	ENSEMBL:ENSBTAG00000006424|ENSEMBL:ENSBTAG00000011730|ENSEMBL:ENSBTAG00000014547|ENSEMBL:ENSBTAG00000008394|ENSEMBL:ENSBTAG00000016560|ENSEMBL:ENSBTAG00000006419
BPGM	ENSBTAG00000008895	51186	0.00051354	0.012458	cofactor metabolic process	ENSEMBL:ENSBTAG00000019998|ENSEMBL:ENSBTAG00000016783|ENSEMBL:ENSBTAG00000018813|ENSEMBL:ENSBTAG00000015853|ENSEMBL:ENSBTAG00000019463|ENSEMBL:ENSBTAG00000019782|ENSEMBL:ENSBTAG00000005808|ENSEMBL:ENSBTAG00000004118|ENSEMBL:ENSBTAG00000001306|ENSEMBL:ENSBTAG00000004664|ENSEMBL:ENSBTAG00000000795|ENSEMBL:ENSBTAG00000001059|ENSEMBL:ENSBTAG00000001036|ENSEMBL:ENSBTAG00000005364|ENSEMBL:ENSBTAG000000…
BPGM	ENSBTAG00000008895	55008	0.00057876	0.013443	cardiac muscle tissue morphogenesis	ENSEMBL:ENSBTAG00000006424|ENSEMBL:ENSBTAG00000018369|ENSEMBL:ENSBTAG00000011730|ENSEMBL:ENSBTAG00000008394|ENSEMBL:ENSBTAG00000017040
BPGM	ENSBTAG00000008895	60415	0.00057876	0.013443	muscle tissue morphogenesis	ENSEMBL:ENSBTAG00000006424|ENSEMBL:ENSBTAG00000018369|ENSEMBL:ENSBTAG00000011730|ENSEMBL:ENSBTAG00000008394|ENSEMBL:ENSBTAG00000017040
BPGM	ENSBTAG00000008895	44271	0.00058976	0.013528	cellular nitrogen compound biosynthetic process	ENSEMBL:ENSBTAG00000015100|ENSEMBL:ENSBTAG00000018339|ENSEMBL:ENSBTAG00000018278|ENSEMBL:ENSBTAG00000018972|ENSEMBL:ENSBTAG00000019463|ENSEMBL:ENSBTAG00000000605|ENSEMBL:ENSBTAG00000005835|ENSEMBL:ENSBTAG00000002507|ENSEMBL:ENSBTAG00000014238|ENSEMBL:ENSBTAG00000006441|ENSEMBL:ENSBTAG00000007572|ENSEMBL:ENSBTAG00000040333|ENSEMBL:ENSBTAG00000005808|ENSEMBL:ENSBTAG00000026428|ENSEMBL:ENSBTAG000000…
BPGM	ENSBTAG00000008895	6783	0.00066608	0.01509	heme biosynthetic process	ENSEMBL:ENSBTAG00000005364|ENSEMBL:ENSBTAG00000019463|ENSEMBL:ENSBTAG00000005808|ENSEMBL:ENSBTAG00000004118
BPGM	ENSBTAG00000008895	46483	0.00067937	0.015203	heterocycle metabolic process	ENSEMBL:ENSBTAG00000040333|ENSEMBL:ENSBTAG00000015100|ENSEMBL:ENSBTAG00000018339|ENSEMBL:ENSBTAG00000018278|ENSEMBL:ENSBTAG00000019463|ENSEMBL:ENSBTAG00000005808|ENSEMBL:ENSBTAG00000026428|ENSEMBL:ENSBTAG00000004118|ENSEMBL:ENSBTAG00000000605|ENSEMBL:ENSBTAG00000005835|ENSEMBL:ENSBTAG00000002507|ENSEMBL:ENSBTAG00000003025|ENSEMBL:ENSBTAG00000030335|ENSEMBL:ENSBTAG00000006305|ENSEMBL:ENSBTAG000000…
BPGM	ENSBTAG00000008895	6936	0.00090407	0.019517	muscle contraction	ENSEMBL:ENSBTAG00000006424|ENSEMBL:ENSBTAG00000008303|ENSEMBL:ENSBTAG00000011730|ENSEMBL:ENSBTAG00000014547|ENSEMBL:ENSBTAG00000008394|ENSEMBL:ENSBTAG00000016560|ENSEMBL:ENSBTAG00000009707|ENSEMBL:ENSBTAG00000006419
BPGM	ENSBTAG00000008895	9117	0.00094419	0.019915	nucleotide metabolic process	ENSEMBL:ENSBTAG00000015100|ENSEMBL:ENSBTAG00000018339|ENSEMBL:ENSBTAG00000016783|ENSEMBL:ENSBTAG00000018278|ENSEMBL:ENSBTAG00000019782|ENSEMBL:ENSBTAG00000026428|ENSEMBL:ENSBTAG00000000605|ENSEMBL:ENSBTAG00000002507|ENSEMBL:ENSBTAG00000003025|ENSEMBL:ENSBTAG00000006305|ENSEMBL:ENSBTAG00000000795|ENSEMBL:ENSBTAG00000025762|ENSEMBL:ENSBTAG00000001036|ENSEMBL:ENSBTAG00000000550|ENSEMBL:ENSBTAG000000…
BPGM	ENSBTAG00000008895	6753	0.00094419	0.019915	nucleoside phosphate metabolic process	ENSEMBL:ENSBTAG00000015100|ENSEMBL:ENSBTAG00000018339|ENSEMBL:ENSBTAG00000016783|ENSEMBL:ENSBTAG00000018278|ENSEMBL:ENSBTAG00000019782|ENSEMBL:ENSBTAG00000026428|ENSEMBL:ENSBTAG00000000605|ENSEMBL:ENSBTAG00000002507|ENSEMBL:ENSBTAG00000003025|ENSEMBL:ENSBTAG00000006305|ENSEMBL:ENSBTAG00000000795|ENSEMBL:ENSBTAG00000025762|ENSEMBL:ENSBTAG00000001036|ENSEMBL:ENSBTAG00000000550|ENSEMBL:ENSBTAG000000…
BPGM	ENSBTAG00000008895	6163	0.00099649	0.020779	purine nucleotide metabolic process	ENSEMBL:ENSBTAG00000015100|ENSEMBL:ENSBTAG00000018339|ENSEMBL:ENSBTAG00000018278|ENSEMBL:ENSBTAG00000026428|ENSEMBL:ENSBTAG00000000605|ENSEMBL:ENSBTAG00000002507|ENSEMBL:ENSBTAG00000003025|ENSEMBL:ENSBTAG00000006305|ENSEMBL:ENSBTAG00000000550|ENSEMBL:ENSBTAG00000016309|ENSEMBL:ENSBTAG00000014238|ENSEMBL:ENSBTAG00000013930|ENSEMBL:ENSBTAG00000006441|ENSEMBL:ENSBTAG00000013315|ENSEMBL:ENSBTAG000000…
BPGM	ENSBTAG00000008895	6164	0.001079	0.022248	purine nucleotide biosynthetic process	ENSEMBL:ENSBTAG00000015100|ENSEMBL:ENSBTAG00000018339|ENSEMBL:ENSBTAG00000018278|ENSEMBL:ENSBTAG00000026428|ENSEMBL:ENSBTAG00000000605|ENSEMBL:ENSBTAG00000002507|ENSEMBL:ENSBTAG00000003025|ENSEMBL:ENSBTAG00000000550|ENSEMBL:ENSBTAG00000016309|ENSEMBL:ENSBTAG00000014238|ENSEMBL:ENSBTAG00000013930|ENSEMBL:ENSBTAG00000006441|ENSEMBL:ENSBTAG00000013315|ENSEMBL:ENSBTAG00000007572|ENSEMBL:ENSBTAG000000…
BPGM	ENSBTAG00000008895	60048	0.0011438	0.023321	cardiac muscle contraction	ENSEMBL:ENSBTAG00000006424|ENSEMBL:ENSBTAG00000011730|ENSEMBL:ENSBTAG00000008394|ENSEMBL:ENSBTAG00000016560
BPGM	ENSBTAG00000008895	55086	0.0012792	0.025631	nucleobase, nucleoside and nucleotide metabolic process	ENSEMBL:ENSBTAG00000015100|ENSEMBL:ENSBTAG00000018339|ENSEMBL:ENSBTAG00000016783|ENSEMBL:ENSBTAG00000018278|ENSEMBL:ENSBTAG00000018972|ENSEMBL:ENSBTAG00000019782|ENSEMBL:ENSBTAG00000026428|ENSEMBL:ENSBTAG00000000605|ENSEMBL:ENSBTAG00000002507|ENSEMBL:ENSBTAG00000003025|ENSEMBL:ENSBTAG00000006305|ENSEMBL:ENSBTAG00000000795|ENSEMBL:ENSBTAG00000025762|ENSEMBL:ENSBTAG00000001036|ENSEMBL:ENSBTAG000000…
BPGM	ENSBTAG00000008895	9060	0.001285	0.025631	aerobic respiration	ENSEMBL:ENSBTAG00000018813|ENSEMBL:ENSBTAG00000001059|ENSEMBL:ENSBTAG00000014820|ENSEMBL:ENSBTAG00000015853|ENSEMBL:ENSBTAG00000006075|ENSEMBL:ENSBTAG00000001306
BPGM	ENSBTAG00000008895	44283	0.0013943	0.027218	small molecule biosynthetic process	ENSEMBL:ENSBTAG00000015100|ENSEMBL:ENSBTAG00000018339|ENSEMBL:ENSBTAG00000018278|ENSEMBL:ENSBTAG00000018972|ENSEMBL:ENSBTAG00000019782|ENSEMBL:ENSBTAG00000017462|ENSEMBL:ENSBTAG00000000605|ENSEMBL:ENSBTAG00000005835|ENSEMBL:ENSBTAG00000002507|ENSEMBL:ENSBTAG00000016296|ENSEMBL:ENSBTAG00000026732|ENSEMBL:ENSBTAG00000013921|ENSEMBL:ENSBTAG00000014238|ENSEMBL:ENSBTAG00000006441|ENSEMBL:ENSBTAG000000…
BPGM	ENSBTAG00000008895	45116	0.0018119	0.032403	protein neddylation	ENSEMBL:ENSBTAG00000038842|ENSEMBL:ENSBTAG00000026114|ENSEMBL:ENSBTAG00000012744
BPGM	ENSBTAG00000008895	7023	0.0018119	0.032403	post-chaperonin tubulin folding pathway	ENSEMBL:ENSBTAG00000003263|ENSEMBL:ENSBTAG00000015004|ENSEMBL:ENSBTAG00000000940
BPGM	ENSBTAG00000008895	33014	0.0018188	0.032403	tetrapyrrole biosynthetic process	ENSEMBL:ENSBTAG00000005364|ENSEMBL:ENSBTAG00000019463|ENSEMBL:ENSBTAG00000005808|ENSEMBL:ENSBTAG00000004118
BPGM	ENSBTAG00000008895	6779	0.0018188	0.032403	porphyrin biosynthetic process	ENSEMBL:ENSBTAG00000005364|ENSEMBL:ENSBTAG00000019463|ENSEMBL:ENSBTAG00000005808|ENSEMBL:ENSBTAG00000004118
BPGM	ENSBTAG00000008895	55010	0.0027272	0.046337	ventricular cardiac muscle tissue morphogenesis	ENSEMBL:ENSBTAG00000006424|ENSEMBL:ENSBTAG00000018369|ENSEMBL:ENSBTAG00000008394|ENSEMBL:ENSBTAG00000017040
BPGM	ENSBTAG00000008895	3229	0.0027272	0.046337	ventricular cardiac muscle tissue development	ENSEMBL:ENSBTAG00000006424|ENSEMBL:ENSBTAG00000018369|ENSEMBL:ENSBTAG00000008394|ENSEMBL:ENSBTAG00000017040
BPGM	ENSBTAG00000008895	51188	0.0029068	0.048935	cofactor biosynthetic process	ENSEMBL:ENSBTAG00000004664|ENSEMBL:ENSBTAG00000019998|ENSEMBL:ENSBTAG00000000795|ENSEMBL:ENSBTAG00000005364|ENSEMBL:ENSBTAG00000019463|ENSEMBL:ENSBTAG00000020023|ENSEMBL:ENSBTAG00000021242|ENSEMBL:ENSBTAG00000005808|ENSEMBL:ENSBTAG00000004118|ENSEMBL:ENSBTAG00000001306
BPGM	ENSBTAG00000008895	3012	0.0030242	0.05045	muscle system process	ENSEMBL:ENSBTAG00000006424|ENSEMBL:ENSBTAG00000008303|ENSEMBL:ENSBTAG00000011730|ENSEMBL:ENSBTAG00000014547|ENSEMBL:ENSBTAG00000008394|ENSEMBL:ENSBTAG00000016560|ENSEMBL:ENSBTAG00000009707|ENSEMBL:ENSBTAG00000006419
BPGM	ENSBTAG00000008895	34404	0.0031617	0.051802	nucleobase, nucleoside and nucleotide biosynthetic process	ENSEMBL:ENSBTAG00000015100|ENSEMBL:ENSBTAG00000018339|ENSEMBL:ENSBTAG00000018278|ENSEMBL:ENSBTAG00000018972|ENSEMBL:ENSBTAG00000026428|ENSEMBL:ENSBTAG00000000605|ENSEMBL:ENSBTAG00000002507|ENSEMBL:ENSBTAG00000003025|ENSEMBL:ENSBTAG00000000795|ENSEMBL:ENSBTAG00000000550|ENSEMBL:ENSBTAG00000016309|ENSEMBL:ENSBTAG00000014238|ENSEMBL:ENSBTAG00000013930|ENSEMBL:ENSBTAG00000006441|ENSEMBL:ENSBTAG000000…
BPGM	ENSBTAG00000008895	34654	0.0031617	0.051802	nucleobase, nucleoside, nucleotide and nucleic acid biosynthetic process	ENSEMBL:ENSBTAG00000015100|ENSEMBL:ENSBTAG00000018339|ENSEMBL:ENSBTAG00000018278|ENSEMBL:ENSBTAG00000018972|ENSEMBL:ENSBTAG00000026428|ENSEMBL:ENSBTAG00000000605|ENSEMBL:ENSBTAG00000002507|ENSEMBL:ENSBTAG00000003025|ENSEMBL:ENSBTAG00000000795|ENSEMBL:ENSBTAG00000000550|ENSEMBL:ENSBTAG00000016309|ENSEMBL:ENSBTAG00000014238|ENSEMBL:ENSBTAG00000013930|ENSEMBL:ENSBTAG00000006441|ENSEMBL:ENSBTAG000000…
BPGM	ENSBTAG00000008895	42180	0.0031977	0.051928	cellular ketone metabolic process	ENSEMBL:ENSBTAG00000010490|ENSEMBL:ENSBTAG00000018972|ENSEMBL:ENSBTAG00000021301|ENSEMBL:ENSBTAG00000021202|ENSEMBL:ENSBTAG00000019782|ENSEMBL:ENSBTAG00000017462|ENSEMBL:ENSBTAG00000018072|ENSEMBL:ENSBTAG00000005835|ENSEMBL:ENSBTAG00000002706|ENSEMBL:ENSBTAG00000016296|ENSEMBL:ENSBTAG00000004664|ENSEMBL:ENSBTAG00000002863|ENSEMBL:ENSBTAG00000001059|ENSEMBL:ENSBTAG00000026732|ENSEMBL:ENSBTAG000000…
BPGM	ENSBTAG00000008895	32780	0.0034041	0.052937	negative regulation of ATPase activity	ENSEMBL:ENSBTAG00000006424|ENSEMBL:ENSBTAG00000014820
BPGM	ENSBTAG00000008895	1302	0.0034041	0.052937	replicative cell aging	ENSEMBL:ENSBTAG00000017355|ENSEMBL:ENSBTAG00000027361
BPGM	ENSBTAG00000008895	18106	0.0034041	0.052937	peptidyl-histidine phosphorylation	ENSEMBL:ENSBTAG00000008744|ENSEMBL:ENSBTAG00000010524
BPGM	ENSBTAG00000008895	6434	0.0034041	0.052937	seryl-tRNA aminoacylation	ENSEMBL:ENSBTAG00000001780|ENSEMBL:ENSBTAG00000012962
BPGM	ENSBTAG00000008895	6450	0.0034041	0.052937	regulation of translational fidelity	ENSEMBL:ENSBTAG00000012791|ENSEMBL:ENSBTAG00000015989
BPGM	ENSBTAG00000008895	6448	0.0034669	0.05346	regulation of translational elongation	ENSEMBL:ENSBTAG00000012791|ENSEMBL:ENSBTAG00000014353|ENSEMBL:ENSBTAG00000015989
BPGM	ENSBTAG00000008895	60047	0.0039038	0.058834	heart contraction	ENSEMBL:ENSBTAG00000006424|ENSEMBL:ENSBTAG00000011730|ENSEMBL:ENSBTAG00000008394|ENSEMBL:ENSBTAG00000016560
BPGM	ENSBTAG00000008895	3015	0.0039038	0.058834	heart process	ENSEMBL:ENSBTAG00000006424|ENSEMBL:ENSBTAG00000011730|ENSEMBL:ENSBTAG00000008394|ENSEMBL:ENSBTAG00000016560
BPGM	ENSBTAG00000008895	16567	0.004139	0.060761	protein ubiquitination	ENSEMBL:ENSBTAG00000014430|ENSEMBL:ENSBTAG00000001937|ENSEMBL:ENSBTAG00000000162|ENSEMBL:ENSBTAG00000015473|ENSEMBL:ENSBTAG00000007039|ENSEMBL:ENSBTAG00000013038|ENSEMBL:ENSBTAG00000004161|ENSEMBL:ENSBTAG00000009211|ENSEMBL:ENSBTAG00000013326|ENSEMBL:ENSBTAG00000007737
BPGM	ENSBTAG00000008895	9165	0.0045289	0.065957	nucleotide biosynthetic process	ENSEMBL:ENSBTAG00000015100|ENSEMBL:ENSBTAG00000018339|ENSEMBL:ENSBTAG00000018278|ENSEMBL:ENSBTAG00000026428|ENSEMBL:ENSBTAG00000000605|ENSEMBL:ENSBTAG00000002507|ENSEMBL:ENSBTAG00000003025|ENSEMBL:ENSBTAG00000000795|ENSEMBL:ENSBTAG00000000550|ENSEMBL:ENSBTAG00000016309|ENSEMBL:ENSBTAG00000014238|ENSEMBL:ENSBTAG00000013930|ENSEMBL:ENSBTAG00000006441|ENSEMBL:ENSBTAG00000013315|ENSEMBL:ENSBTAG000000…
BPGM	ENSBTAG00000008895	6066	0.0049181	0.070895	alcohol metabolic process	ENSEMBL:ENSBTAG00000021724|ENSEMBL:ENSBTAG00000016783|ENSEMBL:ENSBTAG00000014731|ENSEMBL:ENSBTAG00000012059|ENSEMBL:ENSBTAG00000012058|ENSEMBL:ENSBTAG00000019782|ENSEMBL:ENSBTAG00000019011|ENSEMBL:ENSBTAG00000017462|ENSEMBL:ENSBTAG00000016296|ENSEMBL:ENSBTAG00000017040|ENSEMBL:ENSBTAG00000006508|ENSEMBL:ENSBTAG00000005534|ENSEMBL:ENSBTAG00000001032|ENSEMBL:ENSBTAG00000001036|ENSEMBL:ENSBTAG000000…
BPGM	ENSBTAG00000008895	18130	0.0049453	0.070895	heterocycle biosynthetic process	ENSEMBL:ENSBTAG00000040333|ENSEMBL:ENSBTAG00000030335|ENSEMBL:ENSBTAG00000005364|ENSEMBL:ENSBTAG00000019463|ENSEMBL:ENSBTAG00000005808|ENSEMBL:ENSBTAG00000004118|ENSEMBL:ENSBTAG00000005835
BPGM	ENSBTAG00000008895	9062	0.0053816	0.073696	fatty acid catabolic process	ENSEMBL:ENSBTAG00000010490|ENSEMBL:ENSBTAG00000007700|ENSEMBL:ENSBTAG00000009965|ENSEMBL:ENSBTAG00000021202
BPGM	ENSBTAG00000008895	42168	0.0053816	0.073696	heme metabolic process	ENSEMBL:ENSBTAG00000005364|ENSEMBL:ENSBTAG00000019463|ENSEMBL:ENSBTAG00000005808|ENSEMBL:ENSBTAG00000004118
BPGM	ENSBTAG00000008895	3208	0.0053816	0.073696	cardiac ventricle morphogenesis	ENSEMBL:ENSBTAG00000006424|ENSEMBL:ENSBTAG00000018369|ENSEMBL:ENSBTAG00000008394|ENSEMBL:ENSBTAG00000017040
BPGM	ENSBTAG00000008895	3231	0.0053816	0.073696	cardiac ventricle development	ENSEMBL:ENSBTAG00000006424|ENSEMBL:ENSBTAG00000018369|ENSEMBL:ENSBTAG00000008394|ENSEMBL:ENSBTAG00000017040
BPGM	ENSBTAG00000008895	6733	0.0057785	0.078328	oxidoreduction coenzyme metabolic process	ENSEMBL:ENSBTAG00000004664|ENSEMBL:ENSBTAG00000016783|ENSEMBL:ENSBTAG00000000795|ENSEMBL:ENSBTAG00000001036|ENSEMBL:ENSBTAG00000019782|ENSEMBL:ENSBTAG00000021242
BPGM	ENSBTAG00000008895	6414	0.0058052	0.078328	translational elongation	ENSEMBL:ENSBTAG00000019216|ENSEMBL:ENSBTAG00000017389|ENSEMBL:ENSBTAG00000018320
BPGM	ENSBTAG00000008895	43436	0.0064106	0.084629	oxoacid metabolic process	ENSEMBL:ENSBTAG00000010490|ENSEMBL:ENSBTAG00000018972|ENSEMBL:ENSBTAG00000021301|ENSEMBL:ENSBTAG00000021202|ENSEMBL:ENSBTAG00000019782|ENSEMBL:ENSBTAG00000017462|ENSEMBL:ENSBTAG00000018072|ENSEMBL:ENSBTAG00000005835|ENSEMBL:ENSBTAG00000002706|ENSEMBL:ENSBTAG00000016296|ENSEMBL:ENSBTAG00000002863|ENSEMBL:ENSBTAG00000001059|ENSEMBL:ENSBTAG00000026732|ENSEMBL:ENSBTAG00000015136|ENSEMBL:ENSBTAG000000…
BPGM	ENSBTAG00000008895	19752	0.0064106	0.084629	carboxylic acid metabolic process	ENSEMBL:ENSBTAG00000010490|ENSEMBL:ENSBTAG00000018972|ENSEMBL:ENSBTAG00000021301|ENSEMBL:ENSBTAG00000021202|ENSEMBL:ENSBTAG00000019782|ENSEMBL:ENSBTAG00000017462|ENSEMBL:ENSBTAG00000018072|ENSEMBL:ENSBTAG00000005835|ENSEMBL:ENSBTAG00000002706|ENSEMBL:ENSBTAG00000016296|ENSEMBL:ENSBTAG00000002863|ENSEMBL:ENSBTAG00000001059|ENSEMBL:ENSBTAG00000026732|ENSEMBL:ENSBTAG00000015136|ENSEMBL:ENSBTAG000000…
BPGM	ENSBTAG00000008895	6082	0.0067112	0.087965	organic acid metabolic process	ENSEMBL:ENSBTAG00000010490|ENSEMBL:ENSBTAG00000018972|ENSEMBL:ENSBTAG00000021301|ENSEMBL:ENSBTAG00000021202|ENSEMBL:ENSBTAG00000019782|ENSEMBL:ENSBTAG00000017462|ENSEMBL:ENSBTAG00000018072|ENSEMBL:ENSBTAG00000005835|ENSEMBL:ENSBTAG00000002706|ENSEMBL:ENSBTAG00000016296|ENSEMBL:ENSBTAG00000002863|ENSEMBL:ENSBTAG00000001059|ENSEMBL:ENSBTAG00000026732|ENSEMBL:ENSBTAG00000015136|ENSEMBL:ENSBTAG000000…
BPGM	ENSBTAG00000008895	6732	0.006983	0.090476	coenzyme metabolic process	ENSEMBL:ENSBTAG00000004664|ENSEMBL:ENSBTAG00000019998|ENSEMBL:ENSBTAG00000016783|ENSEMBL:ENSBTAG00000018813|ENSEMBL:ENSBTAG00000000795|ENSEMBL:ENSBTAG00000001059|ENSEMBL:ENSBTAG00000015853|ENSEMBL:ENSBTAG00000001036|ENSEMBL:ENSBTAG00000020023|ENSEMBL:ENSBTAG00000019782|ENSEMBL:ENSBTAG00000006075|ENSEMBL:ENSBTAG00000021242
C4BPA	ENSBTAG00000009876	44275	2.8337e-07	2.1713e-05	cellular carbohydrate catabolic process	ENSEMBL:ENSBTAG00000021724|ENSEMBL:ENSBTAG00000016783|ENSEMBL:ENSBTAG00000014731|ENSEMBL:ENSBTAG00000019782|ENSEMBL:ENSBTAG00000016296|ENSEMBL:ENSBTAG00000005534|ENSEMBL:ENSBTAG00000001032|ENSEMBL:ENSBTAG00000001036|ENSEMBL:ENSBTAG00000000286|ENSEMBL:ENSBTAG00000008895|ENSEMBL:ENSBTAG00000012511|ENSEMBL:ENSBTAG00000013337|ENSEMBL:ENSBTAG00000006396|ENSEMBL:ENSBTAG00000014547|ENSEMBL:ENSBTAG000000…
C4BPA	ENSBTAG00000009876	46365	1.8103e-06	0.00011097	monosaccharide catabolic process	ENSEMBL:ENSBTAG00000021724|ENSEMBL:ENSBTAG00000016783|ENSEMBL:ENSBTAG00000014731|ENSEMBL:ENSBTAG00000019782|ENSEMBL:ENSBTAG00000005534|ENSEMBL:ENSBTAG00000001036|ENSEMBL:ENSBTAG00000000286|ENSEMBL:ENSBTAG00000008895|ENSEMBL:ENSBTAG00000012511|ENSEMBL:ENSBTAG00000013337|ENSEMBL:ENSBTAG00000006396|ENSEMBL:ENSBTAG00000014547|ENSEMBL:ENSBTAG00000008683
C4BPA	ENSBTAG00000009876	46164	2.8812e-06	0.00017092	alcohol catabolic process	ENSEMBL:ENSBTAG00000021724|ENSEMBL:ENSBTAG00000016783|ENSEMBL:ENSBTAG00000014731|ENSEMBL:ENSBTAG00000019782|ENSEMBL:ENSBTAG00000016296|ENSEMBL:ENSBTAG00000005534|ENSEMBL:ENSBTAG00000001036|ENSEMBL:ENSBTAG00000000286|ENSEMBL:ENSBTAG00000008895|ENSEMBL:ENSBTAG00000012511|ENSEMBL:ENSBTAG00000013337|ENSEMBL:ENSBTAG00000006396|ENSEMBL:ENSBTAG00000014547|ENSEMBL:ENSBTAG00000008683
C4BPA	ENSBTAG00000009876	16052	3.9145e-06	0.00020568	carbohydrate catabolic process	ENSEMBL:ENSBTAG00000021724|ENSEMBL:ENSBTAG00000016783|ENSEMBL:ENSBTAG00000014731|ENSEMBL:ENSBTAG00000019782|ENSEMBL:ENSBTAG00000016296|ENSEMBL:ENSBTAG00000005534|ENSEMBL:ENSBTAG00000001032|ENSEMBL:ENSBTAG00000001036|ENSEMBL:ENSBTAG00000000286|ENSEMBL:ENSBTAG00000008895|ENSEMBL:ENSBTAG00000012511|ENSEMBL:ENSBTAG00000013337|ENSEMBL:ENSBTAG00000006396|ENSEMBL:ENSBTAG00000014547|ENSEMBL:ENSBTAG000000…
C4BPA	ENSBTAG00000009876	44282	6.6007e-06	0.00029195	small molecule catabolic process	ENSEMBL:ENSBTAG00000010490|ENSEMBL:ENSBTAG00000021724|ENSEMBL:ENSBTAG00000016783|ENSEMBL:ENSBTAG00000014731|ENSEMBL:ENSBTAG00000021202|ENSEMBL:ENSBTAG00000019782|ENSEMBL:ENSBTAG00000016296|ENSEMBL:ENSBTAG00000005534|ENSEMBL:ENSBTAG00000007700|ENSEMBL:ENSBTAG00000006795|ENSEMBL:ENSBTAG00000009965|ENSEMBL:ENSBTAG00000025762|ENSEMBL:ENSBTAG00000008964|ENSEMBL:ENSBTAG00000001036|ENSEMBL:ENSBTAG000000…
C4BPA	ENSBTAG00000009876	6007	6.8265e-06	0.00029195	glucose catabolic process	ENSEMBL:ENSBTAG00000005534|ENSEMBL:ENSBTAG00000021724|ENSEMBL:ENSBTAG00000016783|ENSEMBL:ENSBTAG00000014731|ENSEMBL:ENSBTAG00000001036|ENSEMBL:ENSBTAG00000000286|ENSEMBL:ENSBTAG00000008895|ENSEMBL:ENSBTAG00000019782|ENSEMBL:ENSBTAG00000012511|ENSEMBL:ENSBTAG00000006396|ENSEMBL:ENSBTAG00000014547|ENSEMBL:ENSBTAG00000008683
C4BPA	ENSBTAG00000009876	19320	8.8097e-06	0.0003522	hexose catabolic process	ENSEMBL:ENSBTAG00000005534|ENSEMBL:ENSBTAG00000021724|ENSEMBL:ENSBTAG00000016783|ENSEMBL:ENSBTAG00000014731|ENSEMBL:ENSBTAG00000001036|ENSEMBL:ENSBTAG00000000286|ENSEMBL:ENSBTAG00000008895|ENSEMBL:ENSBTAG00000019782|ENSEMBL:ENSBTAG00000012511|ENSEMBL:ENSBTAG00000006396|ENSEMBL:ENSBTAG00000014547|ENSEMBL:ENSBTAG00000008683
C4BPA	ENSBTAG00000009876	6006	6.56e-05	0.0021142	glucose metabolic process	ENSEMBL:ENSBTAG00000021724|ENSEMBL:ENSBTAG00000016783|ENSEMBL:ENSBTAG00000014731|ENSEMBL:ENSBTAG00000019782|ENSEMBL:ENSBTAG00000019011|ENSEMBL:ENSBTAG00000017462|ENSEMBL:ENSBTAG00000016296|ENSEMBL:ENSBTAG00000005534|ENSEMBL:ENSBTAG00000001032|ENSEMBL:ENSBTAG00000001036|ENSEMBL:ENSBTAG00000000286|ENSEMBL:ENSBTAG00000008895|ENSEMBL:ENSBTAG00000012511|ENSEMBL:ENSBTAG00000006396|ENSEMBL:ENSBTAG000000…
C4BPA	ENSBTAG00000009876	6096	0.00020415	0.0056885	glycolysis	ENSEMBL:ENSBTAG00000005534|ENSEMBL:ENSBTAG00000021724|ENSEMBL:ENSBTAG00000014731|ENSEMBL:ENSBTAG00000000286|ENSEMBL:ENSBTAG00000008895|ENSEMBL:ENSBTAG00000019782|ENSEMBL:ENSBTAG00000006396|ENSEMBL:ENSBTAG00000014547|ENSEMBL:ENSBTAG00000008683
C2CD4A	ENSBTAG00000010952	46365	3.7247e-05	0.0017615	monosaccharide catabolic process	ENSEMBL:ENSBTAG00000005534|ENSEMBL:ENSBTAG00000021724|ENSEMBL:ENSBTAG00000016783|ENSEMBL:ENSBTAG00000014731|ENSEMBL:ENSBTAG00000001036|ENSEMBL:ENSBTAG00000008895|ENSEMBL:ENSBTAG00000019782|ENSEMBL:ENSBTAG00000013337|ENSEMBL:ENSBTAG00000006396|ENSEMBL:ENSBTAG00000014547|ENSEMBL:ENSBTAG00000008683
C2CD4A	ENSBTAG00000010952	6007	0.00013328	0.0057427	glucose catabolic process	ENSEMBL:ENSBTAG00000005534|ENSEMBL:ENSBTAG00000021724|ENSEMBL:ENSBTAG00000016783|ENSEMBL:ENSBTAG00000014731|ENSEMBL:ENSBTAG00000001036|ENSEMBL:ENSBTAG00000008895|ENSEMBL:ENSBTAG00000019782|ENSEMBL:ENSBTAG00000006396|ENSEMBL:ENSBTAG00000014547|ENSEMBL:ENSBTAG00000008683
C2CD4A	ENSBTAG00000010952	44275	0.00014848	0.0061254	cellular carbohydrate catabolic process	ENSEMBL:ENSBTAG00000005534|ENSEMBL:ENSBTAG00000021724|ENSEMBL:ENSBTAG00000016783|ENSEMBL:ENSBTAG00000014731|ENSEMBL:ENSBTAG00000001036|ENSEMBL:ENSBTAG00000008895|ENSEMBL:ENSBTAG00000019782|ENSEMBL:ENSBTAG00000013337|ENSEMBL:ENSBTAG00000006396|ENSEMBL:ENSBTAG00000014547|ENSEMBL:ENSBTAG00000008683
C2CD4A	ENSBTAG00000010952	6941	0.00015677	0.0063328	striated muscle contraction	ENSEMBL:ENSBTAG00000006424|ENSEMBL:ENSBTAG00000013197|ENSEMBL:ENSBTAG00000011730|ENSEMBL:ENSBTAG00000014547|ENSEMBL:ENSBTAG00000008394|ENSEMBL:ENSBTAG00000006419
C2CD4A	ENSBTAG00000010952	19320	0.00016283	0.0064434	hexose catabolic process	ENSEMBL:ENSBTAG00000005534|ENSEMBL:ENSBTAG00000021724|ENSEMBL:ENSBTAG00000016783|ENSEMBL:ENSBTAG00000014731|ENSEMBL:ENSBTAG00000001036|ENSEMBL:ENSBTAG00000008895|ENSEMBL:ENSBTAG00000019782|ENSEMBL:ENSBTAG00000006396|ENSEMBL:ENSBTAG00000014547|ENSEMBL:ENSBTAG00000008683
C2CD4A	ENSBTAG00000010952	46164	0.00021033	0.0081566	alcohol catabolic process	ENSEMBL:ENSBTAG00000005534|ENSEMBL:ENSBTAG00000021724|ENSEMBL:ENSBTAG00000016783|ENSEMBL:ENSBTAG00000014731|ENSEMBL:ENSBTAG00000001036|ENSEMBL:ENSBTAG00000008895|ENSEMBL:ENSBTAG00000019782|ENSEMBL:ENSBTAG00000013337|ENSEMBL:ENSBTAG00000006396|ENSEMBL:ENSBTAG00000014547|ENSEMBL:ENSBTAG00000008683
C2CD4A	ENSBTAG00000010952	6006	0.00043377	0.016175	glucose metabolic process	ENSEMBL:ENSBTAG00000021724|ENSEMBL:ENSBTAG00000016783|ENSEMBL:ENSBTAG00000014731|ENSEMBL:ENSBTAG00000011198|ENSEMBL:ENSBTAG00000019782|ENSEMBL:ENSBTAG00000019011|ENSEMBL:ENSBTAG00000017462|ENSEMBL:ENSBTAG00000005534|ENSEMBL:ENSBTAG00000001036|ENSEMBL:ENSBTAG00000008895|ENSEMBL:ENSBTAG00000006396|ENSEMBL:ENSBTAG00000014547|ENSEMBL:ENSBTAG00000008683|ENSEMBL:ENSBTAG00000017967
FTH1	ENSBTAG00000011184	6941	8.4138e-07	5.5705e-05	striated muscle contraction	ENSEMBL:ENSBTAG00000006424|ENSEMBL:ENSBTAG00000013197|ENSEMBL:ENSBTAG00000011730|ENSEMBL:ENSBTAG00000014547|ENSEMBL:ENSBTAG00000008394|ENSEMBL:ENSBTAG00000040053|ENSEMBL:ENSBTAG00000016560|ENSEMBL:ENSBTAG00000006419
FTH1	ENSBTAG00000011184	44275	5.3021e-06	0.00028278	cellular carbohydrate catabolic process	ENSEMBL:ENSBTAG00000021724|ENSEMBL:ENSBTAG00000016783|ENSEMBL:ENSBTAG00000014731|ENSEMBL:ENSBTAG00000019782|ENSEMBL:ENSBTAG00000016296|ENSEMBL:ENSBTAG00000005534|ENSEMBL:ENSBTAG00000001036|ENSEMBL:ENSBTAG00000000286|ENSEMBL:ENSBTAG00000008895|ENSEMBL:ENSBTAG00000013337|ENSEMBL:ENSBTAG00000006396|ENSEMBL:ENSBTAG00000014547|ENSEMBL:ENSBTAG00000008683
FTH1	ENSBTAG00000011184	46365	6.1297e-06	0.00031808	monosaccharide catabolic process	ENSEMBL:ENSBTAG00000005534|ENSEMBL:ENSBTAG00000021724|ENSEMBL:ENSBTAG00000016783|ENSEMBL:ENSBTAG00000014731|ENSEMBL:ENSBTAG00000001036|ENSEMBL:ENSBTAG00000000286|ENSEMBL:ENSBTAG00000008895|ENSEMBL:ENSBTAG00000019782|ENSEMBL:ENSBTAG00000013337|ENSEMBL:ENSBTAG00000006396|ENSEMBL:ENSBTAG00000014547|ENSEMBL:ENSBTAG00000008683
FTH1	ENSBTAG00000011184	46164	8.2416e-06	0.00040574	alcohol catabolic process	ENSEMBL:ENSBTAG00000021724|ENSEMBL:ENSBTAG00000016783|ENSEMBL:ENSBTAG00000014731|ENSEMBL:ENSBTAG00000019782|ENSEMBL:ENSBTAG00000016296|ENSEMBL:ENSBTAG00000005534|ENSEMBL:ENSBTAG00000001036|ENSEMBL:ENSBTAG00000000286|ENSEMBL:ENSBTAG00000008895|ENSEMBL:ENSBTAG00000013337|ENSEMBL:ENSBTAG00000006396|ENSEMBL:ENSBTAG00000014547|ENSEMBL:ENSBTAG00000008683
FTH1	ENSBTAG00000011184	6936	2.018e-05	0.000861	muscle contraction	ENSEMBL:ENSBTAG00000006424|ENSEMBL:ENSBTAG00000013197|ENSEMBL:ENSBTAG00000008303|ENSEMBL:ENSBTAG00000011730|ENSEMBL:ENSBTAG00000014547|ENSEMBL:ENSBTAG00000008394|ENSEMBL:ENSBTAG00000040053|ENSEMBL:ENSBTAG00000016560|ENSEMBL:ENSBTAG00000009707|ENSEMBL:ENSBTAG00000006419
FTH1	ENSBTAG00000011184	6007	2.3272e-05	0.00095856	glucose catabolic process	ENSEMBL:ENSBTAG00000005534|ENSEMBL:ENSBTAG00000021724|ENSEMBL:ENSBTAG00000016783|ENSEMBL:ENSBTAG00000014731|ENSEMBL:ENSBTAG00000001036|ENSEMBL:ENSBTAG00000000286|ENSEMBL:ENSBTAG00000008895|ENSEMBL:ENSBTAG00000019782|ENSEMBL:ENSBTAG00000006396|ENSEMBL:ENSBTAG00000014547|ENSEMBL:ENSBTAG00000008683
FTH1	ENSBTAG00000011184	44282	2.8029e-05	0.0010983	small molecule catabolic process	ENSEMBL:ENSBTAG00000010490|ENSEMBL:ENSBTAG00000021724|ENSEMBL:ENSBTAG00000016783|ENSEMBL:ENSBTAG00000014731|ENSEMBL:ENSBTAG00000019782|ENSEMBL:ENSBTAG00000016296|ENSEMBL:ENSBTAG00000005534|ENSEMBL:ENSBTAG00000007700|ENSEMBL:ENSBTAG00000009965|ENSEMBL:ENSBTAG00000025762|ENSEMBL:ENSBTAG00000008964|ENSEMBL:ENSBTAG00000001036|ENSEMBL:ENSBTAG00000000286|ENSEMBL:ENSBTAG00000006247|ENSEMBL:ENSBTAG000000…
FTH1	ENSBTAG00000011184	19320	2.9258e-05	0.0011235	hexose catabolic process	ENSEMBL:ENSBTAG00000005534|ENSEMBL:ENSBTAG00000021724|ENSEMBL:ENSBTAG00000016783|ENSEMBL:ENSBTAG00000014731|ENSEMBL:ENSBTAG00000001036|ENSEMBL:ENSBTAG00000000286|ENSEMBL:ENSBTAG00000008895|ENSEMBL:ENSBTAG00000019782|ENSEMBL:ENSBTAG00000006396|ENSEMBL:ENSBTAG00000014547|ENSEMBL:ENSBTAG00000008683
FTH1	ENSBTAG00000011184	55008	3.8417e-05	0.0013917	cardiac muscle tissue morphogenesis	ENSEMBL:ENSBTAG00000006424|ENSEMBL:ENSBTAG00000018369|ENSEMBL:ENSBTAG00000011730|ENSEMBL:ENSBTAG00000008394|ENSEMBL:ENSBTAG00000040053|ENSEMBL:ENSBTAG00000017040
FTH1	ENSBTAG00000011184	60415	3.8417e-05	0.0013917	muscle tissue morphogenesis	ENSEMBL:ENSBTAG00000006424|ENSEMBL:ENSBTAG00000018369|ENSEMBL:ENSBTAG00000011730|ENSEMBL:ENSBTAG00000008394|ENSEMBL:ENSBTAG00000040053|ENSEMBL:ENSBTAG00000017040
FTH1	ENSBTAG00000011184	16052	4.676e-05	0.0016626	carbohydrate catabolic process	ENSEMBL:ENSBTAG00000021724|ENSEMBL:ENSBTAG00000016783|ENSEMBL:ENSBTAG00000014731|ENSEMBL:ENSBTAG00000019782|ENSEMBL:ENSBTAG00000016296|ENSEMBL:ENSBTAG00000005534|ENSEMBL:ENSBTAG00000001036|ENSEMBL:ENSBTAG00000000286|ENSEMBL:ENSBTAG00000008895|ENSEMBL:ENSBTAG00000013337|ENSEMBL:ENSBTAG00000006396|ENSEMBL:ENSBTAG00000014547|ENSEMBL:ENSBTAG00000008683
FTH1	ENSBTAG00000011184	60048	5.8701e-05	0.0020492	cardiac muscle contraction	ENSEMBL:ENSBTAG00000006424|ENSEMBL:ENSBTAG00000013197|ENSEMBL:ENSBTAG00000011730|ENSEMBL:ENSBTAG00000008394|ENSEMBL:ENSBTAG00000016560
FTH1	ENSBTAG00000011184	3012	0.00010649	0.003525	muscle system process	ENSEMBL:ENSBTAG00000006424|ENSEMBL:ENSBTAG00000013197|ENSEMBL:ENSBTAG00000008303|ENSEMBL:ENSBTAG00000011730|ENSEMBL:ENSBTAG00000014547|ENSEMBL:ENSBTAG00000008394|ENSEMBL:ENSBTAG00000040053|ENSEMBL:ENSBTAG00000016560|ENSEMBL:ENSBTAG00000009707|ENSEMBL:ENSBTAG00000006419
FTH1	ENSBTAG00000011184	6096	0.00012972	0.0041512	glycolysis	ENSEMBL:ENSBTAG00000005534|ENSEMBL:ENSBTAG00000021724|ENSEMBL:ENSBTAG00000014731|ENSEMBL:ENSBTAG00000000286|ENSEMBL:ENSBTAG00000008895|ENSEMBL:ENSBTAG00000019782|ENSEMBL:ENSBTAG00000006396|ENSEMBL:ENSBTAG00000014547|ENSEMBL:ENSBTAG00000008683
FTH1	ENSBTAG00000011184	55010	0.00019576	0.0056922	ventricular cardiac muscle tissue morphogenesis	ENSEMBL:ENSBTAG00000006424|ENSEMBL:ENSBTAG00000018369|ENSEMBL:ENSBTAG00000008394|ENSEMBL:ENSBTAG00000040053|ENSEMBL:ENSBTAG00000017040
FTH1	ENSBTAG00000011184	3229	0.00019576	0.0056922	ventricular cardiac muscle tissue development	ENSEMBL:ENSBTAG00000006424|ENSEMBL:ENSBTAG00000018369|ENSEMBL:ENSBTAG00000008394|ENSEMBL:ENSBTAG00000040053|ENSEMBL:ENSBTAG00000017040
FTH1	ENSBTAG00000011184	60047	0.00032007	0.0085351	heart contraction	ENSEMBL:ENSBTAG00000006424|ENSEMBL:ENSBTAG00000013197|ENSEMBL:ENSBTAG00000011730|ENSEMBL:ENSBTAG00000008394|ENSEMBL:ENSBTAG00000016560
FTH1	ENSBTAG00000011184	3015	0.00032007	0.0085351	heart process	ENSEMBL:ENSBTAG00000006424|ENSEMBL:ENSBTAG00000013197|ENSEMBL:ENSBTAG00000011730|ENSEMBL:ENSBTAG00000008394|ENSEMBL:ENSBTAG00000016560
FTH1	ENSBTAG00000011184	6006	0.00042459	0.010452	glucose metabolic process	ENSEMBL:ENSBTAG00000021724|ENSEMBL:ENSBTAG00000016783|ENSEMBL:ENSBTAG00000014731|ENSEMBL:ENSBTAG00000019782|ENSEMBL:ENSBTAG00000019011|ENSEMBL:ENSBTAG00000016296|ENSEMBL:ENSBTAG00000005534|ENSEMBL:ENSBTAG00000001036|ENSEMBL:ENSBTAG00000000286|ENSEMBL:ENSBTAG00000008895|ENSEMBL:ENSBTAG00000006396|ENSEMBL:ENSBTAG00000014547|ENSEMBL:ENSBTAG00000008683|ENSEMBL:ENSBTAG00000017967
SDHAF4	ENSBTAG00000027049	44275	4.568e-05	0.0030284	cellular carbohydrate catabolic process	ENSEMBL:ENSBTAG00000005534|ENSEMBL:ENSBTAG00000001032|ENSEMBL:ENSBTAG00000014731|ENSEMBL:ENSBTAG00000000286|ENSEMBL:ENSBTAG00000008895|ENSEMBL:ENSBTAG00000019782|ENSEMBL:ENSBTAG00000013337|ENSEMBL:ENSBTAG00000006396|ENSEMBL:ENSBTAG00000014547|ENSEMBL:ENSBTAG00000008683|ENSEMBL:ENSBTAG00000016296
SDHAF4	ENSBTAG00000027049	44282	4.773e-05	0.0030513	small molecule catabolic process	ENSEMBL:ENSBTAG00000010490|ENSEMBL:ENSBTAG00000014731|ENSEMBL:ENSBTAG00000019782|ENSEMBL:ENSBTAG00000016296|ENSEMBL:ENSBTAG00000005534|ENSEMBL:ENSBTAG00000007700|ENSEMBL:ENSBTAG00000000497|ENSEMBL:ENSBTAG00000009965|ENSEMBL:ENSBTAG00000025762|ENSEMBL:ENSBTAG00000008964|ENSEMBL:ENSBTAG00000000286|ENSEMBL:ENSBTAG00000006247|ENSEMBL:ENSBTAG00000008895|ENSEMBL:ENSBTAG00000013337|ENSEMBL:ENSBTAG000000…
SDHAF4	ENSBTAG00000027049	16052	5.9995e-05	0.0035797	carbohydrate catabolic process	ENSEMBL:ENSBTAG00000005534|ENSEMBL:ENSBTAG00000001032|ENSEMBL:ENSBTAG00000000497|ENSEMBL:ENSBTAG00000014731|ENSEMBL:ENSBTAG00000000286|ENSEMBL:ENSBTAG00000008895|ENSEMBL:ENSBTAG00000019782|ENSEMBL:ENSBTAG00000013337|ENSEMBL:ENSBTAG00000006396|ENSEMBL:ENSBTAG00000014547|ENSEMBL:ENSBTAG00000008683|ENSEMBL:ENSBTAG00000016296
SDHAF4	ENSBTAG00000027049	42180	0.00010198	0.0057046	cellular ketone metabolic process	ENSEMBL:ENSBTAG00000010490|ENSEMBL:ENSBTAG00000021688|ENSEMBL:ENSBTAG00000016810|ENSEMBL:ENSBTAG00000018257|ENSEMBL:ENSBTAG00000021301|ENSEMBL:ENSBTAG00000016775|ENSEMBL:ENSBTAG00000019782|ENSEMBL:ENSBTAG00000016296|ENSEMBL:ENSBTAG00000004664|ENSEMBL:ENSBTAG00000001059|ENSEMBL:ENSBTAG00000008964|ENSEMBL:ENSBTAG00000015968|ENSEMBL:ENSBTAG00000007375|ENSEMBL:ENSBTAG00000021242|ENSEMBL:ENSBTAG000000…
HIST1H2BD	ENSBTAG00000031778	51258	1.0581e-06	0.00012055	protein polymerization	ENSEMBL:ENSBTAG00000030974|ENSEMBL:ENSBTAG00000007964|ENSEMBL:ENSBTAG00000023730|ENSEMBL:ENSBTAG00000026613|ENSEMBL:ENSBTAG00000009211|ENSEMBL:ENSBTAG00000018530|ENSEMBL:ENSBTAG00000001489|ENSEMBL:ENSBTAG00000019915|ENSEMBL:ENSBTAG00000004093|ENSEMBL:ENSBTAG00000006969
HIST1H2BD	ENSBTAG00000031778	44275	6.8679e-05	0.0045247	cellular carbohydrate catabolic process	ENSEMBL:ENSBTAG00000005534|ENSEMBL:ENSBTAG00000001032|ENSEMBL:ENSBTAG00000016783|ENSEMBL:ENSBTAG00000014731|ENSEMBL:ENSBTAG00000013411|ENSEMBL:ENSBTAG00000000286|ENSEMBL:ENSBTAG00000008895|ENSEMBL:ENSBTAG00000019782|ENSEMBL:ENSBTAG00000013337|ENSEMBL:ENSBTAG00000006396|ENSEMBL:ENSBTAG00000014547
HIST1H2BD	ENSBTAG00000031778	46365	9.7107e-05	0.005532	monosaccharide catabolic process	ENSEMBL:ENSBTAG00000005534|ENSEMBL:ENSBTAG00000016783|ENSEMBL:ENSBTAG00000014731|ENSEMBL:ENSBTAG00000013411|ENSEMBL:ENSBTAG00000000286|ENSEMBL:ENSBTAG00000008895|ENSEMBL:ENSBTAG00000019782|ENSEMBL:ENSBTAG00000013337|ENSEMBL:ENSBTAG00000006396|ENSEMBL:ENSBTAG00000014547
HIST1H2BD	ENSBTAG00000031778	6007	0.00035305	0.01893	glucose catabolic process	ENSEMBL:ENSBTAG00000005534|ENSEMBL:ENSBTAG00000016783|ENSEMBL:ENSBTAG00000014731|ENSEMBL:ENSBTAG00000013411|ENSEMBL:ENSBTAG00000000286|ENSEMBL:ENSBTAG00000008895|ENSEMBL:ENSBTAG00000019782|ENSEMBL:ENSBTAG00000006396|ENSEMBL:ENSBTAG00000014547
HIST1H2BD	ENSBTAG00000031778	16052	0.00039992	0.020763	carbohydrate catabolic process	ENSEMBL:ENSBTAG00000005534|ENSEMBL:ENSBTAG00000001032|ENSEMBL:ENSBTAG00000016783|ENSEMBL:ENSBTAG00000014731|ENSEMBL:ENSBTAG00000013411|ENSEMBL:ENSBTAG00000000286|ENSEMBL:ENSBTAG00000008895|ENSEMBL:ENSBTAG00000019782|ENSEMBL:ENSBTAG00000013337|ENSEMBL:ENSBTAG00000006396|ENSEMBL:ENSBTAG00000014547
CYP27C1	ENSBTAG00000038275	6941	9.5218e-06	0.00035664	striated muscle contraction	ENSEMBL:ENSBTAG00000006424|ENSEMBL:ENSBTAG00000013197|ENSEMBL:ENSBTAG00000011730|ENSEMBL:ENSBTAG00000014547|ENSEMBL:ENSBTAG00000008394|ENSEMBL:ENSBTAG00000016560|ENSEMBL:ENSBTAG00000006419
CYP27C1	ENSBTAG00000038275	44282	1.4143e-05	0.00048557	small molecule catabolic process	ENSEMBL:ENSBTAG00000010490|ENSEMBL:ENSBTAG00000021724|ENSEMBL:ENSBTAG00000016783|ENSEMBL:ENSBTAG00000014731|ENSEMBL:ENSBTAG00000019782|ENSEMBL:ENSBTAG00000016296|ENSEMBL:ENSBTAG00000005534|ENSEMBL:ENSBTAG00000007700|ENSEMBL:ENSBTAG00000006795|ENSEMBL:ENSBTAG00000009965|ENSEMBL:ENSBTAG00000025762|ENSEMBL:ENSBTAG00000008964|ENSEMBL:ENSBTAG00000001036|ENSEMBL:ENSBTAG00000008895|ENSEMBL:ENSBTAG000000…
CYP27C1	ENSBTAG00000038275	44275	1.8586e-05	0.00057793	cellular carbohydrate catabolic process	ENSEMBL:ENSBTAG00000005534|ENSEMBL:ENSBTAG00000021724|ENSEMBL:ENSBTAG00000016783|ENSEMBL:ENSBTAG00000014731|ENSEMBL:ENSBTAG00000001036|ENSEMBL:ENSBTAG00000008895|ENSEMBL:ENSBTAG00000019782|ENSEMBL:ENSBTAG00000013337|ENSEMBL:ENSBTAG00000006396|ENSEMBL:ENSBTAG00000014547|ENSEMBL:ENSBTAG00000008683|ENSEMBL:ENSBTAG00000016296
CYP27C1	ENSBTAG00000038275	46365	2.3945e-05	0.00073077	monosaccharide catabolic process	ENSEMBL:ENSBTAG00000005534|ENSEMBL:ENSBTAG00000021724|ENSEMBL:ENSBTAG00000016783|ENSEMBL:ENSBTAG00000014731|ENSEMBL:ENSBTAG00000001036|ENSEMBL:ENSBTAG00000008895|ENSEMBL:ENSBTAG00000019782|ENSEMBL:ENSBTAG00000013337|ENSEMBL:ENSBTAG00000006396|ENSEMBL:ENSBTAG00000014547|ENSEMBL:ENSBTAG00000008683
CYP27C1	ENSBTAG00000038275	46164	2.7697e-05	0.00081508	alcohol catabolic process	ENSEMBL:ENSBTAG00000005534|ENSEMBL:ENSBTAG00000021724|ENSEMBL:ENSBTAG00000016783|ENSEMBL:ENSBTAG00000014731|ENSEMBL:ENSBTAG00000001036|ENSEMBL:ENSBTAG00000008895|ENSEMBL:ENSBTAG00000019782|ENSEMBL:ENSBTAG00000013337|ENSEMBL:ENSBTAG00000006396|ENSEMBL:ENSBTAG00000014547|ENSEMBL:ENSBTAG00000008683|ENSEMBL:ENSBTAG00000016296
CYP27C1	ENSBTAG00000038275	46483	3.0109e-05	0.00087052	heterocycle metabolic process	ENSEMBL:ENSBTAG00000015100|ENSEMBL:ENSBTAG00000018339|ENSEMBL:ENSBTAG00000021227|ENSEMBL:ENSBTAG00000018278|ENSEMBL:ENSBTAG00000016810|ENSEMBL:ENSBTAG00000019463|ENSEMBL:ENSBTAG00000002944|ENSEMBL:ENSBTAG00000000605|ENSEMBL:ENSBTAG00000005835|ENSEMBL:ENSBTAG00000002507|ENSEMBL:ENSBTAG00000006305|ENSEMBL:ENSBTAG00000014238|ENSEMBL:ENSBTAG00000006441|ENSEMBL:ENSBTAG00000007572|ENSEMBL:ENSBTAG000000…
CYP27C1	ENSBTAG00000038275	60048	4.7117e-05	0.0012942	cardiac muscle contraction	ENSEMBL:ENSBTAG00000006424|ENSEMBL:ENSBTAG00000013197|ENSEMBL:ENSBTAG00000011730|ENSEMBL:ENSBTAG00000008394|ENSEMBL:ENSBTAG00000016560
CYP27C1	ENSBTAG00000038275	6007	8.9643e-05	0.0023083	glucose catabolic process	ENSEMBL:ENSBTAG00000005534|ENSEMBL:ENSBTAG00000021724|ENSEMBL:ENSBTAG00000016783|ENSEMBL:ENSBTAG00000014731|ENSEMBL:ENSBTAG00000001036|ENSEMBL:ENSBTAG00000008895|ENSEMBL:ENSBTAG00000019782|ENSEMBL:ENSBTAG00000006396|ENSEMBL:ENSBTAG00000014547|ENSEMBL:ENSBTAG00000008683
CYP27C1	ENSBTAG00000038275	6936	9.143e-05	0.0023181	muscle contraction	ENSEMBL:ENSBTAG00000006424|ENSEMBL:ENSBTAG00000013197|ENSEMBL:ENSBTAG00000008303|ENSEMBL:ENSBTAG00000011730|ENSEMBL:ENSBTAG00000014547|ENSEMBL:ENSBTAG00000008394|ENSEMBL:ENSBTAG00000016560|ENSEMBL:ENSBTAG00000009707|ENSEMBL:ENSBTAG00000006419
CYP27C1	ENSBTAG00000038275	19320	0.00010979	0.0027414	hexose catabolic process	ENSEMBL:ENSBTAG00000005534|ENSEMBL:ENSBTAG00000021724|ENSEMBL:ENSBTAG00000016783|ENSEMBL:ENSBTAG00000014731|ENSEMBL:ENSBTAG00000001036|ENSEMBL:ENSBTAG00000008895|ENSEMBL:ENSBTAG00000019782|ENSEMBL:ENSBTAG00000006396|ENSEMBL:ENSBTAG00000014547|ENSEMBL:ENSBTAG00000008683
CYP27C1	ENSBTAG00000038275	9117	0.0001234	0.0029052	nucleotide metabolic process	ENSEMBL:ENSBTAG00000015100|ENSEMBL:ENSBTAG00000018339|ENSEMBL:ENSBTAG00000016783|ENSEMBL:ENSBTAG00000021227|ENSEMBL:ENSBTAG00000018278|ENSEMBL:ENSBTAG00000019782|ENSEMBL:ENSBTAG00000002944|ENSEMBL:ENSBTAG00000000605|ENSEMBL:ENSBTAG00000002507|ENSEMBL:ENSBTAG00000003025|ENSEMBL:ENSBTAG00000006305|ENSEMBL:ENSBTAG00000000795|ENSEMBL:ENSBTAG00000025762|ENSEMBL:ENSBTAG00000001036|ENSEMBL:ENSBTAG000000…
CYP27C1	ENSBTAG00000038275	6753	0.0001234	0.0029052	nucleoside phosphate metabolic process	ENSEMBL:ENSBTAG00000015100|ENSEMBL:ENSBTAG00000018339|ENSEMBL:ENSBTAG00000016783|ENSEMBL:ENSBTAG00000021227|ENSEMBL:ENSBTAG00000018278|ENSEMBL:ENSBTAG00000019782|ENSEMBL:ENSBTAG00000002944|ENSEMBL:ENSBTAG00000000605|ENSEMBL:ENSBTAG00000002507|ENSEMBL:ENSBTAG00000003025|ENSEMBL:ENSBTAG00000006305|ENSEMBL:ENSBTAG00000000795|ENSEMBL:ENSBTAG00000025762|ENSEMBL:ENSBTAG00000001036|ENSEMBL:ENSBTAG000000…
CYP27C1	ENSBTAG00000038275	16052	0.00013317	0.0030142	carbohydrate catabolic process	ENSEMBL:ENSBTAG00000005534|ENSEMBL:ENSBTAG00000021724|ENSEMBL:ENSBTAG00000016783|ENSEMBL:ENSBTAG00000014731|ENSEMBL:ENSBTAG00000001036|ENSEMBL:ENSBTAG00000008895|ENSEMBL:ENSBTAG00000019782|ENSEMBL:ENSBTAG00000013337|ENSEMBL:ENSBTAG00000006396|ENSEMBL:ENSBTAG00000014547|ENSEMBL:ENSBTAG00000008683|ENSEMBL:ENSBTAG00000016296
CYP27C1	ENSBTAG00000038275	6163	0.00013352	0.0030142	purine nucleotide metabolic process	ENSEMBL:ENSBTAG00000015100|ENSEMBL:ENSBTAG00000018339|ENSEMBL:ENSBTAG00000021227|ENSEMBL:ENSBTAG00000018278|ENSEMBL:ENSBTAG00000002944|ENSEMBL:ENSBTAG00000000605|ENSEMBL:ENSBTAG00000002507|ENSEMBL:ENSBTAG00000003025|ENSEMBL:ENSBTAG00000006305|ENSEMBL:ENSBTAG00000000550|ENSEMBL:ENSBTAG00000016309|ENSEMBL:ENSBTAG00000014238|ENSEMBL:ENSBTAG00000013930|ENSEMBL:ENSBTAG00000006441|ENSEMBL:ENSBTAG000000…
CYP27C1	ENSBTAG00000038275	6164	0.00014558	0.0032421	purine nucleotide biosynthetic process	ENSEMBL:ENSBTAG00000015100|ENSEMBL:ENSBTAG00000018339|ENSEMBL:ENSBTAG00000021227|ENSEMBL:ENSBTAG00000018278|ENSEMBL:ENSBTAG00000002944|ENSEMBL:ENSBTAG00000000605|ENSEMBL:ENSBTAG00000002507|ENSEMBL:ENSBTAG00000003025|ENSEMBL:ENSBTAG00000000550|ENSEMBL:ENSBTAG00000016309|ENSEMBL:ENSBTAG00000014238|ENSEMBL:ENSBTAG00000013930|ENSEMBL:ENSBTAG00000006441|ENSEMBL:ENSBTAG00000013315|ENSEMBL:ENSBTAG000000…
CYP27C1	ENSBTAG00000038275	44271	0.00017322	0.0038062	cellular nitrogen compound biosynthetic process	ENSEMBL:ENSBTAG00000015100|ENSEMBL:ENSBTAG00000018339|ENSEMBL:ENSBTAG00000021227|ENSEMBL:ENSBTAG00000018278|ENSEMBL:ENSBTAG00000016810|ENSEMBL:ENSBTAG00000019463|ENSEMBL:ENSBTAG00000002944|ENSEMBL:ENSBTAG00000000605|ENSEMBL:ENSBTAG00000005835|ENSEMBL:ENSBTAG00000002507|ENSEMBL:ENSBTAG00000014238|ENSEMBL:ENSBTAG00000006441|ENSEMBL:ENSBTAG00000007572|ENSEMBL:ENSBTAG00000040333|ENSEMBL:ENSBTAG000000…
CYP27C1	ENSBTAG00000038275	60047	0.00025858	0.0055119	heart contraction	ENSEMBL:ENSBTAG00000006424|ENSEMBL:ENSBTAG00000013197|ENSEMBL:ENSBTAG00000011730|ENSEMBL:ENSBTAG00000008394|ENSEMBL:ENSBTAG00000016560
CYP27C1	ENSBTAG00000038275	3015	0.00025858	0.0055119	heart process	ENSEMBL:ENSBTAG00000006424|ENSEMBL:ENSBTAG00000013197|ENSEMBL:ENSBTAG00000011730|ENSEMBL:ENSBTAG00000008394|ENSEMBL:ENSBTAG00000016560
CYP27C1	ENSBTAG00000038275	3012	0.00039099	0.007858	muscle system process	ENSEMBL:ENSBTAG00000006424|ENSEMBL:ENSBTAG00000013197|ENSEMBL:ENSBTAG00000008303|ENSEMBL:ENSBTAG00000011730|ENSEMBL:ENSBTAG00000014547|ENSEMBL:ENSBTAG00000008394|ENSEMBL:ENSBTAG00000016560|ENSEMBL:ENSBTAG00000009707|ENSEMBL:ENSBTAG00000006419
CYP27C1	ENSBTAG00000038275	55086	0.00044815	0.0088983	nucleobase, nucleoside and nucleotide metabolic process	ENSEMBL:ENSBTAG00000015100|ENSEMBL:ENSBTAG00000018339|ENSEMBL:ENSBTAG00000016783|ENSEMBL:ENSBTAG00000021227|ENSEMBL:ENSBTAG00000018278|ENSEMBL:ENSBTAG00000019782|ENSEMBL:ENSBTAG00000002944|ENSEMBL:ENSBTAG00000000605|ENSEMBL:ENSBTAG00000002507|ENSEMBL:ENSBTAG00000003025|ENSEMBL:ENSBTAG00000006305|ENSEMBL:ENSBTAG00000000795|ENSEMBL:ENSBTAG00000025762|ENSEMBL:ENSBTAG00000001036|ENSEMBL:ENSBTAG000000…
CYP27C1	ENSBTAG00000038275	6783	0.00049263	0.0096649	heme biosynthetic process	ENSEMBL:ENSBTAG00000005364|ENSEMBL:ENSBTAG00000019463|ENSEMBL:ENSBTAG00000005808|ENSEMBL:ENSBTAG00000004118
CYP27C1	ENSBTAG00000038275	6096	0.00053655	0.010403	glycolysis	ENSEMBL:ENSBTAG00000005534|ENSEMBL:ENSBTAG00000021724|ENSEMBL:ENSBTAG00000014731|ENSEMBL:ENSBTAG00000008895|ENSEMBL:ENSBTAG00000019782|ENSEMBL:ENSBTAG00000006396|ENSEMBL:ENSBTAG00000014547|ENSEMBL:ENSBTAG00000008683
	miR-1291	6941	9.5218e-06	0.00035664	striated muscle contraction	ENSEMBL:ENSBTAG00000006424|ENSEMBL:ENSBTAG00000013197|ENSEMBL:ENSBTAG00000011730|ENSEMBL:ENSBTAG00000014547|ENSEMBL:ENSBTAG00000008394|ENSEMBL:ENSBTAG00000016560|ENSEMBL:ENSBTAG00000006419
	miR-1291	44282	1.4143e-05	0.00048557	small molecule catabolic process	ENSEMBL:ENSBTAG00000010490|ENSEMBL:ENSBTAG00000021724|ENSEMBL:ENSBTAG00000016783|ENSEMBL:ENSBTAG00000014731|ENSEMBL:ENSBTAG00000019782|ENSEMBL:ENSBTAG00000016296|ENSEMBL:ENSBTAG00000005534|ENSEMBL:ENSBTAG00000007700|ENSEMBL:ENSBTAG00000006795|ENSEMBL:ENSBTAG00000009965|ENSEMBL:ENSBTAG00000025762|ENSEMBL:ENSBTAG00000008964|ENSEMBL:ENSBTAG00000001036|ENSEMBL:ENSBTAG00000008895|ENSEMBL:ENSBTAG000000…
	miR-1291	44275	1.8586e-05	0.00057793	cellular carbohydrate catabolic process	ENSEMBL:ENSBTAG00000005534|ENSEMBL:ENSBTAG00000021724|ENSEMBL:ENSBTAG00000016783|ENSEMBL:ENSBTAG00000014731|ENSEMBL:ENSBTAG00000001036|ENSEMBL:ENSBTAG00000008895|ENSEMBL:ENSBTAG00000019782|ENSEMBL:ENSBTAG00000013337|ENSEMBL:ENSBTAG00000006396|ENSEMBL:ENSBTAG00000014547|ENSEMBL:ENSBTAG00000008683|ENSEMBL:ENSBTAG00000016296
	miR-1291	46365	2.3945e-05	0.00073077	monosaccharide catabolic process	ENSEMBL:ENSBTAG00000005534|ENSEMBL:ENSBTAG00000021724|ENSEMBL:ENSBTAG00000016783|ENSEMBL:ENSBTAG00000014731|ENSEMBL:ENSBTAG00000001036|ENSEMBL:ENSBTAG00000008895|ENSEMBL:ENSBTAG00000019782|ENSEMBL:ENSBTAG00000013337|ENSEMBL:ENSBTAG00000006396|ENSEMBL:ENSBTAG00000014547|ENSEMBL:ENSBTAG00000008683
	miR-1291	46164	2.7697e-05	0.00081508	alcohol catabolic process	ENSEMBL:ENSBTAG00000005534|ENSEMBL:ENSBTAG00000021724|ENSEMBL:ENSBTAG00000016783|ENSEMBL:ENSBTAG00000014731|ENSEMBL:ENSBTAG00000001036|ENSEMBL:ENSBTAG00000008895|ENSEMBL:ENSBTAG00000019782|ENSEMBL:ENSBTAG00000013337|ENSEMBL:ENSBTAG00000006396|ENSEMBL:ENSBTAG00000014547|ENSEMBL:ENSBTAG00000008683|ENSEMBL:ENSBTAG00000016296
	miR-1291	46483	3.0109e-05	0.00087052	heterocycle metabolic process	ENSEMBL:ENSBTAG00000015100|ENSEMBL:ENSBTAG00000018339|ENSEMBL:ENSBTAG00000021227|ENSEMBL:ENSBTAG00000018278|ENSEMBL:ENSBTAG00000016810|ENSEMBL:ENSBTAG00000019463|ENSEMBL:ENSBTAG00000002944|ENSEMBL:ENSBTAG00000000605|ENSEMBL:ENSBTAG00000005835|ENSEMBL:ENSBTAG00000002507|ENSEMBL:ENSBTAG00000006305|ENSEMBL:ENSBTAG00000014238|ENSEMBL:ENSBTAG00000006441|ENSEMBL:ENSBTAG00000007572|ENSEMBL:ENSBTAG000000…
	miR-1291	60048	4.7117e-05	0.0012942	cardiac muscle contraction	ENSEMBL:ENSBTAG00000006424|ENSEMBL:ENSBTAG00000013197|ENSEMBL:ENSBTAG00000011730|ENSEMBL:ENSBTAG00000008394|ENSEMBL:ENSBTAG00000016560
	miR-1291	6007	8.9643e-05	0.0023083	glucose catabolic process	ENSEMBL:ENSBTAG00000005534|ENSEMBL:ENSBTAG00000021724|ENSEMBL:ENSBTAG00000016783|ENSEMBL:ENSBTAG00000014731|ENSEMBL:ENSBTAG00000001036|ENSEMBL:ENSBTAG00000008895|ENSEMBL:ENSBTAG00000019782|ENSEMBL:ENSBTAG00000006396|ENSEMBL:ENSBTAG00000014547|ENSEMBL:ENSBTAG00000008683
	miR-1291	6936	9.143e-05	0.0023181	muscle contraction	ENSEMBL:ENSBTAG00000006424|ENSEMBL:ENSBTAG00000013197|ENSEMBL:ENSBTAG00000008303|ENSEMBL:ENSBTAG00000011730|ENSEMBL:ENSBTAG00000014547|ENSEMBL:ENSBTAG00000008394|ENSEMBL:ENSBTAG00000016560|ENSEMBL:ENSBTAG00000009707|ENSEMBL:ENSBTAG00000006419
	miR-1291	19320	0.00010979	0.0027414	hexose catabolic process	ENSEMBL:ENSBTAG00000005534|ENSEMBL:ENSBTAG00000021724|ENSEMBL:ENSBTAG00000016783|ENSEMBL:ENSBTAG00000014731|ENSEMBL:ENSBTAG00000001036|ENSEMBL:ENSBTAG00000008895|ENSEMBL:ENSBTAG00000019782|ENSEMBL:ENSBTAG00000006396|ENSEMBL:ENSBTAG00000014547|ENSEMBL:ENSBTAG00000008683
	miR-1291	9117	0.0001234	0.0029052	nucleotide metabolic process	ENSEMBL:ENSBTAG00000015100|ENSEMBL:ENSBTAG00000018339|ENSEMBL:ENSBTAG00000016783|ENSEMBL:ENSBTAG00000021227|ENSEMBL:ENSBTAG00000018278|ENSEMBL:ENSBTAG00000019782|ENSEMBL:ENSBTAG00000002944|ENSEMBL:ENSBTAG00000000605|ENSEMBL:ENSBTAG00000002507|ENSEMBL:ENSBTAG00000003025|ENSEMBL:ENSBTAG00000006305|ENSEMBL:ENSBTAG00000000795|ENSEMBL:ENSBTAG00000025762|ENSEMBL:ENSBTAG00000001036|ENSEMBL:ENSBTAG000000…
	miR-1291	6753	0.0001234	0.0029052	nucleoside phosphate metabolic process	ENSEMBL:ENSBTAG00000015100|ENSEMBL:ENSBTAG00000018339|ENSEMBL:ENSBTAG00000016783|ENSEMBL:ENSBTAG00000021227|ENSEMBL:ENSBTAG00000018278|ENSEMBL:ENSBTAG00000019782|ENSEMBL:ENSBTAG00000002944|ENSEMBL:ENSBTAG00000000605|ENSEMBL:ENSBTAG00000002507|ENSEMBL:ENSBTAG00000003025|ENSEMBL:ENSBTAG00000006305|ENSEMBL:ENSBTAG00000000795|ENSEMBL:ENSBTAG00000025762|ENSEMBL:ENSBTAG00000001036|ENSEMBL:ENSBTAG000000…
	miR-1291	16052	0.00013317	0.0030142	carbohydrate catabolic process	ENSEMBL:ENSBTAG00000005534|ENSEMBL:ENSBTAG00000021724|ENSEMBL:ENSBTAG00000016783|ENSEMBL:ENSBTAG00000014731|ENSEMBL:ENSBTAG00000001036|ENSEMBL:ENSBTAG00000008895|ENSEMBL:ENSBTAG00000019782|ENSEMBL:ENSBTAG00000013337|ENSEMBL:ENSBTAG00000006396|ENSEMBL:ENSBTAG00000014547|ENSEMBL:ENSBTAG00000008683|ENSEMBL:ENSBTAG00000016296
	miR-1291	6163	0.00013352	0.0030142	purine nucleotide metabolic process	ENSEMBL:ENSBTAG00000015100|ENSEMBL:ENSBTAG00000018339|ENSEMBL:ENSBTAG00000021227|ENSEMBL:ENSBTAG00000018278|ENSEMBL:ENSBTAG00000002944|ENSEMBL:ENSBTAG00000000605|ENSEMBL:ENSBTAG00000002507|ENSEMBL:ENSBTAG00000003025|ENSEMBL:ENSBTAG00000006305|ENSEMBL:ENSBTAG00000000550|ENSEMBL:ENSBTAG00000016309|ENSEMBL:ENSBTAG00000014238|ENSEMBL:ENSBTAG00000013930|ENSEMBL:ENSBTAG00000006441|ENSEMBL:ENSBTAG000000…
	miR-1291	6164	0.00014558	0.0032421	purine nucleotide biosynthetic process	ENSEMBL:ENSBTAG00000015100|ENSEMBL:ENSBTAG00000018339|ENSEMBL:ENSBTAG00000021227|ENSEMBL:ENSBTAG00000018278|ENSEMBL:ENSBTAG00000002944|ENSEMBL:ENSBTAG00000000605|ENSEMBL:ENSBTAG00000002507|ENSEMBL:ENSBTAG00000003025|ENSEMBL:ENSBTAG00000000550|ENSEMBL:ENSBTAG00000016309|ENSEMBL:ENSBTAG00000014238|ENSEMBL:ENSBTAG00000013930|ENSEMBL:ENSBTAG00000006441|ENSEMBL:ENSBTAG00000013315|ENSEMBL:ENSBTAG000000…
	miR-1291	44271	0.00017322	0.0038062	cellular nitrogen compound biosynthetic process	ENSEMBL:ENSBTAG00000015100|ENSEMBL:ENSBTAG00000018339|ENSEMBL:ENSBTAG00000021227|ENSEMBL:ENSBTAG00000018278|ENSEMBL:ENSBTAG00000016810|ENSEMBL:ENSBTAG00000019463|ENSEMBL:ENSBTAG00000002944|ENSEMBL:ENSBTAG00000000605|ENSEMBL:ENSBTAG00000005835|ENSEMBL:ENSBTAG00000002507|ENSEMBL:ENSBTAG00000014238|ENSEMBL:ENSBTAG00000006441|ENSEMBL:ENSBTAG00000007572|ENSEMBL:ENSBTAG00000040333|ENSEMBL:ENSBTAG000000…
	miR-1291	60047	0.00025858	0.0055119	heart contraction	ENSEMBL:ENSBTAG00000006424|ENSEMBL:ENSBTAG00000013197|ENSEMBL:ENSBTAG00000011730|ENSEMBL:ENSBTAG00000008394|ENSEMBL:ENSBTAG00000016560
	miR-1291	3015	0.00025858	0.0055119	heart process	ENSEMBL:ENSBTAG00000006424|ENSEMBL:ENSBTAG00000013197|ENSEMBL:ENSBTAG00000011730|ENSEMBL:ENSBTAG00000008394|ENSEMBL:ENSBTAG00000016560
	miR-1291	3012	0.00039099	0.007858	muscle system process	ENSEMBL:ENSBTAG00000006424|ENSEMBL:ENSBTAG00000013197|ENSEMBL:ENSBTAG00000008303|ENSEMBL:ENSBTAG00000011730|ENSEMBL:ENSBTAG00000014547|ENSEMBL:ENSBTAG00000008394|ENSEMBL:ENSBTAG00000016560|ENSEMBL:ENSBTAG00000009707|ENSEMBL:ENSBTAG00000006419
	miR-1291	55086	0.00044815	0.0088983	nucleobase, nucleoside and nucleotide metabolic process	ENSEMBL:ENSBTAG00000015100|ENSEMBL:ENSBTAG00000018339|ENSEMBL:ENSBTAG00000016783|ENSEMBL:ENSBTAG00000021227|ENSEMBL:ENSBTAG00000018278|ENSEMBL:ENSBTAG00000019782|ENSEMBL:ENSBTAG00000002944|ENSEMBL:ENSBTAG00000000605|ENSEMBL:ENSBTAG00000002507|ENSEMBL:ENSBTAG00000003025|ENSEMBL:ENSBTAG00000006305|ENSEMBL:ENSBTAG00000000795|ENSEMBL:ENSBTAG00000025762|ENSEMBL:ENSBTAG00000001036|ENSEMBL:ENSBTAG000000…
	miR-1291	6783	0.00049263	0.0096649	heme biosynthetic process	ENSEMBL:ENSBTAG00000005364|ENSEMBL:ENSBTAG00000019463|ENSEMBL:ENSBTAG00000005808|ENSEMBL:ENSBTAG00000004118
	miR-1291	6096	0.00053655	0.010403	glycolysis	ENSEMBL:ENSBTAG00000005534|ENSEMBL:ENSBTAG00000021724|ENSEMBL:ENSBTAG00000014731|ENSEMBL:ENSBTAG00000008895|ENSEMBL:ENSBTAG00000019782|ENSEMBL:ENSBTAG00000006396|ENSEMBL:ENSBTAG00000014547|ENSEMBL:ENSBTAG00000008683
	miR-24-3p	6941	9.5218e-06	0.00035664	striated muscle contraction	ENSEMBL:ENSBTAG00000006424|ENSEMBL:ENSBTAG00000013197|ENSEMBL:ENSBTAG00000011730|ENSEMBL:ENSBTAG00000014547|ENSEMBL:ENSBTAG00000008394|ENSEMBL:ENSBTAG00000016560|ENSEMBL:ENSBTAG00000006419
	miR-24-3p	44282	1.4143e-05	0.00048557	small molecule catabolic process	ENSEMBL:ENSBTAG00000010490|ENSEMBL:ENSBTAG00000021724|ENSEMBL:ENSBTAG00000016783|ENSEMBL:ENSBTAG00000014731|ENSEMBL:ENSBTAG00000019782|ENSEMBL:ENSBTAG00000016296|ENSEMBL:ENSBTAG00000005534|ENSEMBL:ENSBTAG00000007700|ENSEMBL:ENSBTAG00000006795|ENSEMBL:ENSBTAG00000009965|ENSEMBL:ENSBTAG00000025762|ENSEMBL:ENSBTAG00000008964|ENSEMBL:ENSBTAG00000001036|ENSEMBL:ENSBTAG00000008895|ENSEMBL:ENSBTAG000000…
	miR-24-3p	44275	1.8586e-05	0.00057793	cellular carbohydrate catabolic process	ENSEMBL:ENSBTAG00000005534|ENSEMBL:ENSBTAG00000021724|ENSEMBL:ENSBTAG00000016783|ENSEMBL:ENSBTAG00000014731|ENSEMBL:ENSBTAG00000001036|ENSEMBL:ENSBTAG00000008895|ENSEMBL:ENSBTAG00000019782|ENSEMBL:ENSBTAG00000013337|ENSEMBL:ENSBTAG00000006396|ENSEMBL:ENSBTAG00000014547|ENSEMBL:ENSBTAG00000008683|ENSEMBL:ENSBTAG00000016296
	miR-24-3p	46365	2.3945e-05	0.00073077	monosaccharide catabolic process	ENSEMBL:ENSBTAG00000005534|ENSEMBL:ENSBTAG00000021724|ENSEMBL:ENSBTAG00000016783|ENSEMBL:ENSBTAG00000014731|ENSEMBL:ENSBTAG00000001036|ENSEMBL:ENSBTAG00000008895|ENSEMBL:ENSBTAG00000019782|ENSEMBL:ENSBTAG00000013337|ENSEMBL:ENSBTAG00000006396|ENSEMBL:ENSBTAG00000014547|ENSEMBL:ENSBTAG00000008683
	miR-24-3p	46164	2.7697e-05	0.00081508	alcohol catabolic process	ENSEMBL:ENSBTAG00000005534|ENSEMBL:ENSBTAG00000021724|ENSEMBL:ENSBTAG00000016783|ENSEMBL:ENSBTAG00000014731|ENSEMBL:ENSBTAG00000001036|ENSEMBL:ENSBTAG00000008895|ENSEMBL:ENSBTAG00000019782|ENSEMBL:ENSBTAG00000013337|ENSEMBL:ENSBTAG00000006396|ENSEMBL:ENSBTAG00000014547|ENSEMBL:ENSBTAG00000008683|ENSEMBL:ENSBTAG00000016296
	miR-24-3p	46483	3.0109e-05	0.00087052	heterocycle metabolic process	ENSEMBL:ENSBTAG00000015100|ENSEMBL:ENSBTAG00000018339|ENSEMBL:ENSBTAG00000021227|ENSEMBL:ENSBTAG00000018278|ENSEMBL:ENSBTAG00000016810|ENSEMBL:ENSBTAG00000019463|ENSEMBL:ENSBTAG00000002944|ENSEMBL:ENSBTAG00000000605|ENSEMBL:ENSBTAG00000005835|ENSEMBL:ENSBTAG00000002507|ENSEMBL:ENSBTAG00000006305|ENSEMBL:ENSBTAG00000014238|ENSEMBL:ENSBTAG00000006441|ENSEMBL:ENSBTAG00000007572|ENSEMBL:ENSBTAG000000…
	miR-24-3p	60048	4.7117e-05	0.0012942	cardiac muscle contraction	ENSEMBL:ENSBTAG00000006424|ENSEMBL:ENSBTAG00000013197|ENSEMBL:ENSBTAG00000011730|ENSEMBL:ENSBTAG00000008394|ENSEMBL:ENSBTAG00000016560
	miR-24-3p	6007	8.9643e-05	0.0023083	glucose catabolic process	ENSEMBL:ENSBTAG00000005534|ENSEMBL:ENSBTAG00000021724|ENSEMBL:ENSBTAG00000016783|ENSEMBL:ENSBTAG00000014731|ENSEMBL:ENSBTAG00000001036|ENSEMBL:ENSBTAG00000008895|ENSEMBL:ENSBTAG00000019782|ENSEMBL:ENSBTAG00000006396|ENSEMBL:ENSBTAG00000014547|ENSEMBL:ENSBTAG00000008683
	miR-24-3p	6936	9.143e-05	0.0023181	muscle contraction	ENSEMBL:ENSBTAG00000006424|ENSEMBL:ENSBTAG00000013197|ENSEMBL:ENSBTAG00000008303|ENSEMBL:ENSBTAG00000011730|ENSEMBL:ENSBTAG00000014547|ENSEMBL:ENSBTAG00000008394|ENSEMBL:ENSBTAG00000016560|ENSEMBL:ENSBTAG00000009707|ENSEMBL:ENSBTAG00000006419
	miR-24-3p	19320	0.00010979	0.0027414	hexose catabolic process	ENSEMBL:ENSBTAG00000005534|ENSEMBL:ENSBTAG00000021724|ENSEMBL:ENSBTAG00000016783|ENSEMBL:ENSBTAG00000014731|ENSEMBL:ENSBTAG00000001036|ENSEMBL:ENSBTAG00000008895|ENSEMBL:ENSBTAG00000019782|ENSEMBL:ENSBTAG00000006396|ENSEMBL:ENSBTAG00000014547|ENSEMBL:ENSBTAG00000008683
	miR-24-3p	9117	0.0001234	0.0029052	nucleotide metabolic process	ENSEMBL:ENSBTAG00000015100|ENSEMBL:ENSBTAG00000018339|ENSEMBL:ENSBTAG00000016783|ENSEMBL:ENSBTAG00000021227|ENSEMBL:ENSBTAG00000018278|ENSEMBL:ENSBTAG00000019782|ENSEMBL:ENSBTAG00000002944|ENSEMBL:ENSBTAG00000000605|ENSEMBL:ENSBTAG00000002507|ENSEMBL:ENSBTAG00000003025|ENSEMBL:ENSBTAG00000006305|ENSEMBL:ENSBTAG00000000795|ENSEMBL:ENSBTAG00000025762|ENSEMBL:ENSBTAG00000001036|ENSEMBL:ENSBTAG000000…
	miR-24-3p	6753	0.0001234	0.0029052	nucleoside phosphate metabolic process	ENSEMBL:ENSBTAG00000015100|ENSEMBL:ENSBTAG00000018339|ENSEMBL:ENSBTAG00000016783|ENSEMBL:ENSBTAG00000021227|ENSEMBL:ENSBTAG00000018278|ENSEMBL:ENSBTAG00000019782|ENSEMBL:ENSBTAG00000002944|ENSEMBL:ENSBTAG00000000605|ENSEMBL:ENSBTAG00000002507|ENSEMBL:ENSBTAG00000003025|ENSEMBL:ENSBTAG00000006305|ENSEMBL:ENSBTAG00000000795|ENSEMBL:ENSBTAG00000025762|ENSEMBL:ENSBTAG00000001036|ENSEMBL:ENSBTAG000000…
	miR-24-3p	16052	0.00013317	0.0030142	carbohydrate catabolic process	ENSEMBL:ENSBTAG00000005534|ENSEMBL:ENSBTAG00000021724|ENSEMBL:ENSBTAG00000016783|ENSEMBL:ENSBTAG00000014731|ENSEMBL:ENSBTAG00000001036|ENSEMBL:ENSBTAG00000008895|ENSEMBL:ENSBTAG00000019782|ENSEMBL:ENSBTAG00000013337|ENSEMBL:ENSBTAG00000006396|ENSEMBL:ENSBTAG00000014547|ENSEMBL:ENSBTAG00000008683|ENSEMBL:ENSBTAG00000016296
	miR-24-3p	6163	0.00013352	0.0030142	purine nucleotide metabolic process	ENSEMBL:ENSBTAG00000015100|ENSEMBL:ENSBTAG00000018339|ENSEMBL:ENSBTAG00000021227|ENSEMBL:ENSBTAG00000018278|ENSEMBL:ENSBTAG00000002944|ENSEMBL:ENSBTAG00000000605|ENSEMBL:ENSBTAG00000002507|ENSEMBL:ENSBTAG00000003025|ENSEMBL:ENSBTAG00000006305|ENSEMBL:ENSBTAG00000000550|ENSEMBL:ENSBTAG00000016309|ENSEMBL:ENSBTAG00000014238|ENSEMBL:ENSBTAG00000013930|ENSEMBL:ENSBTAG00000006441|ENSEMBL:ENSBTAG000000…
	miR-24-3p	6164	0.00014558	0.0032421	purine nucleotide biosynthetic process	ENSEMBL:ENSBTAG00000015100|ENSEMBL:ENSBTAG00000018339|ENSEMBL:ENSBTAG00000021227|ENSEMBL:ENSBTAG00000018278|ENSEMBL:ENSBTAG00000002944|ENSEMBL:ENSBTAG00000000605|ENSEMBL:ENSBTAG00000002507|ENSEMBL:ENSBTAG00000003025|ENSEMBL:ENSBTAG00000000550|ENSEMBL:ENSBTAG00000016309|ENSEMBL:ENSBTAG00000014238|ENSEMBL:ENSBTAG00000013930|ENSEMBL:ENSBTAG00000006441|ENSEMBL:ENSBTAG00000013315|ENSEMBL:ENSBTAG000000…
	miR-24-3p	44271	0.00017322	0.0038062	cellular nitrogen compound biosynthetic process	ENSEMBL:ENSBTAG00000015100|ENSEMBL:ENSBTAG00000018339|ENSEMBL:ENSBTAG00000021227|ENSEMBL:ENSBTAG00000018278|ENSEMBL:ENSBTAG00000016810|ENSEMBL:ENSBTAG00000019463|ENSEMBL:ENSBTAG00000002944|ENSEMBL:ENSBTAG00000000605|ENSEMBL:ENSBTAG00000005835|ENSEMBL:ENSBTAG00000002507|ENSEMBL:ENSBTAG00000014238|ENSEMBL:ENSBTAG00000006441|ENSEMBL:ENSBTAG00000007572|ENSEMBL:ENSBTAG00000040333|ENSEMBL:ENSBTAG000000…
	miR-24-3p	60047	0.00025858	0.0055119	heart contraction	ENSEMBL:ENSBTAG00000006424|ENSEMBL:ENSBTAG00000013197|ENSEMBL:ENSBTAG00000011730|ENSEMBL:ENSBTAG00000008394|ENSEMBL:ENSBTAG00000016560
	miR-24-3p	3015	0.00025858	0.0055119	heart process	ENSEMBL:ENSBTAG00000006424|ENSEMBL:ENSBTAG00000013197|ENSEMBL:ENSBTAG00000011730|ENSEMBL:ENSBTAG00000008394|ENSEMBL:ENSBTAG00000016560
	miR-24-3p	3012	0.00039099	0.007858	muscle system process	ENSEMBL:ENSBTAG00000006424|ENSEMBL:ENSBTAG00000013197|ENSEMBL:ENSBTAG00000008303|ENSEMBL:ENSBTAG00000011730|ENSEMBL:ENSBTAG00000014547|ENSEMBL:ENSBTAG00000008394|ENSEMBL:ENSBTAG00000016560|ENSEMBL:ENSBTAG00000009707|ENSEMBL:ENSBTAG00000006419
	miR-24-3p	55086	0.00044815	0.0088983	nucleobase, nucleoside and nucleotide metabolic process	ENSEMBL:ENSBTAG00000015100|ENSEMBL:ENSBTAG00000018339|ENSEMBL:ENSBTAG00000016783|ENSEMBL:ENSBTAG00000021227|ENSEMBL:ENSBTAG00000018278|ENSEMBL:ENSBTAG00000019782|ENSEMBL:ENSBTAG00000002944|ENSEMBL:ENSBTAG00000000605|ENSEMBL:ENSBTAG00000002507|ENSEMBL:ENSBTAG00000003025|ENSEMBL:ENSBTAG00000006305|ENSEMBL:ENSBTAG00000000795|ENSEMBL:ENSBTAG00000025762|ENSEMBL:ENSBTAG00000001036|ENSEMBL:ENSBTAG000000…
	miR-24-3p	6783	0.00049263	0.0096649	heme biosynthetic process	ENSEMBL:ENSBTAG00000005364|ENSEMBL:ENSBTAG00000019463|ENSEMBL:ENSBTAG00000005808|ENSEMBL:ENSBTAG00000004118
	miR-24-3p	6096	0.00053655	0.010403	glycolysis	ENSEMBL:ENSBTAG00000005534|ENSEMBL:ENSBTAG00000021724|ENSEMBL:ENSBTAG00000014731|ENSEMBL:ENSBTAG00000008895|ENSEMBL:ENSBTAG00000019782|ENSEMBL:ENSBTAG00000006396|ENSEMBL:ENSBTAG00000014547|ENSEMBL:ENSBTAG00000008683

## Sheet: Suppl T8
Supplemental Table 8: List of GO terms from Cytoscape of genes highly correlated with top positive DH genes
ID	Gene	GO-ID	p-value	corr p-value	Description	Genes
AMDHD2	ENSBTAG00000001022	22613	1.5864e-09	1.987e-07	ribonucleoprotein complex biogenesis	ENSEMBL:ENSBTAG00000013461|ENSEMBL:ENSBTAG00000010890|ENSEMBL:ENSBTAG00000015424|ENSEMBL:ENSBTAG00000017389|ENSEMBL:ENSBTAG00000016335|ENSEMBL:ENSBTAG00000001518|ENSEMBL:ENSBTAG00000009811|ENSEMBL:ENSBTAG00000002223|ENSEMBL:ENSBTAG00000006104|ENSEMBL:ENSBTAG00000016716|ENSEMBL:ENSBTAG00000011963|ENSEMBL:ENSBTAG00000016224|ENSEMBL:ENSBTAG00000016023|ENSEMBL:ENSBTAG00000010101|ENSEMBL:ENSBTAG000000…
AMDHD2	ENSBTAG00000001022	34660	7.643e-08	5.6311e-06	ncRNA metabolic process	ENSEMBL:ENSBTAG00000039212|ENSEMBL:ENSBTAG00000015424|ENSEMBL:ENSBTAG00000016335|ENSEMBL:ENSBTAG00000018072|ENSEMBL:ENSBTAG00000009811|ENSEMBL:ENSBTAG00000005595|ENSEMBL:ENSBTAG00000006486|ENSEMBL:ENSBTAG00000002223|ENSEMBL:ENSBTAG00000005196|ENSEMBL:ENSBTAG00000011963|ENSEMBL:ENSBTAG00000016224|ENSEMBL:ENSBTAG00000018405|ENSEMBL:ENSBTAG00000016023|ENSEMBL:ENSBTAG00000017779|ENSEMBL:ENSBTAG000000…
AMDHD2	ENSBTAG00000001022	6364	5.2691e-07	3.3844e-05	rRNA processing	ENSEMBL:ENSBTAG00000016224|ENSEMBL:ENSBTAG00000016023|ENSEMBL:ENSBTAG00000015424|ENSEMBL:ENSBTAG00000020366|ENSEMBL:ENSBTAG00000016335|ENSEMBL:ENSBTAG00000020905|ENSEMBL:ENSBTAG00000003225|ENSEMBL:ENSBTAG00000002038|ENSEMBL:ENSBTAG00000009811|ENSEMBL:ENSBTAG00000003066|ENSEMBL:ENSBTAG00000002223|ENSEMBL:ENSBTAG00000003981|ENSEMBL:ENSBTAG00000006374|ENSEMBL:ENSBTAG00000011963|ENSEMBL:ENSBTAG000000…
AMDHD2	ENSBTAG00000001022	16072	5.2691e-07	3.3844e-05	rRNA metabolic process	ENSEMBL:ENSBTAG00000016224|ENSEMBL:ENSBTAG00000016023|ENSEMBL:ENSBTAG00000015424|ENSEMBL:ENSBTAG00000020366|ENSEMBL:ENSBTAG00000016335|ENSEMBL:ENSBTAG00000020905|ENSEMBL:ENSBTAG00000003225|ENSEMBL:ENSBTAG00000002038|ENSEMBL:ENSBTAG00000009811|ENSEMBL:ENSBTAG00000003066|ENSEMBL:ENSBTAG00000002223|ENSEMBL:ENSBTAG00000003981|ENSEMBL:ENSBTAG00000006374|ENSEMBL:ENSBTAG00000011963|ENSEMBL:ENSBTAG000000…
AMDHD2	ENSBTAG00000001022	34470	1.7023e-06	0.000104	ncRNA processing	ENSEMBL:ENSBTAG00000039212|ENSEMBL:ENSBTAG00000015424|ENSEMBL:ENSBTAG00000016335|ENSEMBL:ENSBTAG00000018072|ENSEMBL:ENSBTAG00000009811|ENSEMBL:ENSBTAG00000005595|ENSEMBL:ENSBTAG00000006486|ENSEMBL:ENSBTAG00000002223|ENSEMBL:ENSBTAG00000005196|ENSEMBL:ENSBTAG00000011963|ENSEMBL:ENSBTAG00000016224|ENSEMBL:ENSBTAG00000016023|ENSEMBL:ENSBTAG00000017779|ENSEMBL:ENSBTAG00000014644|ENSEMBL:ENSBTAG000000…
AMDHD2	ENSBTAG00000001022	9057	4.6673e-05	0.0021651	macromolecule catabolic process	ENSEMBL:ENSBTAG00000002808|ENSEMBL:ENSBTAG00000021744|ENSEMBL:ENSBTAG00000018593|ENSEMBL:ENSBTAG00000001612|ENSEMBL:ENSBTAG00000001032|ENSEMBL:ENSBTAG00000003830|ENSEMBL:ENSBTAG00000003039|ENSEMBL:ENSBTAG00000006564|ENSEMBL:ENSBTAG00000009414|ENSEMBL:ENSBTAG00000005078|ENSEMBL:ENSBTAG00000001795|ENSEMBL:ENSBTAG00000021288|ENSEMBL:ENSBTAG00000009211|ENSEMBL:ENSBTAG00000007152|ENSEMBL:ENSBTAG000000…
AMDHD2	ENSBTAG00000001022	44265	0.00011067	0.0047089	cellular macromolecule catabolic process	ENSEMBL:ENSBTAG00000002808|ENSEMBL:ENSBTAG00000018593|ENSEMBL:ENSBTAG00000001612|ENSEMBL:ENSBTAG00000003830|ENSEMBL:ENSBTAG00000003039|ENSEMBL:ENSBTAG00000006564|ENSEMBL:ENSBTAG00000005078|ENSEMBL:ENSBTAG00000001795|ENSEMBL:ENSBTAG00000021288|ENSEMBL:ENSBTAG00000009211|ENSEMBL:ENSBTAG00000007152|ENSEMBL:ENSBTAG00000021061|ENSEMBL:ENSBTAG00000014440|ENSEMBL:ENSBTAG00000016023|ENSEMBL:ENSBTAG000000…
AMDHD2	ENSBTAG00000001022	42273	0.00015191	0.0061375	ribosomal large subunit biogenesis	ENSEMBL:ENSBTAG00000013461|ENSEMBL:ENSBTAG00000002038|ENSEMBL:ENSBTAG00000009811|ENSEMBL:ENSBTAG00000020905
AMDHD2	ENSBTAG00000001022	30163	0.00023159	0.0089252	protein catabolic process	ENSEMBL:ENSBTAG00000002808|ENSEMBL:ENSBTAG00000021744|ENSEMBL:ENSBTAG00000018593|ENSEMBL:ENSBTAG00000003830|ENSEMBL:ENSBTAG00000003039|ENSEMBL:ENSBTAG00000006564|ENSEMBL:ENSBTAG00000009414|ENSEMBL:ENSBTAG00000005078|ENSEMBL:ENSBTAG00000001795|ENSEMBL:ENSBTAG00000021288|ENSEMBL:ENSBTAG00000009211|ENSEMBL:ENSBTAG00000007152|ENSEMBL:ENSBTAG00000021061|ENSEMBL:ENSBTAG00000011250|ENSEMBL:ENSBTAG000000…
FBXO17	ENSBTAG00000001783	34660	1.7421e-09	1.6242e-07	ncRNA metabolic process	ENSEMBL:ENSBTAG00000012199|ENSEMBL:ENSBTAG00000016335|ENSEMBL:ENSBTAG00000018072|ENSEMBL:ENSBTAG00000004942|ENSEMBL:ENSBTAG00000009811|ENSEMBL:ENSBTAG00000005595|ENSEMBL:ENSBTAG00000006486|ENSEMBL:ENSBTAG00000002223|ENSEMBL:ENSBTAG00000005196|ENSEMBL:ENSBTAG00000016224|ENSEMBL:ENSBTAG00000020943|ENSEMBL:ENSBTAG00000018405|ENSEMBL:ENSBTAG00000017779|ENSEMBL:ENSBTAG00000011471|ENSEMBL:ENSBTAG000000…
FBXO17	ENSBTAG00000001783	22613	1.1871e-08	9.9224e-07	ribonucleoprotein complex biogenesis	ENSEMBL:ENSBTAG00000011263|ENSEMBL:ENSBTAG00000013461|ENSEMBL:ENSBTAG00000012199|ENSEMBL:ENSBTAG00000016335|ENSEMBL:ENSBTAG00000001832|ENSEMBL:ENSBTAG00000004942|ENSEMBL:ENSBTAG00000009811|ENSEMBL:ENSBTAG00000002223|ENSEMBL:ENSBTAG00000006104|ENSEMBL:ENSBTAG00000016716|ENSEMBL:ENSBTAG00000016224|ENSEMBL:ENSBTAG00000020366|ENSEMBL:ENSBTAG00000020905|ENSEMBL:ENSBTAG00000001988|ENSEMBL:ENSBTAG000000…
FBXO17	ENSBTAG00000001783	34470	6.9837e-07	4.8367e-05	ncRNA processing	ENSEMBL:ENSBTAG00000012199|ENSEMBL:ENSBTAG00000016335|ENSEMBL:ENSBTAG00000018072|ENSEMBL:ENSBTAG00000004942|ENSEMBL:ENSBTAG00000009811|ENSEMBL:ENSBTAG00000005595|ENSEMBL:ENSBTAG00000006486|ENSEMBL:ENSBTAG00000002223|ENSEMBL:ENSBTAG00000005196|ENSEMBL:ENSBTAG00000016224|ENSEMBL:ENSBTAG00000020943|ENSEMBL:ENSBTAG00000017779|ENSEMBL:ENSBTAG00000020366|ENSEMBL:ENSBTAG00000020905|ENSEMBL:ENSBTAG000000…
FBXO17	ENSBTAG00000001783	6364	1.4912e-06	9.5125e-05	rRNA processing	ENSEMBL:ENSBTAG00000016224|ENSEMBL:ENSBTAG00000012199|ENSEMBL:ENSBTAG00000020366|ENSEMBL:ENSBTAG00000016335|ENSEMBL:ENSBTAG00000020905|ENSEMBL:ENSBTAG00000003225|ENSEMBL:ENSBTAG00000004942|ENSEMBL:ENSBTAG00000002038|ENSEMBL:ENSBTAG00000009811|ENSEMBL:ENSBTAG00000003066|ENSEMBL:ENSBTAG00000002223|ENSEMBL:ENSBTAG00000003981|ENSEMBL:ENSBTAG00000006374|ENSEMBL:ENSBTAG00000014607|ENSEMBL:ENSBTAG000000…
FBXO17	ENSBTAG00000001783	16072	1.4912e-06	9.5125e-05	rRNA metabolic process	ENSEMBL:ENSBTAG00000016224|ENSEMBL:ENSBTAG00000012199|ENSEMBL:ENSBTAG00000020366|ENSEMBL:ENSBTAG00000016335|ENSEMBL:ENSBTAG00000020905|ENSEMBL:ENSBTAG00000003225|ENSEMBL:ENSBTAG00000004942|ENSEMBL:ENSBTAG00000002038|ENSEMBL:ENSBTAG00000009811|ENSEMBL:ENSBTAG00000003066|ENSEMBL:ENSBTAG00000002223|ENSEMBL:ENSBTAG00000003981|ENSEMBL:ENSBTAG00000006374|ENSEMBL:ENSBTAG00000014607|ENSEMBL:ENSBTAG000000…
FBXO17	ENSBTAG00000001783	33554	3.6627e-06	0.00021139	cellular response to stress	ENSEMBL:ENSBTAG00000011360|ENSEMBL:ENSBTAG00000017424|ENSEMBL:ENSBTAG00000039951|ENSEMBL:ENSBTAG00000019846|ENSEMBL:ENSBTAG00000013860|ENSEMBL:ENSBTAG00000015686|ENSEMBL:ENSBTAG00000020431|ENSEMBL:ENSBTAG00000002745|ENSEMBL:ENSBTAG00000000225|ENSEMBL:ENSBTAG00000019065|ENSEMBL:ENSBTAG00000008406|ENSEMBL:ENSBTAG00000008648|ENSEMBL:ENSBTAG00000001294|ENSEMBL:ENSBTAG00000000640|ENSEMBL:ENSBTAG000000…
FBXO17	ENSBTAG00000001783	6605	4.8475e-06	0.00026705	protein targeting	ENSEMBL:ENSBTAG00000014353|ENSEMBL:ENSBTAG00000018887|ENSEMBL:ENSBTAG00000010490|ENSEMBL:ENSBTAG00000017574|ENSEMBL:ENSBTAG00000014971|ENSEMBL:ENSBTAG00000014840|ENSEMBL:ENSBTAG00000016401|ENSEMBL:ENSBTAG00000015114|ENSEMBL:ENSBTAG00000002018|ENSEMBL:ENSBTAG00000002457|ENSEMBL:ENSBTAG00000020905|ENSEMBL:ENSBTAG00000024701|ENSEMBL:ENSBTAG00000010181|ENSEMBL:ENSBTAG00000001781|ENSEMBL:ENSBTAG000000…
FBXO17	ENSBTAG00000001783	45454	7.9724e-06	0.00042011	cell redox homeostasis	ENSEMBL:ENSBTAG00000021802|ENSEMBL:ENSBTAG00000015731|ENSEMBL:ENSBTAG00000015972|ENSEMBL:ENSBTAG00000011024|ENSEMBL:ENSBTAG00000002404|ENSEMBL:ENSBTAG00000002745|ENSEMBL:ENSBTAG00000002953|ENSEMBL:ENSBTAG00000004855|ENSEMBL:ENSBTAG00000000855|ENSEMBL:ENSBTAG00000008648|ENSEMBL:ENSBTAG00000005027|ENSEMBL:ENSBTAG00000003642|ENSEMBL:ENSBTAG00000004544|ENSEMBL:ENSBTAG00000000640|ENSEMBL:ENSBTAG000000…
FBXO17	ENSBTAG00000001783	6399	1.9739e-05	0.00093817	tRNA metabolic process	ENSEMBL:ENSBTAG00000020943|ENSEMBL:ENSBTAG00000018405|ENSEMBL:ENSBTAG00000017779|ENSEMBL:ENSBTAG00000011471|ENSEMBL:ENSBTAG00000015136|ENSEMBL:ENSBTAG00000018065|ENSEMBL:ENSBTAG00000018072|ENSEMBL:ENSBTAG00000002056|ENSEMBL:ENSBTAG00000001780|ENSEMBL:ENSBTAG00000031327|ENSEMBL:ENSBTAG00000016908|ENSEMBL:ENSBTAG00000005595|ENSEMBL:ENSBTAG00000006486|ENSEMBL:ENSBTAG00000002223|ENSEMBL:ENSBTAG000000…
FBXO17	ENSBTAG00000001783	17038	3.5454e-05	0.0016215	protein import	ENSEMBL:ENSBTAG00000018887|ENSEMBL:ENSBTAG00000010490|ENSEMBL:ENSBTAG00000017574|ENSEMBL:ENSBTAG00000014840|ENSEMBL:ENSBTAG00000002457|ENSEMBL:ENSBTAG00000024701|ENSEMBL:ENSBTAG00000010181|ENSEMBL:ENSBTAG00000001781|ENSEMBL:ENSBTAG00000006414|ENSEMBL:ENSBTAG00000002000|ENSEMBL:ENSBTAG00000032777|ENSEMBL:ENSBTAG00000010503|ENSEMBL:ENSBTAG00000012529|ENSEMBL:ENSBTAG00000021293|ENSEMBL:ENSBTAG000000…
FBXO17	ENSBTAG00000001783	33365	3.9154e-05	0.0017576	protein localization in organelle	ENSEMBL:ENSBTAG00000014353|ENSEMBL:ENSBTAG00000018887|ENSEMBL:ENSBTAG00000017574|ENSEMBL:ENSBTAG00000014971|ENSEMBL:ENSBTAG00000014840|ENSEMBL:ENSBTAG00000016401|ENSEMBL:ENSBTAG00000002457|ENSEMBL:ENSBTAG00000024701|ENSEMBL:ENSBTAG00000010181|ENSEMBL:ENSBTAG00000001781|ENSEMBL:ENSBTAG00000006414|ENSEMBL:ENSBTAG00000002000|ENSEMBL:ENSBTAG00000032777|ENSEMBL:ENSBTAG00000004463|ENSEMBL:ENSBTAG000000…
FBXO17	ENSBTAG00000001783	70585	5.1243e-05	0.0022181	protein localization in mitochondrion	ENSEMBL:ENSBTAG00000001781|ENSEMBL:ENSBTAG00000002000|ENSEMBL:ENSBTAG00000032777|ENSEMBL:ENSBTAG00000014840|ENSEMBL:ENSBTAG00000024701|ENSEMBL:ENSBTAG00000010503|ENSEMBL:ENSBTAG00000010181|ENSEMBL:ENSBTAG00000022292
FBXO17	ENSBTAG00000001783	6626	5.1243e-05	0.0022181	protein targeting to mitochondrion	ENSEMBL:ENSBTAG00000001781|ENSEMBL:ENSBTAG00000002000|ENSEMBL:ENSBTAG00000032777|ENSEMBL:ENSBTAG00000014840|ENSEMBL:ENSBTAG00000024701|ENSEMBL:ENSBTAG00000010503|ENSEMBL:ENSBTAG00000010181|ENSEMBL:ENSBTAG00000022292
FBXO17	ENSBTAG00000001783	42273	0.00012677	0.0052085	ribosomal large subunit biogenesis	ENSEMBL:ENSBTAG00000013461|ENSEMBL:ENSBTAG00000002038|ENSEMBL:ENSBTAG00000009811|ENSEMBL:ENSBTAG00000020905
FBXO17	ENSBTAG00000001783	30162	0.00014937	0.0057474	regulation of proteolysis	ENSEMBL:ENSBTAG00000004874|ENSEMBL:ENSBTAG00000010481|ENSEMBL:ENSBTAG00000003644|ENSEMBL:ENSBTAG00000003264|ENSEMBL:ENSBTAG00000019136|ENSEMBL:ENSBTAG00000010681|ENSEMBL:ENSBTAG00000018000|ENSEMBL:ENSBTAG00000012529|ENSEMBL:ENSBTAG00000000778
FBXO17	ENSBTAG00000001783	7006	0.00015932	0.0060342	mitochondrial membrane organization	ENSEMBL:ENSBTAG00000010480|ENSEMBL:ENSBTAG00000010490|ENSEMBL:ENSBTAG00000002000|ENSEMBL:ENSBTAG00000006526|ENSEMBL:ENSBTAG00000010157|ENSEMBL:ENSBTAG00000024701|ENSEMBL:ENSBTAG00000010503|ENSEMBL:ENSBTAG00000022292
FBXO17	ENSBTAG00000001783	44085	0.00027837	0.0095038	cellular component biogenesis	ENSEMBL:ENSBTAG00000010490|ENSEMBL:ENSBTAG00000011263|ENSEMBL:ENSBTAG00000012199|ENSEMBL:ENSBTAG00000010298|ENSEMBL:ENSBTAG00000018530|ENSEMBL:ENSBTAG00000017360|ENSEMBL:ENSBTAG00000012072|ENSEMBL:ENSBTAG00000019070|ENSEMBL:ENSBTAG00000030503|ENSEMBL:ENSBTAG00000008801|ENSEMBL:ENSBTAG00000009811|ENSEMBL:ENSBTAG00000002223|ENSEMBL:ENSBTAG00000006104|ENSEMBL:ENSBTAG00000016716|ENSEMBL:ENSBTAG000000…
NSA2	ENSBTAG00000003066	22613	1.4673e-09	1.3484e-07	ribonucleoprotein complex biogenesis	ENSEMBL:ENSBTAG00000011263|ENSEMBL:ENSBTAG00000013461|ENSEMBL:ENSBTAG00000015424|ENSEMBL:ENSBTAG00000017389|ENSEMBL:ENSBTAG00000001832|ENSEMBL:ENSBTAG00000001518|ENSEMBL:ENSBTAG00000015042|ENSEMBL:ENSBTAG00000004942|ENSEMBL:ENSBTAG00000009811|ENSEMBL:ENSBTAG00000006104|ENSEMBL:ENSBTAG00000011963|ENSEMBL:ENSBTAG00000013671|ENSEMBL:ENSBTAG00000016224|ENSEMBL:ENSBTAG00000016023|ENSEMBL:ENSBTAG000000…
NSA2	ENSBTAG00000003066	34660	7.0573e-08	5.3736e-06	ncRNA metabolic process	ENSEMBL:ENSBTAG00000015424|ENSEMBL:ENSBTAG00000018072|ENSEMBL:ENSBTAG00000015042|ENSEMBL:ENSBTAG00000004942|ENSEMBL:ENSBTAG00000009811|ENSEMBL:ENSBTAG00000006486|ENSEMBL:ENSBTAG00000005196|ENSEMBL:ENSBTAG00000011963|ENSEMBL:ENSBTAG00000013671|ENSEMBL:ENSBTAG00000016224|ENSEMBL:ENSBTAG00000016023|ENSEMBL:ENSBTAG00000017779|ENSEMBL:ENSBTAG00000014644|ENSEMBL:ENSBTAG00000015136|ENSEMBL:ENSBTAG000000…
NSA2	ENSBTAG00000003066	34470	1.2112e-07	8.7241e-06	ncRNA processing	ENSEMBL:ENSBTAG00000015424|ENSEMBL:ENSBTAG00000018072|ENSEMBL:ENSBTAG00000015042|ENSEMBL:ENSBTAG00000004942|ENSEMBL:ENSBTAG00000009811|ENSEMBL:ENSBTAG00000006486|ENSEMBL:ENSBTAG00000005196|ENSEMBL:ENSBTAG00000011963|ENSEMBL:ENSBTAG00000013671|ENSEMBL:ENSBTAG00000016224|ENSEMBL:ENSBTAG00000016023|ENSEMBL:ENSBTAG00000017779|ENSEMBL:ENSBTAG00000014644|ENSEMBL:ENSBTAG00000019534|ENSEMBL:ENSBTAG000000…
NSA2	ENSBTAG00000003066	9057	2.0688e-07	1.4509e-05	macromolecule catabolic process	ENSEMBL:ENSBTAG00000018854|ENSEMBL:ENSBTAG00000002808|ENSEMBL:ENSBTAG00000015000|ENSEMBL:ENSBTAG00000021744|ENSEMBL:ENSBTAG00000020431|ENSEMBL:ENSBTAG00000018593|ENSEMBL:ENSBTAG00000001612|ENSEMBL:ENSBTAG00000001032|ENSEMBL:ENSBTAG00000006702|ENSEMBL:ENSBTAG00000003830|ENSEMBL:ENSBTAG00000003039|ENSEMBL:ENSBTAG00000006564|ENSEMBL:ENSBTAG00000008369|ENSEMBL:ENSBTAG00000009414|ENSEMBL:ENSBTAG000000…
NSA2	ENSBTAG00000003066	44265	1.0798e-06	7.0185e-05	cellular macromolecule catabolic process	ENSEMBL:ENSBTAG00000018854|ENSEMBL:ENSBTAG00000002808|ENSEMBL:ENSBTAG00000015000|ENSEMBL:ENSBTAG00000020431|ENSEMBL:ENSBTAG00000018593|ENSEMBL:ENSBTAG00000001612|ENSEMBL:ENSBTAG00000006702|ENSEMBL:ENSBTAG00000003830|ENSEMBL:ENSBTAG00000003039|ENSEMBL:ENSBTAG00000006564|ENSEMBL:ENSBTAG00000008369|ENSEMBL:ENSBTAG00000000640|ENSEMBL:ENSBTAG00000001795|ENSEMBL:ENSBTAG00000021288|ENSEMBL:ENSBTAG000000…
NSA2	ENSBTAG00000003066	30163	2.0433e-06	0.00012376	protein catabolic process	ENSEMBL:ENSBTAG00000018854|ENSEMBL:ENSBTAG00000002808|ENSEMBL:ENSBTAG00000015000|ENSEMBL:ENSBTAG00000021744|ENSEMBL:ENSBTAG00000020431|ENSEMBL:ENSBTAG00000018593|ENSEMBL:ENSBTAG00000003830|ENSEMBL:ENSBTAG00000003039|ENSEMBL:ENSBTAG00000006564|ENSEMBL:ENSBTAG00000009414|ENSEMBL:ENSBTAG00000000640|ENSEMBL:ENSBTAG00000001795|ENSEMBL:ENSBTAG00000021288|ENSEMBL:ENSBTAG00000009211|ENSEMBL:ENSBTAG000000…
NSA2	ENSBTAG00000003066	33554	2.2447e-06	0.00013294	cellular response to stress	ENSEMBL:ENSBTAG00000018854|ENSEMBL:ENSBTAG00000012790|ENSEMBL:ENSBTAG00000018016|ENSEMBL:ENSBTAG00000002745|ENSEMBL:ENSBTAG00000019065|ENSEMBL:ENSBTAG00000008648|ENSEMBL:ENSBTAG00000000640|ENSEMBL:ENSBTAG00000006101|ENSEMBL:ENSBTAG00000006065|ENSEMBL:ENSBTAG00000010731|ENSEMBL:ENSBTAG00000007152|ENSEMBL:ENSBTAG00000027361|ENSEMBL:ENSBTAG00000015116|ENSEMBL:ENSBTAG00000000510|ENSEMBL:ENSBTAG000000…
NSA2	ENSBTAG00000003066	6364	2.6797e-06	0.00015194	rRNA processing	ENSEMBL:ENSBTAG00000013671|ENSEMBL:ENSBTAG00000016224|ENSEMBL:ENSBTAG00000016023|ENSEMBL:ENSBTAG00000015424|ENSEMBL:ENSBTAG00000020905|ENSEMBL:ENSBTAG00000015042|ENSEMBL:ENSBTAG00000004942|ENSEMBL:ENSBTAG00000002038|ENSEMBL:ENSBTAG00000009811|ENSEMBL:ENSBTAG00000003066|ENSEMBL:ENSBTAG00000006374|ENSEMBL:ENSBTAG00000011963|ENSEMBL:ENSBTAG00000014607|ENSEMBL:ENSBTAG00000010602|ENSEMBL:ENSBTAG000000…
NSA2	ENSBTAG00000003066	16072	2.6797e-06	0.00015194	rRNA metabolic process	ENSEMBL:ENSBTAG00000013671|ENSEMBL:ENSBTAG00000016224|ENSEMBL:ENSBTAG00000016023|ENSEMBL:ENSBTAG00000015424|ENSEMBL:ENSBTAG00000020905|ENSEMBL:ENSBTAG00000015042|ENSEMBL:ENSBTAG00000004942|ENSEMBL:ENSBTAG00000002038|ENSEMBL:ENSBTAG00000009811|ENSEMBL:ENSBTAG00000003066|ENSEMBL:ENSBTAG00000006374|ENSEMBL:ENSBTAG00000011963|ENSEMBL:ENSBTAG00000014607|ENSEMBL:ENSBTAG00000010602|ENSEMBL:ENSBTAG000000…
NSA2	ENSBTAG00000003066	30162	3.6027e-06	0.00018464	regulation of proteolysis	ENSEMBL:ENSBTAG00000004874|ENSEMBL:ENSBTAG00000010481|ENSEMBL:ENSBTAG00000003644|ENSEMBL:ENSBTAG00000015000|ENSEMBL:ENSBTAG00000003264|ENSEMBL:ENSBTAG00000019136|ENSEMBL:ENSBTAG00000010681|ENSEMBL:ENSBTAG00000010123|ENSEMBL:ENSBTAG00000018000|ENSEMBL:ENSBTAG00000012529|ENSEMBL:ENSBTAG00000000778
NSA2	ENSBTAG00000003066	51603	6.415e-06	0.00029476	proteolysis involved in cellular protein catabolic process	ENSEMBL:ENSBTAG00000018854|ENSEMBL:ENSBTAG00000002808|ENSEMBL:ENSBTAG00000015000|ENSEMBL:ENSBTAG00000020431|ENSEMBL:ENSBTAG00000018593|ENSEMBL:ENSBTAG00000003830|ENSEMBL:ENSBTAG00000003039|ENSEMBL:ENSBTAG00000006564|ENSEMBL:ENSBTAG00000000640|ENSEMBL:ENSBTAG00000001795|ENSEMBL:ENSBTAG00000021288|ENSEMBL:ENSBTAG00000009211|ENSEMBL:ENSBTAG00000007152|ENSEMBL:ENSBTAG00000021061|ENSEMBL:ENSBTAG000000…
NSA2	ENSBTAG00000003066	44257	7.6462e-06	0.00033405	cellular protein catabolic process	ENSEMBL:ENSBTAG00000018854|ENSEMBL:ENSBTAG00000002808|ENSEMBL:ENSBTAG00000015000|ENSEMBL:ENSBTAG00000020431|ENSEMBL:ENSBTAG00000018593|ENSEMBL:ENSBTAG00000003830|ENSEMBL:ENSBTAG00000003039|ENSEMBL:ENSBTAG00000006564|ENSEMBL:ENSBTAG00000000640|ENSEMBL:ENSBTAG00000001795|ENSEMBL:ENSBTAG00000021288|ENSEMBL:ENSBTAG00000009211|ENSEMBL:ENSBTAG00000007152|ENSEMBL:ENSBTAG00000021061|ENSEMBL:ENSBTAG000000…
NSA2	ENSBTAG00000003066	32774	2.1086e-05	0.00085142	RNA biosynthetic process	ENSEMBL:ENSBTAG00000021932|ENSEMBL:ENSBTAG00000012691|ENSEMBL:ENSBTAG00000020776|ENSEMBL:ENSBTAG00000021016|ENSEMBL:ENSBTAG00000016887|ENSEMBL:ENSBTAG00000038865|ENSEMBL:ENSBTAG00000019612|ENSEMBL:ENSBTAG00000019502|ENSEMBL:ENSBTAG00000010298|ENSEMBL:ENSBTAG00000023601|ENSEMBL:ENSBTAG00000021836|ENSEMBL:ENSBTAG00000001856|ENSEMBL:ENSBTAG00000005446|ENSEMBL:ENSBTAG00000026254|ENSEMBL:ENSBTAG000000…
NSA2	ENSBTAG00000003066	6605	3.3286e-05	0.0012672	protein targeting	ENSEMBL:ENSBTAG00000014353|ENSEMBL:ENSBTAG00000014971|ENSEMBL:ENSBTAG00000014840|ENSEMBL:ENSBTAG00000016401|ENSEMBL:ENSBTAG00000002018|ENSEMBL:ENSBTAG00000002457|ENSEMBL:ENSBTAG00000020905|ENSEMBL:ENSBTAG00000024701|ENSEMBL:ENSBTAG00000010181|ENSEMBL:ENSBTAG00000006414|ENSEMBL:ENSBTAG00000002000|ENSEMBL:ENSBTAG00000003126|ENSEMBL:ENSBTAG00000032777|ENSEMBL:ENSBTAG00000000562|ENSEMBL:ENSBTAG000000…
NSA2	ENSBTAG00000003066	6350	4.3119e-05	0.0015959	transcription	ENSEMBL:ENSBTAG00000021932|ENSEMBL:ENSBTAG00000012691|ENSEMBL:ENSBTAG00000020776|ENSEMBL:ENSBTAG00000021016|ENSEMBL:ENSBTAG00000016887|ENSEMBL:ENSBTAG00000038865|ENSEMBL:ENSBTAG00000019612|ENSEMBL:ENSBTAG00000019502|ENSEMBL:ENSBTAG00000010298|ENSEMBL:ENSBTAG00000023601|ENSEMBL:ENSBTAG00000021836|ENSEMBL:ENSBTAG00000001856|ENSEMBL:ENSBTAG00000005446|ENSEMBL:ENSBTAG00000026254|ENSEMBL:ENSBTAG000000…
NSA2	ENSBTAG00000003066	6417	4.4074e-05	0.0015959	regulation of translation	ENSEMBL:ENSBTAG00000014353|ENSEMBL:ENSBTAG00000019933|ENSEMBL:ENSBTAG00000016023|ENSEMBL:ENSBTAG00000019612|ENSEMBL:ENSBTAG00000011212|ENSEMBL:ENSBTAG00000020530|ENSEMBL:ENSBTAG00000002018|ENSEMBL:ENSBTAG00000016165|ENSEMBL:ENSBTAG00000025617|ENSEMBL:ENSBTAG00000008369|ENSEMBL:ENSBTAG00000027654|ENSEMBL:ENSBTAG00000008873|ENSEMBL:ENSBTAG00000003485|ENSEMBL:ENSBTAG00000008224|ENSEMBL:ENSBTAG000000…
NSA2	ENSBTAG00000003066	45454	5.6607e-05	0.001985	cell redox homeostasis	ENSEMBL:ENSBTAG00000021802|ENSEMBL:ENSBTAG00000001928|ENSEMBL:ENSBTAG00000018877|ENSEMBL:ENSBTAG00000015731|ENSEMBL:ENSBTAG00000015972|ENSEMBL:ENSBTAG00000011024|ENSEMBL:ENSBTAG00000002745|ENSEMBL:ENSBTAG00000002953|ENSEMBL:ENSBTAG00000004855|ENSEMBL:ENSBTAG00000008648|ENSEMBL:ENSBTAG00000005027|ENSEMBL:ENSBTAG00000003642|ENSEMBL:ENSBTAG00000004544|ENSEMBL:ENSBTAG00000000640|ENSEMBL:ENSBTAG000000…
NSA2	ENSBTAG00000003066	43161	6.0651e-05	0.0020722	proteasomal ubiquitin-dependent protein catabolic process	ENSEMBL:ENSBTAG00000018854|ENSEMBL:ENSBTAG00000000640|ENSEMBL:ENSBTAG00000015116|ENSEMBL:ENSBTAG00000020431|ENSEMBL:ENSBTAG00000005085|ENSEMBL:ENSBTAG00000009245|ENSEMBL:ENSBTAG00000009211|ENSEMBL:ENSBTAG00000002457|ENSEMBL:ENSBTAG00000025191|ENSEMBL:ENSBTAG00000012726|ENSEMBL:ENSBTAG00000007152|ENSEMBL:ENSBTAG00000021061
NSA2	ENSBTAG00000003066	10498	6.0651e-05	0.0020722	proteasomal protein catabolic process	ENSEMBL:ENSBTAG00000018854|ENSEMBL:ENSBTAG00000000640|ENSEMBL:ENSBTAG00000015116|ENSEMBL:ENSBTAG00000020431|ENSEMBL:ENSBTAG00000005085|ENSEMBL:ENSBTAG00000009245|ENSEMBL:ENSBTAG00000009211|ENSEMBL:ENSBTAG00000002457|ENSEMBL:ENSBTAG00000025191|ENSEMBL:ENSBTAG00000012726|ENSEMBL:ENSBTAG00000007152|ENSEMBL:ENSBTAG00000021061
NSA2	ENSBTAG00000003066	33365	6.8418e-05	0.0022792	protein localization in organelle	ENSEMBL:ENSBTAG00000014353|ENSEMBL:ENSBTAG00000014971|ENSEMBL:ENSBTAG00000014840|ENSEMBL:ENSBTAG00000016401|ENSEMBL:ENSBTAG00000002457|ENSEMBL:ENSBTAG00000024701|ENSEMBL:ENSBTAG00000010181|ENSEMBL:ENSBTAG00000006414|ENSEMBL:ENSBTAG00000002000|ENSEMBL:ENSBTAG00000032777|ENSEMBL:ENSBTAG00000000562|ENSEMBL:ENSBTAG00000012225|ENSEMBL:ENSBTAG00000011455|ENSEMBL:ENSBTAG00000012803|ENSEMBL:ENSBTAG000000…
NSA2	ENSBTAG00000003066	51716	8.1585e-05	0.0026196	cellular response to stimulus	ENSEMBL:ENSBTAG00000018854|ENSEMBL:ENSBTAG00000012790|ENSEMBL:ENSBTAG00000018016|ENSEMBL:ENSBTAG00000002745|ENSEMBL:ENSBTAG00000012071|ENSEMBL:ENSBTAG00000006505|ENSEMBL:ENSBTAG00000019065|ENSEMBL:ENSBTAG00000008648|ENSEMBL:ENSBTAG00000000640|ENSEMBL:ENSBTAG00000001333|ENSEMBL:ENSBTAG00000006101|ENSEMBL:ENSBTAG00000006065|ENSEMBL:ENSBTAG00000010731|ENSEMBL:ENSBTAG00000008683|ENSEMBL:ENSBTAG000000…
NSA2	ENSBTAG00000003066	6090	0.00012563	0.0038931	pyruvate metabolic process	ENSEMBL:ENSBTAG00000009733|ENSEMBL:ENSBTAG00000019554|ENSEMBL:ENSBTAG00000019782|ENSEMBL:ENSBTAG00000017462|ENSEMBL:ENSBTAG00000006396|ENSEMBL:ENSBTAG00000016253|ENSEMBL:ENSBTAG00000016296|ENSEMBL:ENSBTAG00000011934
NSA2	ENSBTAG00000003066	19319	0.00012563	0.0038931	hexose biosynthetic process	ENSEMBL:ENSBTAG00000009733|ENSEMBL:ENSBTAG00000019554|ENSEMBL:ENSBTAG00000019782|ENSEMBL:ENSBTAG00000017462|ENSEMBL:ENSBTAG00000006396|ENSEMBL:ENSBTAG00000016253|ENSEMBL:ENSBTAG00000016296|ENSEMBL:ENSBTAG00000011934
NSA2	ENSBTAG00000003066	44085	0.00012739	0.0039023	cellular component biogenesis	ENSEMBL:ENSBTAG00000011263|ENSEMBL:ENSBTAG00000015424|ENSEMBL:ENSBTAG00000019502|ENSEMBL:ENSBTAG00000010298|ENSEMBL:ENSBTAG00000017360|ENSEMBL:ENSBTAG00000012072|ENSEMBL:ENSBTAG00000006745|ENSEMBL:ENSBTAG00000009811|ENSEMBL:ENSBTAG00000006104|ENSEMBL:ENSBTAG00000006342|ENSEMBL:ENSBTAG00000009211|ENSEMBL:ENSBTAG00000013600|ENSEMBL:ENSBTAG00000014820|ENSEMBL:ENSBTAG00000016887|ENSEMBL:ENSBTAG000000…
NSA2	ENSBTAG00000003066	42273	0.00014995	0.0044901	ribosomal large subunit biogenesis	ENSEMBL:ENSBTAG00000013461|ENSEMBL:ENSBTAG00000002038|ENSEMBL:ENSBTAG00000009811|ENSEMBL:ENSBTAG00000020905
NSA2	ENSBTAG00000003066	32268	0.00016773	0.0049667	regulation of cellular protein metabolic process	ENSEMBL:ENSBTAG00000014353|ENSEMBL:ENSBTAG00000015000|ENSEMBL:ENSBTAG00000020530|ENSEMBL:ENSBTAG00000003476|ENSEMBL:ENSBTAG00000008303|ENSEMBL:ENSBTAG00000008369|ENSEMBL:ENSBTAG00000008224|ENSEMBL:ENSBTAG00000015989|ENSEMBL:ENSBTAG00000009211|ENSEMBL:ENSBTAG00000009595|ENSEMBL:ENSBTAG00000019933|ENSEMBL:ENSBTAG00000010481|ENSEMBL:ENSBTAG00000016023|ENSEMBL:ENSBTAG00000019136|ENSEMBL:ENSBTAG000000…
NSA2	ENSBTAG00000003066	42176	0.00018255	0.0053462	regulation of protein catabolic process	ENSEMBL:ENSBTAG00000010481|ENSEMBL:ENSBTAG00000003644|ENSEMBL:ENSBTAG00000015000|ENSEMBL:ENSBTAG00000019136|ENSEMBL:ENSBTAG00000010123|ENSEMBL:ENSBTAG00000005660|ENSEMBL:ENSBTAG00000021461|ENSEMBL:ENSBTAG00000012529|ENSEMBL:ENSBTAG00000020406|ENSEMBL:ENSBTAG00000000778
NSA2	ENSBTAG00000003066	17038	0.0002347	0.0067986	protein import	ENSEMBL:ENSBTAG00000014840|ENSEMBL:ENSBTAG00000002457|ENSEMBL:ENSBTAG00000024701|ENSEMBL:ENSBTAG00000010181|ENSEMBL:ENSBTAG00000006414|ENSEMBL:ENSBTAG00000002000|ENSEMBL:ENSBTAG00000003126|ENSEMBL:ENSBTAG00000032777|ENSEMBL:ENSBTAG00000000562|ENSEMBL:ENSBTAG00000012225|ENSEMBL:ENSBTAG00000011455|ENSEMBL:ENSBTAG00000010503|ENSEMBL:ENSBTAG00000012529|ENSEMBL:ENSBTAG00000021293
NSA2	ENSBTAG00000003066	46364	0.00034858	0.0099889	monosaccharide biosynthetic process	ENSEMBL:ENSBTAG00000009733|ENSEMBL:ENSBTAG00000019554|ENSEMBL:ENSBTAG00000019782|ENSEMBL:ENSBTAG00000017462|ENSEMBL:ENSBTAG00000006396|ENSEMBL:ENSBTAG00000016253|ENSEMBL:ENSBTAG00000016296|ENSEMBL:ENSBTAG00000011934
NSA2	ENSBTAG00000003066	51028	0.00038304	0.010752	mRNA transport	ENSEMBL:ENSBTAG00000016023|ENSEMBL:ENSBTAG00000010792|ENSEMBL:ENSBTAG00000008369|ENSEMBL:ENSBTAG00000008873|ENSEMBL:ENSBTAG00000003485|ENSEMBL:ENSBTAG00000004993|ENSEMBL:ENSBTAG00000008498|ENSEMBL:ENSBTAG00000007387|ENSEMBL:ENSBTAG00000002018|ENSEMBL:ENSBTAG00000013150
NSA2	ENSBTAG00000003066	6974	0.00038326	0.010752	response to DNA damage stimulus	ENSEMBL:ENSBTAG00000018854|ENSEMBL:ENSBTAG00000015000|ENSEMBL:ENSBTAG00000012790|ENSEMBL:ENSBTAG00000013860|ENSEMBL:ENSBTAG00000018016|ENSEMBL:ENSBTAG00000015686|ENSEMBL:ENSBTAG00000017064|ENSEMBL:ENSBTAG00000002745|ENSEMBL:ENSBTAG00000004108|ENSEMBL:ENSBTAG00000019065|ENSEMBL:ENSBTAG00000030965|ENSEMBL:ENSBTAG00000025442|ENSEMBL:ENSBTAG00000006101|ENSEMBL:ENSBTAG00000008543|ENSEMBL:ENSBTAG000000…
TYW3	ENSBTAG00000005196	34660	3.0264e-08	2.8078e-06	ncRNA metabolic process	ENSEMBL:ENSBTAG00000039212|ENSEMBL:ENSBTAG00000001519|ENSEMBL:ENSBTAG00000012199|ENSEMBL:ENSBTAG00000018072|ENSEMBL:ENSBTAG00000009811|ENSEMBL:ENSBTAG00000005595|ENSEMBL:ENSBTAG00000006486|ENSEMBL:ENSBTAG00000005196|ENSEMBL:ENSBTAG00000011963|ENSEMBL:ENSBTAG00000016224|ENSEMBL:ENSBTAG00000020943|ENSEMBL:ENSBTAG00000018405|ENSEMBL:ENSBTAG00000017779|ENSEMBL:ENSBTAG00000011471|ENSEMBL:ENSBTAG000000…
TYW3	ENSBTAG00000005196	34470	2.2182e-07	1.7805e-05	ncRNA processing	ENSEMBL:ENSBTAG00000039212|ENSEMBL:ENSBTAG00000001519|ENSEMBL:ENSBTAG00000012199|ENSEMBL:ENSBTAG00000018072|ENSEMBL:ENSBTAG00000009811|ENSEMBL:ENSBTAG00000005595|ENSEMBL:ENSBTAG00000006486|ENSEMBL:ENSBTAG00000005196|ENSEMBL:ENSBTAG00000011963|ENSEMBL:ENSBTAG00000016224|ENSEMBL:ENSBTAG00000020943|ENSEMBL:ENSBTAG00000017779|ENSEMBL:ENSBTAG00000014644|ENSEMBL:ENSBTAG00000019534|ENSEMBL:ENSBTAG000000…
TYW3	ENSBTAG00000005196	22613	9.7614e-07	7.3454e-05	ribonucleoprotein complex biogenesis	ENSEMBL:ENSBTAG00000011263|ENSEMBL:ENSBTAG00000001519|ENSEMBL:ENSBTAG00000013461|ENSEMBL:ENSBTAG00000012199|ENSEMBL:ENSBTAG00000017389|ENSEMBL:ENSBTAG00000001832|ENSEMBL:ENSBTAG00000009811|ENSEMBL:ENSBTAG00000006104|ENSEMBL:ENSBTAG00000011963|ENSEMBL:ENSBTAG00000016224|ENSEMBL:ENSBTAG00000019211|ENSEMBL:ENSBTAG00000020905|ENSEMBL:ENSBTAG00000001988|ENSEMBL:ENSBTAG00000002038|ENSEMBL:ENSBTAG000000…
TYW3	ENSBTAG00000005196	6399	2.2163e-05	0.0011118	tRNA metabolic process	ENSEMBL:ENSBTAG00000039212|ENSEMBL:ENSBTAG00000020943|ENSEMBL:ENSBTAG00000018405|ENSEMBL:ENSBTAG00000017779|ENSEMBL:ENSBTAG00000011471|ENSEMBL:ENSBTAG00000015677|ENSEMBL:ENSBTAG00000014644|ENSEMBL:ENSBTAG00000015136|ENSEMBL:ENSBTAG00000019534|ENSEMBL:ENSBTAG00000018072|ENSEMBL:ENSBTAG00000031327|ENSEMBL:ENSBTAG00000025212|ENSEMBL:ENSBTAG00000005595|ENSEMBL:ENSBTAG00000006486|ENSEMBL:ENSBTAG000000…
TYW3	ENSBTAG00000005196	45454	3.6535e-05	0.0017955	cell redox homeostasis	ENSEMBL:ENSBTAG00000021802|ENSEMBL:ENSBTAG00000001928|ENSEMBL:ENSBTAG00000015972|ENSEMBL:ENSBTAG00000011024|ENSEMBL:ENSBTAG00000002745|ENSEMBL:ENSBTAG00000002953|ENSEMBL:ENSBTAG00000004855|ENSEMBL:ENSBTAG00000012062|ENSEMBL:ENSBTAG00000000855|ENSEMBL:ENSBTAG00000008648|ENSEMBL:ENSBTAG00000005027|ENSEMBL:ENSBTAG00000003642|ENSEMBL:ENSBTAG00000004544|ENSEMBL:ENSBTAG00000000640|ENSEMBL:ENSBTAG000000…
TYW3	ENSBTAG00000005196	8033	9.4094e-05	0.0042751	tRNA processing	ENSEMBL:ENSBTAG00000039212|ENSEMBL:ENSBTAG00000020943|ENSEMBL:ENSBTAG00000017779|ENSEMBL:ENSBTAG00000014644|ENSEMBL:ENSBTAG00000019534|ENSEMBL:ENSBTAG00000018072|ENSEMBL:ENSBTAG00000031327|ENSEMBL:ENSBTAG00000005595|ENSEMBL:ENSBTAG00000006486|ENSEMBL:ENSBTAG00000024027|ENSEMBL:ENSBTAG00000026248|ENSEMBL:ENSBTAG00000005196|ENSEMBL:ENSBTAG00000005385|ENSEMBL:ENSBTAG00000021490
TYW3	ENSBTAG00000005196	9057	9.8298e-05	0.0043834	macromolecule catabolic process	ENSEMBL:ENSBTAG00000002808|ENSEMBL:ENSBTAG00000021744|ENSEMBL:ENSBTAG00000020431|ENSEMBL:ENSBTAG00000018593|ENSEMBL:ENSBTAG00000001612|ENSEMBL:ENSBTAG00000001032|ENSEMBL:ENSBTAG00000006702|ENSEMBL:ENSBTAG00000006564|ENSEMBL:ENSBTAG00000008369|ENSEMBL:ENSBTAG00000009414|ENSEMBL:ENSBTAG00000000640|ENSEMBL:ENSBTAG00000001795|ENSEMBL:ENSBTAG00000021288|ENSEMBL:ENSBTAG00000009211|ENSEMBL:ENSBTAG000000…
TYW3	ENSBTAG00000005196	33554	0.00010347	0.0045301	cellular response to stress	ENSEMBL:ENSBTAG00000011360|ENSEMBL:ENSBTAG00000017424|ENSEMBL:ENSBTAG00000039951|ENSEMBL:ENSBTAG00000019846|ENSEMBL:ENSBTAG00000012790|ENSEMBL:ENSBTAG00000020431|ENSEMBL:ENSBTAG00000002745|ENSEMBL:ENSBTAG00000017462|ENSEMBL:ENSBTAG00000000225|ENSEMBL:ENSBTAG00000019065|ENSEMBL:ENSBTAG00000008648|ENSEMBL:ENSBTAG00000000640|ENSEMBL:ENSBTAG00000001795|ENSEMBL:ENSBTAG00000006101|ENSEMBL:ENSBTAG000000…
TYW3	ENSBTAG00000005196	42273	0.00013083	0.0056255	ribosomal large subunit biogenesis	ENSEMBL:ENSBTAG00000013461|ENSEMBL:ENSBTAG00000002038|ENSEMBL:ENSBTAG00000009811|ENSEMBL:ENSBTAG00000020905
TYW3	ENSBTAG00000005196	30162	0.00015879	0.0065531	regulation of proteolysis	ENSEMBL:ENSBTAG00000004874|ENSEMBL:ENSBTAG00000010481|ENSEMBL:ENSBTAG00000003644|ENSEMBL:ENSBTAG00000003264|ENSEMBL:ENSBTAG00000019136|ENSEMBL:ENSBTAG00000010681|ENSEMBL:ENSBTAG00000018000|ENSEMBL:ENSBTAG00000012529|ENSEMBL:ENSBTAG00000000778
TYW3	ENSBTAG00000005196	6364	0.00016328	0.0065531	rRNA processing	ENSEMBL:ENSBTAG00000016224|ENSEMBL:ENSBTAG00000001519|ENSEMBL:ENSBTAG00000012199|ENSEMBL:ENSBTAG00000020905|ENSEMBL:ENSBTAG00000002038|ENSEMBL:ENSBTAG00000009811|ENSEMBL:ENSBTAG00000003066|ENSEMBL:ENSBTAG00000006374|ENSEMBL:ENSBTAG00000011963|ENSEMBL:ENSBTAG00000014607|ENSEMBL:ENSBTAG00000011812|ENSEMBL:ENSBTAG00000018925|ENSEMBL:ENSBTAG00000020381|ENSEMBL:ENSBTAG00000019718
TYW3	ENSBTAG00000005196	16072	0.00016328	0.0065531	rRNA metabolic process	ENSEMBL:ENSBTAG00000016224|ENSEMBL:ENSBTAG00000001519|ENSEMBL:ENSBTAG00000012199|ENSEMBL:ENSBTAG00000020905|ENSEMBL:ENSBTAG00000002038|ENSEMBL:ENSBTAG00000009811|ENSEMBL:ENSBTAG00000003066|ENSEMBL:ENSBTAG00000006374|ENSEMBL:ENSBTAG00000011963|ENSEMBL:ENSBTAG00000014607|ENSEMBL:ENSBTAG00000011812|ENSEMBL:ENSBTAG00000018925|ENSEMBL:ENSBTAG00000020381|ENSEMBL:ENSBTAG00000019718
TYW3	ENSBTAG00000005196	30163	0.00027625	0.010079	protein catabolic process	ENSEMBL:ENSBTAG00000002808|ENSEMBL:ENSBTAG00000021744|ENSEMBL:ENSBTAG00000020431|ENSEMBL:ENSBTAG00000018593|ENSEMBL:ENSBTAG00000006564|ENSEMBL:ENSBTAG00000009414|ENSEMBL:ENSBTAG00000000640|ENSEMBL:ENSBTAG00000001795|ENSEMBL:ENSBTAG00000021288|ENSEMBL:ENSBTAG00000009211|ENSEMBL:ENSBTAG00000021061|ENSEMBL:ENSBTAG00000011250|ENSEMBL:ENSBTAG00000014440|ENSEMBL:ENSBTAG00000015732|ENSEMBL:ENSBTAG000000…
MRPS2	ENSBTAG00000005688	22613	7.2147e-12	9.4621e-10	ribonucleoprotein complex biogenesis	ENSEMBL:ENSBTAG00000011263|ENSEMBL:ENSBTAG00000013461|ENSEMBL:ENSBTAG00000010890|ENSEMBL:ENSBTAG00000012199|ENSEMBL:ENSBTAG00000017389|ENSEMBL:ENSBTAG00000016335|ENSEMBL:ENSBTAG00000001832|ENSEMBL:ENSBTAG00000001518|ENSEMBL:ENSBTAG00000009811|ENSEMBL:ENSBTAG00000002223|ENSEMBL:ENSBTAG00000006104|ENSEMBL:ENSBTAG00000016716|ENSEMBL:ENSBTAG00000011963|ENSEMBL:ENSBTAG00000016224|ENSEMBL:ENSBTAG000000…
MRPS2	ENSBTAG00000005688	34660	1.8846e-08	1.498e-06	ncRNA metabolic process	ENSEMBL:ENSBTAG00000012199|ENSEMBL:ENSBTAG00000016335|ENSEMBL:ENSBTAG00000018072|ENSEMBL:ENSBTAG00000009811|ENSEMBL:ENSBTAG00000005595|ENSEMBL:ENSBTAG00000006486|ENSEMBL:ENSBTAG00000002223|ENSEMBL:ENSBTAG00000005196|ENSEMBL:ENSBTAG00000011963|ENSEMBL:ENSBTAG00000016224|ENSEMBL:ENSBTAG00000020943|ENSEMBL:ENSBTAG00000016023|ENSEMBL:ENSBTAG00000017779|ENSEMBL:ENSBTAG00000011471|ENSEMBL:ENSBTAG000000…
MRPS2	ENSBTAG00000005688	34470	3.3125e-07	2.2131e-05	ncRNA processing	ENSEMBL:ENSBTAG00000012199|ENSEMBL:ENSBTAG00000016335|ENSEMBL:ENSBTAG00000018072|ENSEMBL:ENSBTAG00000009811|ENSEMBL:ENSBTAG00000005595|ENSEMBL:ENSBTAG00000006486|ENSEMBL:ENSBTAG00000002223|ENSEMBL:ENSBTAG00000005196|ENSEMBL:ENSBTAG00000011963|ENSEMBL:ENSBTAG00000016224|ENSEMBL:ENSBTAG00000020943|ENSEMBL:ENSBTAG00000016023|ENSEMBL:ENSBTAG00000017779|ENSEMBL:ENSBTAG00000020366|ENSEMBL:ENSBTAG000000…
MRPS2	ENSBTAG00000005688	6364	1.0061e-06	5.7372e-05	rRNA processing	ENSEMBL:ENSBTAG00000016224|ENSEMBL:ENSBTAG00000016023|ENSEMBL:ENSBTAG00000012199|ENSEMBL:ENSBTAG00000020366|ENSEMBL:ENSBTAG00000016335|ENSEMBL:ENSBTAG00000020905|ENSEMBL:ENSBTAG00000002038|ENSEMBL:ENSBTAG00000009811|ENSEMBL:ENSBTAG00000003066|ENSEMBL:ENSBTAG00000002223|ENSEMBL:ENSBTAG00000003981|ENSEMBL:ENSBTAG00000006374|ENSEMBL:ENSBTAG00000011963|ENSEMBL:ENSBTAG00000014607|ENSEMBL:ENSBTAG000000…
MRPS2	ENSBTAG00000005688	16072	1.0061e-06	5.7372e-05	rRNA metabolic process	ENSEMBL:ENSBTAG00000016224|ENSEMBL:ENSBTAG00000016023|ENSEMBL:ENSBTAG00000012199|ENSEMBL:ENSBTAG00000020366|ENSEMBL:ENSBTAG00000016335|ENSEMBL:ENSBTAG00000020905|ENSEMBL:ENSBTAG00000002038|ENSEMBL:ENSBTAG00000009811|ENSEMBL:ENSBTAG00000003066|ENSEMBL:ENSBTAG00000002223|ENSEMBL:ENSBTAG00000003981|ENSEMBL:ENSBTAG00000006374|ENSEMBL:ENSBTAG00000011963|ENSEMBL:ENSBTAG00000014607|ENSEMBL:ENSBTAG000000…
MRPS2	ENSBTAG00000005688	44085	3.952e-06	0.00021155	cellular component biogenesis	ENSEMBL:ENSBTAG00000010490|ENSEMBL:ENSBTAG00000011263|ENSEMBL:ENSBTAG00000010890|ENSEMBL:ENSBTAG00000012199|ENSEMBL:ENSBTAG00000010298|ENSEMBL:ENSBTAG00000018530|ENSEMBL:ENSBTAG00000017360|ENSEMBL:ENSBTAG00000012072|ENSEMBL:ENSBTAG00000019070|ENSEMBL:ENSBTAG00000030503|ENSEMBL:ENSBTAG00000008801|ENSEMBL:ENSBTAG00000009811|ENSEMBL:ENSBTAG00000002223|ENSEMBL:ENSBTAG00000006104|ENSEMBL:ENSBTAG000000…
MRPS2	ENSBTAG00000005688	33554	8.5155e-06	0.00043796	cellular response to stress	ENSEMBL:ENSBTAG00000039951|ENSEMBL:ENSBTAG00000018016|ENSEMBL:ENSBTAG00000002745|ENSEMBL:ENSBTAG00000019065|ENSEMBL:ENSBTAG00000008406|ENSEMBL:ENSBTAG00000008648|ENSEMBL:ENSBTAG00000001294|ENSEMBL:ENSBTAG00000000640|ENSEMBL:ENSBTAG00000006101|ENSEMBL:ENSBTAG00000014777|ENSEMBL:ENSBTAG00000007152|ENSEMBL:ENSBTAG00000027361|ENSEMBL:ENSBTAG00000015116|ENSEMBL:ENSBTAG00000000510|ENSEMBL:ENSBTAG000000…
MRPS2	ENSBTAG00000005688	6605	2.0219e-05	0.0010006	protein targeting	ENSEMBL:ENSBTAG00000014353|ENSEMBL:ENSBTAG00000018887|ENSEMBL:ENSBTAG00000010490|ENSEMBL:ENSBTAG00000017574|ENSEMBL:ENSBTAG00000014971|ENSEMBL:ENSBTAG00000014840|ENSEMBL:ENSBTAG00000015114|ENSEMBL:ENSBTAG00000002018|ENSEMBL:ENSBTAG00000002457|ENSEMBL:ENSBTAG00000020905|ENSEMBL:ENSBTAG00000024701|ENSEMBL:ENSBTAG00000010181|ENSEMBL:ENSBTAG00000018471|ENSEMBL:ENSBTAG00000007537|ENSEMBL:ENSBTAG000000…
MRPS2	ENSBTAG00000005688	45454	2.719e-05	0.0012736	cell redox homeostasis	ENSEMBL:ENSBTAG00000021802|ENSEMBL:ENSBTAG00000001928|ENSEMBL:ENSBTAG00000015972|ENSEMBL:ENSBTAG00000011024|ENSEMBL:ENSBTAG00000002404|ENSEMBL:ENSBTAG00000002745|ENSEMBL:ENSBTAG00000002953|ENSEMBL:ENSBTAG00000008648|ENSEMBL:ENSBTAG00000005027|ENSEMBL:ENSBTAG00000003642|ENSEMBL:ENSBTAG00000004544|ENSEMBL:ENSBTAG00000000640|ENSEMBL:ENSBTAG00000000014|ENSEMBL:ENSBTAG00000031544|ENSEMBL:ENSBTAG000000…
MRPS2	ENSBTAG00000005688	44265	0.00011767	0.00506	cellular macromolecule catabolic process	ENSEMBL:ENSBTAG00000002808|ENSEMBL:ENSBTAG00000020431|ENSEMBL:ENSBTAG00000018593|ENSEMBL:ENSBTAG00000001612|ENSEMBL:ENSBTAG00000006702|ENSEMBL:ENSBTAG00000003830|ENSEMBL:ENSBTAG00000006564|ENSEMBL:ENSBTAG00000008369|ENSEMBL:ENSBTAG00000005078|ENSEMBL:ENSBTAG00000000640|ENSEMBL:ENSBTAG00000001795|ENSEMBL:ENSBTAG00000008024|ENSEMBL:ENSBTAG00000021288|ENSEMBL:ENSBTAG00000014777|ENSEMBL:ENSBTAG000000…
MRPS2	ENSBTAG00000005688	9057	0.00012431	0.0052282	macromolecule catabolic process	ENSEMBL:ENSBTAG00000002808|ENSEMBL:ENSBTAG00000021744|ENSEMBL:ENSBTAG00000020431|ENSEMBL:ENSBTAG00000018593|ENSEMBL:ENSBTAG00000001612|ENSEMBL:ENSBTAG00000001032|ENSEMBL:ENSBTAG00000006702|ENSEMBL:ENSBTAG00000003830|ENSEMBL:ENSBTAG00000006564|ENSEMBL:ENSBTAG00000008369|ENSEMBL:ENSBTAG00000009414|ENSEMBL:ENSBTAG00000005078|ENSEMBL:ENSBTAG00000000640|ENSEMBL:ENSBTAG00000001795|ENSEMBL:ENSBTAG000000…
MRPS2	ENSBTAG00000005688	33365	0.00012572	0.0052282	protein localization in organelle	ENSEMBL:ENSBTAG00000014353|ENSEMBL:ENSBTAG00000018887|ENSEMBL:ENSBTAG00000017574|ENSEMBL:ENSBTAG00000014971|ENSEMBL:ENSBTAG00000014840|ENSEMBL:ENSBTAG00000002457|ENSEMBL:ENSBTAG00000024701|ENSEMBL:ENSBTAG00000010181|ENSEMBL:ENSBTAG00000001781|ENSEMBL:ENSBTAG00000006414|ENSEMBL:ENSBTAG00000002000|ENSEMBL:ENSBTAG00000004463|ENSEMBL:ENSBTAG00000000562|ENSEMBL:ENSBTAG00000009237|ENSEMBL:ENSBTAG000000…
MRPS2	ENSBTAG00000005688	42273	0.00018069	0.0071809	ribosomal large subunit biogenesis	ENSEMBL:ENSBTAG00000013461|ENSEMBL:ENSBTAG00000002038|ENSEMBL:ENSBTAG00000009811|ENSEMBL:ENSBTAG00000020905
MRPS2	ENSBTAG00000005688	6399	0.00022604	0.0088492	tRNA metabolic process	ENSEMBL:ENSBTAG00000020943|ENSEMBL:ENSBTAG00000017779|ENSEMBL:ENSBTAG00000011471|ENSEMBL:ENSBTAG00000015677|ENSEMBL:ENSBTAG00000015136|ENSEMBL:ENSBTAG00000018072|ENSEMBL:ENSBTAG00000002056|ENSEMBL:ENSBTAG00000001780|ENSEMBL:ENSBTAG00000031327|ENSEMBL:ENSBTAG00000016908|ENSEMBL:ENSBTAG00000005595|ENSEMBL:ENSBTAG00000006486|ENSEMBL:ENSBTAG00000002223|ENSEMBL:ENSBTAG00000026248|ENSEMBL:ENSBTAG000000…
MRPS2	ENSBTAG00000005688	30162	0.00029578	0.011244	regulation of proteolysis	ENSEMBL:ENSBTAG00000004874|ENSEMBL:ENSBTAG00000010481|ENSEMBL:ENSBTAG00000003644|ENSEMBL:ENSBTAG00000003264|ENSEMBL:ENSBTAG00000019136|ENSEMBL:ENSBTAG00000010681|ENSEMBL:ENSBTAG00000010123|ENSEMBL:ENSBTAG00000012529|ENSEMBL:ENSBTAG00000000778
EIF2B2	ENSBTAG00000008664	34660	3.1889e-12	4.0667e-10	ncRNA metabolic process	ENSEMBL:ENSBTAG00000039212|ENSEMBL:ENSBTAG00000001519|ENSEMBL:ENSBTAG00000012199|ENSEMBL:ENSBTAG00000015424|ENSEMBL:ENSBTAG00000018972|ENSEMBL:ENSBTAG00000016335|ENSEMBL:ENSBTAG00000018072|ENSEMBL:ENSBTAG00000015042|ENSEMBL:ENSBTAG00000004942|ENSEMBL:ENSBTAG00000009811|ENSEMBL:ENSBTAG00000005595|ENSEMBL:ENSBTAG00000006486|ENSEMBL:ENSBTAG00000005196|ENSEMBL:ENSBTAG00000011963|ENSEMBL:ENSBTAG000000…
EIF2B2	ENSBTAG00000008664	34470	8.3105e-11	8.9022e-09	ncRNA processing	ENSEMBL:ENSBTAG00000039212|ENSEMBL:ENSBTAG00000001519|ENSEMBL:ENSBTAG00000012199|ENSEMBL:ENSBTAG00000015424|ENSEMBL:ENSBTAG00000016335|ENSEMBL:ENSBTAG00000018072|ENSEMBL:ENSBTAG00000015042|ENSEMBL:ENSBTAG00000004942|ENSEMBL:ENSBTAG00000009811|ENSEMBL:ENSBTAG00000005595|ENSEMBL:ENSBTAG00000006486|ENSEMBL:ENSBTAG00000005196|ENSEMBL:ENSBTAG00000011963|ENSEMBL:ENSBTAG00000016224|ENSEMBL:ENSBTAG000000…
EIF2B2	ENSBTAG00000008664	22613	3.5903e-10	3.698e-08	ribonucleoprotein complex biogenesis	ENSEMBL:ENSBTAG00000011263|ENSEMBL:ENSBTAG00000001519|ENSEMBL:ENSBTAG00000013461|ENSEMBL:ENSBTAG00000012199|ENSEMBL:ENSBTAG00000015424|ENSEMBL:ENSBTAG00000017389|ENSEMBL:ENSBTAG00000016335|ENSEMBL:ENSBTAG00000001832|ENSEMBL:ENSBTAG00000015042|ENSEMBL:ENSBTAG00000004942|ENSEMBL:ENSBTAG00000009811|ENSEMBL:ENSBTAG00000006104|ENSEMBL:ENSBTAG00000011963|ENSEMBL:ENSBTAG00000016224|ENSEMBL:ENSBTAG000000…
EIF2B2	ENSBTAG00000008664	6364	3.3608e-08	2.9033e-06	rRNA processing	ENSEMBL:ENSBTAG00000016224|ENSEMBL:ENSBTAG00000001519|ENSEMBL:ENSBTAG00000012199|ENSEMBL:ENSBTAG00000015424|ENSEMBL:ENSBTAG00000016335|ENSEMBL:ENSBTAG00000020905|ENSEMBL:ENSBTAG00000015042|ENSEMBL:ENSBTAG00000004942|ENSEMBL:ENSBTAG00000002038|ENSEMBL:ENSBTAG00000009811|ENSEMBL:ENSBTAG00000003066|ENSEMBL:ENSBTAG00000003981|ENSEMBL:ENSBTAG00000006374|ENSEMBL:ENSBTAG00000011963|ENSEMBL:ENSBTAG000000…
EIF2B2	ENSBTAG00000008664	16072	3.3608e-08	2.9033e-06	rRNA metabolic process	ENSEMBL:ENSBTAG00000016224|ENSEMBL:ENSBTAG00000001519|ENSEMBL:ENSBTAG00000012199|ENSEMBL:ENSBTAG00000015424|ENSEMBL:ENSBTAG00000016335|ENSEMBL:ENSBTAG00000020905|ENSEMBL:ENSBTAG00000015042|ENSEMBL:ENSBTAG00000004942|ENSEMBL:ENSBTAG00000002038|ENSEMBL:ENSBTAG00000009811|ENSEMBL:ENSBTAG00000003066|ENSEMBL:ENSBTAG00000003981|ENSEMBL:ENSBTAG00000006374|ENSEMBL:ENSBTAG00000011963|ENSEMBL:ENSBTAG000000…
EIF2B2	ENSBTAG00000008664	6974	4.5721e-08	3.8263e-06	response to DNA damage stimulus	ENSEMBL:ENSBTAG00000011360|ENSEMBL:ENSBTAG00000018854|ENSEMBL:ENSBTAG00000039951|ENSEMBL:ENSBTAG00000015000|ENSEMBL:ENSBTAG00000019846|ENSEMBL:ENSBTAG00000012790|ENSEMBL:ENSBTAG00000013860|ENSEMBL:ENSBTAG00000015686|ENSEMBL:ENSBTAG00000017064|ENSEMBL:ENSBTAG00000002745|ENSEMBL:ENSBTAG00000000225|ENSEMBL:ENSBTAG00000004108|ENSEMBL:ENSBTAG00000019065|ENSEMBL:ENSBTAG00000030965|ENSEMBL:ENSBTAG000000…
EIF2B2	ENSBTAG00000008664	33554	6.0746e-08	4.9296e-06	cellular response to stress	ENSEMBL:ENSBTAG00000018854|ENSEMBL:ENSBTAG00000039951|ENSEMBL:ENSBTAG00000012790|ENSEMBL:ENSBTAG00000002745|ENSEMBL:ENSBTAG00000019065|ENSEMBL:ENSBTAG00000008648|ENSEMBL:ENSBTAG00000000640|ENSEMBL:ENSBTAG00000006101|ENSEMBL:ENSBTAG00000006065|ENSEMBL:ENSBTAG00000010731|ENSEMBL:ENSBTAG00000009372|ENSEMBL:ENSBTAG00000027361|ENSEMBL:ENSBTAG00000015116|ENSEMBL:ENSBTAG00000000510|ENSEMBL:ENSBTAG000000…
EIF2B2	ENSBTAG00000008664	6090	6.6302e-07	4.4389e-05	pyruvate metabolic process	ENSEMBL:ENSBTAG00000000442|ENSEMBL:ENSBTAG00000009733|ENSEMBL:ENSBTAG00000019554|ENSEMBL:ENSBTAG00000019700|ENSEMBL:ENSBTAG00000004223|ENSEMBL:ENSBTAG00000019782|ENSEMBL:ENSBTAG00000017462|ENSEMBL:ENSBTAG00000006396|ENSEMBL:ENSBTAG00000016253|ENSEMBL:ENSBTAG00000016296
EIF2B2	ENSBTAG00000008664	30162	2.0243e-06	0.00012907	regulation of proteolysis	ENSEMBL:ENSBTAG00000004874|ENSEMBL:ENSBTAG00000010481|ENSEMBL:ENSBTAG00000003644|ENSEMBL:ENSBTAG00000015000|ENSEMBL:ENSBTAG00000003264|ENSEMBL:ENSBTAG00000019136|ENSEMBL:ENSBTAG00000010681|ENSEMBL:ENSBTAG00000010123|ENSEMBL:ENSBTAG00000018000|ENSEMBL:ENSBTAG00000012529|ENSEMBL:ENSBTAG00000000778
EIF2B2	ENSBTAG00000008664	42176	2.2741e-06	0.00014163	regulation of protein catabolic process	ENSEMBL:ENSBTAG00000010481|ENSEMBL:ENSBTAG00000003644|ENSEMBL:ENSBTAG00000015000|ENSEMBL:ENSBTAG00000009624|ENSEMBL:ENSBTAG00000019136|ENSEMBL:ENSBTAG00000010123|ENSEMBL:ENSBTAG00000005660|ENSEMBL:ENSBTAG00000021461|ENSEMBL:ENSBTAG00000014482|ENSEMBL:ENSBTAG00000012529|ENSEMBL:ENSBTAG00000020406|ENSEMBL:ENSBTAG00000000778
EIF2B2	ENSBTAG00000008664	6399	4.0875e-06	0.00024325	tRNA metabolic process	ENSEMBL:ENSBTAG00000039212|ENSEMBL:ENSBTAG00000017779|ENSEMBL:ENSBTAG00000011471|ENSEMBL:ENSBTAG00000015677|ENSEMBL:ENSBTAG00000014644|ENSEMBL:ENSBTAG00000018972|ENSEMBL:ENSBTAG00000015136|ENSEMBL:ENSBTAG00000019534|ENSEMBL:ENSBTAG00000018065|ENSEMBL:ENSBTAG00000018072|ENSEMBL:ENSBTAG00000031327|ENSEMBL:ENSBTAG00000016908|ENSEMBL:ENSBTAG00000005683|ENSEMBL:ENSBTAG00000025212|ENSEMBL:ENSBTAG000000…
EIF2B2	ENSBTAG00000008664	6281	4.5939e-06	0.00026745	DNA repair	ENSEMBL:ENSBTAG00000011360|ENSEMBL:ENSBTAG00000018854|ENSEMBL:ENSBTAG00000039951|ENSEMBL:ENSBTAG00000015000|ENSEMBL:ENSBTAG00000019846|ENSEMBL:ENSBTAG00000002745|ENSEMBL:ENSBTAG00000000225|ENSEMBL:ENSBTAG00000004108|ENSEMBL:ENSBTAG00000019065|ENSEMBL:ENSBTAG00000006101|ENSEMBL:ENSBTAG00000008543|ENSEMBL:ENSBTAG00000006065|ENSEMBL:ENSBTAG00000013669|ENSEMBL:ENSBTAG00000005792|ENSEMBL:ENSBTAG000000…
EIF2B2	ENSBTAG00000008664	19319	8.3411e-06	0.00047526	hexose biosynthetic process	ENSEMBL:ENSBTAG00000000442|ENSEMBL:ENSBTAG00000009733|ENSEMBL:ENSBTAG00000019554|ENSEMBL:ENSBTAG00000019700|ENSEMBL:ENSBTAG00000019782|ENSEMBL:ENSBTAG00000017462|ENSEMBL:ENSBTAG00000006396|ENSEMBL:ENSBTAG00000016253|ENSEMBL:ENSBTAG00000016296
EIF2B2	ENSBTAG00000008664	16192	1.5658e-05	0.00085573	vesicle-mediated transport	ENSEMBL:ENSBTAG00000018972|ENSEMBL:ENSBTAG00000000026|ENSEMBL:ENSBTAG00000001137|ENSEMBL:ENSBTAG00000004829|ENSEMBL:ENSBTAG00000013084|ENSEMBL:ENSBTAG00000008606|ENSEMBL:ENSBTAG00000002881|ENSEMBL:ENSBTAG00000004268|ENSEMBL:ENSBTAG00000004203|ENSEMBL:ENSBTAG00000006542|ENSEMBL:ENSBTAG00000003450|ENSEMBL:ENSBTAG00000004463|ENSEMBL:ENSBTAG00000005158|ENSEMBL:ENSBTAG00000009233|ENSEMBL:ENSBTAG000000…
EIF2B2	ENSBTAG00000008664	9057	2.5724e-05	0.0013508	macromolecule catabolic process	ENSEMBL:ENSBTAG00000018854|ENSEMBL:ENSBTAG00000002808|ENSEMBL:ENSBTAG00000015000|ENSEMBL:ENSBTAG00000021744|ENSEMBL:ENSBTAG00000018593|ENSEMBL:ENSBTAG00000001032|ENSEMBL:ENSBTAG00000006702|ENSEMBL:ENSBTAG00000003830|ENSEMBL:ENSBTAG00000003039|ENSEMBL:ENSBTAG00000006564|ENSEMBL:ENSBTAG00000008369|ENSEMBL:ENSBTAG00000009414|ENSEMBL:ENSBTAG00000000640|ENSEMBL:ENSBTAG00000001795|ENSEMBL:ENSBTAG000000…
EIF2B2	ENSBTAG00000008664	51716	2.8971e-05	0.0014306	cellular response to stimulus	ENSEMBL:ENSBTAG00000018854|ENSEMBL:ENSBTAG00000039951|ENSEMBL:ENSBTAG00000012790|ENSEMBL:ENSBTAG00000002745|ENSEMBL:ENSBTAG00000012071|ENSEMBL:ENSBTAG00000019065|ENSEMBL:ENSBTAG00000008648|ENSEMBL:ENSBTAG00000000640|ENSEMBL:ENSBTAG00000006101|ENSEMBL:ENSBTAG00000006065|ENSEMBL:ENSBTAG00000010731|ENSEMBL:ENSBTAG00000008683|ENSEMBL:ENSBTAG00000009372|ENSEMBL:ENSBTAG00000027361|ENSEMBL:ENSBTAG000000…
EIF2B2	ENSBTAG00000008664	46364	2.919e-05	0.0014306	monosaccharide biosynthetic process	ENSEMBL:ENSBTAG00000000442|ENSEMBL:ENSBTAG00000009733|ENSEMBL:ENSBTAG00000019554|ENSEMBL:ENSBTAG00000019700|ENSEMBL:ENSBTAG00000019782|ENSEMBL:ENSBTAG00000017462|ENSEMBL:ENSBTAG00000006396|ENSEMBL:ENSBTAG00000016253|ENSEMBL:ENSBTAG00000016296
EIF2B2	ENSBTAG00000008664	30163	2.9916e-05	0.0014306	protein catabolic process	ENSEMBL:ENSBTAG00000018854|ENSEMBL:ENSBTAG00000002808|ENSEMBL:ENSBTAG00000015000|ENSEMBL:ENSBTAG00000021744|ENSEMBL:ENSBTAG00000018593|ENSEMBL:ENSBTAG00000003830|ENSEMBL:ENSBTAG00000003039|ENSEMBL:ENSBTAG00000006564|ENSEMBL:ENSBTAG00000009414|ENSEMBL:ENSBTAG00000000640|ENSEMBL:ENSBTAG00000001795|ENSEMBL:ENSBTAG00000021288|ENSEMBL:ENSBTAG00000009211|ENSEMBL:ENSBTAG00000021061|ENSEMBL:ENSBTAG000000…
EIF2B2	ENSBTAG00000008664	8033	7.2508e-05	0.0032911	tRNA processing	ENSEMBL:ENSBTAG00000039212|ENSEMBL:ENSBTAG00000017779|ENSEMBL:ENSBTAG00000014644|ENSEMBL:ENSBTAG00000019534|ENSEMBL:ENSBTAG00000018072|ENSEMBL:ENSBTAG00000031327|ENSEMBL:ENSBTAG00000016908|ENSEMBL:ENSBTAG00000005683|ENSEMBL:ENSBTAG00000005595|ENSEMBL:ENSBTAG00000006486|ENSEMBL:ENSBTAG00000024027|ENSEMBL:ENSBTAG00000026248|ENSEMBL:ENSBTAG00000005196|ENSEMBL:ENSBTAG00000021490
EIF2B2	ENSBTAG00000008664	44085	9.9177e-05	0.0044266	cellular component biogenesis	ENSEMBL:ENSBTAG00000010490|ENSEMBL:ENSBTAG00000011263|ENSEMBL:ENSBTAG00000012199|ENSEMBL:ENSBTAG00000015424|ENSEMBL:ENSBTAG00000019502|ENSEMBL:ENSBTAG00000010298|ENSEMBL:ENSBTAG00000017360|ENSEMBL:ENSBTAG00000030503|ENSEMBL:ENSBTAG00000009811|ENSEMBL:ENSBTAG00000006104|ENSEMBL:ENSBTAG00000006588|ENSEMBL:ENSBTAG00000006342|ENSEMBL:ENSBTAG00000009211|ENSEMBL:ENSBTAG00000013600|ENSEMBL:ENSBTAG000000…
EIF2B2	ENSBTAG00000008664	51603	0.00010904	0.0047869	proteolysis involved in cellular protein catabolic process	ENSEMBL:ENSBTAG00000018854|ENSEMBL:ENSBTAG00000002808|ENSEMBL:ENSBTAG00000015000|ENSEMBL:ENSBTAG00000018593|ENSEMBL:ENSBTAG00000003830|ENSEMBL:ENSBTAG00000003039|ENSEMBL:ENSBTAG00000006564|ENSEMBL:ENSBTAG00000000640|ENSEMBL:ENSBTAG00000001795|ENSEMBL:ENSBTAG00000021288|ENSEMBL:ENSBTAG00000009211|ENSEMBL:ENSBTAG00000021061|ENSEMBL:ENSBTAG00000014440|ENSEMBL:ENSBTAG00000019136|ENSEMBL:ENSBTAG000000…
EIF2B2	ENSBTAG00000008664	31324	0.00011436	0.0049395	negative regulation of cellular metabolic process	ENSEMBL:ENSBTAG00000014353|ENSEMBL:ENSBTAG00000039951|ENSEMBL:ENSBTAG00000015686|ENSEMBL:ENSBTAG00000016830|ENSEMBL:ENSBTAG00000040308|ENSEMBL:ENSBTAG00000005912|ENSEMBL:ENSBTAG00000017360|ENSEMBL:ENSBTAG00000001592|ENSEMBL:ENSBTAG00000004106|ENSEMBL:ENSBTAG00000008303|ENSEMBL:ENSBTAG00000006588|ENSEMBL:ENSBTAG00000007498|ENSEMBL:ENSBTAG00000004761|ENSEMBL:ENSBTAG00000003397|ENSEMBL:ENSBTAG000000…
EIF2B2	ENSBTAG00000008664	42273	0.00011895	0.0049775	ribosomal large subunit biogenesis	ENSEMBL:ENSBTAG00000013461|ENSEMBL:ENSBTAG00000002038|ENSEMBL:ENSBTAG00000009811|ENSEMBL:ENSBTAG00000020905
EIF2B2	ENSBTAG00000008664	43248	0.00011895	0.0049775	proteasome assembly	ENSEMBL:ENSBTAG00000003058|ENSEMBL:ENSBTAG00000010552|ENSEMBL:ENSBTAG00000004179|ENSEMBL:ENSBTAG00000013600
EIF2B2	ENSBTAG00000008664	44257	0.00012572	0.0051311	cellular protein catabolic process	ENSEMBL:ENSBTAG00000018854|ENSEMBL:ENSBTAG00000002808|ENSEMBL:ENSBTAG00000015000|ENSEMBL:ENSBTAG00000018593|ENSEMBL:ENSBTAG00000003830|ENSEMBL:ENSBTAG00000003039|ENSEMBL:ENSBTAG00000006564|ENSEMBL:ENSBTAG00000000640|ENSEMBL:ENSBTAG00000001795|ENSEMBL:ENSBTAG00000021288|ENSEMBL:ENSBTAG00000009211|ENSEMBL:ENSBTAG00000021061|ENSEMBL:ENSBTAG00000014440|ENSEMBL:ENSBTAG00000019136|ENSEMBL:ENSBTAG000000…
EIF2B2	ENSBTAG00000008664	16570	0.00012646	0.0051311	histone modification	ENSEMBL:ENSBTAG00000039951|ENSEMBL:ENSBTAG00000017064|ENSEMBL:ENSBTAG00000001885|ENSEMBL:ENSBTAG00000005912|ENSEMBL:ENSBTAG00000023417|ENSEMBL:ENSBTAG00000007847|ENSEMBL:ENSBTAG00000017360|ENSEMBL:ENSBTAG00000002256|ENSEMBL:ENSBTAG00000007961|ENSEMBL:ENSBTAG00000009246|ENSEMBL:ENSBTAG00000010982|ENSEMBL:ENSBTAG00000007387|ENSEMBL:ENSBTAG00000012698|ENSEMBL:ENSBTAG00000010118
EIF2B2	ENSBTAG00000008664	6605	0.00015531	0.0061165	protein targeting	ENSEMBL:ENSBTAG00000014353|ENSEMBL:ENSBTAG00000018887|ENSEMBL:ENSBTAG00000010490|ENSEMBL:ENSBTAG00000014971|ENSEMBL:ENSBTAG00000014840|ENSEMBL:ENSBTAG00000002018|ENSEMBL:ENSBTAG00000002457|ENSEMBL:ENSBTAG00000020905|ENSEMBL:ENSBTAG00000024701|ENSEMBL:ENSBTAG00000010181|ENSEMBL:ENSBTAG00000007537|ENSEMBL:ENSBTAG00000001781|ENSEMBL:ENSBTAG00000002000|ENSEMBL:ENSBTAG00000032777|ENSEMBL:ENSBTAG000000…
EIF2B2	ENSBTAG00000008664	44265	0.00017417	0.0067599	cellular macromolecule catabolic process	ENSEMBL:ENSBTAG00000018854|ENSEMBL:ENSBTAG00000002808|ENSEMBL:ENSBTAG00000015000|ENSEMBL:ENSBTAG00000018593|ENSEMBL:ENSBTAG00000006702|ENSEMBL:ENSBTAG00000003830|ENSEMBL:ENSBTAG00000003039|ENSEMBL:ENSBTAG00000006564|ENSEMBL:ENSBTAG00000008369|ENSEMBL:ENSBTAG00000000640|ENSEMBL:ENSBTAG00000001795|ENSEMBL:ENSBTAG00000021288|ENSEMBL:ENSBTAG00000009211|ENSEMBL:ENSBTAG00000021061|ENSEMBL:ENSBTAG000000…
EIF2B2	ENSBTAG00000008664	16569	0.00021214	0.0081158	covalent chromatin modification	ENSEMBL:ENSBTAG00000039951|ENSEMBL:ENSBTAG00000017064|ENSEMBL:ENSBTAG00000001885|ENSEMBL:ENSBTAG00000005912|ENSEMBL:ENSBTAG00000023417|ENSEMBL:ENSBTAG00000007847|ENSEMBL:ENSBTAG00000017360|ENSEMBL:ENSBTAG00000002256|ENSEMBL:ENSBTAG00000007961|ENSEMBL:ENSBTAG00000009246|ENSEMBL:ENSBTAG00000010982|ENSEMBL:ENSBTAG00000007387|ENSEMBL:ENSBTAG00000012698|ENSEMBL:ENSBTAG00000010118
EIF2B2	ENSBTAG00000008664	45732	0.0002369	0.0089354	positive regulation of protein catabolic process	ENSEMBL:ENSBTAG00000003644|ENSEMBL:ENSBTAG00000015000|ENSEMBL:ENSBTAG00000009624|ENSEMBL:ENSBTAG00000019136|ENSEMBL:ENSBTAG00000010123|ENSEMBL:ENSBTAG00000012529|ENSEMBL:ENSBTAG00000020406
EIF2B2	ENSBTAG00000008664	32268	0.00024994	0.0092962	regulation of cellular protein metabolic process	ENSEMBL:ENSBTAG00000014353|ENSEMBL:ENSBTAG00000015000|ENSEMBL:ENSBTAG00000003476|ENSEMBL:ENSBTAG00000001151|ENSEMBL:ENSBTAG00000008303|ENSEMBL:ENSBTAG00000008369|ENSEMBL:ENSBTAG00000008224|ENSEMBL:ENSBTAG00000009357|ENSEMBL:ENSBTAG00000007474|ENSEMBL:ENSBTAG00000015989|ENSEMBL:ENSBTAG00000009211|ENSEMBL:ENSBTAG00000009595|ENSEMBL:ENSBTAG00000019933|ENSEMBL:ENSBTAG00000010481|ENSEMBL:ENSBTAG000000…
EIF2B2	ENSBTAG00000008664	9892	0.0002882	0.010572	negative regulation of metabolic process	ENSEMBL:ENSBTAG00000018854|ENSEMBL:ENSBTAG00000014353|ENSEMBL:ENSBTAG00000039951|ENSEMBL:ENSBTAG00000015686|ENSEMBL:ENSBTAG00000016830|ENSEMBL:ENSBTAG00000040308|ENSEMBL:ENSBTAG00000005912|ENSEMBL:ENSBTAG00000017360|ENSEMBL:ENSBTAG00000001592|ENSEMBL:ENSBTAG00000004106|ENSEMBL:ENSBTAG00000008303|ENSEMBL:ENSBTAG00000006588|ENSEMBL:ENSBTAG00000007498|ENSEMBL:ENSBTAG00000004761|ENSEMBL:ENSBTAG000000…
ATG3	ENSBTAG00000009084	22613	3.2172e-12	2.8844e-10	ribonucleoprotein complex biogenesis	ENSEMBL:ENSBTAG00000011263|ENSEMBL:ENSBTAG00000013461|ENSEMBL:ENSBTAG00000010890|ENSEMBL:ENSBTAG00000012199|ENSEMBL:ENSBTAG00000015424|ENSEMBL:ENSBTAG00000017389|ENSEMBL:ENSBTAG00000015521|ENSEMBL:ENSBTAG00000016335|ENSEMBL:ENSBTAG00000001832|ENSEMBL:ENSBTAG00000001518|ENSEMBL:ENSBTAG00000015042|ENSEMBL:ENSBTAG00000009811|ENSEMBL:ENSBTAG00000006104|ENSEMBL:ENSBTAG00000011963|ENSEMBL:ENSBTAG000000…
ATG3	ENSBTAG00000009084	34660	3.5656e-11	2.9905e-09	ncRNA metabolic process	ENSEMBL:ENSBTAG00000039212|ENSEMBL:ENSBTAG00000012199|ENSEMBL:ENSBTAG00000015424|ENSEMBL:ENSBTAG00000018972|ENSEMBL:ENSBTAG00000016335|ENSEMBL:ENSBTAG00000018072|ENSEMBL:ENSBTAG00000015042|ENSEMBL:ENSBTAG00000009811|ENSEMBL:ENSBTAG00000005595|ENSEMBL:ENSBTAG00000006486|ENSEMBL:ENSBTAG00000005196|ENSEMBL:ENSBTAG00000011963|ENSEMBL:ENSBTAG00000016224|ENSEMBL:ENSBTAG00000016023|ENSEMBL:ENSBTAG000000…
ATG3	ENSBTAG00000009084	34470	4.694e-08	2.6003e-06	ncRNA processing	ENSEMBL:ENSBTAG00000039212|ENSEMBL:ENSBTAG00000012199|ENSEMBL:ENSBTAG00000015424|ENSEMBL:ENSBTAG00000016335|ENSEMBL:ENSBTAG00000018072|ENSEMBL:ENSBTAG00000015042|ENSEMBL:ENSBTAG00000009811|ENSEMBL:ENSBTAG00000005595|ENSEMBL:ENSBTAG00000006486|ENSEMBL:ENSBTAG00000005196|ENSEMBL:ENSBTAG00000011963|ENSEMBL:ENSBTAG00000016224|ENSEMBL:ENSBTAG00000016023|ENSEMBL:ENSBTAG00000017779|ENSEMBL:ENSBTAG000000…
ATG3	ENSBTAG00000009084	6364	1.1526e-07	6.1159e-06	rRNA processing	ENSEMBL:ENSBTAG00000016224|ENSEMBL:ENSBTAG00000016023|ENSEMBL:ENSBTAG00000012199|ENSEMBL:ENSBTAG00000015424|ENSEMBL:ENSBTAG00000020366|ENSEMBL:ENSBTAG00000016335|ENSEMBL:ENSBTAG00000020905|ENSEMBL:ENSBTAG00000015042|ENSEMBL:ENSBTAG00000003225|ENSEMBL:ENSBTAG00000002038|ENSEMBL:ENSBTAG00000009811|ENSEMBL:ENSBTAG00000003066|ENSEMBL:ENSBTAG00000006374|ENSEMBL:ENSBTAG00000011963|ENSEMBL:ENSBTAG000000…
ATG3	ENSBTAG00000009084	16072	1.1526e-07	6.1159e-06	rRNA metabolic process	ENSEMBL:ENSBTAG00000016224|ENSEMBL:ENSBTAG00000016023|ENSEMBL:ENSBTAG00000012199|ENSEMBL:ENSBTAG00000015424|ENSEMBL:ENSBTAG00000020366|ENSEMBL:ENSBTAG00000016335|ENSEMBL:ENSBTAG00000020905|ENSEMBL:ENSBTAG00000015042|ENSEMBL:ENSBTAG00000003225|ENSEMBL:ENSBTAG00000002038|ENSEMBL:ENSBTAG00000009811|ENSEMBL:ENSBTAG00000003066|ENSEMBL:ENSBTAG00000006374|ENSEMBL:ENSBTAG00000011963|ENSEMBL:ENSBTAG000000…
ATG3	ENSBTAG00000009084	6605	9.2603e-07	4.3776e-05	protein targeting	ENSEMBL:ENSBTAG00000014353|ENSEMBL:ENSBTAG00000018887|ENSEMBL:ENSBTAG00000010490|ENSEMBL:ENSBTAG00000014105|ENSEMBL:ENSBTAG00000014971|ENSEMBL:ENSBTAG00000014840|ENSEMBL:ENSBTAG00000015114|ENSEMBL:ENSBTAG00000002018|ENSEMBL:ENSBTAG00000002457|ENSEMBL:ENSBTAG00000020905|ENSEMBL:ENSBTAG00000024701|ENSEMBL:ENSBTAG00000010181|ENSEMBL:ENSBTAG00000007537|ENSEMBL:ENSBTAG00000001781|ENSEMBL:ENSBTAG000000…
ATG3	ENSBTAG00000009084	45454	9.7098e-07	4.5081e-05	cell redox homeostasis	ENSEMBL:ENSBTAG00000021802|ENSEMBL:ENSBTAG00000001928|ENSEMBL:ENSBTAG00000015731|ENSEMBL:ENSBTAG00000015972|ENSEMBL:ENSBTAG00000011024|ENSEMBL:ENSBTAG00000002404|ENSEMBL:ENSBTAG00000002745|ENSEMBL:ENSBTAG00000002953|ENSEMBL:ENSBTAG00000004855|ENSEMBL:ENSBTAG00000012062|ENSEMBL:ENSBTAG00000000855|ENSEMBL:ENSBTAG00000008648|ENSEMBL:ENSBTAG00000005027|ENSEMBL:ENSBTAG00000003642|ENSEMBL:ENSBTAG000000…
ATG3	ENSBTAG00000009084	70585	7.6109e-06	0.00030919	protein localization in mitochondrion	ENSEMBL:ENSBTAG00000001781|ENSEMBL:ENSBTAG00000002000|ENSEMBL:ENSBTAG00000032777|ENSEMBL:ENSBTAG00000000562|ENSEMBL:ENSBTAG00000014840|ENSEMBL:ENSBTAG00000024701|ENSEMBL:ENSBTAG00000010503|ENSEMBL:ENSBTAG00000010181|ENSEMBL:ENSBTAG00000022292
ATG3	ENSBTAG00000009084	6626	7.6109e-06	0.00030919	protein targeting to mitochondrion	ENSEMBL:ENSBTAG00000001781|ENSEMBL:ENSBTAG00000002000|ENSEMBL:ENSBTAG00000032777|ENSEMBL:ENSBTAG00000000562|ENSEMBL:ENSBTAG00000014840|ENSEMBL:ENSBTAG00000024701|ENSEMBL:ENSBTAG00000010503|ENSEMBL:ENSBTAG00000010181|ENSEMBL:ENSBTAG00000022292
ATG3	ENSBTAG00000009084	30163	8.422e-06	0.00033688	protein catabolic process	ENSEMBL:ENSBTAG00000002808|ENSEMBL:ENSBTAG00000021767|ENSEMBL:ENSBTAG00000015000|ENSEMBL:ENSBTAG00000021744|ENSEMBL:ENSBTAG00000013620|ENSEMBL:ENSBTAG00000020431|ENSEMBL:ENSBTAG00000018593|ENSEMBL:ENSBTAG00000003830|ENSEMBL:ENSBTAG00000006564|ENSEMBL:ENSBTAG00000009414|ENSEMBL:ENSBTAG00000005078|ENSEMBL:ENSBTAG00000000640|ENSEMBL:ENSBTAG00000001795|ENSEMBL:ENSBTAG00000021288|ENSEMBL:ENSBTAG000000…
ATG3	ENSBTAG00000009084	44265	1.1351e-05	0.00044715	cellular macromolecule catabolic process	ENSEMBL:ENSBTAG00000002808|ENSEMBL:ENSBTAG00000021767|ENSEMBL:ENSBTAG00000015000|ENSEMBL:ENSBTAG00000013620|ENSEMBL:ENSBTAG00000020431|ENSEMBL:ENSBTAG00000018593|ENSEMBL:ENSBTAG00000001612|ENSEMBL:ENSBTAG00000006702|ENSEMBL:ENSBTAG00000003830|ENSEMBL:ENSBTAG00000006564|ENSEMBL:ENSBTAG00000005078|ENSEMBL:ENSBTAG00000000640|ENSEMBL:ENSBTAG00000001795|ENSEMBL:ENSBTAG00000021288|ENSEMBL:ENSBTAG000000…
ATG3	ENSBTAG00000009084	9057	1.2972e-05	0.0005034	macromolecule catabolic process	ENSEMBL:ENSBTAG00000002808|ENSEMBL:ENSBTAG00000021767|ENSEMBL:ENSBTAG00000015000|ENSEMBL:ENSBTAG00000021744|ENSEMBL:ENSBTAG00000013620|ENSEMBL:ENSBTAG00000020431|ENSEMBL:ENSBTAG00000018593|ENSEMBL:ENSBTAG00000001612|ENSEMBL:ENSBTAG00000001032|ENSEMBL:ENSBTAG00000006702|ENSEMBL:ENSBTAG00000003830|ENSEMBL:ENSBTAG00000006564|ENSEMBL:ENSBTAG00000009414|ENSEMBL:ENSBTAG00000005078|ENSEMBL:ENSBTAG000000…
ATG3	ENSBTAG00000009084	6399	1.3525e-05	0.00051714	tRNA metabolic process	ENSEMBL:ENSBTAG00000039212|ENSEMBL:ENSBTAG00000017779|ENSEMBL:ENSBTAG00000011471|ENSEMBL:ENSBTAG00000015677|ENSEMBL:ENSBTAG00000014644|ENSEMBL:ENSBTAG00000018972|ENSEMBL:ENSBTAG00000015136|ENSEMBL:ENSBTAG00000018065|ENSEMBL:ENSBTAG00000014261|ENSEMBL:ENSBTAG00000018072|ENSEMBL:ENSBTAG00000002056|ENSEMBL:ENSBTAG00000031327|ENSEMBL:ENSBTAG00000016908|ENSEMBL:ENSBTAG00000005683|ENSEMBL:ENSBTAG000000…
ATG3	ENSBTAG00000009084	33365	2.4037e-05	0.0008928	protein localization in organelle	ENSEMBL:ENSBTAG00000014353|ENSEMBL:ENSBTAG00000018887|ENSEMBL:ENSBTAG00000014105|ENSEMBL:ENSBTAG00000014971|ENSEMBL:ENSBTAG00000014840|ENSEMBL:ENSBTAG00000002457|ENSEMBL:ENSBTAG00000024701|ENSEMBL:ENSBTAG00000010181|ENSEMBL:ENSBTAG00000001781|ENSEMBL:ENSBTAG00000002000|ENSEMBL:ENSBTAG00000032777|ENSEMBL:ENSBTAG00000004463|ENSEMBL:ENSBTAG00000000562|ENSEMBL:ENSBTAG00000012225|ENSEMBL:ENSBTAG000000…
ATG3	ENSBTAG00000009084	51603	2.5453e-05	0.00093208	proteolysis involved in cellular protein catabolic process	ENSEMBL:ENSBTAG00000002808|ENSEMBL:ENSBTAG00000021767|ENSEMBL:ENSBTAG00000015000|ENSEMBL:ENSBTAG00000013620|ENSEMBL:ENSBTAG00000020431|ENSEMBL:ENSBTAG00000018593|ENSEMBL:ENSBTAG00000003830|ENSEMBL:ENSBTAG00000006564|ENSEMBL:ENSBTAG00000005078|ENSEMBL:ENSBTAG00000000640|ENSEMBL:ENSBTAG00000001795|ENSEMBL:ENSBTAG00000021288|ENSEMBL:ENSBTAG00000009211|ENSEMBL:ENSBTAG00000021061|ENSEMBL:ENSBTAG000000…
ATG3	ENSBTAG00000009084	7006	2.9944e-05	0.001053	mitochondrial membrane organization	ENSEMBL:ENSBTAG00000010480|ENSEMBL:ENSBTAG00000010490|ENSEMBL:ENSBTAG00000002000|ENSEMBL:ENSBTAG00000006526|ENSEMBL:ENSBTAG00000010157|ENSEMBL:ENSBTAG00000024701|ENSEMBL:ENSBTAG00000006270|ENSEMBL:ENSBTAG00000010503|ENSEMBL:ENSBTAG00000022292
ATG3	ENSBTAG00000009084	44257	2.9969e-05	0.001053	cellular protein catabolic process	ENSEMBL:ENSBTAG00000002808|ENSEMBL:ENSBTAG00000021767|ENSEMBL:ENSBTAG00000015000|ENSEMBL:ENSBTAG00000013620|ENSEMBL:ENSBTAG00000020431|ENSEMBL:ENSBTAG00000018593|ENSEMBL:ENSBTAG00000003830|ENSEMBL:ENSBTAG00000006564|ENSEMBL:ENSBTAG00000005078|ENSEMBL:ENSBTAG00000000640|ENSEMBL:ENSBTAG00000001795|ENSEMBL:ENSBTAG00000021288|ENSEMBL:ENSBTAG00000009211|ENSEMBL:ENSBTAG00000021061|ENSEMBL:ENSBTAG000000…
ATG3	ENSBTAG00000009084	30162	3.5035e-05	0.0012146	regulation of proteolysis	ENSEMBL:ENSBTAG00000004874|ENSEMBL:ENSBTAG00000010481|ENSEMBL:ENSBTAG00000003644|ENSEMBL:ENSBTAG00000015000|ENSEMBL:ENSBTAG00000003264|ENSEMBL:ENSBTAG00000019136|ENSEMBL:ENSBTAG00000010681|ENSEMBL:ENSBTAG00000010123|ENSEMBL:ENSBTAG00000012529|ENSEMBL:ENSBTAG00000000778
ATG3	ENSBTAG00000009084	42176	3.5548e-05	0.0012161	regulation of protein catabolic process	ENSEMBL:ENSBTAG00000010481|ENSEMBL:ENSBTAG00000003644|ENSEMBL:ENSBTAG00000015000|ENSEMBL:ENSBTAG00000009624|ENSEMBL:ENSBTAG00000019136|ENSEMBL:ENSBTAG00000010123|ENSEMBL:ENSBTAG00000005660|ENSEMBL:ENSBTAG00000021461|ENSEMBL:ENSBTAG00000014482|ENSEMBL:ENSBTAG00000012529|ENSEMBL:ENSBTAG00000000778
ATG3	ENSBTAG00000009084	6839	5.5376e-05	0.0018698	mitochondrial transport	ENSEMBL:ENSBTAG00000001781|ENSEMBL:ENSBTAG00000005259|ENSEMBL:ENSBTAG00000002000|ENSEMBL:ENSBTAG00000006526|ENSEMBL:ENSBTAG00000032777|ENSEMBL:ENSBTAG00000000562|ENSEMBL:ENSBTAG00000014840|ENSEMBL:ENSBTAG00000024701|ENSEMBL:ENSBTAG00000010503|ENSEMBL:ENSBTAG00000010181|ENSEMBL:ENSBTAG00000022292
ATG3	ENSBTAG00000009084	17038	7.1767e-05	0.0023324	protein import	ENSEMBL:ENSBTAG00000018887|ENSEMBL:ENSBTAG00000010490|ENSEMBL:ENSBTAG00000014840|ENSEMBL:ENSBTAG00000002457|ENSEMBL:ENSBTAG00000024701|ENSEMBL:ENSBTAG00000010181|ENSEMBL:ENSBTAG00000001781|ENSEMBL:ENSBTAG00000002000|ENSEMBL:ENSBTAG00000032777|ENSEMBL:ENSBTAG00000000562|ENSEMBL:ENSBTAG00000012225|ENSEMBL:ENSBTAG00000010503|ENSEMBL:ENSBTAG00000012529|ENSEMBL:ENSBTAG00000021293|ENSEMBL:ENSBTAG000000…
ATG3	ENSBTAG00000009084	44085	7.9646e-05	0.0025254	cellular component biogenesis	ENSEMBL:ENSBTAG00000010490|ENSEMBL:ENSBTAG00000011263|ENSEMBL:ENSBTAG00000010890|ENSEMBL:ENSBTAG00000012199|ENSEMBL:ENSBTAG00000015424|ENSEMBL:ENSBTAG00000019502|ENSEMBL:ENSBTAG00000018530|ENSEMBL:ENSBTAG00000012072|ENSEMBL:ENSBTAG00000006745|ENSEMBL:ENSBTAG00000009811|ENSEMBL:ENSBTAG00000006104|ENSEMBL:ENSBTAG00000006342|ENSEMBL:ENSBTAG00000009211|ENSEMBL:ENSBTAG00000013600|ENSEMBL:ENSBTAG000000…
ATG3	ENSBTAG00000009084	42273	0.00016129	0.0044611	ribosomal large subunit biogenesis	ENSEMBL:ENSBTAG00000013461|ENSEMBL:ENSBTAG00000002038|ENSEMBL:ENSBTAG00000009811|ENSEMBL:ENSBTAG00000020905
ATG3	ENSBTAG00000009084	33554	0.00033747	0.0086872	cellular response to stress	ENSEMBL:ENSBTAG00000017424|ENSEMBL:ENSBTAG00000021767|ENSEMBL:ENSBTAG00000015000|ENSEMBL:ENSBTAG00000019846|ENSEMBL:ENSBTAG00000012790|ENSEMBL:ENSBTAG00000013860|ENSEMBL:ENSBTAG00000015686|ENSEMBL:ENSBTAG00000020431|ENSEMBL:ENSBTAG00000017064|ENSEMBL:ENSBTAG00000002745|ENSEMBL:ENSBTAG00000017462|ENSEMBL:ENSBTAG00000000225|ENSEMBL:ENSBTAG00000004108|ENSEMBL:ENSBTAG00000008648|ENSEMBL:ENSBTAG000000…
ATG3	ENSBTAG00000009084	51168	0.0003955	0.0097934	nuclear export	ENSEMBL:ENSBTAG00000021820|ENSEMBL:ENSBTAG00000008873|ENSEMBL:ENSBTAG00000004993|ENSEMBL:ENSBTAG00000015114|ENSEMBL:ENSBTAG00000008498|ENSEMBL:ENSBTAG00000002018|ENSEMBL:ENSBTAG00000013150|ENSEMBL:ENSBTAG00000019718
ABHD11	ENSBTAG00000010339	22613	2.4627e-10	2.6076e-08	ribonucleoprotein complex biogenesis	ENSEMBL:ENSBTAG00000011263|ENSEMBL:ENSBTAG00000001519|ENSEMBL:ENSBTAG00000013461|ENSEMBL:ENSBTAG00000010890|ENSEMBL:ENSBTAG00000012199|ENSEMBL:ENSBTAG00000015424|ENSEMBL:ENSBTAG00000017389|ENSEMBL:ENSBTAG00000016335|ENSEMBL:ENSBTAG00000001832|ENSEMBL:ENSBTAG00000001518|ENSEMBL:ENSBTAG00000009811|ENSEMBL:ENSBTAG00000006104|ENSEMBL:ENSBTAG00000011963|ENSEMBL:ENSBTAG00000016224|ENSEMBL:ENSBTAG000000…
ABHD11	ENSBTAG00000010339	34660	1.7446e-09	1.7153e-07	ncRNA metabolic process	ENSEMBL:ENSBTAG00000039212|ENSEMBL:ENSBTAG00000001519|ENSEMBL:ENSBTAG00000012199|ENSEMBL:ENSBTAG00000015424|ENSEMBL:ENSBTAG00000016335|ENSEMBL:ENSBTAG00000018072|ENSEMBL:ENSBTAG00000009811|ENSEMBL:ENSBTAG00000005595|ENSEMBL:ENSBTAG00000006486|ENSEMBL:ENSBTAG00000005196|ENSEMBL:ENSBTAG00000011963|ENSEMBL:ENSBTAG00000016224|ENSEMBL:ENSBTAG00000016023|ENSEMBL:ENSBTAG00000017779|ENSEMBL:ENSBTAG000000…
ABHD11	ENSBTAG00000010339	34470	2.7828e-08	2.2533e-06	ncRNA processing	ENSEMBL:ENSBTAG00000039212|ENSEMBL:ENSBTAG00000001519|ENSEMBL:ENSBTAG00000012199|ENSEMBL:ENSBTAG00000015424|ENSEMBL:ENSBTAG00000016335|ENSEMBL:ENSBTAG00000018072|ENSEMBL:ENSBTAG00000009811|ENSEMBL:ENSBTAG00000005595|ENSEMBL:ENSBTAG00000006486|ENSEMBL:ENSBTAG00000005196|ENSEMBL:ENSBTAG00000011963|ENSEMBL:ENSBTAG00000016224|ENSEMBL:ENSBTAG00000016023|ENSEMBL:ENSBTAG00000017779|ENSEMBL:ENSBTAG000000…
ABHD11	ENSBTAG00000010339	6364	2.0703e-07	1.4999e-05	rRNA processing	ENSEMBL:ENSBTAG00000016224|ENSEMBL:ENSBTAG00000001519|ENSEMBL:ENSBTAG00000016023|ENSEMBL:ENSBTAG00000012199|ENSEMBL:ENSBTAG00000015424|ENSEMBL:ENSBTAG00000020366|ENSEMBL:ENSBTAG00000016335|ENSEMBL:ENSBTAG00000020905|ENSEMBL:ENSBTAG00000003225|ENSEMBL:ENSBTAG00000002038|ENSEMBL:ENSBTAG00000009811|ENSEMBL:ENSBTAG00000003066|ENSEMBL:ENSBTAG00000006374|ENSEMBL:ENSBTAG00000011963|ENSEMBL:ENSBTAG000000…
ABHD11	ENSBTAG00000010339	16072	2.0703e-07	1.4999e-05	rRNA metabolic process	ENSEMBL:ENSBTAG00000016224|ENSEMBL:ENSBTAG00000001519|ENSEMBL:ENSBTAG00000016023|ENSEMBL:ENSBTAG00000012199|ENSEMBL:ENSBTAG00000015424|ENSEMBL:ENSBTAG00000020366|ENSEMBL:ENSBTAG00000016335|ENSEMBL:ENSBTAG00000020905|ENSEMBL:ENSBTAG00000003225|ENSEMBL:ENSBTAG00000002038|ENSEMBL:ENSBTAG00000009811|ENSEMBL:ENSBTAG00000003066|ENSEMBL:ENSBTAG00000006374|ENSEMBL:ENSBTAG00000011963|ENSEMBL:ENSBTAG000000…
ABHD11	ENSBTAG00000010339	44265	2.6207e-05	0.0013361	cellular macromolecule catabolic process	ENSEMBL:ENSBTAG00000018854|ENSEMBL:ENSBTAG00000002808|ENSEMBL:ENSBTAG00000020431|ENSEMBL:ENSBTAG00000018593|ENSEMBL:ENSBTAG00000001612|ENSEMBL:ENSBTAG00000003830|ENSEMBL:ENSBTAG00000003039|ENSEMBL:ENSBTAG00000006564|ENSEMBL:ENSBTAG00000008369|ENSEMBL:ENSBTAG00000005078|ENSEMBL:ENSBTAG00000000640|ENSEMBL:ENSBTAG00000001795|ENSEMBL:ENSBTAG00000021288|ENSEMBL:ENSBTAG00000009211|ENSEMBL:ENSBTAG000000…
ABHD11	ENSBTAG00000010339	44085	3.1786e-05	0.001591	cellular component biogenesis	ENSEMBL:ENSBTAG00000010490|ENSEMBL:ENSBTAG00000011263|ENSEMBL:ENSBTAG00000010890|ENSEMBL:ENSBTAG00000012199|ENSEMBL:ENSBTAG00000015424|ENSEMBL:ENSBTAG00000019502|ENSEMBL:ENSBTAG00000018530|ENSEMBL:ENSBTAG00000012072|ENSEMBL:ENSBTAG00000030503|ENSEMBL:ENSBTAG00000006745|ENSEMBL:ENSBTAG00000008801|ENSEMBL:ENSBTAG00000009811|ENSEMBL:ENSBTAG00000006104|ENSEMBL:ENSBTAG00000006588|ENSEMBL:ENSBTAG000000…
ABHD11	ENSBTAG00000010339	33554	4.8784e-05	0.0023155	cellular response to stress	ENSEMBL:ENSBTAG00000011360|ENSEMBL:ENSBTAG00000018854|ENSEMBL:ENSBTAG00000039951|ENSEMBL:ENSBTAG00000012790|ENSEMBL:ENSBTAG00000013860|ENSEMBL:ENSBTAG00000015401|ENSEMBL:ENSBTAG00000018016|ENSEMBL:ENSBTAG00000020431|ENSEMBL:ENSBTAG00000017064|ENSEMBL:ENSBTAG00000002745|ENSEMBL:ENSBTAG00000000225|ENSEMBL:ENSBTAG00000004108|ENSEMBL:ENSBTAG00000008648|ENSEMBL:ENSBTAG00000030965|ENSEMBL:ENSBTAG000000…
ABHD11	ENSBTAG00000010339	30163	0.00011185	0.0051039	protein catabolic process	ENSEMBL:ENSBTAG00000018854|ENSEMBL:ENSBTAG00000002808|ENSEMBL:ENSBTAG00000021744|ENSEMBL:ENSBTAG00000020431|ENSEMBL:ENSBTAG00000018593|ENSEMBL:ENSBTAG00000003830|ENSEMBL:ENSBTAG00000003039|ENSEMBL:ENSBTAG00000006564|ENSEMBL:ENSBTAG00000009414|ENSEMBL:ENSBTAG00000005078|ENSEMBL:ENSBTAG00000000640|ENSEMBL:ENSBTAG00000001795|ENSEMBL:ENSBTAG00000021288|ENSEMBL:ENSBTAG00000009211|ENSEMBL:ENSBTAG000000…
ABHD11	ENSBTAG00000010339	45454	0.00011309	0.0051039	cell redox homeostasis	ENSEMBL:ENSBTAG00000021802|ENSEMBL:ENSBTAG00000001928|ENSEMBL:ENSBTAG00000018877|ENSEMBL:ENSBTAG00000011024|ENSEMBL:ENSBTAG00000002404|ENSEMBL:ENSBTAG00000002745|ENSEMBL:ENSBTAG00000002953|ENSEMBL:ENSBTAG00000012062|ENSEMBL:ENSBTAG00000008648|ENSEMBL:ENSBTAG00000005027|ENSEMBL:ENSBTAG00000003642|ENSEMBL:ENSBTAG00000000640|ENSEMBL:ENSBTAG00000031544|ENSEMBL:ENSBTAG00000014744|ENSEMBL:ENSBTAG000000…
ABHD11	ENSBTAG00000010339	51603	0.00012951	0.005571	proteolysis involved in cellular protein catabolic process	ENSEMBL:ENSBTAG00000018854|ENSEMBL:ENSBTAG00000002808|ENSEMBL:ENSBTAG00000020431|ENSEMBL:ENSBTAG00000018593|ENSEMBL:ENSBTAG00000003830|ENSEMBL:ENSBTAG00000003039|ENSEMBL:ENSBTAG00000006564|ENSEMBL:ENSBTAG00000005078|ENSEMBL:ENSBTAG00000000640|ENSEMBL:ENSBTAG00000001795|ENSEMBL:ENSBTAG00000021288|ENSEMBL:ENSBTAG00000009211|ENSEMBL:ENSBTAG00000021061|ENSEMBL:ENSBTAG00000014440|ENSEMBL:ENSBTAG000000…
ABHD11	ENSBTAG00000010339	9057	0.000149	0.0061764	macromolecule catabolic process	ENSEMBL:ENSBTAG00000018854|ENSEMBL:ENSBTAG00000002808|ENSEMBL:ENSBTAG00000021744|ENSEMBL:ENSBTAG00000020431|ENSEMBL:ENSBTAG00000018593|ENSEMBL:ENSBTAG00000001612|ENSEMBL:ENSBTAG00000003830|ENSEMBL:ENSBTAG00000003039|ENSEMBL:ENSBTAG00000006564|ENSEMBL:ENSBTAG00000008369|ENSEMBL:ENSBTAG00000009414|ENSEMBL:ENSBTAG00000005078|ENSEMBL:ENSBTAG00000000640|ENSEMBL:ENSBTAG00000001795|ENSEMBL:ENSBTAG000000…
ABHD11	ENSBTAG00000010339	44257	0.00015032	0.0061764	cellular protein catabolic process	ENSEMBL:ENSBTAG00000018854|ENSEMBL:ENSBTAG00000002808|ENSEMBL:ENSBTAG00000020431|ENSEMBL:ENSBTAG00000018593|ENSEMBL:ENSBTAG00000003830|ENSEMBL:ENSBTAG00000003039|ENSEMBL:ENSBTAG00000006564|ENSEMBL:ENSBTAG00000005078|ENSEMBL:ENSBTAG00000000640|ENSEMBL:ENSBTAG00000001795|ENSEMBL:ENSBTAG00000021288|ENSEMBL:ENSBTAG00000009211|ENSEMBL:ENSBTAG00000021061|ENSEMBL:ENSBTAG00000014440|ENSEMBL:ENSBTAG000000…
ABHD11	ENSBTAG00000010339	19319	0.00018571	0.0074503	hexose biosynthetic process	ENSEMBL:ENSBTAG00000001440|ENSEMBL:ENSBTAG00000000442|ENSEMBL:ENSBTAG00000019700|ENSEMBL:ENSBTAG00000019782|ENSEMBL:ENSBTAG00000006396|ENSEMBL:ENSBTAG00000016253|ENSEMBL:ENSBTAG00000016296|ENSEMBL:ENSBTAG00000011934
ABHD11	ENSBTAG00000010339	42273	0.00018673	0.0074503	ribosomal large subunit biogenesis	ENSEMBL:ENSBTAG00000013461|ENSEMBL:ENSBTAG00000002038|ENSEMBL:ENSBTAG00000009811|ENSEMBL:ENSBTAG00000020905
ABHD11	ENSBTAG00000010339	6399	0.00025165	0.0097577	tRNA metabolic process	ENSEMBL:ENSBTAG00000039212|ENSEMBL:ENSBTAG00000017779|ENSEMBL:ENSBTAG00000011471|ENSEMBL:ENSBTAG00000014644|ENSEMBL:ENSBTAG00000015136|ENSEMBL:ENSBTAG00000018065|ENSEMBL:ENSBTAG00000018072|ENSEMBL:ENSBTAG00000001780|ENSEMBL:ENSBTAG00000031327|ENSEMBL:ENSBTAG00000016908|ENSEMBL:ENSBTAG00000005595|ENSEMBL:ENSBTAG00000006486|ENSEMBL:ENSBTAG00000026248|ENSEMBL:ENSBTAG00000005064|ENSEMBL:ENSBTAG000000…
ABHD11	ENSBTAG00000010339	42176	0.00028824	0.010723	regulation of protein catabolic process	ENSEMBL:ENSBTAG00000010481|ENSEMBL:ENSBTAG00000003644|ENSEMBL:ENSBTAG00000009624|ENSEMBL:ENSBTAG00000019136|ENSEMBL:ENSBTAG00000010123|ENSEMBL:ENSBTAG00000005660|ENSEMBL:ENSBTAG00000021461|ENSEMBL:ENSBTAG00000014482|ENSEMBL:ENSBTAG00000012529|ENSEMBL:ENSBTAG00000000778
ABHD11	ENSBTAG00000010339	30162	0.00031497	0.011479	regulation of proteolysis	ENSEMBL:ENSBTAG00000004874|ENSEMBL:ENSBTAG00000010481|ENSEMBL:ENSBTAG00000003644|ENSEMBL:ENSBTAG00000003264|ENSEMBL:ENSBTAG00000019136|ENSEMBL:ENSBTAG00000010681|ENSEMBL:ENSBTAG00000010123|ENSEMBL:ENSBTAG00000012529|ENSEMBL:ENSBTAG00000000778
HCCS	ENSBTAG00000012113	22613	1.2813e-11	1.3746e-09	ribonucleoprotein complex biogenesis	ENSEMBL:ENSBTAG00000011263|ENSEMBL:ENSBTAG00000013461|ENSEMBL:ENSBTAG00000010890|ENSEMBL:ENSBTAG00000015424|ENSEMBL:ENSBTAG00000017389|ENSEMBL:ENSBTAG00000015521|ENSEMBL:ENSBTAG00000016335|ENSEMBL:ENSBTAG00000001832|ENSEMBL:ENSBTAG00000001518|ENSEMBL:ENSBTAG00000004942|ENSEMBL:ENSBTAG00000009811|ENSEMBL:ENSBTAG00000006104|ENSEMBL:ENSBTAG00000011963|ENSEMBL:ENSBTAG00000016224|ENSEMBL:ENSBTAG000000…
HCCS	ENSBTAG00000012113	34660	1.6156e-10	1.4942e-08	ncRNA metabolic process	ENSEMBL:ENSBTAG00000015424|ENSEMBL:ENSBTAG00000016335|ENSEMBL:ENSBTAG00000018072|ENSEMBL:ENSBTAG00000004942|ENSEMBL:ENSBTAG00000009811|ENSEMBL:ENSBTAG00000005595|ENSEMBL:ENSBTAG00000006486|ENSEMBL:ENSBTAG00000005196|ENSEMBL:ENSBTAG00000011963|ENSEMBL:ENSBTAG00000016224|ENSEMBL:ENSBTAG00000018405|ENSEMBL:ENSBTAG00000016023|ENSEMBL:ENSBTAG00000017779|ENSEMBL:ENSBTAG00000011471|ENSEMBL:ENSBTAG000000…
HCCS	ENSBTAG00000012113	34470	1.4076e-07	1.0203e-05	ncRNA processing	ENSEMBL:ENSBTAG00000015424|ENSEMBL:ENSBTAG00000016335|ENSEMBL:ENSBTAG00000018072|ENSEMBL:ENSBTAG00000004942|ENSEMBL:ENSBTAG00000009811|ENSEMBL:ENSBTAG00000005595|ENSEMBL:ENSBTAG00000006486|ENSEMBL:ENSBTAG00000005196|ENSEMBL:ENSBTAG00000011963|ENSEMBL:ENSBTAG00000016224|ENSEMBL:ENSBTAG00000016023|ENSEMBL:ENSBTAG00000017779|ENSEMBL:ENSBTAG00000014644|ENSEMBL:ENSBTAG00000020366|ENSEMBL:ENSBTAG000000…
HCCS	ENSBTAG00000012113	6364	2.5094e-07	1.6826e-05	rRNA processing	ENSEMBL:ENSBTAG00000016224|ENSEMBL:ENSBTAG00000016023|ENSEMBL:ENSBTAG00000015424|ENSEMBL:ENSBTAG00000020366|ENSEMBL:ENSBTAG00000016335|ENSEMBL:ENSBTAG00000020905|ENSEMBL:ENSBTAG00000003225|ENSEMBL:ENSBTAG00000004942|ENSEMBL:ENSBTAG00000002038|ENSEMBL:ENSBTAG00000009811|ENSEMBL:ENSBTAG00000003066|ENSEMBL:ENSBTAG00000003981|ENSEMBL:ENSBTAG00000006374|ENSEMBL:ENSBTAG00000011963|ENSEMBL:ENSBTAG000000…
HCCS	ENSBTAG00000012113	16072	2.5094e-07	1.6826e-05	rRNA metabolic process	ENSEMBL:ENSBTAG00000016224|ENSEMBL:ENSBTAG00000016023|ENSEMBL:ENSBTAG00000015424|ENSEMBL:ENSBTAG00000020366|ENSEMBL:ENSBTAG00000016335|ENSEMBL:ENSBTAG00000020905|ENSEMBL:ENSBTAG00000003225|ENSEMBL:ENSBTAG00000004942|ENSEMBL:ENSBTAG00000002038|ENSEMBL:ENSBTAG00000009811|ENSEMBL:ENSBTAG00000003066|ENSEMBL:ENSBTAG00000003981|ENSEMBL:ENSBTAG00000006374|ENSEMBL:ENSBTAG00000011963|ENSEMBL:ENSBTAG000000…
HCCS	ENSBTAG00000012113	45454	4.5519e-07	2.7746e-05	cell redox homeostasis	ENSEMBL:ENSBTAG00000021802|ENSEMBL:ENSBTAG00000001928|ENSEMBL:ENSBTAG00000018877|ENSEMBL:ENSBTAG00000015731|ENSEMBL:ENSBTAG00000015972|ENSEMBL:ENSBTAG00000011024|ENSEMBL:ENSBTAG00000002404|ENSEMBL:ENSBTAG00000002745|ENSEMBL:ENSBTAG00000002953|ENSEMBL:ENSBTAG00000004855|ENSEMBL:ENSBTAG00000012062|ENSEMBL:ENSBTAG00000008648|ENSEMBL:ENSBTAG00000005027|ENSEMBL:ENSBTAG00000003642|ENSEMBL:ENSBTAG000000…
HCCS	ENSBTAG00000012113	6605	8.1307e-06	0.00039648	protein targeting	ENSEMBL:ENSBTAG00000014353|ENSEMBL:ENSBTAG00000018887|ENSEMBL:ENSBTAG00000010490|ENSEMBL:ENSBTAG00000014971|ENSEMBL:ENSBTAG00000014840|ENSEMBL:ENSBTAG00000015114|ENSEMBL:ENSBTAG00000002018|ENSEMBL:ENSBTAG00000002457|ENSEMBL:ENSBTAG00000020905|ENSEMBL:ENSBTAG00000024701|ENSEMBL:ENSBTAG00000010181|ENSEMBL:ENSBTAG00000007537|ENSEMBL:ENSBTAG00000001781|ENSEMBL:ENSBTAG00000002000|ENSEMBL:ENSBTAG000000…
HCCS	ENSBTAG00000012113	70585	1.1421e-05	0.00051918	protein localization in mitochondrion	ENSEMBL:ENSBTAG00000001781|ENSEMBL:ENSBTAG00000002000|ENSEMBL:ENSBTAG00000032777|ENSEMBL:ENSBTAG00000000562|ENSEMBL:ENSBTAG00000014840|ENSEMBL:ENSBTAG00000024701|ENSEMBL:ENSBTAG00000010503|ENSEMBL:ENSBTAG00000010181|ENSEMBL:ENSBTAG00000022292
HCCS	ENSBTAG00000012113	6626	1.1421e-05	0.00051918	protein targeting to mitochondrion	ENSEMBL:ENSBTAG00000001781|ENSEMBL:ENSBTAG00000002000|ENSEMBL:ENSBTAG00000032777|ENSEMBL:ENSBTAG00000000562|ENSEMBL:ENSBTAG00000014840|ENSEMBL:ENSBTAG00000024701|ENSEMBL:ENSBTAG00000010503|ENSEMBL:ENSBTAG00000010181|ENSEMBL:ENSBTAG00000022292
HCCS	ENSBTAG00000012113	9057	1.918e-05	0.0008297	macromolecule catabolic process	ENSEMBL:ENSBTAG00000018854|ENSEMBL:ENSBTAG00000002808|ENSEMBL:ENSBTAG00000021744|ENSEMBL:ENSBTAG00000020431|ENSEMBL:ENSBTAG00000018593|ENSEMBL:ENSBTAG00000001612|ENSEMBL:ENSBTAG00000001032|ENSEMBL:ENSBTAG00000006702|ENSEMBL:ENSBTAG00000003830|ENSEMBL:ENSBTAG00000006564|ENSEMBL:ENSBTAG00000008369|ENSEMBL:ENSBTAG00000009414|ENSEMBL:ENSBTAG00000000640|ENSEMBL:ENSBTAG00000001795|ENSEMBL:ENSBTAG000000…
HCCS	ENSBTAG00000012113	6399	2.8532e-05	0.0011773	tRNA metabolic process	ENSEMBL:ENSBTAG00000018405|ENSEMBL:ENSBTAG00000017779|ENSEMBL:ENSBTAG00000011471|ENSEMBL:ENSBTAG00000015677|ENSEMBL:ENSBTAG00000014644|ENSEMBL:ENSBTAG00000015136|ENSEMBL:ENSBTAG00000019534|ENSEMBL:ENSBTAG00000018065|ENSEMBL:ENSBTAG00000018072|ENSEMBL:ENSBTAG00000002056|ENSEMBL:ENSBTAG00000031327|ENSEMBL:ENSBTAG00000016908|ENSEMBL:ENSBTAG00000025212|ENSEMBL:ENSBTAG00000005595|ENSEMBL:ENSBTAG000000…
HCCS	ENSBTAG00000012113	44265	3.4366e-05	0.0013965	cellular macromolecule catabolic process	ENSEMBL:ENSBTAG00000018854|ENSEMBL:ENSBTAG00000002808|ENSEMBL:ENSBTAG00000020431|ENSEMBL:ENSBTAG00000018593|ENSEMBL:ENSBTAG00000001612|ENSEMBL:ENSBTAG00000006702|ENSEMBL:ENSBTAG00000003830|ENSEMBL:ENSBTAG00000006564|ENSEMBL:ENSBTAG00000008369|ENSEMBL:ENSBTAG00000000640|ENSEMBL:ENSBTAG00000001795|ENSEMBL:ENSBTAG00000021288|ENSEMBL:ENSBTAG00000009211|ENSEMBL:ENSBTAG00000021061|ENSEMBL:ENSBTAG000000…
HCCS	ENSBTAG00000012113	7006	4.4438e-05	0.0017788	mitochondrial membrane organization	ENSEMBL:ENSBTAG00000010480|ENSEMBL:ENSBTAG00000010490|ENSEMBL:ENSBTAG00000002000|ENSEMBL:ENSBTAG00000006526|ENSEMBL:ENSBTAG00000010157|ENSEMBL:ENSBTAG00000024701|ENSEMBL:ENSBTAG00000006270|ENSEMBL:ENSBTAG00000010503|ENSEMBL:ENSBTAG00000022292
HCCS	ENSBTAG00000012113	44085	4.9276e-05	0.0019435	cellular component biogenesis	ENSEMBL:ENSBTAG00000010490|ENSEMBL:ENSBTAG00000011263|ENSEMBL:ENSBTAG00000010890|ENSEMBL:ENSBTAG00000015424|ENSEMBL:ENSBTAG00000019502|ENSEMBL:ENSBTAG00000010298|ENSEMBL:ENSBTAG00000018530|ENSEMBL:ENSBTAG00000017360|ENSEMBL:ENSBTAG00000012072|ENSEMBL:ENSBTAG00000006745|ENSEMBL:ENSBTAG00000009811|ENSEMBL:ENSBTAG00000006104|ENSEMBL:ENSBTAG00000006342|ENSEMBL:ENSBTAG00000009211|ENSEMBL:ENSBTAG000000…
HCCS	ENSBTAG00000012113	30163	5.9757e-05	0.002226	protein catabolic process	ENSEMBL:ENSBTAG00000018854|ENSEMBL:ENSBTAG00000002808|ENSEMBL:ENSBTAG00000021744|ENSEMBL:ENSBTAG00000020431|ENSEMBL:ENSBTAG00000018593|ENSEMBL:ENSBTAG00000003830|ENSEMBL:ENSBTAG00000006564|ENSEMBL:ENSBTAG00000009414|ENSEMBL:ENSBTAG00000000640|ENSEMBL:ENSBTAG00000001795|ENSEMBL:ENSBTAG00000021288|ENSEMBL:ENSBTAG00000009211|ENSEMBL:ENSBTAG00000021061|ENSEMBL:ENSBTAG00000011250|ENSEMBL:ENSBTAG000000…
HCCS	ENSBTAG00000012113	33554	6.6264e-05	0.0024345	cellular response to stress	ENSEMBL:ENSBTAG00000011360|ENSEMBL:ENSBTAG00000018854|ENSEMBL:ENSBTAG00000017424|ENSEMBL:ENSBTAG00000039951|ENSEMBL:ENSBTAG00000012790|ENSEMBL:ENSBTAG00000013860|ENSEMBL:ENSBTAG00000015686|ENSEMBL:ENSBTAG00000020431|ENSEMBL:ENSBTAG00000017064|ENSEMBL:ENSBTAG00000002745|ENSEMBL:ENSBTAG00000017462|ENSEMBL:ENSBTAG00000000225|ENSEMBL:ENSBTAG00000004108|ENSEMBL:ENSBTAG00000008648|ENSEMBL:ENSBTAG000000…
HCCS	ENSBTAG00000012113	6839	8.706e-05	0.0030723	mitochondrial transport	ENSEMBL:ENSBTAG00000001781|ENSEMBL:ENSBTAG00000005259|ENSEMBL:ENSBTAG00000002000|ENSEMBL:ENSBTAG00000006526|ENSEMBL:ENSBTAG00000032777|ENSEMBL:ENSBTAG00000000562|ENSEMBL:ENSBTAG00000014840|ENSEMBL:ENSBTAG00000024701|ENSEMBL:ENSBTAG00000010503|ENSEMBL:ENSBTAG00000010181|ENSEMBL:ENSBTAG00000022292
HCCS	ENSBTAG00000012113	43161	0.00011718	0.0040292	proteasomal ubiquitin-dependent protein catabolic process	ENSEMBL:ENSBTAG00000018854|ENSEMBL:ENSBTAG00000003362|ENSEMBL:ENSBTAG00000000640|ENSEMBL:ENSBTAG00000015116|ENSEMBL:ENSBTAG00000020431|ENSEMBL:ENSBTAG00000005085|ENSEMBL:ENSBTAG00000009245|ENSEMBL:ENSBTAG00000009211|ENSEMBL:ENSBTAG00000002457|ENSEMBL:ENSBTAG00000025191|ENSEMBL:ENSBTAG00000012726|ENSEMBL:ENSBTAG00000021061
HCCS	ENSBTAG00000012113	10498	0.00011718	0.0040292	proteasomal protein catabolic process	ENSEMBL:ENSBTAG00000018854|ENSEMBL:ENSBTAG00000003362|ENSEMBL:ENSBTAG00000000640|ENSEMBL:ENSBTAG00000015116|ENSEMBL:ENSBTAG00000020431|ENSEMBL:ENSBTAG00000005085|ENSEMBL:ENSBTAG00000009245|ENSEMBL:ENSBTAG00000009211|ENSEMBL:ENSBTAG00000002457|ENSEMBL:ENSBTAG00000025191|ENSEMBL:ENSBTAG00000012726|ENSEMBL:ENSBTAG00000021061
HCCS	ENSBTAG00000012113	17038	0.00012569	0.0041618	protein import	ENSEMBL:ENSBTAG00000018887|ENSEMBL:ENSBTAG00000010490|ENSEMBL:ENSBTAG00000014840|ENSEMBL:ENSBTAG00000002457|ENSEMBL:ENSBTAG00000024701|ENSEMBL:ENSBTAG00000010181|ENSEMBL:ENSBTAG00000001781|ENSEMBL:ENSBTAG00000002000|ENSEMBL:ENSBTAG00000032777|ENSEMBL:ENSBTAG00000000562|ENSEMBL:ENSBTAG00000012225|ENSEMBL:ENSBTAG00000010503|ENSEMBL:ENSBTAG00000012529|ENSEMBL:ENSBTAG00000021293|ENSEMBL:ENSBTAG000000…
HCCS	ENSBTAG00000012113	51603	0.00016104	0.0048528	proteolysis involved in cellular protein catabolic process	ENSEMBL:ENSBTAG00000018854|ENSEMBL:ENSBTAG00000002808|ENSEMBL:ENSBTAG00000020431|ENSEMBL:ENSBTAG00000018593|ENSEMBL:ENSBTAG00000003830|ENSEMBL:ENSBTAG00000006564|ENSEMBL:ENSBTAG00000000640|ENSEMBL:ENSBTAG00000001795|ENSEMBL:ENSBTAG00000021288|ENSEMBL:ENSBTAG00000009211|ENSEMBL:ENSBTAG00000021061|ENSEMBL:ENSBTAG00000014440|ENSEMBL:ENSBTAG00000019136|ENSEMBL:ENSBTAG00000015116|ENSEMBL:ENSBTAG000000…
HCCS	ENSBTAG00000012113	33365	0.00016327	0.0048654	protein localization in organelle	ENSEMBL:ENSBTAG00000014353|ENSEMBL:ENSBTAG00000018887|ENSEMBL:ENSBTAG00000014971|ENSEMBL:ENSBTAG00000014840|ENSEMBL:ENSBTAG00000002457|ENSEMBL:ENSBTAG00000024701|ENSEMBL:ENSBTAG00000010181|ENSEMBL:ENSBTAG00000001781|ENSEMBL:ENSBTAG00000002000|ENSEMBL:ENSBTAG00000032777|ENSEMBL:ENSBTAG00000004463|ENSEMBL:ENSBTAG00000000562|ENSEMBL:ENSBTAG00000012225|ENSEMBL:ENSBTAG00000012803|ENSEMBL:ENSBTAG000000…
HCCS	ENSBTAG00000012113	44257	0.00018663	0.0054406	cellular protein catabolic process	ENSEMBL:ENSBTAG00000018854|ENSEMBL:ENSBTAG00000002808|ENSEMBL:ENSBTAG00000020431|ENSEMBL:ENSBTAG00000018593|ENSEMBL:ENSBTAG00000003830|ENSEMBL:ENSBTAG00000006564|ENSEMBL:ENSBTAG00000000640|ENSEMBL:ENSBTAG00000001795|ENSEMBL:ENSBTAG00000021288|ENSEMBL:ENSBTAG00000009211|ENSEMBL:ENSBTAG00000021061|ENSEMBL:ENSBTAG00000014440|ENSEMBL:ENSBTAG00000019136|ENSEMBL:ENSBTAG00000015116|ENSEMBL:ENSBTAG000000…
HCCS	ENSBTAG00000012113	42273	0.00019599	0.005652	ribosomal large subunit biogenesis	ENSEMBL:ENSBTAG00000013461|ENSEMBL:ENSBTAG00000002038|ENSEMBL:ENSBTAG00000009811|ENSEMBL:ENSBTAG00000020905
HCCS	ENSBTAG00000012113	7049	0.00028545	0.0080588	cell cycle	ENSEMBL:ENSBTAG00000001937|ENSEMBL:ENSBTAG00000016830|ENSEMBL:ENSBTAG00000017360|ENSEMBL:ENSBTAG00000000162|ENSEMBL:ENSBTAG00000008884|ENSEMBL:ENSBTAG00000010532|ENSEMBL:ENSBTAG00000009211|ENSEMBL:ENSBTAG00000013326|ENSEMBL:ENSBTAG00000019511|ENSEMBL:ENSBTAG00000015117|ENSEMBL:ENSBTAG00000020940|ENSEMBL:ENSBTAG00000015114|ENSEMBL:ENSBTAG00000016165|ENSEMBL:ENSBTAG00000004318|ENSEMBL:ENSBTAG000000…
HCCS	ENSBTAG00000012113	42176	0.00031854	0.0088991	regulation of protein catabolic process	ENSEMBL:ENSBTAG00000010481|ENSEMBL:ENSBTAG00000003644|ENSEMBL:ENSBTAG00000009624|ENSEMBL:ENSBTAG00000019136|ENSEMBL:ENSBTAG00000010123|ENSEMBL:ENSBTAG00000005660|ENSEMBL:ENSBTAG00000021461|ENSEMBL:ENSBTAG00000014482|ENSEMBL:ENSBTAG00000012529|ENSEMBL:ENSBTAG00000000778
HCCS	ENSBTAG00000012113	30162	0.00034539	0.0095499	regulation of proteolysis	ENSEMBL:ENSBTAG00000004874|ENSEMBL:ENSBTAG00000010481|ENSEMBL:ENSBTAG00000003644|ENSEMBL:ENSBTAG00000003264|ENSEMBL:ENSBTAG00000019136|ENSEMBL:ENSBTAG00000010681|ENSEMBL:ENSBTAG00000010123|ENSEMBL:ENSBTAG00000012529|ENSEMBL:ENSBTAG00000000778
HCCS	ENSBTAG00000012113	6417	0.00036369	0.0099534	regulation of translation	ENSEMBL:ENSBTAG00000014353|ENSEMBL:ENSBTAG00000019933|ENSEMBL:ENSBTAG00000016023|ENSEMBL:ENSBTAG00000011212|ENSEMBL:ENSBTAG00000020530|ENSEMBL:ENSBTAG00000002018|ENSEMBL:ENSBTAG00000016165|ENSEMBL:ENSBTAG00000025617|ENSEMBL:ENSBTAG00000001294|ENSEMBL:ENSBTAG00000008369|ENSEMBL:ENSBTAG00000027654|ENSEMBL:ENSBTAG00000008873|ENSEMBL:ENSBTAG00000007474|ENSEMBL:ENSBTAG00000015989|ENSEMBL:ENSBTAG000000…
NSUN5	ENSBTAG00000017941	34470	3.5552e-12	4.4983e-10	ncRNA processing	ENSEMBL:ENSBTAG00000039212|ENSEMBL:ENSBTAG00000001519|ENSEMBL:ENSBTAG00000016335|ENSEMBL:ENSBTAG00000018072|ENSEMBL:ENSBTAG00000015042|ENSEMBL:ENSBTAG00000004942|ENSEMBL:ENSBTAG00000009811|ENSEMBL:ENSBTAG00000005595|ENSEMBL:ENSBTAG00000006486|ENSEMBL:ENSBTAG00000004200|ENSEMBL:ENSBTAG00000005196|ENSEMBL:ENSBTAG00000011963|ENSEMBL:ENSBTAG00000016224|ENSEMBL:ENSBTAG00000016023|ENSEMBL:ENSBTAG000000…
NSUN5	ENSBTAG00000017941	34660	3.7074e-12	4.4983e-10	ncRNA metabolic process	ENSEMBL:ENSBTAG00000039212|ENSEMBL:ENSBTAG00000001519|ENSEMBL:ENSBTAG00000016335|ENSEMBL:ENSBTAG00000018072|ENSEMBL:ENSBTAG00000015042|ENSEMBL:ENSBTAG00000004942|ENSEMBL:ENSBTAG00000009811|ENSEMBL:ENSBTAG00000005595|ENSEMBL:ENSBTAG00000006486|ENSEMBL:ENSBTAG00000004200|ENSEMBL:ENSBTAG00000005196|ENSEMBL:ENSBTAG00000011963|ENSEMBL:ENSBTAG00000016224|ENSEMBL:ENSBTAG00000016023|ENSEMBL:ENSBTAG000000…
NSUN5	ENSBTAG00000017941	22613	7.772e-11	8.61e-09	ribonucleoprotein complex biogenesis	ENSEMBL:ENSBTAG00000011263|ENSEMBL:ENSBTAG00000001519|ENSEMBL:ENSBTAG00000013461|ENSEMBL:ENSBTAG00000017389|ENSEMBL:ENSBTAG00000016335|ENSEMBL:ENSBTAG00000001832|ENSEMBL:ENSBTAG00000015042|ENSEMBL:ENSBTAG00000004942|ENSEMBL:ENSBTAG00000009811|ENSEMBL:ENSBTAG00000006104|ENSEMBL:ENSBTAG00000011963|ENSEMBL:ENSBTAG00000016224|ENSEMBL:ENSBTAG00000016023|ENSEMBL:ENSBTAG00000010101|ENSEMBL:ENSBTAG000000…
NSUN5	ENSBTAG00000017941	6364	5.3589e-09	4.7084e-07	rRNA processing	ENSEMBL:ENSBTAG00000016224|ENSEMBL:ENSBTAG00000001519|ENSEMBL:ENSBTAG00000016023|ENSEMBL:ENSBTAG00000020366|ENSEMBL:ENSBTAG00000016335|ENSEMBL:ENSBTAG00000020905|ENSEMBL:ENSBTAG00000015042|ENSEMBL:ENSBTAG00000003225|ENSEMBL:ENSBTAG00000004942|ENSEMBL:ENSBTAG00000002038|ENSEMBL:ENSBTAG00000009811|ENSEMBL:ENSBTAG00000003066|ENSEMBL:ENSBTAG00000003981|ENSEMBL:ENSBTAG00000006374|ENSEMBL:ENSBTAG000000…
NSUN5	ENSBTAG00000017941	16072	5.3589e-09	4.7084e-07	rRNA metabolic process	ENSEMBL:ENSBTAG00000016224|ENSEMBL:ENSBTAG00000001519|ENSEMBL:ENSBTAG00000016023|ENSEMBL:ENSBTAG00000020366|ENSEMBL:ENSBTAG00000016335|ENSEMBL:ENSBTAG00000020905|ENSEMBL:ENSBTAG00000015042|ENSEMBL:ENSBTAG00000003225|ENSEMBL:ENSBTAG00000004942|ENSEMBL:ENSBTAG00000002038|ENSEMBL:ENSBTAG00000009811|ENSEMBL:ENSBTAG00000003066|ENSEMBL:ENSBTAG00000003981|ENSEMBL:ENSBTAG00000006374|ENSEMBL:ENSBTAG000000…
NSUN5	ENSBTAG00000017941	19319	6.9294e-07	5.193e-05	hexose biosynthetic process	ENSEMBL:ENSBTAG00000001440|ENSEMBL:ENSBTAG00000000442|ENSEMBL:ENSBTAG00000009733|ENSEMBL:ENSBTAG00000019554|ENSEMBL:ENSBTAG00000019700|ENSEMBL:ENSBTAG00000019782|ENSEMBL:ENSBTAG00000006396|ENSEMBL:ENSBTAG00000016253|ENSEMBL:ENSBTAG00000016296|ENSEMBL:ENSBTAG00000011934
NSUN5	ENSBTAG00000017941	44085	8.6812e-07	6.3199e-05	cellular component biogenesis	ENSEMBL:ENSBTAG00000010490|ENSEMBL:ENSBTAG00000011263|ENSEMBL:ENSBTAG00000018530|ENSEMBL:ENSBTAG00000017360|ENSEMBL:ENSBTAG00000012072|ENSEMBL:ENSBTAG00000030503|ENSEMBL:ENSBTAG00000006745|ENSEMBL:ENSBTAG00000008801|ENSEMBL:ENSBTAG00000009811|ENSEMBL:ENSBTAG00000006104|ENSEMBL:ENSBTAG00000006588|ENSEMBL:ENSBTAG00000009211|ENSEMBL:ENSBTAG00000013600|ENSEMBL:ENSBTAG00000016887|ENSEMBL:ENSBTAG000000…
NSUN5	ENSBTAG00000017941	46364	3.1076e-06	0.00020837	monosaccharide biosynthetic process	ENSEMBL:ENSBTAG00000001440|ENSEMBL:ENSBTAG00000000442|ENSEMBL:ENSBTAG00000009733|ENSEMBL:ENSBTAG00000019554|ENSEMBL:ENSBTAG00000019700|ENSEMBL:ENSBTAG00000019782|ENSEMBL:ENSBTAG00000006396|ENSEMBL:ENSBTAG00000016253|ENSEMBL:ENSBTAG00000016296|ENSEMBL:ENSBTAG00000011934
NSUN5	ENSBTAG00000017941	44265	5.4924e-06	0.00035884	cellular macromolecule catabolic process	ENSEMBL:ENSBTAG00000018854|ENSEMBL:ENSBTAG00000002808|ENSEMBL:ENSBTAG00000020431|ENSEMBL:ENSBTAG00000018593|ENSEMBL:ENSBTAG00000001612|ENSEMBL:ENSBTAG00000003830|ENSEMBL:ENSBTAG00000003039|ENSEMBL:ENSBTAG00000006564|ENSEMBL:ENSBTAG00000008369|ENSEMBL:ENSBTAG00000000640|ENSEMBL:ENSBTAG00000001795|ENSEMBL:ENSBTAG00000021288|ENSEMBL:ENSBTAG00000009211|ENSEMBL:ENSBTAG00000007152|ENSEMBL:ENSBTAG000000…
NSUN5	ENSBTAG00000017941	6090	8.6726e-06	0.0005139	pyruvate metabolic process	ENSEMBL:ENSBTAG00000000442|ENSEMBL:ENSBTAG00000009733|ENSEMBL:ENSBTAG00000019554|ENSEMBL:ENSBTAG00000019700|ENSEMBL:ENSBTAG00000019782|ENSEMBL:ENSBTAG00000006396|ENSEMBL:ENSBTAG00000016253|ENSEMBL:ENSBTAG00000016296|ENSEMBL:ENSBTAG00000011934
NSUN5	ENSBTAG00000017941	9057	1.2292e-05	0.0006664	macromolecule catabolic process	ENSEMBL:ENSBTAG00000018854|ENSEMBL:ENSBTAG00000002808|ENSEMBL:ENSBTAG00000021744|ENSEMBL:ENSBTAG00000020431|ENSEMBL:ENSBTAG00000018593|ENSEMBL:ENSBTAG00000001612|ENSEMBL:ENSBTAG00000003830|ENSEMBL:ENSBTAG00000003039|ENSEMBL:ENSBTAG00000006564|ENSEMBL:ENSBTAG00000008369|ENSEMBL:ENSBTAG00000009414|ENSEMBL:ENSBTAG00000000640|ENSEMBL:ENSBTAG00000001795|ENSEMBL:ENSBTAG00000021288|ENSEMBL:ENSBTAG000000…
NSUN5	ENSBTAG00000017941	8033	1.6686e-05	0.00086945	tRNA processing	ENSEMBL:ENSBTAG00000039212|ENSEMBL:ENSBTAG00000017779|ENSEMBL:ENSBTAG00000014644|ENSEMBL:ENSBTAG00000025612|ENSEMBL:ENSBTAG00000018072|ENSEMBL:ENSBTAG00000031327|ENSEMBL:ENSBTAG00000016908|ENSEMBL:ENSBTAG00000005683|ENSEMBL:ENSBTAG00000005595|ENSEMBL:ENSBTAG00000006486|ENSEMBL:ENSBTAG00000004200|ENSEMBL:ENSBTAG00000026248|ENSEMBL:ENSBTAG00000005196|ENSEMBL:ENSBTAG00000005385|ENSEMBL:ENSBTAG000000…
NSUN5	ENSBTAG00000017941	6399	1.672e-05	0.00086945	tRNA metabolic process	ENSEMBL:ENSBTAG00000039212|ENSEMBL:ENSBTAG00000017779|ENSEMBL:ENSBTAG00000014644|ENSEMBL:ENSBTAG00000015136|ENSEMBL:ENSBTAG00000018065|ENSEMBL:ENSBTAG00000025612|ENSEMBL:ENSBTAG00000018072|ENSEMBL:ENSBTAG00000001780|ENSEMBL:ENSBTAG00000031327|ENSEMBL:ENSBTAG00000016908|ENSEMBL:ENSBTAG00000005683|ENSEMBL:ENSBTAG00000025212|ENSEMBL:ENSBTAG00000005595|ENSEMBL:ENSBTAG00000006486|ENSEMBL:ENSBTAG000000…
NSUN5	ENSBTAG00000017941	30163	3.2846e-05	0.001641	protein catabolic process	ENSEMBL:ENSBTAG00000018854|ENSEMBL:ENSBTAG00000002808|ENSEMBL:ENSBTAG00000021744|ENSEMBL:ENSBTAG00000020431|ENSEMBL:ENSBTAG00000018593|ENSEMBL:ENSBTAG00000003830|ENSEMBL:ENSBTAG00000003039|ENSEMBL:ENSBTAG00000006564|ENSEMBL:ENSBTAG00000009414|ENSEMBL:ENSBTAG00000000640|ENSEMBL:ENSBTAG00000001795|ENSEMBL:ENSBTAG00000021288|ENSEMBL:ENSBTAG00000009211|ENSEMBL:ENSBTAG00000007152|ENSEMBL:ENSBTAG000000…
NSUN5	ENSBTAG00000017941	51603	4.5765e-05	0.0022002	proteolysis involved in cellular protein catabolic process	ENSEMBL:ENSBTAG00000018854|ENSEMBL:ENSBTAG00000002808|ENSEMBL:ENSBTAG00000020431|ENSEMBL:ENSBTAG00000018593|ENSEMBL:ENSBTAG00000003830|ENSEMBL:ENSBTAG00000003039|ENSEMBL:ENSBTAG00000006564|ENSEMBL:ENSBTAG00000000640|ENSEMBL:ENSBTAG00000001795|ENSEMBL:ENSBTAG00000021288|ENSEMBL:ENSBTAG00000009211|ENSEMBL:ENSBTAG00000007152|ENSEMBL:ENSBTAG00000021061|ENSEMBL:ENSBTAG00000014440|ENSEMBL:ENSBTAG000000…
NSUN5	ENSBTAG00000017941	44257	5.3256e-05	0.0024232	cellular protein catabolic process	ENSEMBL:ENSBTAG00000018854|ENSEMBL:ENSBTAG00000002808|ENSEMBL:ENSBTAG00000020431|ENSEMBL:ENSBTAG00000018593|ENSEMBL:ENSBTAG00000003830|ENSEMBL:ENSBTAG00000003039|ENSEMBL:ENSBTAG00000006564|ENSEMBL:ENSBTAG00000000640|ENSEMBL:ENSBTAG00000001795|ENSEMBL:ENSBTAG00000021288|ENSEMBL:ENSBTAG00000009211|ENSEMBL:ENSBTAG00000007152|ENSEMBL:ENSBTAG00000021061|ENSEMBL:ENSBTAG00000014440|ENSEMBL:ENSBTAG000000…
NSUN5	ENSBTAG00000017941	46165	7.7166e-05	0.0033325	alcohol biosynthetic process	ENSEMBL:ENSBTAG00000001440|ENSEMBL:ENSBTAG00000000442|ENSEMBL:ENSBTAG00000009733|ENSEMBL:ENSBTAG00000019554|ENSEMBL:ENSBTAG00000019700|ENSEMBL:ENSBTAG00000019782|ENSEMBL:ENSBTAG00000006396|ENSEMBL:ENSBTAG00000016253|ENSEMBL:ENSBTAG00000016296|ENSEMBL:ENSBTAG00000011934
NSUN5	ENSBTAG00000017941	42273	0.00012121	0.0049022	ribosomal large subunit biogenesis	ENSEMBL:ENSBTAG00000013461|ENSEMBL:ENSBTAG00000002038|ENSEMBL:ENSBTAG00000009811|ENSEMBL:ENSBTAG00000020905
NSUN5	ENSBTAG00000017941	43248	0.00012121	0.0049022	proteasome assembly	ENSEMBL:ENSBTAG00000003058|ENSEMBL:ENSBTAG00000010552|ENSEMBL:ENSBTAG00000004179|ENSEMBL:ENSBTAG00000013600
NSUN5	ENSBTAG00000017941	6974	0.00014512	0.0056796	response to DNA damage stimulus	ENSEMBL:ENSBTAG00000018854|ENSEMBL:ENSBTAG00000039951|ENSEMBL:ENSBTAG00000019846|ENSEMBL:ENSBTAG00000012790|ENSEMBL:ENSBTAG00000013860|ENSEMBL:ENSBTAG00000018016|ENSEMBL:ENSBTAG00000017064|ENSEMBL:ENSBTAG00000004108|ENSEMBL:ENSBTAG00000019065|ENSEMBL:ENSBTAG00000008406|ENSEMBL:ENSBTAG00000030965|ENSEMBL:ENSBTAG00000006101|ENSEMBL:ENSBTAG00000008543|ENSEMBL:ENSBTAG00000006103|ENSEMBL:ENSBTAG000000…
NSUN5	ENSBTAG00000017941	7006	0.00014712	0.0056796	mitochondrial membrane organization	ENSEMBL:ENSBTAG00000010480|ENSEMBL:ENSBTAG00000010490|ENSEMBL:ENSBTAG00000002000|ENSEMBL:ENSBTAG00000006526|ENSEMBL:ENSBTAG00000010157|ENSEMBL:ENSBTAG00000024701|ENSEMBL:ENSBTAG00000006270|ENSEMBL:ENSBTAG00000022292
NSUN5	ENSBTAG00000017941	43161	0.0001892	0.0070896	proteasomal ubiquitin-dependent protein catabolic process	ENSEMBL:ENSBTAG00000018854|ENSEMBL:ENSBTAG00000000640|ENSEMBL:ENSBTAG00000015116|ENSEMBL:ENSBTAG00000020431|ENSEMBL:ENSBTAG00000005085|ENSEMBL:ENSBTAG00000009245|ENSEMBL:ENSBTAG00000009211|ENSEMBL:ENSBTAG00000002457|ENSEMBL:ENSBTAG00000012726|ENSEMBL:ENSBTAG00000007152|ENSEMBL:ENSBTAG00000021061
NSUN5	ENSBTAG00000017941	10498	0.0001892	0.0070896	proteasomal protein catabolic process	ENSEMBL:ENSBTAG00000018854|ENSEMBL:ENSBTAG00000000640|ENSEMBL:ENSBTAG00000015116|ENSEMBL:ENSBTAG00000020431|ENSEMBL:ENSBTAG00000005085|ENSEMBL:ENSBTAG00000009245|ENSEMBL:ENSBTAG00000009211|ENSEMBL:ENSBTAG00000002457|ENSEMBL:ENSBTAG00000012726|ENSEMBL:ENSBTAG00000007152|ENSEMBL:ENSBTAG00000021061
