# Supplementary material for: Integrative analysis of microRNAs and mRNAs revealed regulation of composition and metabolism in Nelore cattle
Source: BMC Genomics. 2018 Feb 7;19:126. doi: 10.1186/s12864-018-4514-3 (PMC5804041; doi:10.1186/s12864-018-4514-3)
Supplement: Supplementary file 9 — Full list of PIF values and adjusted p-values of all genes in the dataset (Table S9), RIF1 score (Table S10) and RIF2 score (Table S11). (XLSX 1975 kb) [file 12864_2018_4514_MOESM9_ESM.xlsx]

## Sheet: Suppl T9
Supplemental Table 9: List of PIF value for all genes
ENSEMBL	ID	adj.p	PIF value
	bta-miR-10b	0.00248461	126818000000
ENSBTAG00000046332	ACTA1	0.000258368	111000000000
ENSBTAG00000012927	ALDOA	0.00225056	48947461991
ENSBTAG00000026986	TTN	4.89e-06	37791737855
ENSBTAG00000018204	MYH1	1.12e-05	29881668282
ENSBTAG00000011424	TPM2	0.00109908	21045843147
ENSBTAG00000013921	CKM	0.000629297	17675843357
ENSBTAG00000006907	NEB	2.13e-06	11438085530
ENSBTAG00000005333	MB	6.56e-06	8358581842
ENSBTAG00000022158	TNNT3	5.26e-05	8190542224
ENSBTAG00000021218	MYLPF	0.00399358	7958421266
ENSBTAG00000007090	MYH2	3.5e-07	5834424182
ENSBTAG00000005373	TPM1	0.00309968	5287347940
	bta-miR-486	0.00343718	4657520856
ENSBTAG00000009703	MYH7	0.00036249	4548146950
ENSBTAG00000046725	TNNC2	0.00109743	4351392021
ENSBTAG00000005353	DES	3.54e-07	4087616116
ENSBTAG00000011392	MYBPC1	8.48e-10	4006477195
ENSBTAG00000014731	GAPDH	0.00221735	3910175809
ENSBTAG00000009707	MYL1	0.000760727	3661301374
ENSBTAG00000006541	ATP2A1	9.61e-09	3490378799
ENSBTAG00000018513	FHL1	3.11e-08	3203626264
ENSBTAG00000005534	ENO3	0.00341644	2867508843
ENSBTAG00000010880	TNNI2	0.00162974	2613059550
ENSBTAG00000001032	PYGM	3.98e-06	2561340931
ENSBTAG00000018369	MYL2	0.000270659	1949370913
ENSBTAG00000006999	RYR1	6.13e-09	1812018360
ENSBTAG00000022244	Actn3	0.00124854	1539143630
ENSBTAG00000006253	FLNC	0.0124086	1522930746
ENSBTAG00000045757	TNNC1	0.00304377	1342119768
ENSBTAG00000015214	CA3	1.07e-07	1068034715
ENSBTAG00000006823	CMYA5	6.57e-05	1038488762
	bta-miR-133a	6.8e-07	1001169071
ENSBTAG00000007782	MYOT	9.67e-08	9.93068e+08
ENSBTAG00000033008	MYOZ1	3.78e-05	9.84194e+08
	bta-miR-26a	9.1e-09	9.27108e+08
ENSBTAG00000017183	Pdlim3	1.41e-07	8.85537e+08
ENSBTAG00000021685	EEF1A2	2.49e-06	8.83175e+08
ENSBTAG00000001564	PDE4DIP	6.5e-12	7.86046e+08
ENSBTAG00000048229	TPT1	9.82e-06	7.69854e+08
ENSBTAG00000020223	CASQ1	5.24e-06	7.58738e+08
ENSBTAG00000009696	ACTN2	2.49e-05	6.56863e+08
ENSBTAG00000017743	XIRP2	0.0105496	6.35524e+08
ENSBTAG00000009663	YBX3	3.14e-06	6.27453e+08
ENSBTAG00000001601	PKM	0.000383325	5.78045e+08
ENSBTAG00000011730	TCAP	6.17e-05	5.35289e+08
ENSBTAG00000006419	TNNT1	0.00877401	5.32857e+08
ENSBTAG00000010741	KLHL41	4.81e-06	5.16505e+08
ENSBTAG00000000434	CRYAB	0.0534052	4.3736e+08
ENSBTAG00000000286	PFKM	5.19e-09	4.34632e+08
	bta-miR-143	2.85e-07	4.00427e+08
ENSBTAG00000033217	TPM3	8.94e-05	3.55886e+08
ENSBTAG00000019011	PGM1	6.77e-05	3.27171e+08
ENSBTAG00000017462	ATF4	2.16e-06	2.88492e+08
ENSBTAG00000001398	ATP2A2	0.00019578	2.62006e+08
ENSBTAG00000014069	PDK4	2.88e-05	2.34203e+08
ENSBTAG00000000678	CSDE1	1.93e-11	2.04524e+08
	bta-miR-1	1.26e-05	1.88489e+08
ENSBTAG00000011869	CSRP3	0.0652694	182403438
ENSBTAG00000020060	TXNIP	8.07e-11	1.80766e+08
ENSBTAG00000019327	NRAP	0.187887	1.7453e+08
ENSBTAG00000013208	SLC25A4	2.11e-05	157160273
ENSBTAG00000019782	TPI1	0.00544553	1.49781e+08
ENSBTAG00000014547	PGAM2	0.00948457	1.48131e+08
ENSBTAG00000011969	HSPB1	0.0303501	1.42338e+08
ENSBTAG00000018598	HSPB6	1.86e-05	1.40779e+08
ENSBTAG00000013162	HSPA8	1.94e-06	1.39797e+08
ENSBTAG00000013468	AHNAK	5.31e-09	1.27882e+08
ENSBTAG00000004079	ZNF106	2.01e-06	1.23572e+08
ENSBTAG00000018071	TMOD4	3.88e-05	1.19766e+08
ENSBTAG00000004258	EEF2	9.22e-08	1.05517e+08
ENSBTAG00000013315	ATP5B	2.28e-05	9.74766e+07
ENSBTAG00000003476	FEM1A	4.08e-11	9.07768e+07
ENSBTAG00000014835	SPARC	5.85e-08	8.26381e+07
ENSBTAG00000001003	CKMT2	3.48e-05	8.259e+07
ENSBTAG00000001349	KIF1C	5.24e-13	8.24814e+07
ENSBTAG00000031217	MYL6B	0.103043	8.09613e+07
	bta-miR-22-3p	0.000310353	7.96755e+07
	bta-miR-30a-5p	5.04e-11	7.72188e+07
ENSBTAG00000019915	GSN	3.21e-05	7.49219e+07
ENSBTAG00000001303	HSPB8	0.000503565	7.47211e+07
ENSBTAG00000020308	EIF4G2	5.57e-10	7.31882e+07
ENSBTAG00000000894	PGK1	0.000180382	7.15386e+07
ENSBTAG00000047231	TNNI1	0.0130333	6.74966e+07
ENSBTAG00000014930	MYLK2	7.69e-08	6.74029e+07
ENSBTAG00000011922	PLEC	2.48e-07	6.64481e+07
ENSBTAG00000013653	NFE2L1	8.46e-14	6.38437e+07
	bta-miR-10a	0.0109404	6.26098e+07
ENSBTAG00000013631	GLUL	5.37e-07	5.71193e+07
ENSBTAG00000008683	LDHA	0.00432695	5.70291e+07
ENSBTAG00000030974	TUBA4A	0.000793905	5.42786e+07
ENSBTAG00000006733	PPP1R3A	3.09e-07	5.35586e+07
ENSBTAG00000024929	PPP1R27	0.000220427	5.20241e+07
ENSBTAG00000006396	GPI	2.7e-05	4.9992e+07
ENSBTAG00000017475	GNAS	2.57e-12	4.97156e+07
ENSBTAG00000017181	MACROD1	0.00165853	4.95252e+07
ENSBTAG00000006491	AGL	9.77e-07	4.75888e+07
ENSBTAG00000008401	PFKFB3	0.00116425	4.54795e+07
ENSBTAG00000007109	ASB2	2.85e-07	4.40222e+07
ENSBTAG00000012849	COL4A1	4.45e-08	4.39232e+07
ENSBTAG00000019554	FBP2	2.29e-06	4.01833e+07
ENSBTAG00000017368	YBX1	8.98e-07	3.87952e+07
ENSBTAG00000006429	ACO2	2.28e-05	3.84507e+07
ENSBTAG00000006305	AK1	0.000373513	3.64983e+07
ENSBTAG00000018320	RPLP1	0.000142089	3.5021e+07
ENSBTAG00000002282	EIF1	0.000176312	3.4424e+07
ENSBTAG00000007343	PDLIM7	0.000923082	3.38252e+07
ENSBTAG00000008868	CAPN3	5.21e-12	3.35758e+07
ENSBTAG00000020296	UBR3	8.58e-08	3.34873e+07
ENSBTAG00000011752	SYNM	1.71e-08	3.25888e+07
	bta-miR-378	2.05e-12	3.23101e+07
ENSBTAG00000018588	TMBIM6	3.05e-08	3.17979e+07
ENSBTAG00000008842	JPH1	1.05e-09	3.07588e+07
ENSBTAG00000010849	ANKRD23	5.09e-11	3.02604e+07
ENSBTAG00000032436	UBC	3.31e-05	2.95007e+07
ENSBTAG00000014249	IVNS1ABP	3.5e-06	2.94308e+07
ENSBTAG00000012330	B2M	1.15e-09	2.91917e+07
ENSBTAG00000016296	GPD1	3.06e-05	2.9068e+07
ENSBTAG00000002507	ATP5A1	6.8e-07	2.90377e+07
ENSBTAG00000007172	GOT2	3.62e-08	2.89443e+07
ENSBTAG00000006607	CCNG1	5.21e-07	2.86509e+07
ENSBTAG00000020605	SMTNL2	5.5e-07	2.86403e+07
ENSBTAG00000011104	RTN4	1.21e-13	2.84552e+07
ENSBTAG00000027444	SVIL	4.19e-08	2.84351e+07
ENSBTAG00000017389	RPLP0	0.000227628	2.74721e+07
ENSBTAG00000017246	Ubb	0.00138137	2.73466e+07
ENSBTAG00000006434	SYNPO2	8.89e-05	2.68552e+07
ENSBTAG00000006995	SPTBN1	6.41e-08	2.67034e+07
ENSBTAG00000021880	ADCK3	3.67e-11	2.63692e+07
ENSBTAG00000017509	MYPN	1.43e-07	2.63259e+07
ENSBTAG00000013472	COL1A2	4.25e-06	2.58945e+07
ENSBTAG00000005296	RPL13A	0.000922368	2.57862e+07
ENSBTAG00000013103	COL1A1	0.000218983	2.56415e+07
ENSBTAG00000006712	KIAA0368	5.86e-10	2.54061e+07
ENSBTAG00000008394	MYL3	0.0306276	2.52027e+07
ENSBTAG00000019648	GNB2L1	2.01e-06	2.38027e+07
ENSBTAG00000014885	MYOM3	0.00218123	2.37788e+07
ENSBTAG00000016024	MYL12B	0.00156757	2.37608e+07
ENSBTAG00000039728	RPLP1	0.00111125	2.26829e+07
	bta-miR-27b	4.97e-13	2.236e+07
ENSBTAG00000015848	PHKA1	2.54e-09	2.20907e+07
ENSBTAG00000009535	RPS2	0.00045609	2.17993e+07
ENSBTAG00000015204	SMPX	6.37e-05	2.10366e+07
ENSBTAG00000011184	FTH1	0.153074	2.08379e+07
ENSBTAG00000031573	NMRK2	0.105654	2.05927e+07
ENSBTAG00000039958	GYS1	2.03e-10	2.04438e+07
ENSBTAG00000018522	OAZ1	0.000122951	2.01799e+07
ENSBTAG00000002574	MYOZ2	0.0166625	2.00906e+07
ENSBTAG00000006270	HSP90AA1	4.63e-09	2.00004e+07
ENSBTAG00000011843	EEF1G	0.000165351	1.97558e+07
ENSBTAG00000005259	UCP3	7.13e-06	1.8763e+07
ENSBTAG00000005974	APOBEC2	4e-05	1.8381e+07
ENSBTAG00000015000	VCP	6.52e-11	1.83219e+07
ENSBTAG00000017122	HSPG2	2.49e-09	1.78078e+07
ENSBTAG00000046019	SDHA	2.09e-08	1.77091e+07
ENSBTAG00000007737	UBA52	4.97e-05	1.74998e+07
ENSBTAG00000010551	ATP1A2	1.22e-07	1.73893e+07
ENSBTAG00000021237	DST	1.63e-09	1.73324e+07
ENSBTAG00000003505	DCN	1.15e-07	1.72728e+07
ENSBTAG00000001618	ALPK3	5.93e-06	1.71231e+07
ENSBTAG00000005664	YWHAE	1.05e-11	1.69414e+07
ENSBTAG00000032531	MUSTN1	0.00581137	1.68636e+07
ENSBTAG00000011734	ANKRD1	0.135904	1.68258e+07
ENSBTAG00000000843	NDRG2	4.72e-08	1.68e+07
ENSBTAG00000000111	UGP2	0.00019293	1.65848e+07
ENSBTAG00000039121	PTP4A2	4.87e-10	1.65193e+07
ENSBTAG00000010786	TACC2	1.41e-09	1.63656e+07
ENSBTAG00000026199	ACTB	1.65e-08	1.6261e+07
ENSBTAG00000013924	RPS11	0.000481978	1.62227e+07
ENSBTAG00000015591	SQSTM1	4.98e-08	1.61701e+07
ENSBTAG00000039684	PTRF	1.79e-08	1.61416e+07
ENSBTAG00000030190	COL6A3	2.28e-07	1.60572e+07
ENSBTAG00000016563	GOLGA4	1.44e-08	1.58692e+07
ENSBTAG00000000622	RPS17	0.00571891	1.531e+07
ENSBTAG00000038849	TRDN	4.27e-08	1.51307e+07
ENSBTAG00000016224	RPS7	5.89e-05	1.5086e+07
ENSBTAG00000011465	MYBPH	0.0824546	1.50782e+07
	bta-let-7f	0.0811573	1.48752e+07
ENSBTAG00000008203	SEPW1	0.0038454	1.45848e+07
ENSBTAG00000046981	SVIL	4.68e-11	1.44904e+07
ENSBTAG00000013113	VDAC1	2.26e-10	1.43614e+07
ENSBTAG00000007300	FHL3	1.25e-06	1.4344e+07
ENSBTAG00000012931	Pln	0.0253536	1.42834e+07
ENSBTAG00000006189	ACTG1	1.89e-07	1.42267e+07
ENSBTAG00000016457	FXR1	1.63e-11	1.42145e+07
ENSBTAG00000005620	RPS3	0.000180768	1.41911e+07
ENSBTAG00000018358	STAC3	6.7e-10	1.41622e+07
ENSBTAG00000021499	PSAP	1.87e-10	1.40249e+07
ENSBTAG00000014068	VDAC3	2.29e-06	1.37534e+07
ENSBTAG00000015285	RPS8	4.4e-05	1.36819e+07
ENSBTAG00000038025	HIST1H2BO	1.15e-07	1.36548e+07
ENSBTAG00000016401	OPTN	1.35e-07	1.35707e+07
ENSBTAG00000018463	VIM	9.63e-07	1.34208e+07
ENSBTAG00000011802	COL6A1	2.63e-07	1.33848e+07
ENSBTAG00000046176	SPEG	5.12e-11	1.32217e+07
ENSBTAG00000006029	OGDH	4.37e-11	1.30764e+07
ENSBTAG00000015839	MAP4	2.01e-09	1.28967e+07
ENSBTAG00000008921	NEXN	0.00307868	1.28931e+07
ENSBTAG00000001932	CRAT	4.34e-14	1.28743e+07
ENSBTAG00000007068	Sh3bgr	1.96e-09	1.26358e+07
ENSBTAG00000047491	CACNA1S	3.83e-08	1.26179e+07
ENSBTAG00000017380	MYO18A	1.13e-06	1.2513e+07
ENSBTAG00000004322	FOS	0.00164553	1.24305e+07
ENSBTAG00000025210	COL4A2	5.24e-07	1.23721e+07
ENSBTAG00000002157	LMOD2	1.71e-05	1.21561e+07
ENSBTAG00000016598	DYNC1H1	3.35e-11	1.19725e+07
ENSBTAG00000008985	PCBP1	1.92e-09	1.17122e+07
ENSBTAG00000012890	SLC25A3	1.41e-06	1.16251e+07
ENSBTAG00000016779	CLIP1	7.81e-10	1.13121e+07
ENSBTAG00000004344	ACSL1	6.08e-10	1.07697e+07
ENSBTAG00000016282	EIF5	1.61e-07	1.06852e+07
ENSBTAG00000021508	LMOD3	6.68e-06	1.0483e+07
ENSBTAG00000008150	PKIA	1.26e-06	1.04771e+07
ENSBTAG00000005865	MAPK6	3.69e-07	1.04761e+07
ENSBTAG00000008314	SDHB	0.00015181	1.03885e+07
ENSBTAG00000015053	CFL2	3.32e-06	1.02927e+07
ENSBTAG00000009757	RPSA	0.000110455	1.0081e+07
ENSBTAG00000013929	RRAD	0.00561652	9.88692e+06
ENSBTAG00000012447	PPP1CB	2.15e-10	9.84151e+06
ENSBTAG00000004806	PHKB	4.01e-08	9.77585e+06
ENSBTAG00000013863	DUSP1	3.01e-08	9.75701e+06
ENSBTAG00000014143	ASB5	0.000728608	9.75518e+06
ENSBTAG00000012881	EIF4G1	7.12e-16	9.71567e+06
ENSBTAG00000009417	ZFAND5	4.78e-09	9.70849e+06
ENSBTAG00000021879	VCL	1.08e-11	9.62302e+06
ENSBTAG00000007700	PHYH	2.32e-08	9.58164e+06
ENSBTAG00000006084	PINK1	1.86e-06	9.58123e+06
ENSBTAG00000005048	DHRS7C	0.00491531	9.42373e+06
ENSBTAG00000000778	HSP90AB1	4.18e-07	9.3988e+06
ENSBTAG00000018267	TRIM54	0.000318173	9.39386e+06
ENSBTAG00000019110	PNRC1	3.11e-06	8.8869e+06
ENSBTAG00000014719	TMOD1	6.83e-07	8.85846e+06
ENSBTAG00000006563	KLHL40	0.182156	8.76778e+06
ENSBTAG00000015720	WWP1	3.31e-06	8.62341e+06
ENSBTAG00000015767	RNF10	2.13e-11	8.54058e+06
ENSBTAG00000011145	NDUFA4	0.00177508	8.43844e+06
ENSBTAG00000011548	AMPD1	4.33e-07	8.40682e+06
ENSBTAG00000003072	ACADVL	8.3e-09	8.36222e+06
ENSBTAG00000016924	CAP2	4.75e-08	8.31722e+06
ENSBTAG00000002203	NDUFS2	4.54e-06	8.28305e+06
ENSBTAG00000002098	CDC34	0.000353835	8.25915e+06
ENSBTAG00000032477	HECTD1	2.2e-09	8.21282e+06
ENSBTAG00000015470	SYPL2	7.95e-13	8.18402e+06
ENSBTAG00000017267	COX5A	0.000352845	8.0969e+06
ENSBTAG00000031598	GBAS	3.38e-10	8.01596e+06
ENSBTAG00000014724	EIF4A2	5.13e-08	7.84489e+06
ENSBTAG00000000698	MYO18B	0.0159497	7.74526e+06
ENSBTAG00000039682	MTUS1	2.38e-09	7.73732e+06
ENSBTAG00000005211	RPL4	7.85e-05	7.6684e+06
ENSBTAG00000013641	BAG3	2.33e-05	7.56189e+06
ENSBTAG00000000507	NR4A1	1.06e-05	7.40461e+06
ENSBTAG00000008570	RPS14	0.00294824	7.32158e+06
ENSBTAG00000002485	TNS1	1.54e-10	7.30733e+06
ENSBTAG00000000163	DDIT4	4.05e-07	7.29158e+06
ENSBTAG00000016079	COX4I1	0.00438086	7.28251e+06
ENSBTAG00000020757	PCBP2	4.03e-10	7.13353e+06
ENSBTAG00000002278	FBN1	3.21e-05	7.0951e+06
ENSBTAG00000040053	MYH6	6.36e-05	7.05465e+06
ENSBTAG00000000550	ATP5D	0.000452499	7.04545e+06
ENSBTAG00000013264	RPS24	0.000544736	6.97913e+06
ENSBTAG00000019096	UQCRC1	2.12e-05	6.92459e+06
ENSBTAG00000015388	RPL18	0.00124944	6.91799e+06
ENSBTAG00000015598	RPS10	0.00163596	6.77978e+06
ENSBTAG00000046512	XIRP1	0.113236	6.74249e+06
ENSBTAG00000009389	HNRNPH1	4.51e-12	6.73479e+06
ENSBTAG00000017866	CD36	1.3e-07	6.72252e+06
ENSBTAG00000020969	DCAF6	5.4e-12	6.51835e+06
	bta-miR-181a	2.72e-12	6.48795e+06
ENSBTAG00000019210	ADCY2	8.76e-12	6.41287e+06
ENSBTAG00000009576	PACSIN3	0.000235568	6.39156e+06
ENSBTAG00000007784	NAA50	1.93e-08	6.37701e+06
ENSBTAG00000030805	SHISA4	0.00184693	6.34085e+06
ENSBTAG00000008743	ALDH2	2.95e-09	6.30726e+06
ENSBTAG00000017869	CAV1	1.57e-08	6.29298e+06
ENSBTAG00000019701	RPL31	0.00125476	6.27124e+06
ENSBTAG00000047502	FKBP5	7.82e-05	6.25174e+06
ENSBTAG00000002038	RPL14	3.54e-05	6.20579e+06
ENSBTAG00000002853	HRC	7.23e-11	6.15061e+06
ENSBTAG00000002821	CILP	0.00161599	6.12065e+06
ENSBTAG00000002898	UNC45B	2.11e-07	6.04998e+06
ENSBTAG00000014093	IDH2	6.03e-10	6.01961e+06
ENSBTAG00000004077	YWHAG	1.35e-10	6.01501e+06
ENSBTAG00000019852	PDHA1	1.88e-09	5.90236e+06
ENSBTAG00000009533	RPL3L	3.78e-08	5.88855e+06
ENSBTAG00000008915	SF3B1	9.28e-10	5.86083e+06
ENSBTAG00000015989	RPS5	0.000703639	5.80271e+06
ENSBTAG00000003846	RPL37A	0.00122136	5.78988e+06
ENSBTAG00000018137	A2M	6.12e-09	5.77051e+06
ENSBTAG00000013461	RPL24	0.00103105	5.75771e+06
ENSBTAG00000003229	RPL23	0.000269672	5.66245e+06
ENSBTAG00000004094	SPARCL1	1.53e-09	5.64382e+06
ENSBTAG00000010082	COL15A1	2.09e-09	5.63824e+06
ENSBTAG00000006075	SUCLG1	0.000106686	5.63662e+06
ENSBTAG00000018722	PLEKHM2	1.27e-07	5.56785e+06
ENSBTAG00000046936	MRFAP1	1.36e-09	5.54984e+06
ENSBTAG00000003109	ITM2B	3.94e-09	5.54463e+06
ENSBTAG00000011966	LAMC1	7.62e-09	5.5002e+06
ENSBTAG00000020791	RAPGEF1	2.69e-06	5.4976e+06
ENSBTAG00000008482	SON	4.87e-13	5.48905e+06
ENSBTAG00000005574	CLU	0.00304564	5.48128e+06
ENSBTAG00000014396	KLF10	5.38e-07	5.45865e+06
ENSBTAG00000014433	UBE2G1	1.13e-09	5.37627e+06
ENSBTAG00000011885	NNT	9.86e-09	5.33743e+06
ENSBTAG00000011190	FLNA	1.85e-06	5.31374e+06
ENSBTAG00000047155	C10orf71	0.000269555	5.2506e+06
ENSBTAG00000015910	ITGB1	1.19e-11	5.17503e+06
ENSBTAG00000018628	RPL29	0.000527688	5.16882e+06
ENSBTAG00000039340	SCN4B	3.27e-06	5.12499e+06
ENSBTAG00000017125	PABPC4	8.87e-09	5.09471e+06
ENSBTAG00000010919	USP47	5.75e-12	5.07171e+06
ENSBTAG00000006383	RPS3A	0.000465122	5.04922e+06
ENSBTAG00000011105	SLC38A2	4.23e-07	5.04615e+06
ENSBTAG00000006883	EIF4B	1.87e-06	5.04038e+06
ENSBTAG00000020518	PARK7	1.61e-05	4.95088e+06
ENSBTAG00000001360	RPS12	0.000947922	4.92185e+06
ENSBTAG00000018887	IPO13	2.29e-09	4.92071e+06
ENSBTAG00000019295	MDH1	4.08e-06	4.87648e+06
ENSBTAG00000046786	UQCRFS1	0.000552387	4.84799e+06
ENSBTAG00000006487	RPS9	0.00103871	4.79709e+06
ENSBTAG00000013956	BCL2L13	1.67e-08	4.73307e+06
ENSBTAG00000008652	DUSP27	1.37e-05	4.64394e+06
ENSBTAG00000046333	LOC285556	5.58e-06	4.64265e+06
ENSBTAG00000004371	CS	1.64e-08	4.5807e+06
ENSBTAG00000014956	JSRP1	0.000516742	4.55538e+06
ENSBTAG00000003512	MYH7B	0.0467757	4.5347e+06
ENSBTAG00000002018	EIF5A	1e-05	4.52665e+06
ENSBTAG00000039851	UBAC1	3.36e-07	4.52342e+06
ENSBTAG00000035907	DDX3X	1.63e-10	4.50199e+06
ENSBTAG00000005726	HNRNPA2B1	2.19e-10	4.46696e+06
ENSBTAG00000012044	RPL13	0.0010575	4.42616e+06
ENSBTAG00000007622	CTSD	4e-06	4.42502e+06
ENSBTAG00000002323	USP28	0.000276059	4.42164e+06
ENSBTAG00000019314	USP25	2.43e-10	4.3694e+06
ENSBTAG00000012804	REEP5	2.07e-09	4.28039e+06
ENSBTAG00000004037	JUN	3.09e-07	4.26957e+06
ENSBTAG00000006759	SUCLA2	3.04e-07	4.24498e+06
ENSBTAG00000000598	CST3	0.023478	4.2196e+06
ENSBTAG00000010402	MYH9	0.0243651	4.18554e+06
ENSBTAG00000015743	GMPR	1.37e-06	4.17447e+06
ENSBTAG00000016161	FLII	0.000230218	4.15455e+06
ENSBTAG00000013614	TMEM38A	1.26e-10	4.10078e+06
ENSBTAG00000017616	ADSSL1	6.89e-05	4.08394e+06
ENSBTAG00000021976	NDUFS1	1.04e-08	4.07457e+06
ENSBTAG00000000425	RPL17	0.000118919	4.07283e+06
ENSBTAG00000002648	RPS18	0.000410509	4.06711e+06
ENSBTAG00000012720	ANKRD2	0.0811521	4.06532e+06
ENSBTAG00000016819	FABP3	0.00188137	4.05416e+06
ENSBTAG00000015473	RPS27A	0.0014771	4.0447e+06
ENSBTAG00000018542	COX5B	0.00419873	4.04402e+06
ENSBTAG00000018115	PEBP1	1.72e-05	4.03323e+06
ENSBTAG00000004367	COQ10A	3.39e-07	4.02582e+06
ENSBTAG00000014643	EEF1D	0.000455494	4.01153e+06
ENSBTAG00000020980	CAT	7.61e-12	3.98847e+06
ENSBTAG00000001908	DLD	3.95e-08	3.96442e+06
ENSBTAG00000021120	SMYD1	1.28e-08	3.9637e+06
ENSBTAG00000007211	ASB12	8.46e-07	3.9432e+06
ENSBTAG00000032719	TFRC	2.98e-05	3.94098e+06
ENSBTAG00000011580	DAG1	2.08e-08	3.93275e+06
ENSBTAG00000020262	PSME4	1.3e-08	3.92877e+06
ENSBTAG00000002964	TXLNB	1.65e-08	3.90706e+06
ENSBTAG00000010610	DDIT4L	7.17e-08	3.88946e+06
ENSBTAG00000022058	ACACB	1.58e-07	3.85869e+06
ENSBTAG00000020093	CUL4A	1.77e-14	3.85268e+06
ENSBTAG00000021776	NDUFV1	1.47e-05	3.85053e+06
ENSBTAG00000010534	MPRIP	2.46e-11	3.83476e+06
ENSBTAG00000007605	FKBP4	7.39e-08	3.82644e+06
ENSBTAG00000020905	RPL11	0.000139442	3.82242e+06
ENSBTAG00000009725	AOX1	2.42e-08	3.81758e+06
ENSBTAG00000017967	PTGES3	3.6e-10	3.81274e+06
ENSBTAG00000013930	ATP5C1	7.89e-05	3.79951e+06
ENSBTAG00000006441	ATP5F1	3.04e-05	3.78757e+06
ENSBTAG00000040055	CAB39	2.3e-07	3.78589e+06
ENSBTAG00000000546	TOB1	1.89e-11	3.75042e+06
ENSBTAG00000010242	LAMP1	2.98e-06	3.74076e+06
ENSBTAG00000047249	EIF4H	2.87e-12	3.73647e+06
ENSBTAG00000012897	ITGA7	3.15e-05	3.71095e+06
ENSBTAG00000046996	EPN1	3.04e-05	3.69252e+06
ENSBTAG00000023416	PPP2R3A	2.72e-08	3.6917e+06
ENSBTAG00000013290	DYSF	1.02e-11	3.66913e+06
ENSBTAG00000019685	BAG6	4.3e-09	3.60198e+06
ENSBTAG00000011559	RPL7A	0.000716931	3.59525e+06
ENSBTAG00000022155	FSTL1	3.42e-07	3.59007e+06
ENSBTAG00000015283	RPL32	0.000848407	3.58261e+06
ENSBTAG00000001721	GYG1	1.35e-10	3.57321e+06
ENSBTAG00000006342	ATPIF1	0.000336592	3.56328e+06
ENSBTAG00000038865	TCEA3	3.4e-05	3.55372e+06
ENSBTAG00000015131	SLC29A1	1.08e-09	3.55213e+06
ENSBTAG00000000874	CAST	7.49e-11	3.49527e+06
ENSBTAG00000011488	PRPF8	3.81e-11	3.45515e+06
ENSBTAG00000001311	MORF4L2	7.91e-09	3.44656e+06
ENSBTAG00000008185	RTN2	0.000172457	3.41528e+06
ENSBTAG00000012232	CYC1	0.000180104	3.40289e+06
ENSBTAG00000015109	TOB2	2.56e-09	3.38159e+06
ENSBTAG00000022635	LAMB2	1.52e-14	3.35108e+06
ENSBTAG00000008573	ZFP36	3.1e-05	3.3358e+06
ENSBTAG00000015038	HADHA	3.32e-10	3.32984e+06
	bta-miR-99b	0.240926	3.32858e+06
ENSBTAG00000010830	LRP1	2.5e-09	3.31891e+06
ENSBTAG00000014614	ACTA2	2.04e-05	3.31178e+06
ENSBTAG00000012855	LPL	0.049748	3.30973e+06
ENSBTAG00000025868	TLN1	1.69e-08	3.30737e+06
	bta-miR-30d	1.96e-11	3.28831e+06
ENSBTAG00000018449	NUMA1	6.95e-12	3.27303e+06
ENSBTAG00000019718	RPS15	0.00256771	3.24871e+06
ENSBTAG00000017279	VAPA	2.91e-08	3.22443e+06
ENSBTAG00000001926	RAD23B	4.6e-12	3.20876e+06
ENSBTAG00000016413	DUSP26	0.000806382	3.19605e+06
ENSBTAG00000003826	SCN1B	3.34e-05	3.19478e+06
ENSBTAG00000011931	CD63	2.39e-05	3.18598e+06
ENSBTAG00000005660	PSMD2	4.5e-08	3.14119e+06
ENSBTAG00000004315	HDLBP	0.000624146	3.14044e+06
ENSBTAG00000027629	ANK1	1.35e-07	3.12283e+06
ENSBTAG00000003966	DUSP3	1.31e-13	3.08388e+06
ENSBTAG00000022032	CHCHD10	0.000245291	3.0746e+06
ENSBTAG00000011419	HSPA9	1.18e-12	3.06019e+06
ENSBTAG00000021653	TRIP12	9.75e-11	3.04165e+06
ENSBTAG00000002944	ATP5G3	0.00141264	3.03919e+06
ENSBTAG00000001521	UQCRB	1.41e-05	3.0375e+06
ENSBTAG00000021227	ATP5H	0.000547412	3.03459e+06
ENSBTAG00000005085	TRIM63	0.000432996	3.03423e+06
ENSBTAG00000009844	CYR61	7.38e-06	3.0266e+06
ENSBTAG00000012242	MAF1	1.17e-06	3.01445e+06
ENSBTAG00000047694	SERF2	0.0023451	3.01265e+06
ENSBTAG00000018530	TUBA8	1.95e-05	3.01102e+06
ENSBTAG00000004732	SPTB	2.39e-08	2.9804e+06
ENSBTAG00000006702	EIF3E	1.16e-07	2.96656e+06
ENSBTAG00000021744	PSMC3	6.41e-05	2.95494e+06
ENSBTAG00000004910	SLC25A11	3.8e-07	2.95047e+06
ENSBTAG00000014463	CAMK2D	9.01e-11	2.90855e+06
ENSBTAG00000010012	BTF3	1.4e-05	2.88166e+06
ENSBTAG00000017753	APP	1.04e-12	2.83357e+06
ENSBTAG00000014262	BZW2	2.03e-08	2.82614e+06
ENSBTAG00000030301	MAP7D1	4.57e-06	2.82452e+06
ENSBTAG00000004922	AGPAT5	9.38e-09	2.77402e+06
ENSBTAG00000014872	CAPNS1	3.04e-06	2.73657e+06
ENSBTAG00000006045	P4HB	3.86e-06	2.73568e+06
ENSBTAG00000009554	EHBP1L1	1.15e-11	2.72867e+06
ENSBTAG00000002280	KIF5B	3.06e-08	2.71862e+06
ENSBTAG00000013066	IGF2	0.00405711	2.71777e+06
ENSBTAG00000015831	RPL18A	0.00189822	2.69379e+06
ENSBTAG00000018423	DDX5	7.87e-07	2.69104e+06
ENSBTAG00000002487	UBE3A	3.09e-11	2.68681e+06
ENSBTAG00000010677	LIMCH1	2.53e-08	2.68535e+06
ENSBTAG00000004072	CAPZA2	4.92e-08	2.67869e+06
ENSBTAG00000004051	SBDS	6.2e-11	2.67619e+06
ENSBTAG00000012442	CTSB	2.79e-07	2.65097e+06
	bta-miR-30e-5p	1.27e-11	2.64456e+06
	bta-let-7a-5p	0.0148764	2.63668e+06
ENSBTAG00000018278	ATP5O	0.000535793	2.62098e+06
ENSBTAG00000006027	USP34	9.86e-09	2.59471e+06
ENSBTAG00000027722	IPO7	3.59e-08	2.57189e+06
ENSBTAG00000005946	USP13	0.000417975	2.56205e+06
ENSBTAG00000014804	HNRNPDL	3.08e-12	2.52012e+06
ENSBTAG00000014417	GATSL2	4.49e-05	2.50973e+06
ENSBTAG00000014508	FBXO40	8.48e-11	2.49291e+06
ENSBTAG00000015786	LRRC39	3.04e-08	2.48817e+06
ENSBTAG00000021061	PSMC5	4.37e-06	2.47717e+06
ENSBTAG00000037794	MYH4	0.100682	2.46894e+06
ENSBTAG00000017492	PCMTD1	8.96e-12	2.46827e+06
ENSBTAG00000015240	UBR4	8.51e-11	2.45562e+06
ENSBTAG00000016278	RPL30	0.00126912	2.41408e+06
ENSBTAG00000006202	ST13	2.56e-10	2.40482e+06
ENSBTAG00000022004	FLNB	3.06e-06	2.39102e+06
ENSBTAG00000011412	LAMB1	6.69e-12	2.38886e+06
ENSBTAG00000014423	RPL22	5.09e-06	2.37657e+06
ENSBTAG00000014883	GABARAP	2.86e-05	2.37413e+06
ENSBTAG00000031875	BANF1	0.000188248	2.35937e+06
ENSBTAG00000032829	GHITM	1.07e-09	2.35916e+06
ENSBTAG00000010982	UBE2B	3.42e-07	2.35571e+06
ENSBTAG00000015116	RAD23A	1.22e-06	2.32621e+06
ENSBTAG00000020735	SMG1	1.73e-05	2.32013e+06
ENSBTAG00000021024	MACF1	1.82e-08	2.31219e+06
ENSBTAG00000038107	MAPKAPK2	8.33e-08	2.30798e+06
ENSBTAG00000012370	MGP	0.002793	2.30337e+06
ENSBTAG00000023343	RPL28	0.000605724	2.28361e+06
ENSBTAG00000011912	SLC25A25	2.73e-08	2.2767e+06
ENSBTAG00000003543	KEAP1	1.07e-06	2.276e+06
ENSBTAG00000009067	DDX6	2.03e-10	2.27461e+06
ENSBTAG00000002528	EIF3A	1.92e-11	2.26767e+06
ENSBTAG00000013411	ENO1	2.16e-06	2.26711e+06
ENSBTAG00000040215	EIF4G3	9.39e-10	2.26107e+06
ENSBTAG00000005316	GDI2	1.09e-07	2.25692e+06
ENSBTAG00000001444	TNXB	3.88e-05	2.25468e+06
ENSBTAG00000010693	LMO7	1.6e-09	2.24794e+06
ENSBTAG00000027524	SMTNL1	0.000366116	2.24614e+06
ENSBTAG00000020035	Rcan1	0.1283	2.24124e+06
ENSBTAG00000000092	HIF1AN	1.43e-09	2.23889e+06
ENSBTAG00000006122	HUWE1	1.51e-10	2.20777e+06
ENSBTAG00000013982	UACA	5.25e-08	2.19944e+06
ENSBTAG00000010799	MYL6	2.27e-05	2.19087e+06
ENSBTAG00000019927	CYB5R1	5.27e-07	2.19033e+06
ENSBTAG00000017037	PKN1	4.02e-08	2.18987e+06
ENSBTAG00000030499	FCHSD1	6.63e-06	2.14516e+06
ENSBTAG00000007147	CUEDC1	4.55e-08	2.13326e+06
ENSBTAG00000026327	RPL8	0.000761019	2.13054e+06
ENSBTAG00000009923	CIPC	9.85e-05	2.1197e+06
ENSBTAG00000004770	SCN4A	1.16e-11	2.10683e+06
ENSBTAG00000007884	SREBF1	1.93e-08	2.08599e+06
ENSBTAG00000008731	PRDX3	7.6e-10	2.07881e+06
ENSBTAG00000025313	DYNLL2	4.9e-09	2.07839e+06
ENSBTAG00000003889	PER1	8.19e-06	2.07469e+06
ENSBTAG00000004189	MLXIP	9.33e-08	2.0713e+06
ENSBTAG00000025274	TUBB4B	8.39e-06	2.06858e+06
ENSBTAG00000001055	HNRNPL	3.36e-13	2.06512e+06
ENSBTAG00000018813	IDH3B	7.88e-06	2.05883e+06
ENSBTAG00000016708	CLTC	3.16e-08	2.05572e+06
ENSBTAG00000000902	OGT	4.17e-09	2.04616e+06
ENSBTAG00000017713	Ktn1	1.09e-09	2.03614e+06
ENSBTAG00000024542	PIGC	6.38e-08	2.03199e+06
ENSBTAG00000016167	ATL2	6.44e-10	2.03034e+06
ENSBTAG00000005488	ARIH2	7.93e-11	2.01238e+06
ENSBTAG00000004757	LTBP4	2.38e-06	2.00942e+06
ENSBTAG00000016420	CTNNB1	8.56e-18	1.98423e+06
ENSBTAG00000020405	NDUFB9	0.000340644	1.97881e+06
ENSBTAG00000017715	HOMER2	6.78e-10	1.96666e+06
ENSBTAG00000021724	PDHB	3.52e-07	1.96241e+06
ENSBTAG00000005354	LRRFIP1	4.18e-06	1.96079e+06
ENSBTAG00000011593	QKI	1.44e-08	1.95307e+06
ENSBTAG00000008884	MAPRE3	2.19e-07	1.94342e+06
ENSBTAG00000025450	SYNE2	2.04e-07	1.94134e+06
ENSBTAG00000018101	AHCY	2.85e-08	1.92833e+06
ENSBTAG00000021039	HNRNPM	8.84e-10	1.92037e+06
ENSBTAG00000010624	DCTN2	2.78e-07	1.90875e+06
ENSBTAG00000008853	HNRNPF	2.87e-12	1.90742e+06
ENSBTAG00000018517	VLDLR	7.97e-12	1.90706e+06
ENSBTAG00000005431	LMCD1	0.178338	1.89814e+06
ENSBTAG00000048107	CANX	1.66e-09	1.88805e+06
ENSBTAG00000018596	PTPN21	1.1e-10	1.88727e+06
ENSBTAG00000010356	RAB12	6.4e-11	1.88154e+06
ENSBTAG00000016194	FBXO32	1.58e-05	1.87919e+06
ENSBTAG00000011022	ARPP19	4.06e-05	1.87507e+06
ENSBTAG00000003956	SGCA	0.000129947	1.87469e+06
ENSBTAG00000015273	CAND2	1.33e-11	1.86774e+06
ENSBTAG00000018801	SNX3	5.29e-08	1.86565e+06
ENSBTAG00000016516	Cyb5r3	1.69e-07	1.85615e+06
ENSBTAG00000004966	KIF1B	1.41e-07	1.85375e+06
ENSBTAG00000019368	IGFBP7	3.94e-07	1.85108e+06
ENSBTAG00000015049	ECSIT	8.65e-06	1.85047e+06
ENSBTAG00000009055	RNF144B	2.87e-08	1.84134e+06
ENSBTAG00000000913	UQCR10	0.000384824	1.83949e+06
ENSBTAG00000008978	USP22	1.52e-13	1.82986e+06
ENSBTAG00000012062	PRDX2	6.79e-07	1.82812e+06
ENSBTAG00000005221	WNK1	2.81e-11	1.82679e+06
ENSBTAG00000008545	ATF3	0.0536595	1.82562e+06
ENSBTAG00000006752	PFKFB4	1.7e-07	1.81586e+06
ENSBTAG00000031800	PPDPF	5.11e-05	1.81578e+06
ENSBTAG00000012317	PNP	2.66e-08	1.81333e+06
ENSBTAG00000010083	HADHB	1.41e-11	1.81258e+06
ENSBTAG00000021979	EEF1B2	0.000313721	1.80508e+06
ENSBTAG00000005847	ROCK2	1.59e-05	1.79598e+06
ENSBTAG00000017662	EEF2K	1.7e-11	1.79514e+06
ENSBTAG00000014809	ANXA6	1.66e-09	1.79289e+06
ENSBTAG00000021205	PPAPDC3	3.27e-07	1.78608e+06
ENSBTAG00000007196	TAGLN	8.37e-05	1.78503e+06
ENSBTAG00000021992	MURC	2.15e-08	1.7798e+06
ENSBTAG00000002610	FKBP3	3.79e-07	1.77786e+06
ENSBTAG00000018339	ATP5G1	0.0057253	1.76457e+06
ENSBTAG00000012582	IARS2	2.15e-13	1.74617e+06
ENSBTAG00000008920	ATP1B4	3.3e-07	1.73837e+06
ENSBTAG00000006242	USP9X	4.09e-08	1.7205e+06
ENSBTAG00000019069	SYNGR2	2.37e-05	1.70541e+06
ENSBTAG00000002688	ATP1B1	5.42e-05	1.7005e+06
ENSBTAG00000008116	POLDIP2	2.02e-06	1.69909e+06
ENSBTAG00000014501	FERMT2	4.89e-14	1.68512e+06
ENSBTAG00000015154	MCL1	2.21e-09	1.68391e+06
ENSBTAG00000011787	ISCU	7.71e-05	1.67502e+06
ENSBTAG00000014878	COX7A1	0.0100502	1.67233e+06
ENSBTAG00000007913	CWC15	3.8e-06	1.66529e+06
ENSBTAG00000006543	EIF3C	1.53e-06	1.66462e+06
ENSBTAG00000021978	PARVB	6.53e-07	1.66417e+06
ENSBTAG00000046358	PABPC1	2.02e-09	1.66191e+06
ENSBTAG00000007935	CALCOCO2	3.48e-12	1.65949e+06
ENSBTAG00000011182	PDLIM1	0.00213823	1.6535e+06
ENSBTAG00000004347	ADGRF5	5.35e-07	1.64915e+06
ENSBTAG00000009552	ATP2B1	7.68e-08	1.64841e+06
ENSBTAG00000003209	BLCAP	4.15e-09	1.63668e+06
ENSBTAG00000021191	EHD2	2.3e-08	1.63046e+06
ENSBTAG00000017816	FXYD1	9.61e-05	1.62987e+06
ENSBTAG00000019521	COX6A2	0.0123042	1.62675e+06
ENSBTAG00000000605	ATP5J	3.93e-05	1.62469e+06
ENSBTAG00000014003	MYF6	2.83e-06	1.62193e+06
ENSBTAG00000012139	SIX1	1.93e-10	1.61778e+06
ENSBTAG00000019419	NDUFS7	0.000590431	1.61709e+06
ENSBTAG00000009702	MYH8	0.00731829	1.61596e+06
ENSBTAG00000007244	NID1	5.37e-09	1.60538e+06
ENSBTAG00000016264	FKBP8	0.000331682	1.60088e+06
ENSBTAG00000020782	CNOT1	2.31e-11	1.60062e+06
ENSBTAG00000016764	UBA1	1.41e-15	1.60047e+06
ENSBTAG00000007606	HNRNPU	2.55e-13	1.59364e+06
ENSBTAG00000021688	FH	6.35e-09	1.59194e+06
ENSBTAG00000018723	SLC25A34	2.26e-10	1.58612e+06
ENSBTAG00000005127	PSMA7	2.51e-05	1.58525e+06
ENSBTAG00000016874	DNAJB1	0.00361305	1.57956e+06
ENSBTAG00000009960	FLOT1	1.15e-05	1.57729e+06
ENSBTAG00000010793	CCDC80	1.2e-05	1.57342e+06
ENSBTAG00000022731	SSR1	7.8e-15	1.57155e+06
ENSBTAG00000019682	PRRC2A	9.84e-13	1.56727e+06
ENSBTAG00000008692	UQCR11	0.00547395	1.56171e+06
ENSBTAG00000014372	SMARCD3	3.36e-05	1.56071e+06
	bta-miR-148a	1.85e-11	1.55786e+06
ENSBTAG00000015089	LGALS1	0.00305659	1.55453e+06
ENSBTAG00000009887	DDX17	1.35e-09	1.55352e+06
ENSBTAG00000014884	HIPK3	4.23e-08	1.54327e+06
ENSBTAG00000020219	MSS51	6e-06	1.53464e+06
ENSBTAG00000001059	IDH3G	6.31e-07	1.53205e+06
ENSBTAG00000019167	INPPL1	1.5e-14	1.52922e+06
ENSBTAG00000007415	SLC7A8	2.45e-05	1.52388e+06
ENSBTAG00000009541	SUCLG2	2.4e-10	1.52128e+06
ENSBTAG00000018258	SRSF2	1.79e-12	1.51776e+06
ENSBTAG00000000599	CCNI	1.45e-05	1.51138e+06
ENSBTAG00000018049	MKNK2	8.13e-08	1.50668e+06
ENSBTAG00000017804	BNIP3	9.67e-05	1.50637e+06
ENSBTAG00000003711	EPAS1	3.61e-08	1.50589e+06
ENSBTAG00000015683	HSPA4	1.94e-07	1.50347e+06
ENSBTAG00000023039	DUSP13	5.76e-07	1.49323e+06
ENSBTAG00000011960	GOT1	1.46e-05	1.49227e+06
ENSBTAG00000020751	HSF1	1.55e-05	1.49215e+06
ENSBTAG00000013007	FAM210B	3.13e-09	1.49106e+06
ENSBTAG00000012866	THBS4	0.000470724	1.4899e+06
ENSBTAG00000003147	JAK1	1.99e-11	1.47956e+06
ENSBTAG00000024657	ZFP91	2.02e-08	1.47382e+06
ENSBTAG00000023523	GKAP1	4.32e-09	1.46553e+06
ENSBTAG00000046712	PSMC2	7.29e-11	1.46508e+06
ENSBTAG00000001294	PPP1R15A	1e-05	1.45892e+06
ENSBTAG00000021632	MSRA	4.4e-05	1.45544e+06
ENSBTAG00000047752	OTUD1	0.0835566	1.45171e+06
ENSBTAG00000018313	MBNL2	8.65e-08	1.4492e+06
ENSBTAG00000004855	PRDX6	1.53e-08	1.44825e+06
ENSBTAG00000012307	DTNA	2.51e-10	1.44e+06
ENSBTAG00000027879	MPC1	1.21e-05	1.43727e+06
ENSBTAG00000015731	TXNL1	6.64e-10	1.43171e+06
ENSBTAG00000008645	Esrra	1.82e-08	1.4316e+06
ENSBTAG00000015398	TJP1	3.58e-09	1.42641e+06
ENSBTAG00000014175	STRAP	1.17e-10	1.42294e+06
ENSBTAG00000004723	TEX2	1.52e-06	1.42e+06
ENSBTAG00000020477	AHSA1	4.18e-08	1.4171e+06
ENSBTAG00000005186	DBNDD2	3.86e-05	1.40738e+06
ENSBTAG00000023147	LINGO1	1.24e-08	1.3932e+06
ENSBTAG00000010956	SCARB2	3.58e-09	1.37678e+06
ENSBTAG00000006969	TUBB	1.88e-06	1.37587e+06
ENSBTAG00000000077	ADSL	3.09e-08	1.37116e+06
ENSBTAG00000008061	RILPL1	2e-10	1.36795e+06
ENSBTAG00000020630	KCMF1	3.28e-10	1.36691e+06
ENSBTAG00000000527	ZFAND3	1.63e-11	1.36452e+06
ENSBTAG00000021132	SYNPO2L	2.46e-05	1.36287e+06
ENSBTAG00000024450	MAP2K2	7.22e-06	1.36207e+06
ENSBTAG00000000878	RB1CC1	2.26e-12	1.35978e+06
ENSBTAG00000016445	YME1L1	1.31e-14	1.35889e+06
ENSBTAG00000004564	MBNL1	2.02e-09	1.35888e+06
ENSBTAG00000046054	RHOB	6.82e-08	1.35804e+06
ENSBTAG00000046837	ZNF358	4.08e-05	1.35559e+06
ENSBTAG00000023806	COBL	1.31e-06	1.35443e+06
ENSBTAG00000001777	RPLP2	0.0004393	1.34417e+06
ENSBTAG00000003098	MTDH	8.84e-11	1.34139e+06
ENSBTAG00000001058	SRPK3	5.04e-08	1.33875e+06
ENSBTAG00000020894	LAPTM4A	1.03e-09	1.33838e+06
ENSBTAG00000012926	TM6SF1	5.69e-09	1.33687e+06
ENSBTAG00000021769	CUL3	3.67e-09	1.3359e+06
ENSBTAG00000005314	MFN2	1.88e-09	1.31493e+06
ENSBTAG00000019020	TAX1BP1	4.08e-12	1.31303e+06
ENSBTAG00000000985	RAB10	3.22e-09	1.31176e+06
ENSBTAG00000010069	EGR1	0.0293434	1.30728e+06
ENSBTAG00000013240	SLC3A2	0.0401957	1.30716e+06
ENSBTAG00000013926	FCGRT	0.000178222	1.29684e+06
ENSBTAG00000020355	KLF4	4.46e-05	1.29406e+06
ENSBTAG00000015690	PLIN4	9.77e-10	1.29305e+06
ENSBTAG00000015996	GPC1	6.02e-07	1.29138e+06
ENSBTAG00000018644	PDZRN3	6.55e-09	1.28793e+06
ENSBTAG00000004887	DCTN1	4.41e-11	1.28705e+06
ENSBTAG00000010179	COL5A3	8.94e-08	1.28585e+06
ENSBTAG00000006950	COPS4	2.37e-10	1.28562e+06
ENSBTAG00000004672	RDX	1.1e-08	1.28557e+06
ENSBTAG00000012885	ACAT1	2.67e-08	1.28451e+06
ENSBTAG00000026283	ASPH	1.97e-06	1.28248e+06
ENSBTAG00000021174	NRD1	1.7e-11	1.27852e+06
ENSBTAG00000046467	PTP4A3	7.1e-08	1.27752e+06
ENSBTAG00000010801	CMBL	2.98e-08	1.27685e+06
ENSBTAG00000005039	ARAF	7.61e-08	1.27473e+06
ENSBTAG00000017441	RPL27	0.000412966	1.27232e+06
ENSBTAG00000010042	RIOK3	0.000119247	1.27088e+06
ENSBTAG00000008827	SPOCK2	0.0230087	1.26722e+06
ENSBTAG00000017655	PALMD	7.59e-05	1.26438e+06
ENSBTAG00000009615	ANXA2	1.61e-06	1.26429e+06
ENSBTAG00000007547	CACNG1	0.000489678	1.25882e+06
ENSBTAG00000006542	RABEP2	0.0002262	1.2581e+06
ENSBTAG00000014734	CHD4	1.15e-13	1.25407e+06
ENSBTAG00000008025	UBE3C	1.52e-12	1.25295e+06
ENSBTAG00000045510	EMC10	1.73e-07	1.24739e+06
ENSBTAG00000009603	UQCRH	7.56e-05	1.24627e+06
ENSBTAG00000014041	G3bp2	1.92e-11	1.24048e+06
ENSBTAG00000018229	NFIX	9.79e-08	1.24011e+06
ENSBTAG00000021752	DNAJB4	0.001645	1.23783e+06
ENSBTAG00000047495	CD81	1.74e-06	1.23738e+06
ENSBTAG00000011588	RNF123	1.16e-09	1.23659e+06
ENSBTAG00000009345	AMZ2	0.000157336	1.23652e+06
ENSBTAG00000019810	AARS	9.85e-10	1.23617e+06
ENSBTAG00000012865	DEK	1.33e-11	1.2299e+06
ENSBTAG00000025136	MYOZ3	5.6e-06	1.22811e+06
ENSBTAG00000006586	KPNB1	9.72e-12	1.21906e+06
ENSBTAG00000015677	KARS	1.02e-05	1.21232e+06
ENSBTAG00000008224	PAIP2	1.71e-10	1.20745e+06
ENSBTAG00000014601	SGCB	1.12e-08	1.20028e+06
ENSBTAG00000005969	EIF2S2	4.11e-10	1.20017e+06
ENSBTAG00000024095	THRAP3	3.09e-11	1.18841e+06
ENSBTAG00000040295	CHCHD2	1.72e-05	1.18739e+06
ENSBTAG00000011250	AFG3L2	3.26e-11	1.18714e+06
ENSBTAG00000002628	SLC44A2	8.79e-14	1.18525e+06
ENSBTAG00000014831	PPP1R3C	2.17e-06	1.18334e+06
ENSBTAG00000009534	NDUFB10	0.00014607	1.18092e+06
ENSBTAG00000007139	WSB2	2.59e-12	1.16344e+06
ENSBTAG00000011074	BRD2	4.97e-15	1.16244e+06
ENSBTAG00000021461	PSMD3	4.38e-10	1.16241e+06
ENSBTAG00000009749	USP2	7.28e-06	1.16145e+06
ENSBTAG00000017352	ZC3H11A	4.9e-11	1.16137e+06
ENSBTAG00000014151	RCSD1	2.67e-12	1.15892e+06
ENSBTAG00000016744	CAPRIN1	6.62e-11	1.1584e+06
ENSBTAG00000002094	ATP5J2	0.00121945	1.15742e+06
ENSBTAG00000002069	HLA-B	0.000466692	1.15732e+06
ENSBTAG00000019147	RPS20	0.00376281	1.15627e+06
ENSBTAG00000009908	RPS3A	0.000861268	1.15363e+06
ENSBTAG00000018272	RERE	1.83e-09	1.15259e+06
ENSBTAG00000015698	FYCO1	3.54e-09	1.15027e+06
ENSBTAG00000022160	NAP1L4	9.21e-15	1.14732e+06
ENSBTAG00000021288	PSMB4	3.47e-06	1.14599e+06
ENSBTAG00000012048	CARM1	8.28e-08	1.14577e+06
ENSBTAG00000007281	SEMA6C	5.27e-09	1.14468e+06
ENSBTAG00000006370	CCT3	2.67e-07	1.14455e+06
ENSBTAG00000008301	WNK2	2.85e-07	1.14364e+06
ENSBTAG00000021944	C14orf166	1.17e-06	1.14256e+06
ENSBTAG00000007215	RNPEPL1	1.78e-05	1.14072e+06
ENSBTAG00000005119	PSMD1	1.16e-11	1.13679e+06
ENSBTAG00000009034	AP3D1	7.12e-16	1.1353e+06
ENSBTAG00000018362	TMEM109	1.33e-07	1.12953e+06
ENSBTAG00000021164	SLMAP	1.04e-06	1.12903e+06
ENSBTAG00000005163	S100A1	3.4e-05	1.12832e+06
ENSBTAG00000015794	Nes	1.7e-05	1.12547e+06
ENSBTAG00000007399	LAMP2	7.1e-13	1.12301e+06
ENSBTAG00000011143	KPNA1	1.74e-07	1.11884e+06
ENSBTAG00000008527	SRSF6	1.62e-09	1.11435e+06
ENSBTAG00000000512	SNTA1	2.45e-06	1.11157e+06
ENSBTAG00000024723	CHCHD3	7.32e-07	1.10875e+06
ENSBTAG00000002624	PSTPIP2	1.45e-10	1.10764e+06
ENSBTAG00000018372	STARD7	1.05e-12	1.10562e+06
ENSBTAG00000003798	AMFR	9.01e-12	1.10398e+06
ENSBTAG00000020638	TIMP3	5.11e-07	1.10346e+06
ENSBTAG00000046545	MEF2D	7.27e-12	1.09803e+06
ENSBTAG00000000469	PPP2CA	3e-05	1.09589e+06
ENSBTAG00000019658	ASB16	1.28e-08	1.09501e+06
ENSBTAG00000008591	CAMTA2	9.38e-12	1.09431e+06
ENSBTAG00000030302	EDF1	6.3e-05	1.09276e+06
ENSBTAG00000012519	XDH	7.81e-08	1.0917e+06
ENSBTAG00000003168	HNRNPUL1	1.07e-11	1.08909e+06
ENSBTAG00000002036	CACNB1	5.32e-09	1.08606e+06
ENSBTAG00000024015	PTPRM	1.37e-13	1.08576e+06
ENSBTAG00000020174	HBS1L	1.35e-10	1.08321e+06
ENSBTAG00000021823	HFE2	0.000134775	1.08142e+06
ENSBTAG00000007812	NDUFA13	0.00146065	1.08059e+06
ENSBTAG00000014581	MLIP	9.63e-10	1.0761e+06
ENSBTAG00000006227	IDH3A	5.29e-08	1.07405e+06
ENSBTAG00000010740	CLTB	0.0011409	1.07191e+06
ENSBTAG00000024199	KMT2C	2.22e-09	1.07172e+06
ENSBTAG00000014032	EIF3H	1.17e-10	1.06972e+06
ENSBTAG00000019569	CD151	7.52e-06	1.06496e+06
ENSBTAG00000017574	LMNA	1.63e-07	1.06147e+06
ENSBTAG00000008389	HTRA1	3.08e-06	1.05921e+06
ENSBTAG00000013109	STIM1	9.84e-15	1.05533e+06
ENSBTAG00000011150	PFN2	0.000981989	1.05212e+06
ENSBTAG00000019294	ABCC9	6.99e-08	1.04937e+06
ENSBTAG00000006199	DRAP1	7.79e-05	1.04789e+06
ENSBTAG00000015018	FSD2	2.08e-08	1.04579e+06
ENSBTAG00000002319	HMCN2	9.29e-10	1.04434e+06
ENSBTAG00000003362	HSP90B1	2.11e-08	1.04162e+06
ENSBTAG00000010265	MGST3	0.000218002	1.03663e+06
ENSBTAG00000018921	USP19	4.49e-15	1.0351e+06
ENSBTAG00000012777	SRF	2.09e-08	1.03213e+06
ENSBTAG00000004554	CAPZB	2.91e-07	1.03053e+06
ENSBTAG00000021209	UBR5	3.81e-13	1.03003e+06
ENSBTAG00000013271	NCOR1	8.59e-12	1.02867e+06
ENSBTAG00000020444	MAST2	0.000339252	1.0265e+06
ENSBTAG00000005465	NDUFA9	4.2e-05	1.02568e+06
ENSBTAG00000013492	PRKAG3	9.94e-07	1.02516e+06
ENSBTAG00000047278	NDUFB11	0.00201858	1.02175e+06
ENSBTAG00000012072	NDUFS8	0.000482584	1.02137e+06
ENSBTAG00000004850	KPNA3	6.45e-06	1.0194e+06
ENSBTAG00000000848	SNRNP200	5.48e-12	1.01618e+06
ENSBTAG00000007494	SMARCA2	4.84e-13	1.01473e+06
ENSBTAG00000014130	Cox6c	0.00066337	1.01167e+06
ENSBTAG00000023792	RPS19	0.00148209	1.01082e+06
ENSBTAG00000010515	FBXW5	5.56e-07	1.01037e+06
ENSBTAG00000004126	MLF1	4.6e-08	1.01005e+06
ENSBTAG00000003399	SMARCA5	2.08e-08	1.00621e+06
ENSBTAG00000004118	ALAS1	5.92e-09	1.00436e+06
ENSBTAG00000001035	Sf1	8.99e-15	1.00429e+06
ENSBTAG00000016005	PPP3CA	1.41e-08	999587
ENSBTAG00000016341	RGS5	4.53e-05	998183
ENSBTAG00000015327	SPTAN1	4.57e-11	997251
ENSBTAG00000016197	PHLDB1	9.61e-11	994394
ENSBTAG00000014490	DDX39B	7.42e-11	992318
ENSBTAG00000001776	SIRT2	7.74e-08	989631
ENSBTAG00000005462	FXR2	6.71e-10	987954
ENSBTAG00000016168	APLP2	1.15e-09	986958
ENSBTAG00000002402	IGF2R	6.7e-10	985804
ENSBTAG00000003074	SLC16A6	0.00224112	985110
ENSBTAG00000012024	SLC29A2	3.62e-09	982609
ENSBTAG00000005426	PSMC1	4.47e-05	982207
ENSBTAG00000002578	ZMYND11	1.33e-14	980589
ENSBTAG00000014182	CTNNA1	3.3e-12	979242
ENSBTAG00000016336	MGEA5	2.69e-12	978009
ENSBTAG00000004593	TOP2B	2.51e-11	974902
ENSBTAG00000017416	KPNA4	2.29e-06	974011
ENSBTAG00000014204	S100A16	0.000125445	965522
ENSBTAG00000005455	USP7	7.65e-14	962538
ENSBTAG00000001332	MYO1C	2.64e-11	961540
ENSBTAG00000012066	PECAM1	6.98e-09	956555
ENSBTAG00000009574	ARFGAP2	3.97e-08	955446
ENSBTAG00000021549	PHPT1	0.00518068	955336
ENSBTAG00000011435	NPEPPS	1.67e-10	954740
ENSBTAG00000003809	PLCD4	1.02e-05	954522
ENSBTAG00000003015	SESN1	3.36e-09	952568
ENSBTAG00000018852	APC	5.62e-08	949974
ENSBTAG00000021131	HNRNPK	4.98e-11	948853
ENSBTAG00000009683	PSMA6	6.09e-07	946868
ENSBTAG00000009906	DDX1	8.84e-13	946105
ENSBTAG00000016977	FUNDC2	3.78e-11	945430
ENSBTAG00000033186	OXCT1	7.17e-08	941249
ENSBTAG00000019136	STUB1	6.29e-06	938362
ENSBTAG00000005542	EPS15	1.46e-09	926276
ENSBTAG00000005796	DCAF8	4.29e-13	920745
ENSBTAG00000001027	SERPINH1	1.36e-05	918977
ENSBTAG00000025434	ZFP36L1	4.84e-08	917595
ENSBTAG00000005166	CHTOP	2.12e-12	917023
ENSBTAG00000008520	NFIC	5.94e-07	916186
ENSBTAG00000007442	AKAP9	8.2e-08	915891
ENSBTAG00000007943	AZIN1	2.8e-10	915150
ENSBTAG00000013607	WDR1	1.78e-06	915109
ENSBTAG00000004333	COPA	7.8e-18	915070
ENSBTAG00000020873	MAT2A	2.86e-09	913670
ENSBTAG00000020608	ATG9A	4.46e-11	912632
ENSBTAG00000012634	NDUFB7	0.0029154	911699
ENSBTAG00000001503	TRIM72	1.42e-07	910445
ENSBTAG00000010485	MFN1	6.06e-10	903194
ENSBTAG00000004295	NDUFA8	0.000264355	902710
ENSBTAG00000001182	SEPT7	1.98e-12	901104
ENSBTAG00000002367	HCFC1R1	2.48e-05	899734
ENSBTAG00000011834	CCDC47	1.27e-11	898544
ENSBTAG00000001855	COQ9	5.02e-11	898184
ENSBTAG00000010843	PGRMC2	8.4e-07	897408
ENSBTAG00000011482	SLC43A2	5.96e-06	895746
ENSBTAG00000014205	PRKAR2A	1.44e-05	894945
ENSBTAG00000012671	TNIP1	2.33e-08	888527
ENSBTAG00000018438	RRAGD	6.77e-10	887614
ENSBTAG00000007900	FIS1	0.000650457	887502
ENSBTAG00000033453	MTCH1	7.74e-08	887450
ENSBTAG00000020569	CACNA2D1	9.91e-07	885599
ENSBTAG00000015543	ARHGAP35	1.09e-06	883233
ENSBTAG00000003997	UBE2D4	1.01e-06	872522
ENSBTAG00000019684	NUDT3	3.29e-12	871145
ENSBTAG00000015069	PCNP	5.24e-11	870160
ENSBTAG00000017028	USO1	7.04e-11	868472
ENSBTAG00000007236	PCM1	2.17e-07	867807
ENSBTAG00000010611	OCIAD1	5.85e-12	865777
ENSBTAG00000012726	PSMB5	5.22e-05	863504
ENSBTAG00000009579	CEP85	1.69e-12	863283
ENSBTAG00000011505	RABEP1	1.04e-10	862013
ENSBTAG00000012756	CCT7	9.96e-07	859364
ENSBTAG00000016760	Lrrfip2	1.3e-11	858306
ENSBTAG00000003300	MFGE8	1.4e-08	857676
ENSBTAG00000012632	TECR	4.25e-05	856499
ENSBTAG00000010481	UBXN1	8.48e-05	856168
ENSBTAG00000017147	AK3	3.09e-05	855133
ENSBTAG00000009495	BCAM	6.77e-08	855017
ENSBTAG00000006756	MATR3	1.87e-12	854914
	bta-miR-191	1.37e-09	854050
ENSBTAG00000019105	NPLOC4	2.43e-08	853246
ENSBTAG00000007867	STAT1	2.41e-13	853115
ENSBTAG00000035556	CDV3	7.38e-13	852267
ENSBTAG00000006422	TRIM28	8.42e-07	852256
ENSBTAG00000017196	PDIA3	2.11e-08	848299
ENSBTAG00000012778	CAPN2	7.6e-08	846752
ENSBTAG00000012265	VWF	4.82e-08	846015
ENSBTAG00000025046	ALKBH5	7.04e-11	840822
ENSBTAG00000033304	C8orf4	3.85e-05	837068
ENSBTAG00000003746	SCP2	4.47e-11	836973
ENSBTAG00000001083	ZAK	4.26e-07	836075
ENSBTAG00000010720	MIB2	6.57e-09	833078
ENSBTAG00000009479	UQCRQ	0.00391034	830258
ENSBTAG00000004256	ODC1	1.3e-07	828171
ENSBTAG00000005144	PNPLA2	3.57e-08	826506
ENSBTAG00000021226	SAR1B	5.96e-09	825763
ENSBTAG00000000215	GNB1	4.66e-13	824614
ENSBTAG00000010696	DVL1	2e-11	824424
ENSBTAG00000002182	COX17	0.0016693	822123
ENSBTAG00000002829	TCP1	3.29e-10	820906
ENSBTAG00000003667	TLN2	3.86e-05	820871
ENSBTAG00000014388	EIF3I	1.66e-05	819862
ENSBTAG00000019730	PNISR	1.34e-07	818695
ENSBTAG00000003228	RPL3	2.56e-05	816418
ENSBTAG00000019093	AMY2A	4.38e-10	812760
ENSBTAG00000004745	NAA15	4.63e-11	811258
ENSBTAG00000012490	ETFA	1.34e-06	811219
ENSBTAG00000009435	SMG5	7.92e-12	808738
ENSBTAG00000044017	MSRB3	1.03e-08	807900
ENSBTAG00000000684	ARHGEF10L	1.36e-09	805983
ENSBTAG00000003581	SETD7	1.49e-05	805237
ENSBTAG00000005793	PEA15	2.89e-10	805041
ENSBTAG00000004840	C1S	1.79e-08	801033
ENSBTAG00000006367	CTGF	2.21e-06	800959
ENSBTAG00000006101	PSMD4	1.55e-06	799398
ENSBTAG00000000746	KAT2B	6.36e-11	797775
ENSBTAG00000008103	ALDH1A1	1.92e-08	797753
ENSBTAG00000038079	C1orf21	4.6e-11	797721
ENSBTAG00000015988	MYH11	0.00708989	797397
ENSBTAG00000001246	ATP1A1	0.000947922	795879
ENSBTAG00000011689	LENG8	6.19e-07	793731
ENSBTAG00000020330	BTG1	2.57e-05	791576
ENSBTAG00000011431	GBA2	1.14e-13	791055
ENSBTAG00000014691	ARFGEF1	2.59e-09	790967
ENSBTAG00000018557	YTHDF3	2.5e-12	790888
ENSBTAG00000002734	EIF3G	7.4e-05	790351
ENSBTAG00000011786	CLUH	6.95e-12	786969
ENSBTAG00000019866	NRP1	4.76e-08	785234
ENSBTAG00000017719	AKAP6	6.49e-07	784122
	bta-miR-99a-5p	0.211153	783989
ENSBTAG00000008303	FKBP1A	2.07e-08	780112
ENSBTAG00000027316	UBE2V1	3.4e-10	779944
ENSBTAG00000011463	MID1IP1	1.17e-06	777452
ENSBTAG00000009780	GTF2I	3.07e-12	775236
ENSBTAG00000010244	CLIC5	0.000295379	773838
ENSBTAG00000015114	CALR	8.37e-05	773466
ENSBTAG00000002580	MYH14	9.44e-09	771879
ENSBTAG00000001183	KLHL33	3.25e-08	771702
ENSBTAG00000014105	SRPR	4.68e-11	771699
ENSBTAG00000003954	ASH1L	1.84e-09	768021
ENSBTAG00000001754	AHCYL2	8.26e-11	766083
ENSBTAG00000002299	SEL1L3	1.97e-08	761112
ENSBTAG00000004861	EIF3F	6.59e-07	760374
ENSBTAG00000021965	SUB1	3.1e-10	757661
ENSBTAG00000002006	THBS1	2.31e-06	756166
ENSBTAG00000006744	TMEM131	6.14e-08	755720
ENSBTAG00000012589	HSPE1	1.74e-06	754263
ENSBTAG00000002463	NDUFB5	3.92e-05	752526
ENSBTAG00000009050	ADIPOR2	1.57e-08	749944
ENSBTAG00000008013	LRRC2	8.57e-08	748453
ENSBTAG00000019443	CTDNEP1	2.23e-07	746674
ENSBTAG00000013212	COPG1	2.56e-12	746260
ENSBTAG00000031252	CD82	7.53e-07	744396
ENSBTAG00000015909	PDE8A	7.98e-09	743174
ENSBTAG00000018671	DCUN1D2	1.43e-07	742778
ENSBTAG00000011212	EIF3K	0.000395624	742146
ENSBTAG00000018261	PDHX	1.13e-11	740259
ENSBTAG00000009242	ZNF638	8.14e-11	740055
ENSBTAG00000009233	RAC1	4.77e-09	738320
ENSBTAG00000009942	PLCL2	7.09e-08	737551
ENSBTAG00000021067	ACTR1A	1.42e-12	736169
ENSBTAG00000013362	DNM2	6.09e-11	736147
ENSBTAG00000016524	RALY	3.38e-06	735436
ENSBTAG00000001609	MAP2K6	1.48e-07	735388
ENSBTAG00000006463	DLST	3.16e-10	732162
ENSBTAG00000001988	EIF3D	2.57e-05	731636
ENSBTAG00000001632	NBR1	9.05e-12	731178
ENSBTAG00000004283	PPFIBP1	2.27e-08	731051
ENSBTAG00000002378	NUCB1	1.38e-07	729488
ENSBTAG00000011215	ACTN4	9.94e-10	729261
ENSBTAG00000019267	MMP2	1.77e-07	729048
ENSBTAG00000008310	TMEM9B	5.37e-09	725882
ENSBTAG00000012509	DYRK1B	1.83e-06	724175
ENSBTAG00000001511	BCL6	5.26e-06	720551
ENSBTAG00000046218	KLF11	2.54e-09	718623
ENSBTAG00000025853	HOMER1	1.12e-06	718009
ENSBTAG00000014302	TOMM70A	2.18e-12	715223
ENSBTAG00000015798	UCKL1	1.45e-05	711380
ENSBTAG00000000607	ABCF2	9.55e-08	703381
ENSBTAG00000017710	ECHS1	4.64e-06	701930
ENSBTAG00000038462	TMEM182	9.49e-09	698891
ENSBTAG00000006898	EPRS	2.34e-10	697475
ENSBTAG00000007520	Mapre2	1.19e-05	696955
ENSBTAG00000033015	FAHD1	4.86e-05	696938
	bta-miR-186	2.56e-10	696873
ENSBTAG00000003536	MARCH6	2.19e-10	695598
ENSBTAG00000024603	NCOR2	2.96e-05	694640
ENSBTAG00000003307	IMMT	4.41e-11	693541
ENSBTAG00000004014	FBLN2	5.65e-07	691467
ENSBTAG00000001356	USP38	3.35e-08	691181
ENSBTAG00000006724	PPP1R2	2.12e-09	690805
ENSBTAG00000000979	SMIM19	1.9e-11	689341
ENSBTAG00000003519	NOL3	0.00077651	688846
ENSBTAG00000019851	PPP2R1A	1.35e-06	687178
ENSBTAG00000003642	PRDX1	3.1e-06	686558
ENSBTAG00000018153	NRBP1	2.22e-11	686186
ENSBTAG00000008195	PHKG1	1.37e-06	681533
ENSBTAG00000010790	EIF3L	1.3e-08	681134
ENSBTAG00000018127	PPM1A	3.95e-11	678346
ENSBTAG00000011483	SCARF1	2.64e-05	676950
ENSBTAG00000013347	DMPK	1.45e-05	673704
ENSBTAG00000015704	TMCO3	8.82e-06	671963
ENSBTAG00000024958	FAM214A	4.32e-10	670362
ENSBTAG00000018425	PSMD7	4.69e-07	670287
ENSBTAG00000015016	CALCOCO1	3.99e-13	669756
ENSBTAG00000011333	CLASP2	1.21e-08	669213
ENSBTAG00000016846	YWHAB	4.85e-12	668034
ENSBTAG00000000941	PLEKHB2	4e-12	667397
ENSBTAG00000016368	LRPPRC	1.22e-10	667144
ENSBTAG00000006325	NUDCD3	1.09e-07	666138
ENSBTAG00000000855	NXN	8.89e-12	665600
	bta-miR-100	0.784134	665419
ENSBTAG00000015980	FASN	0.00947461	661846
ENSBTAG00000019366	POLR2B	4.82e-15	659756
ENSBTAG00000033422	HHATL	2.48e-05	659030
ENSBTAG00000014766	SRSF1	1.68e-11	657021
ENSBTAG00000017426	PDCD6IP	9.59e-15	655141
ENSBTAG00000010645	HLA-DRA	8.45e-06	654743
	bta-miR-127	3.36e-07	652438
ENSBTAG00000033662	NCKAP1	6.64e-09	650391
ENSBTAG00000005808	TMEM14C	6.04e-05	650246
ENSBTAG00000016313	ECH1	9.72e-06	649626
ENSBTAG00000019427	KIAA0232	8.45e-10	647835
ENSBTAG00000018483	NDUFS3	7.74e-05	647350
ENSBTAG00000011547	KBTBD12	0.00635568	647186
ENSBTAG00000007474	EIF3B	9.93e-11	645720
ENSBTAG00000016724	NPEPL1	1.02e-05	637191
ENSBTAG00000010386	ARPC2	4.2e-08	635815
ENSBTAG00000021140	RMND5A	8.2e-07	635458
ENSBTAG00000035083	ATXN7L3B	2.51e-14	631371
ENSBTAG00000010760	REV3L	3.65e-08	630762
ENSBTAG00000014284	ALPK2	0.000181427	630651
ENSBTAG00000002191	RRP12	5.15e-10	630579
ENSBTAG00000009047	YPEL3	2.9e-06	629493
ENSBTAG00000008421	SCRIB	7.65e-12	628775
ENSBTAG00000000371	DIS3L	9.4e-11	628749
ENSBTAG00000007689	LPIN1	0.00244868	627897
ENSBTAG00000040338	OBSL1	1.03e-09	626595
ENSBTAG00000000539	LRRC28	1.59e-05	623293
ENSBTAG00000011415	ETF1	1.71e-09	622171
ENSBTAG00000015962	MMADHC	2.24e-07	620609
ENSBTAG00000020641	PSMA5	2.67e-06	614028
ENSBTAG00000046526	ISCA1	6.38e-12	613920
ENSBTAG00000003949	RBM39	4.85e-12	613100
ENSBTAG00000013749	RHOQ	2.33e-08	612845
ENSBTAG00000001030	MTMR3	6.21e-14	609118
ENSBTAG00000015177	PRSS23	1.63e-07	607517
ENSBTAG00000014931	MLF2	3.42e-06	603475
ENSBTAG00000011406	TESK1	2.73e-07	600477
ENSBTAG00000010204	PCMT1	3.81e-07	600352
ENSBTAG00000001865	SGCG	2.28e-08	600145
ENSBTAG00000009915	AP2A2	2.1e-10	600057
ENSBTAG00000008621	PRKAR1A	2.72e-10	597094
ENSBTAG00000016990	USP24	7.25e-08	596313
ENSBTAG00000021569	DDB1	8.91e-16	595166
ENSBTAG00000016170	KCNJ11	6.51e-06	594645
ENSBTAG00000010659	CUX1	1.96e-10	594393
ENSBTAG00000011943	TPR	1.88e-10	594189
ENSBTAG00000001933	PPP2R4	1.26e-05	591234
ENSBTAG00000019995	C11orf73	0.000584403	590751
ENSBTAG00000020342	MYOC	6.2e-09	589545
ENSBTAG00000001700	CDC42	2.2e-12	589072
ENSBTAG00000034373	CDH13	2.92e-07	588766
ENSBTAG00000006330	RBM5	5.48e-11	587537
ENSBTAG00000025666	RPS29	0.00177	587262
ENSBTAG00000027932	BIRC6	3.03e-09	586283
ENSBTAG00000016266	SDHD	3.5e-09	584897
ENSBTAG00000006395	TUBGCP2	9.69e-08	584105
ENSBTAG00000030435	PNRC2	9.12e-12	583444
ENSBTAG00000019216	TUFM	4.22e-08	582060
ENSBTAG00000021523	STAT3	1.63e-11	581907
ENSBTAG00000004041	ANKRD10	0.00696031	581904
ENSBTAG00000010619	PPP3R1	3.91e-08	581534
ENSBTAG00000016240	RNF157	3.38e-07	580439
ENSBTAG00000011902	WASH1	0.000132896	578631
ENSBTAG00000010395	DOCK9	1.22e-11	578356
ENSBTAG00000018824	MIA3	1.97e-13	577320
ENSBTAG00000003935	TMBIM1	4.62e-09	576133
ENSBTAG00000007131	GADL1	5.6e-07	572640
ENSBTAG00000003577	GSPT1	7.25e-07	570932
ENSBTAG00000019813	ADIPOQ	0.0196127	569145
ENSBTAG00000008817	LAMA4	1.22e-08	568895
ENSBTAG00000026403	CREBBP	7.61e-13	568802
ENSBTAG00000033221	CCDC152	0.0118541	567620
ENSBTAG00000003882	EMC3	1.85e-08	567281
ENSBTAG00000002049	HADH	7e-06	566815
ENSBTAG00000002783	PCYOX1	1.33e-09	565430
ENSBTAG00000015188	KLF6	8.14e-05	561811
ENSBTAG00000020541	PYURF	5.02e-11	560740
ENSBTAG00000017992	CD164	3.97e-09	559599
ENSBTAG00000012293	SPAG9	5.75e-11	559327
ENSBTAG00000013166	SMYD2	5.13e-07	558983
ENSBTAG00000001144	NAA20	6.41e-09	558477
ENSBTAG00000010232	Ndufs5	0.000536591	557766
ENSBTAG00000004242	ARPC1A	2.64e-08	557669
ENSBTAG00000008716	SSB	4.97e-13	557263
ENSBTAG00000014943	KDM5C	1.9e-11	557255
ENSBTAG00000001745	LUM	9.26e-06	555787
ENSBTAG00000016508	CTDSP2	2.24e-13	554501
ENSBTAG00000008755	MARCH7	1.93e-09	551718
ENSBTAG00000015169	UBXN4	2.67e-14	551697
ENSBTAG00000005967	UBR2	4.18e-08	550618
ENSBTAG00000000191	SLC25A20	2.65e-07	549883
ENSBTAG00000000359	EIF3J	9.97e-11	549838
ENSBTAG00000010073	FLOT2	1.92e-07	549102
ENSBTAG00000009279	TNKS2	2.64e-10	548578
ENSBTAG00000017639	RPS6KA3	1.83e-06	548200
ENSBTAG00000012703	GLO1	5.85e-07	547962
ENSBTAG00000006852	ACYP2	2.12e-05	547902
ENSBTAG00000005469	CCAR2	2.12e-11	547672
ENSBTAG00000020087	CAMK2A	2.87e-05	546608
ENSBTAG00000018633	RABAC1	0.00356668	546501
ENSBTAG00000019725	UBE4A	1.24e-08	545495
ENSBTAG00000016679	ETFDH	9.59e-13	543602
ENSBTAG00000030209	ARHGDIA	5.13e-09	543171
ENSBTAG00000020776	POLR2E	2.71e-05	542401
ENSBTAG00000004279	RHOA	1.06e-07	542177
ENSBTAG00000034978	FAM168B	1.1e-15	541894
ENSBTAG00000020547	BCAP31	0.0010973	541285
ENSBTAG00000007454	RPL10	4.71e-05	541259
ENSBTAG00000016048	CPT1B	7e-07	541206
ENSBTAG00000002948	SETD2	1.85e-11	540133
ENSBTAG00000001036	HIBADH	2.84e-09	539751
ENSBTAG00000025320	AKAP1	1.46e-07	539165
ENSBTAG00000016281	PREP	8.23e-11	538960
ENSBTAG00000007540	GLUD1	4.19e-13	538633
ENSBTAG00000014991	PARD3	2.89e-08	537682
ENSBTAG00000006104	SNU13	1.59e-05	537285
ENSBTAG00000012620	FAM134A	5.42e-09	536489
ENSBTAG00000011571	ACIN1	1.89e-13	535549
ENSBTAG00000003100	SMTN	2.61e-06	535431
ENSBTAG00000018973	COPS3	2.54e-10	534633
ENSBTAG00000005355	BAG2	1.54e-05	534380
ENSBTAG00000010193	RAB7A	3.08e-09	533646
ENSBTAG00000019255	NFE2L2	9.82e-15	532282
ENSBTAG00000016896	HERPUD1	7.91e-09	532038
ENSBTAG00000019156	CCT2	8.86e-08	531947
ENSBTAG00000013579	SARAF	2.13e-07	531944
ENSBTAG00000009689	RWDD1	0.000543021	531880
ENSBTAG00000001146	HIVEP2	4.47e-07	531653
ENSBTAG00000003927	AAMP	5.42e-07	530801
ENSBTAG00000018897	PSMD11	7.48e-11	530592
ENSBTAG00000018631	SAP18	1.6e-09	528940
ENSBTAG00000000797	MRPL9	1.74e-06	528899
ENSBTAG00000002784	COPS5	8.25e-09	528518
ENSBTAG00000020795	RPS21	0.00158375	525081
ENSBTAG00000014471	PALM2-AKAP2	1.85e-08	524628
ENSBTAG00000016267	SERPING1	8.6e-06	524350
ENSBTAG00000000440	HSPB2	3.38e-05	523014
ENSBTAG00000021746	ANXA5	5.27e-09	522647
ENSBTAG00000002510	HNRNPUL2	1.65e-09	522266
ENSBTAG00000019998	HAGH	0.000659201	522187
ENSBTAG00000010989	PIK3R1	7.04e-06	521400
ENSBTAG00000005090	TMEM2	1.74e-09	519969
ENSBTAG00000016762	SLC25A12	2.97e-09	519961
ENSBTAG00000018622	PCBP4	9.82e-11	519907
ENSBTAG00000013664	FILIP1L	0.000295296	517692
ENSBTAG00000017379	GCN1	3.5e-11	515289
ENSBTAG00000006927	ABCF1	1.84e-09	514832
ENSBTAG00000015509	NAMPT	6.16e-07	513213
ENSBTAG00000021341	BTBD1	3.45e-09	512829
ENSBTAG00000020061	KCNJ12	5.8e-06	510437
ENSBTAG00000009547	ZDHHC4	4.3e-06	510236
ENSBTAG00000020968	MPC2	5.84e-06	508407
ENSBTAG00000002226	FBXO31	2.08e-09	508073
ENSBTAG00000020940	ANXA11	1.97e-13	505560
ENSBTAG00000010156	TPT1	4.59e-06	505480
ENSBTAG00000002971	CUTC	7.31e-06	504802
ENSBTAG00000015296	PTPRB	2.93e-06	504521
ENSBTAG00000015806	OAZ2	1.06e-08	504240
ENSBTAG00000001856	POLR2C	2.2e-12	503797
ENSBTAG00000003741	NEURL1	2.7e-09	502007
ENSBTAG00000012741	CCPG1	1.67e-10	501578
ENSBTAG00000043961	MPDZ	3.97e-07	501410
ENSBTAG00000008114	CD99	2.39e-06	500854
ENSBTAG00000014401	SORBS3	0.000136792	498477
ENSBTAG00000007963	KIDINS220	6.35e-10	497159
ENSBTAG00000003067	PSMB7	5.48e-06	496881
ENSBTAG00000008186	UBXN6	0.000828584	495786
ENSBTAG00000021176	CRISPLD2	2.73e-06	495765
ENSBTAG00000007303	RAD21	4.67e-12	495016
ENSBTAG00000013123	PHB2	2.23e-05	494289
ENSBTAG00000003418	MSN	2.99e-06	490912
ENSBTAG00000014024	POMP	4.79e-07	489245
ENSBTAG00000016775	SLC27A1	1.4e-07	488614
ENSBTAG00000008736	CUL1	1.22e-13	487612
ENSBTAG00000000385	ZBTB18	1.28e-10	485114
ENSBTAG00000019603	LDHB	1.19e-05	484992
ENSBTAG00000020928	ADPRHL1	6.32e-06	484895
ENSBTAG00000021392	DCAF11	5.02e-13	483856
ENSBTAG00000021953	LARGE	4.3e-05	482565
ENSBTAG00000009995	CPEB4	1.83e-08	481641
ENSBTAG00000020026	C1orf43	7.37e-08	481313
ENSBTAG00000019565	NCOA4	6.36e-10	480161
ENSBTAG00000015611	TBC1D9B	1.01e-13	479914
ENSBTAG00000009351	ATXN10	3.27e-10	479050
ENSBTAG00000019298	STRADB	8.48e-05	478852
ENSBTAG00000009641	MTHFD1	5.49e-09	478799
ENSBTAG00000009863	BHLHE40	7.79e-06	478488
ENSBTAG00000007662	HSPA5	2.48e-05	477115
ENSBTAG00000016596	PFDN1	0.000747343	476772
ENSBTAG00000008443	LARP1	4.74e-11	476598
ENSBTAG00000009106	EIF2A	1.15e-13	476185
ENSBTAG00000026993	TMBIM4	2.71e-05	474990
ENSBTAG00000008432	NUP98	3.44e-12	474746
ENSBTAG00000001553	HNRNPA1	7.42e-13	474109
ENSBTAG00000018729	SPEN	5.91e-11	473682
ENSBTAG00000017035	USF2	8.97e-09	472945
ENSBTAG00000014820	OXA1L	1.37e-11	472906
ENSBTAG00000008001	NUCKS1	2e-10	472456
ENSBTAG00000002804	PDGFRB	9.26e-12	472344
ENSBTAG00000011173	FAM189A2	1.57e-08	472088
ENSBTAG00000016683	NFKBIA	7.5e-08	469919
ENSBTAG00000010745	THRA	2.83e-11	467831
ENSBTAG00000001107	CACYBP	5.8e-08	467250
ENSBTAG00000017755	Ewsr1	2.26e-10	466726
ENSBTAG00000021857	ARHGAP21	9.23e-08	465924
ENSBTAG00000010389	STBD1	8.47e-07	465814
ENSBTAG00000020701	MEF2C	5.9e-07	464781
ENSBTAG00000037526	FABP4	0.0293196	464395
ENSBTAG00000005757	Fus	8.47e-06	464115
ENSBTAG00000011198	PPP1CC	2.41e-12	464006
ENSBTAG00000011351	TMEM259	2.76e-11	463654
ENSBTAG00000013860	GADD45A	0.0120479	463137
ENSBTAG00000008172	EGLN3	1.17e-07	462206
ENSBTAG00000010976	KANK1	4.21e-10	461923
ENSBTAG00000001212	SSR2	4.86e-05	461718
ENSBTAG00000006564	PSMA1	2.83e-06	461372
ENSBTAG00000010513	GPS2	1.23e-08	460972
ENSBTAG00000002778	SF3B2	1.04e-11	460612
ENSBTAG00000023002	JPH2	6.78e-05	459061
ENSBTAG00000010664	PRKCQ	3.93e-14	458872
ENSBTAG00000021845	STRN3	1.26e-12	457886
ENSBTAG00000018979	PUM1	3.43e-12	457794
ENSBTAG00000012653	CAMK2B	3.46e-13	457413
ENSBTAG00000009584	PPP6R3	8.29e-13	456475
ENSBTAG00000013627	HNRNPAB	1.05e-09	455084
ENSBTAG00000019803	POLR3K	0.000403097	453717
ENSBTAG00000004349	DAZAP2	4.84e-13	452739
ENSBTAG00000004193	VEZF1	3.7e-12	452480
ENSBTAG00000005807	MICU1	3.93e-11	452350
ENSBTAG00000019822	TPPP3	9.77e-07	452279
ENSBTAG00000002279	LUC7L3	8.44e-09	451541
ENSBTAG00000007152	OS9	4.65e-11	451483
ENSBTAG00000011694	TIMM23	3.91e-07	451402
ENSBTAG00000017086	GRB10	2.54e-08	451205
ENSBTAG00000004531	CCT4	4.1e-08	450531
ENSBTAG00000015920	TMEM147	0.000568498	450461
ENSBTAG00000001888	MED13L	9.1e-11	450394
ENSBTAG00000012178	NR1D1	6.37e-06	450112
ENSBTAG00000012244	TUBA1B	1.17e-05	449776
ENSBTAG00000018152	MYADM	1.14e-05	447521
ENSBTAG00000020783	MAPK14	2.68e-15	447241
ENSBTAG00000010792	SEH1L	2.81e-12	446727
ENSBTAG00000008350	KLHL21	1.6e-09	445692
ENSBTAG00000002863	ACAA2	6.64e-09	445495
ENSBTAG00000000706	ADAMTS1	1.79e-06	444671
ENSBTAG00000017834	PRELP	8.53e-06	443241
ENSBTAG00000006755	C11orf58	1.26e-09	442835
ENSBTAG00000011500	CASQ2	0.0227598	442354
ENSBTAG00000001154	DGAT2	0.00360803	441885
ENSBTAG00000023377	SH3BP5	2.94e-07	441804
ENSBTAG00000007447	NUDT4	4.61e-06	440351
ENSBTAG00000011837	ASNA1	0.000138313	440248
ENSBTAG00000009190	SLC2A4	0.00134309	438704
ENSBTAG00000008251	SNRPN	1.34e-05	437847
ENSBTAG00000013916	HERC2	2.69e-10	437133
ENSBTAG00000018905	MAN2A2	1.37e-11	437024
ENSBTAG00000020079	MAP3K4	9.57e-11	436839
ENSBTAG00000002236	TRPC4AP	8.59e-14	436624
ENSBTAG00000017450	KLHL24	2.3e-07	436552
ENSBTAG00000025277	ABHD17A	5.43e-05	436284
ENSBTAG00000006526	BCL2L1	1.97e-06	435956
ENSBTAG00000020775	FIBP	0.00094417	435451
ENSBTAG00000006250	CASC3	8.56e-18	434995
ENSBTAG00000013917	SRCAP	5.36e-12	432989
ENSBTAG00000010649	MEF2A	5.16e-07	432817
ENSBTAG00000026886	C14orf2	4.75e-05	431271
ENSBTAG00000019274	ATIC	6.88e-11	430537
ENSBTAG00000001353	PMPCA	3.32e-09	430374
ENSBTAG00000001657	PICALM	2.89e-12	430374
ENSBTAG00000019217	KIF13A	1.88e-08	430111
ENSBTAG00000018263	WAC	4.1e-11	427832
ENSBTAG00000021455	CFL1	8.89e-06	427521
ENSBTAG00000015450	CPEB3	2.33e-08	427202
ENSBTAG00000013589	CHMP3	7.13e-05	425697
ENSBTAG00000004112	GAMT	0.00106192	425076
ENSBTAG00000016532	MAPKAPK3	2.66e-06	423851
ENSBTAG00000007484	ACADS	2.71e-06	423153
ENSBTAG00000016199	CLINT1	1.13e-06	422659
ENSBTAG00000012991	PRUNE2	0.0040996	422378
ENSBTAG00000018945	AMOTL1	5.34e-07	422146
ENSBTAG00000030529	FAM53C	2.09e-12	421738
ENSBTAG00000004933	KLHDC2	4.27e-13	421493
ENSBTAG00000020528	PCOLCE	2.16e-07	420589
ENSBTAG00000007685	PSMB1	1.29e-05	420354
ENSBTAG00000017970	ZYX	1.41e-09	419914
ENSBTAG00000011473	MYL9	9.87e-05	418848
ENSBTAG00000000754	PPP2R5A	4.33e-14	418579
ENSBTAG00000012852	DICER1	5.55e-10	418372
ENSBTAG00000007767	TBX15	1.07e-07	417958
ENSBTAG00000001081	PALLD	5.79e-07	417154
ENSBTAG00000013011	PLAA	6.74e-08	416860
ENSBTAG00000000310	MFAP5	0.000289247	416126
ENSBTAG00000019164	RHOBTB1	4.96e-11	413353
ENSBTAG00000000375	SSRP1	4.13e-10	413097
ENSBTAG00000004552	PBXIP1	2.15e-10	412803
ENSBTAG00000018828	ATN1	8.15e-10	412438
ENSBTAG00000019025	NDUFA11	0.000378698	412201
ENSBTAG00000019574	MAPK12	0.000100938	411998
ENSBTAG00000023487	COX6B1	0.00432438	411751
ENSBTAG00000021970	EYA4	2.96e-08	411382
ENSBTAG00000006904	TNS2	2.56e-10	409238
ENSBTAG00000008003	SMG7	1.33e-13	408554
ENSBTAG00000047330	FABP5	2.28e-06	406559
ENSBTAG00000015034	IK	5.93e-13	404827
ENSBTAG00000021232	TPD52L2	1.99e-11	404037
ENSBTAG00000011319	SLTM	8.97e-13	403842
ENSBTAG00000005957	CSE1L	2.54e-12	403721
ENSBTAG00000004368	NFATC3	1.39e-08	402187
ENSBTAG00000006531	DIP2C	2.17e-10	399899
ENSBTAG00000025964	MAST4	1.19e-08	399844
ENSBTAG00000005760	TBC1D4	8.01e-09	399164
ENSBTAG00000019857	OTUD4	2.08e-09	398739
ENSBTAG00000021843	UBQLN2	2.73e-09	398505
ENSBTAG00000005714	ACTC1	0.985552	397639
ENSBTAG00000011831	SPPL2A	1.84e-08	397212
ENSBTAG00000006296	VMA21	1.26e-06	397036
ENSBTAG00000008040	SPG20	1.84e-08	396504
	bta-miR-423-5p	0.14246	395907
ENSBTAG00000011011	SSH2	2.11e-08	395854
ENSBTAG00000000162	ANAPC16	1.94e-06	394540
ENSBTAG00000015107	SLC16A1	0.000376604	394403
ENSBTAG00000021798	ERBB2	4.51e-12	393637
ENSBTAG00000006919	SMAD4	4.87e-11	392902
ENSBTAG00000007802	BCLAF1	5.49e-10	392394
ENSBTAG00000008548	FAM98A	4.08e-14	391023
ENSBTAG00000015090	SGTA	7.83e-11	390707
ENSBTAG00000019944	METAP2	3.05e-12	390447
ENSBTAG00000011388	STOML2	1.05e-06	390096
ENSBTAG00000038316	GPATCH8	1.8e-06	389887
ENSBTAG00000011917	GPAM	0.000755113	389033
ENSBTAG00000020619	PKD1	2.14e-08	388310
ENSBTAG00000005249	RNF14	4.57e-12	388082
ENSBTAG00000014855	MICAL2	0.000410433	388068
ENSBTAG00000020106	AP2M1	6.82e-11	387491
ENSBTAG00000034493	LOC294154	1.67e-07	387240
ENSBTAG00000000203	ATP6V1G1	9.5e-08	386684
ENSBTAG00000015066	LANCL1	6.89e-08	385012
ENSBTAG00000006391	NDUFAB1	0.000200704	384953
ENSBTAG00000021394	FITM1	0.00126086	384897
ENSBTAG00000000562	TOMM20	5.98e-05	384748
ENSBTAG00000034689	ZNRF1	1.25e-07	383594
ENSBTAG00000009727	ADIPOR1	3.83e-08	383003
ENSBTAG00000018310	SETD3	2.42e-10	382050
ENSBTAG00000013757	CTCF	1.29e-13	381066
ENSBTAG00000020105	AQP7	1.37e-05	381014
ENSBTAG00000001821	PRRC2C	7.63e-10	380903
ENSBTAG00000009182	CLCN1	2.37e-08	380738
ENSBTAG00000016298	TM9SF3	9.97e-11	378812
ENSBTAG00000004237	BTC	1.66e-08	378770
ENSBTAG00000016254	HDAC5	1.15e-08	378632
ENSBTAG00000002791	SEC24C	1.73e-15	377921
ENSBTAG00000006550	GABARAPL2	1.25e-06	376284
ENSBTAG00000005907	NDUFB6	0.000483139	375264
ENSBTAG00000012124	GPBP1	1.17e-13	375209
ENSBTAG00000030333	AOC3	2.03e-06	375092
ENSBTAG00000002415	TSPAN3	0.000160614	374927
ENSBTAG00000003718	HACL1	0.000871425	374756
ENSBTAG00000003728	NDUFS4	0.000172467	374480
ENSBTAG00000002014	SNX1	8.73e-12	374395
	bta-miR-126-5p	2.16e-07	373867
ENSBTAG00000045957	SAMM50	5.1e-06	373850
ENSBTAG00000004230	AIMP1	1.09e-06	373736
ENSBTAG00000021467	IGFBP6	0.00433366	373549
ENSBTAG00000003585	CD47	7.04e-11	372280
ENSBTAG00000013866	RPS27	0.000188695	371509
ENSBTAG00000012987	ULK1	8.95e-11	371256
ENSBTAG00000014874	FYTTD1	9.28e-10	370273
ENSBTAG00000008935	PFDN5	0.000311542	369619
ENSBTAG00000010504	TBRG4	1.7e-07	369050
ENSBTAG00000013390	PSMB6	0.000260742	368214
ENSBTAG00000017299	KLC1	1.05e-15	367242
ENSBTAG00000012545	CASC4	1.66e-11	366771
ENSBTAG00000011317	GOLGA2	1.27e-14	366386
ENSBTAG00000002755	ANKRD12	2.11e-08	365148
ENSBTAG00000014261	TARS	1.65e-13	362909
ENSBTAG00000038652	APOL3	6.28e-06	362380
ENSBTAG00000011396	HNRNPC	1.96e-12	361648
ENSBTAG00000030520	PROB1	8.52e-07	360921
ENSBTAG00000020787	PIK3R4	5.66e-11	360722
ENSBTAG00000011765	GABARAPL1	6.65e-06	360636
ENSBTAG00000005631	VARS	0.000127708	360251
ENSBTAG00000003530	DDX31	4.02e-15	360197
ENSBTAG00000006646	PRMT1	2.78e-07	360024
ENSBTAG00000019780	USP5	9.47e-11	359933
ENSBTAG00000012432	FDFT1	2.69e-08	359731
ENSBTAG00000009508	SMDT1	0.00107168	359708
ENSBTAG00000015181	EPM2A	1.53e-10	359651
ENSBTAG00000005441	ZMAT2	6.02e-10	359003
ENSBTAG00000007648	NET1	3.78e-11	358726
ENSBTAG00000004992	TNPO3	2.4e-11	357953
ENSBTAG00000011930	DDX54	5.05e-07	357204
ENSBTAG00000006017	NFKB2	0.00276267	356969
ENSBTAG00000014726	VAMP3	6.8e-12	356252
ENSBTAG00000008054	ZNF706	2.13e-07	355939
ENSBTAG00000000642	INTS1	1.37e-12	354484
ENSBTAG00000044126	SNTB1	1.81e-07	354397
ENSBTAG00000009959	SLC6A8	9.95e-10	354180
ENSBTAG00000019180	AP2A1	2.69e-09	353957
ENSBTAG00000046024	PPP3CB	6.77e-11	353010
ENSBTAG00000030670	PCNT	1.68e-10	352930
	bta-miR-151-5p	8.29e-11	352897
ENSBTAG00000003395	ZRANB1	3.1e-11	352533
ENSBTAG00000003205	RPL35	0.007236	351670
ENSBTAG00000002880	SORBS1	1.21e-06	350782
ENSBTAG00000017636	AKT1	1.13e-09	350666
ENSBTAG00000030587	LASP1	4.51e-06	350232
ENSBTAG00000005197	BAZ1B	1.26e-15	350098
ENSBTAG00000017889	CCT5	1.25e-07	347897
ENSBTAG00000000492	ASNSD1	3.81e-11	347625
ENSBTAG00000019680	ZYG11B	3.38e-08	347552
ENSBTAG00000026909	NCL	3.07e-13	347073
ENSBTAG00000010709	DLAT	2.78e-07	346690
ENSBTAG00000000630	LSM14A	1.24e-18	346205
ENSBTAG00000004679	WARS	2.35e-09	346172
ENSBTAG00000008082	CEP350	2.95e-08	345900
ENSBTAG00000011626	ATP2C1	5.75e-10	345675
ENSBTAG00000035254	CYHR1	1.49e-05	344482
ENSBTAG00000009334	NDUFA5	2.94e-06	344112
ENSBTAG00000003764	AKIRIN2	3.01e-09	343941
ENSBTAG00000006838	AIFM1	8.84e-11	343729
ENSBTAG00000048314	ZFAND6	2.5e-07	342769
ENSBTAG00000021377	S100A14	0.00408344	342501
ENSBTAG00000006771	FRY	6.36e-10	341929
ENSBTAG00000012882	CUL5	1.82e-08	341776
ENSBTAG00000004553	TPM4	9.55e-05	341661
ENSBTAG00000011824	OGN	8.59e-08	341481
ENSBTAG00000007537	PEX19	2e-10	341017
ENSBTAG00000009665	UTRN	3.62e-07	340779
ENSBTAG00000003275	ANK1	1.55e-06	340625
ENSBTAG00000011266	ZBTB16	7.72e-06	340282
ENSBTAG00000001810	SCAF11	2.21e-09	339005
ENSBTAG00000011918	BLOC1S1	0.00148261	338171
ENSBTAG00000003877	ZCCHC24	1.39e-10	337421
ENSBTAG00000039573	RABL6	1.4e-10	336965
ENSBTAG00000003058	ADRM1	5.54e-06	336958
ENSBTAG00000001795	LONP1	9.93e-09	336615
ENSBTAG00000020922	UPF1	1.68e-13	335642
ENSBTAG00000010526	Ppap2a	3.15e-14	335371
ENSBTAG00000010206	UAP1	7.3e-14	335117
ENSBTAG00000006056	HEXIM1	8.34e-12	334761
ENSBTAG00000012749	CUL7	2.2e-14	334462
ENSBTAG00000012088	FBLN1	3.01e-07	334249
ENSBTAG00000007173	PDGFRA	1.33e-09	333461
ENSBTAG00000020911	FNBP4	2.68e-07	333307
ENSBTAG00000045877	TSC22D3	3.23e-08	333250
ENSBTAG00000016806	PAFAH1B1	7.8e-13	332457
ENSBTAG00000016827	RGL2	5.05e-12	332282
ENSBTAG00000015648	DNAJC21	1.81e-09	332104
ENSBTAG00000021128	ADD1	1.48e-10	331906
ENSBTAG00000014648	RPN2	2.62e-12	330721
ENSBTAG00000011760	MRPL14	0.00038964	329654
ENSBTAG00000017512	MAPT	2.94e-10	329520
ENSBTAG00000037493	PUF60	1.41e-07	328355
ENSBTAG00000002808	PSMA3	6.91e-08	327657
ENSBTAG00000009036	SUPT6H	1.75e-13	327380
ENSBTAG00000001400	AKT2	8.35e-13	327222
ENSBTAG00000010422	MDM2	7.96e-09	326730
ENSBTAG00000013953	CALD1	1.06e-08	325538
	bta-miR-133b	3.56e-11	325502
ENSBTAG00000014966	PLXNB2	1.04e-11	325037
ENSBTAG00000013013	GMPS	1.72e-08	324531
ENSBTAG00000002423	PSMD12	1.81e-11	323915
ENSBTAG00000016988	PIN1	9.58e-05	323646
ENSBTAG00000005191	RPN1	1.35e-09	323334
ENSBTAG00000017999	TNRC6A	2.96e-10	323244
ENSBTAG00000014904	SIRT5	1.12e-06	323183
ENSBTAG00000019065	EEPD1	6.9e-09	322953
ENSBTAG00000020504	CDK2AP1	7.82e-07	322570
ENSBTAG00000005869	SENP6	1.74e-09	322099
ENSBTAG00000010467	SUPT5H	2.06e-13	321853
ENSBTAG00000003115	KBTBD2	3.58e-11	320980
ENSBTAG00000002452	ASCC2	1.19e-11	320740
ENSBTAG00000026819	HDAC7	1.72e-07	320684
ENSBTAG00000005412	NEDD4L	1.79e-09	320661
ENSBTAG00000002830	U2AF2	8.4e-13	320407
ENSBTAG00000002068	TAGLN2	4.97e-06	320174
ENSBTAG00000013981	SPTSSA	3.53e-07	319791
ENSBTAG00000019832	TGFBR2	2.11e-09	319216
ENSBTAG00000013387	CHMP4B	1.06e-07	319077
ENSBTAG00000002045	PSMD13	4.75e-08	317861
	bta-miR-24-3p	3.13e-11	317753
ENSBTAG00000039335	ARRDC2	9e-06	317586
ENSBTAG00000003279	NDUFA10	1.72e-08	317109
ENSBTAG00000015438	Rrbp1	3.63e-07	315155
ENSBTAG00000043971	NOTCH3	7.12e-09	314877
ENSBTAG00000012387	PAM	1.53e-10	314245
ENSBTAG00000021211	DPT	5.45e-05	314061
ENSBTAG00000005854	COPS8	4.45e-10	313788
ENSBTAG00000000696	ILK	9.56e-09	313464
ENSBTAG00000006876	PMPCB	1.23e-07	312058
ENSBTAG00000005524	HBP1	2.09e-12	311310
ENSBTAG00000012975	VDAC2	2.05e-07	311178
ENSBTAG00000031363	AES	2.95e-11	311104
ENSBTAG00000018711	DENND4B	1.92e-16	310926
ENSBTAG00000017656	ST3GAL3	5.45e-07	310375
ENSBTAG00000015277	PCF11	7.59e-07	310221
ENSBTAG00000016612	NEK9	1.7e-11	310066
ENSBTAG00000010383	YTHDF1	2.83e-08	309965
ENSBTAG00000019883	IST1	4.7e-13	309191
ENSBTAG00000005730	AGPAT6	1.07e-09	309064
ENSBTAG00000019494	RPL10A	0.000188546	308978
ENSBTAG00000014001	MAP1A	0.0118541	308480
ENSBTAG00000014079	GIGYF2	1.88e-12	308091
ENSBTAG00000002196	TCEB1	3.13e-08	308059
ENSBTAG00000016006	ANKRD11	8.01e-13	307950
ENSBTAG00000009578	PTK2	4.34e-15	307850
ENSBTAG00000005012	HSPH1	1.19e-05	306259
ENSBTAG00000020389	TPP2	1.63e-11	306010
ENSBTAG00000021581	FHOD3	0.00414675	305306
ENSBTAG00000012355	RNF220	2.13e-10	304616
ENSBTAG00000014610	GPAA1	1.64e-06	304338
ENSBTAG00000013084	NAPA	5.01e-07	304188
ENSBTAG00000019525	PPP3CB	1.09e-07	304108
ENSBTAG00000019536	CRBN	6.42e-13	304064
ENSBTAG00000002721	ZCCHC11	7.32e-09	303536
ENSBTAG00000002902	ANO6	8.31e-06	302375
ENSBTAG00000020796	UBE2D1	1.97e-09	301801
ENSBTAG00000012146	PPP1CA	8e-07	300604
ENSBTAG00000008182	FOSB	0.000587011	300433
ENSBTAG00000023600	APOD	9.63e-07	300272
ENSBTAG00000007123	ENSA	1.01e-11	300193
ENSBTAG00000016080	VPS13D	2.14e-10	299870
ENSBTAG00000011656	PRPF6	1.27e-11	299629
ENSBTAG00000016026	PCOLCE2	0.000129754	298968
ENSBTAG00000006533	NSFL1C	3.84e-08	298904
ENSBTAG00000024889	HSBP1	5.33e-12	297891
ENSBTAG00000013528	CHMP7	1.61e-13	297299
ENSBTAG00000002267	ANKRD40	7.41e-12	297039
ENSBTAG00000002820	RBBP7	6.08e-16	296667
ENSBTAG00000004879	FOXO4	1.79e-13	296622
ENSBTAG00000010321	TTC1	7.93e-09	296329
ENSBTAG00000013322	POMGNT1	1.66e-10	296058
ENSBTAG00000016328	SFPQ	4.62e-10	296043
ENSBTAG00000000782	KDR	1.42e-06	295748
ENSBTAG00000010899	TIMP2	6.37e-07	295608
ENSBTAG00000009228	SRP68	2.19e-09	295367
ENSBTAG00000013454	TAB2	6.43e-09	293426
ENSBTAG00000016599	MRPL53	3e-11	293288
ENSBTAG00000014238	ATP6V1E1	1.12e-08	292512
ENSBTAG00000016378	LRP10	4.65e-09	291804
ENSBTAG00000008744	PDK2	3.5e-10	291649
ENSBTAG00000009914	NDUFS6	0.00436105	291368
ENSBTAG00000018214	SHISA2	8e-07	290629
ENSBTAG00000012094	SCAMP3	1.01e-06	290556
ENSBTAG00000019821	DHX9	5.16e-12	290453
ENSBTAG00000018928	QARS	1.02e-10	290158
ENSBTAG00000004161	UBE2D2	1.92e-07	289332
ENSBTAG00000007080	PREB	2.05e-07	288710
ENSBTAG00000001189	AP1B1	1.37e-13	288644
ENSBTAG00000010350	USP53	8.37e-08	288291
ENSBTAG00000001335	GHR	8.7e-09	288255
ENSBTAG00000010954	ART3	0.000346625	288084
ENSBTAG00000013038	UBE2L3	3.32e-08	287805
ENSBTAG00000013620	UCHL5	1.56e-11	286927
ENSBTAG00000027569	APBB2	0.000651856	286533
ENSBTAG00000006411	THAP11	9.9e-08	286523
ENSBTAG00000017770	LUC7L2	1.45e-15	286315
ENSBTAG00000000771	LOC690183	2.3e-12	285587
ENSBTAG00000014729	MRPL51	1.47e-06	284856
ENSBTAG00000019193	SETD5	2.97e-11	284789
ENSBTAG00000011988	KIAA0100	1.93e-11	284479
ENSBTAG00000008386	CLPX	3.14e-12	283428
ENSBTAG00000002728	ARID1B	1.01e-09	283159
ENSBTAG00000020192	Ppp2r5c	1.42e-14	282888
ENSBTAG00000023462	RPS6	0.00020287	282660
ENSBTAG00000000695	UBAP2	4.26e-08	282626
ENSBTAG00000008435	KIAA0141	2.35e-10	281889
ENSBTAG00000002048	PTPN11	1.74e-07	281756
ENSBTAG00000000415	ERBB2IP	1.54e-08	281724
ENSBTAG00000016873	OSER1	6.7e-08	281223
ENSBTAG00000009214	ETS2	5.4e-05	280796
ENSBTAG00000012996	RNF11	5.35e-08	280484
ENSBTAG00000018036	CNOT7	3.42e-13	280290
ENSBTAG00000011228	FASTK	4.88e-06	279712
ENSBTAG00000007217	KIAA0195	1.22e-11	279173
ENSBTAG00000010715	MRPL37	2.45e-06	279135
ENSBTAG00000019394	ANO5	1.72e-10	279056
ENSBTAG00000009127	TSPYL4	8.27e-07	279043
ENSBTAG00000017851	RXRA	1.57e-06	279008
ENSBTAG00000003061	LAMA5	4.79e-08	278794
ENSBTAG00000031641	PSMD8	3.77e-06	278778
ENSBTAG00000006414	NUTF2	1.32e-07	278635
ENSBTAG00000020449	ETFB	7.33e-05	278486
ENSBTAG00000003040	RALGAPB	1.14e-09	278113
ENSBTAG00000039793	HDGF	1.08e-06	277833
ENSBTAG00000004452	IPO9	1.32e-11	277663
ENSBTAG00000009969	RNPS1	1.28e-10	277566
ENSBTAG00000031295	HSDL2	1.26e-08	277482
ENSBTAG00000011338	NREP	7.16e-05	277008
ENSBTAG00000019124	EIF4EBP2	4.21e-08	275905
ENSBTAG00000013855	ORMDL3	7.76e-08	275531
ENSBTAG00000002493	VPS35	2.35e-12	275384
ENSBTAG00000011785	WDR26	8.64e-11	275120
ENSBTAG00000011575	RFNG	1.96e-08	274974
ENSBTAG00000021810	DDX23	7.14e-12	274827
ENSBTAG00000010125	STAT5B	6.05e-05	274660
ENSBTAG00000000091	NDUFB8	0.000308048	274597
ENSBTAG00000016822	PPIB	0.00022165	274498
ENSBTAG00000019938	N4BP1	1.74e-08	274154
ENSBTAG00000012585	RAB3GAP2	6.62e-10	273847
ENSBTAG00000005225	RAD52	1.32e-08	273689
ENSBTAG00000018783	NELFCD	4.08e-12	273381
ENSBTAG00000002475	RAB11B	5.25e-07	273080
ENSBTAG00000000132	EIF4A1	8.08e-07	271886
ENSBTAG00000009121	STAG2	1.25e-10	271139
ENSBTAG00000014440	PSMA4	4.5e-07	270750
ENSBTAG00000000837	PARP1	1.4e-15	270660
ENSBTAG00000013308	RBMX	3.99e-12	270407
ENSBTAG00000013449	RAB3GAP1	4.9e-15	270237
ENSBTAG00000011766	C7	0.000224889	270178
ENSBTAG00000016229	KLF9	4.52e-08	269107
ENSBTAG00000005614	UXS1	5.6e-09	268859
ENSBTAG00000020309	G3BP1	2.29e-11	268781
ENSBTAG00000000044	MYADML2	1.04e-08	268491
ENSBTAG00000001573	JMJD1C	1.06e-07	268247
ENSBTAG00000022613	CYCS	9.35e-05	267134
ENSBTAG00000017951	POLD4	1.6e-05	266638
ENSBTAG00000018331	CLEC3B	0.000526434	266602
ENSBTAG00000010612	TMED4	2.65e-09	266200
ENSBTAG00000015258	P2RX5	1.62e-09	265451
ENSBTAG00000005067	UBTF	5.07e-13	265342
ENSBTAG00000014861	SLC20A2	2.45e-05	265153
ENSBTAG00000008837	CSNK2B	3.81e-07	265122
ENSBTAG00000013369	COL14A1	4.56e-06	264757
ENSBTAG00000006085	DDOST	2.93e-06	264226
ENSBTAG00000021745	RAPSN	0.0033517	263943
ENSBTAG00000009207	KMT2E	6.09e-08	263702
ENSBTAG00000002026	RPL5	2.15e-05	263571
ENSBTAG00000010988	MORF4L1	4.33e-09	263470
ENSBTAG00000015892	NDUFB4	9.42e-06	263164
ENSBTAG00000018488	AFF1	7.69e-08	263075
ENSBTAG00000008032	ACTR3B	1.35e-10	262053
ENSBTAG00000001589	TM9SF2	7.89e-14	261934
ENSBTAG00000018188	NDUFC2	8.26e-05	261910
ENSBTAG00000003693	SUN2	7.49e-12	261781
ENSBTAG00000001024	ARID1A	1.02e-11	261702
ENSBTAG00000017298	AAMDC	0.000121364	261165
ENSBTAG00000000810	COPE	0.000491487	260719
ENSBTAG00000008306	Mkrn1	2.69e-07	260682
ENSBTAG00000004080	TIAL1	2.76e-16	260457
ENSBTAG00000004448	CKAP5	1.7e-10	259934
ENSBTAG00000015136	AARSD1	5.9e-07	259896
ENSBTAG00000003162	CRYZ	2.94e-09	259883
ENSBTAG00000002980	GPT2	1.08e-07	259305
ENSBTAG00000018656	HP1BP3	1.7e-14	259232
ENSBTAG00000016950	B3GAT3	6e-05	258730
ENSBTAG00000008167	TTC3	7.25e-11	258416
ENSBTAG00000018851	MYCBP2	1.41e-09	257913
ENSBTAG00000010157	TOMM22	1.39e-05	257049
ENSBTAG00000024822	SETX	7.56e-10	256336
ENSBTAG00000002092	PI16	4.84e-05	256156
ENSBTAG00000001179	TEP1	2.33e-05	255697
ENSBTAG00000033089	HACD1	1.6e-05	255641
ENSBTAG00000018317	PPP2R2A	1.27e-11	255636
ENSBTAG00000021512	ZBTB7B	1.58e-11	255421
ENSBTAG00000005990	S1PR1	1.34e-09	255156
ENSBTAG00000007875	SAFB	2.94e-10	254641
ENSBTAG00000018041	ACADSB	6.29e-10	254336
ENSBTAG00000020496	C6orf62	7.96e-15	254084
ENSBTAG00000002654	DNAJC7	5.16e-12	253829
ENSBTAG00000012962	SARS	4.55e-09	253358
	bta-miR-206	1.6e-07	252742
ENSBTAG00000046033	UBFD1	9.26e-09	252268
ENSBTAG00000008696	FAM120A	6.65e-10	252266
ENSBTAG00000011619	RASIP1	1.83e-06	252244
ENSBTAG00000013905	SMC3	9.42e-12	252213
ENSBTAG00000004248	MLYCD	7.15e-07	251810
ENSBTAG00000009522	EIF4E	4.9e-10	251780
ENSBTAG00000002411	CTNND1	1.83e-10	251492
ENSBTAG00000011437	Sik1	0.00212223	251363
ENSBTAG00000019317	GPS1	8.77e-09	251333
ENSBTAG00000005913	PATL1	4.97e-15	251221
ENSBTAG00000013042	EXOC5	4.32e-08	251201
ENSBTAG00000014005	PPIP5K1	3.31e-09	250952
ENSBTAG00000015266	SDHAF2	1.05e-07	250667
ENSBTAG00000016444	FAM134B	4.59e-05	250467
ENSBTAG00000019197	FAM208B	2.69e-10	250420
ENSBTAG00000008577	GRSF1	3.6e-07	250016
ENSBTAG00000019636	SCARA5	6.26e-10	249923
ENSBTAG00000031715	PCMTD2	1.58e-10	249796
ENSBTAG00000031564	GNL3L	4.94e-09	249707
ENSBTAG00000011403	RUSC2	0.00106284	249618
ENSBTAG00000019463	SLC25A39	1.55e-05	249579
ENSBTAG00000006495	GNB2	5.55e-06	249468
ENSBTAG00000004054	PAPOLA	1.14e-10	249217
ENSBTAG00000012805	TSPAN13	1.59e-06	248916
ENSBTAG00000004912	ANKRD17	8.21e-09	248868
ENSBTAG00000014697	SMARCC2	2.15e-12	247841
ENSBTAG00000019242	CHRNB1	5.32e-11	247635
ENSBTAG00000011721	MED13	2.74e-09	247604
ENSBTAG00000011285	TRMT1L	9.97e-11	247478
ENSBTAG00000012103	MAP2K4	1.93e-13	247394
ENSBTAG00000016956	GANAB	1.68e-13	247393
ENSBTAG00000039190	SLC9A5	6.35e-05	246991
ENSBTAG00000013410	MARK3	1.62e-15	246928
ENSBTAG00000020417	DAPK3	1.09e-06	246229
ENSBTAG00000016252	LSM12	9.92e-13	246146
ENSBTAG00000008590	SPAG7	1.98e-08	245820
ENSBTAG00000012170	UBL3	2.92e-10	245642
ENSBTAG00000008636	PDE4B	3.77e-05	245578
ENSBTAG00000012213	WAPAL	2.02e-11	245430
ENSBTAG00000011613	PLS3	2.67e-07	244714
ENSBTAG00000008034	LMAN2	1.87e-05	244163
ENSBTAG00000046319	NDUFA7	0.000422648	244095
ENSBTAG00000014826	ZC3H7A	2.29e-12	244031
ENSBTAG00000039556	WIPI1	1.5e-08	243756
ENSBTAG00000021575	BRD7	6.6e-16	243721
ENSBTAG00000017840	BAZ2A	9.68e-12	243395
ENSBTAG00000009414	PSMC4	1.12e-05	243203
ENSBTAG00000000053	FILIP1	1.71e-09	242934
ENSBTAG00000003077	DPF2	2.42e-13	242661
ENSBTAG00000004400	PRRC2B	1.89e-09	242560
ENSBTAG00000037400	TNRC18	8.32e-11	242123
ENSBTAG00000018663	GPRC5C	1.32e-08	241617
	bta-miR-26b	1.56e-10	241273
ENSBTAG00000030164	RPL38	0.00177846	240910
ENSBTAG00000020123	AUP1	6.97e-08	240857
ENSBTAG00000004409	IVD	1.28e-10	240321
ENSBTAG00000030784	APPL2	2.61e-12	239858
ENSBTAG00000006049	BZW1	7.48e-09	239856
ENSBTAG00000003548	GSTP1	0.00182312	239547
ENSBTAG00000000013	PRKAA1	1.11e-06	239450
ENSBTAG00000030384	SURF1	2.72e-07	239443
ENSBTAG00000026415	MRPS34	0.000658503	239431
ENSBTAG00000003189	CCDC6	1.47e-07	239230
ENSBTAG00000019414	CLK4	1.72e-10	239065
ENSBTAG00000008077	SLC37A4	3.89e-08	238954
ENSBTAG00000033190	PGM5	5.7e-11	238498
ENSBTAG00000002896	KPNA6	2.96e-09	238119
ENSBTAG00000037456	AHDC1	8.52e-14	237920
ENSBTAG00000006033	NDUFA1	0.00122283	237920
ENSBTAG00000012744	UBE2M	7.73e-05	237851
ENSBTAG00000019900	LNPEP	1.13e-06	237820
ENSBTAG00000005666	LRRC20	4.2e-06	237647
ENSBTAG00000006748	DMXL1	5.28e-08	237306
ENSBTAG00000004307	VPS36	2.05e-11	237066
ENSBTAG00000006642	PRKACA	2.97e-11	237015
ENSBTAG00000009949	DARS	1.85e-10	236599
ENSBTAG00000021093	RPS16	0.000872561	236292
ENSBTAG00000039172	RABGAP1	3.54e-14	236282
ENSBTAG00000020218	ANXA7	2.78e-07	236259
ENSBTAG00000007725	ARF1	1.32e-05	236224
ENSBTAG00000013671	UTP14A	1.01e-08	236218
ENSBTAG00000010428	USP15	2.05e-12	235827
ENSBTAG00000008862	GOLGB1	2.53e-10	235431
ENSBTAG00000004823	MRPL35	1.97e-07	234738
ENSBTAG00000004824	REEP1	1.65e-08	234657
ENSBTAG00000012858	NT5C2	0.00293632	234656
ENSBTAG00000012046	JUNB	0.00363981	233955
ENSBTAG00000021481	CA14	3.98e-05	233944
ENSBTAG00000016529	SLC25A30	3.43e-07	233746
ENSBTAG00000018859	C19orf47	3.35e-06	233403
ENSBTAG00000017605	AK2	3.54e-06	233395
ENSBTAG00000001731	GLYR1	1.33e-13	233156
ENSBTAG00000006708	ARIH1	1.36e-10	232910
ENSBTAG00000009517	DBI	0.000198841	232884
ENSBTAG00000015739	MRC2	6.42e-08	232540
ENSBTAG00000017321	SUMO3	5.65e-08	232164
ENSBTAG00000011532	MLLT6	2.13e-09	231447
ENSBTAG00000008105	RBM38	0.000237979	231331
ENSBTAG00000003830	PSMB3	5.32e-05	231330
ENSBTAG00000010773	GNPAT	2.2e-12	231205
ENSBTAG00000007335	TPD52	4.79e-10	231040
ENSBTAG00000011810	ANGPTL2	0.00433676	230928
ENSBTAG00000018108	PXN	7.83e-11	230327
ENSBTAG00000005830	STRN4	3.37e-08	230209
ENSBTAG00000019139	PHF3	6.8e-11	230017
ENSBTAG00000016578	HNRNPR	2.26e-12	229825
ENSBTAG00000015119	SIK3	6.44e-07	229792
ENSBTAG00000048271	MICAL3	7.91e-09	229702
ENSBTAG00000000974	IARS	9.96e-12	229323
ENSBTAG00000015147	S100A10	2.3e-06	228801
ENSBTAG00000018447	RABGGTB	2.24e-08	228668
ENSBTAG00000013218	GORASP2	4.29e-10	228121
ENSBTAG00000014807	DPP8	1.55e-08	228010
ENSBTAG00000004695	CDK9	3.79e-11	227995
ENSBTAG00000005763	AKT1S1	0.000177107	227612
ENSBTAG00000001817	TMEM161A	1.88e-08	227081
ENSBTAG00000020376	PAIP1	2.03e-09	225890
ENSBTAG00000002287	CHD9	5.31e-08	225527
ENSBTAG00000019781	CLASP1	3.33e-08	225422
ENSBTAG00000000647	SELO	0.00190926	225297
ENSBTAG00000016243	RBL2	1.46e-12	225086
ENSBTAG00000000569	HES1	2.48e-06	224662
ENSBTAG00000000024	DYM	6.2e-09	224349
ENSBTAG00000020645	GNAI2	5.46e-11	224118
ENSBTAG00000021918	EZH1	1.98e-14	223982
ENSBTAG00000017745	IL6ST	1.4e-07	223793
ENSBTAG00000011945	TAF7	8.9e-11	223761
ENSBTAG00000009181	INPP5A	8e-09	223743
ENSBTAG00000020807	FAU	0.000849765	223496
ENSBTAG00000030258	CDC42EP1	3.06e-06	223483
ENSBTAG00000016057	CSRP1	7.83e-07	223059
	bta-miR-30c	0.000244835	222940
ENSBTAG00000000252	POLE3	2.51e-07	222789
ENSBTAG00000005349	RPL27A	0.00299648	222355
ENSBTAG00000016769	CDK16	4.66e-15	222228
ENSBTAG00000006051	NMT1	6.81e-12	222146
ENSBTAG00000013949	AHCTF1	7.99e-11	222138
ENSBTAG00000016568	LUC7L	7.28e-09	221570
ENSBTAG00000019612	RNASE4	1.92e-06	221058
ENSBTAG00000020133	PPP3CC	1.1e-10	221018
ENSBTAG00000005694	TMED10	2.92e-07	220967
ENSBTAG00000025001	MRPL45	2.51e-06	220847
ENSBTAG00000024081	ECM2	3.57e-05	220739
	bta-miR-92a	3.33e-05	220630
ENSBTAG00000000231	BMPR1A	7.47e-08	220244
ENSBTAG00000038920	VPS13C	2.82e-06	220145
ENSBTAG00000017633	EIF1AX	6.6e-08	219708
ENSBTAG00000011140	FAM162A	2.69e-05	219377
ENSBTAG00000001274	PPM1L	2.43e-05	219056
ENSBTAG00000021214	FBXL5	7.61e-12	218402
ENSBTAG00000019070	PMP22	2.46e-05	217722
ENSBTAG00000009543	ESYT1	3.57e-12	217479
ENSBTAG00000013588	ZNF532	4.25e-11	216947
ENSBTAG00000010576	MAP2K3	0.000143125	216855
ENSBTAG00000000014	TXN2	1.53e-07	216200
ENSBTAG00000027361	ROMO1	0.00385928	215964
ENSBTAG00000010230	CAPN1	4.59e-11	215630
ENSBTAG00000012797	DCUN1D1	7.98e-10	215563
ENSBTAG00000003423	DDX24	7.97e-13	215468
ENSBTAG00000006291	CYLD	9.06e-09	215368
ENSBTAG00000024240	ACADM	3.6e-07	214562
ENSBTAG00000027937	PRNP	1.25e-08	214336
ENSBTAG00000016577	AXIN1	3.89e-09	214300
ENSBTAG00000010519	NEURL4	1.62e-10	214179
ENSBTAG00000018093	KMT2A	1.59e-08	213929
ENSBTAG00000017424	VAPB	1.57e-10	213833
ENSBTAG00000010071	FBXO3	4.84e-13	213711
ENSBTAG00000002834	CCDC69	3.26e-06	213670
ENSBTAG00000007734	MEMO1	5.47e-11	213496
ENSBTAG00000045604	TTC9	4.75e-11	213337
ENSBTAG00000045828	PTBP1	4.78e-08	213115
ENSBTAG00000010451	PA2G4	3.45e-11	212824
ENSBTAG00000000139	SETD8	3.63e-12	212796
ENSBTAG00000010627	SF3B3	2.67e-12	212730
ENSBTAG00000019290	PACSIN2	2.61e-12	212621
ENSBTAG00000006824	APPL1	5.84e-09	212322
ENSBTAG00000002052	PLOD1	4.4e-06	212164
ENSBTAG00000000251	ALAD	6.53e-07	212081
ENSBTAG00000002490	CHPT1	1.5e-08	211161
ENSBTAG00000002770	TCN2	1.08e-06	210930
ENSBTAG00000011899	USP4	3.9e-11	210576
ENSBTAG00000006672	SYNCRIP	2.91e-10	210510
ENSBTAG00000002473	ANGPTL4	0.000569186	210282
ENSBTAG00000018318	DNAJB5	0.000646122	210278
ENSBTAG00000026684	SYNC	2.2e-07	210234
ENSBTAG00000046841	IRF2BP2	3.65e-05	210157
ENSBTAG00000013971	PI4KA	7.12e-16	210116
ENSBTAG00000013254	XPO1	2.7e-09	210081
ENSBTAG00000003697	TARDBP	1.47e-08	210078
ENSBTAG00000006982	RAB5C	8.84e-10	210055
ENSBTAG00000006740	SCYL1	7.34e-08	209910
ENSBTAG00000018699	KAT7	2.53e-12	209861
ENSBTAG00000044040	PDAP1	4e-10	209383
ENSBTAG00000004416	NUDC	1.33e-06	209237
ENSBTAG00000032680	TMEM63B	8.87e-10	208995
ENSBTAG00000021830	ENPP1	2.44e-07	208942
ENSBTAG00000002890	RBM10	5.72e-12	208734
ENSBTAG00000006690	ARCN1	2.76e-11	208581
ENSBTAG00000031723	RPL6	6.34e-06	208429
ENSBTAG00000017363	SAT1	5.91e-08	208371
ENSBTAG00000025161	AGPAT2	1.12e-05	208046
ENSBTAG00000000288	UPF2	2.01e-08	207990
ENSBTAG00000015230	PLA2G12A	3.87e-07	207975
ENSBTAG00000007189	RCHY1	1.69e-07	207850
ENSBTAG00000021225	DCAF5	3.59e-07	207590
ENSBTAG00000003390	SF3A1	5.73e-08	207262
ENSBTAG00000021370	BLMH	8.23e-09	207253
ENSBTAG00000020954	TRIM7	1.7e-10	207161
ENSBTAG00000009293	EVL	2.15e-10	207058
ENSBTAG00000002303	GLG1	2.92e-10	206639
ENSBTAG00000004269	SGK1	0.0228635	206429
ENSBTAG00000001648	RPL21	1.63e-05	206383
ENSBTAG00000020560	CLPTM1	3.23e-06	206178
ENSBTAG00000032087	ATXN2L	2.18e-11	206140
ENSBTAG00000012928	PPP4C	3.28e-07	206012
ENSBTAG00000009637	SLC12A2	4.55e-05	205976
ENSBTAG00000005960	EPB41L2	3.71e-10	205821
ENSBTAG00000010013	DNAJA3	4.17e-08	205812
ENSBTAG00000007113	TRRAP	1.23e-08	205805
ENSBTAG00000025606	YIPF2	3e-06	205676
ENSBTAG00000019891	MRPL40	0.00120453	205406
ENSBTAG00000021337	SBF1	9.41e-14	204797
ENSBTAG00000001708	TTLL12	1.59e-09	204417
ENSBTAG00000012514	PODN	5.67e-06	204323
ENSBTAG00000012565	PCNX	1.28e-07	203923
ENSBTAG00000021134	DPP9	9.04e-12	203208
ENSBTAG00000004915	PFN1	4.09e-06	203045
ENSBTAG00000016337	ACOT13	4.18e-11	203026
ENSBTAG00000000806	ATAD1	4.76e-12	202938
ENSBTAG00000006235	INTS3	3.45e-15	202693
ENSBTAG00000016218	PTGES2	2.42e-05	202359
ENSBTAG00000002586	TCF12	1.09e-10	201972
ENSBTAG00000004856	RNF130	2.59e-05	201901
ENSBTAG00000018373	DPYSL2	1.04e-08	201852
ENSBTAG00000006071	CTTN	9.01e-14	201759
ENSBTAG00000004271	UBAP2L	3.82e-11	201570
ENSBTAG00000007438	STT3B	2.79e-09	201554
ENSBTAG00000017465	GNS	1.64e-09	201323
ENSBTAG00000003986	CXXC5	1.01e-09	201247
ENSBTAG00000004542	FAM78A	8.07e-10	201164
ENSBTAG00000016629	ADCY9	1.87e-07	200778
ENSBTAG00000021506	ARL6IP5	7.79e-06	200580
ENSBTAG00000017845	BAG1	5.63e-07	200455
ENSBTAG00000013755	ITGB5	2.27e-08	200246
ENSBTAG00000019077	DAD1	3.06e-05	200116
ENSBTAG00000010945	SEC24B	2.76e-09	199657
ENSBTAG00000015969	STK40	4.42e-11	199366
ENSBTAG00000000510	ATG101	0.00909825	199341
ENSBTAG00000011582	SERINC2	0.000354364	199301
ENSBTAG00000014712	CLPP	0.000345855	199270
ENSBTAG00000040031	ZNF148	1.76e-08	198393
ENSBTAG00000008606	EXOC3	1.33e-15	198188
ENSBTAG00000008849	SORT1	7.85e-07	198087
ENSBTAG00000012450	RAPGEF2	8.25e-06	197880
ENSBTAG00000021691	PSMD14	3.18e-08	197419
ENSBTAG00000005285	MRPS33	2.36e-05	197361
ENSBTAG00000018395	KIAA1217	3.76e-08	196936
ENSBTAG00000019964	GAS6	8.39e-05	196787
ENSBTAG00000002187	SERINC3	2.52e-13	196626
ENSBTAG00000009482	AFF4	5.74e-07	196442
ENSBTAG00000015955	ERGIC1	2.53e-08	196253
ENSBTAG00000005326	CSNK1A1	6.08e-10	196027
ENSBTAG00000016092	SPATS2L	4.26e-10	195964
ENSBTAG00000007979	TNPO1	2.46e-08	195790
ENSBTAG00000015926	ABLIM2	1.27e-07	195693
ENSBTAG00000016511	POLDIP3	2.86e-13	195389
ENSBTAG00000003094	SART1	4.57e-11	194738
ENSBTAG00000004294	EVI5L	5.94e-10	194656
ENSBTAG00000021364	TNK2	1.35e-07	194622
ENSBTAG00000012790	TRIAP1	1.05e-08	194208
ENSBTAG00000017266	ITGA6	0.000130252	194148
ENSBTAG00000015857	TPRG1L	7.4e-07	194135
ENSBTAG00000005158	NAPG	1.89e-11	194029
ENSBTAG00000013931	FAM96B	8.22e-06	193921
ENSBTAG00000012041	SPG7	5.94e-09	193781
ENSBTAG00000013108	HK2	4.18e-07	193600
ENSBTAG00000004738	LRRC47	9.61e-11	193255
ENSBTAG00000006499	PIP4K2B	3.42e-10	192736
ENSBTAG00000015942	DNAJA4	0.0568874	192668
ENSBTAG00000012657	ZSWIM8	1.44e-11	192634
ENSBTAG00000002080	NOV	0.0130865	192603
ENSBTAG00000018725	FBLIM1	1.96e-10	192486
ENSBTAG00000002977	ECE1	7.38e-13	192425
ENSBTAG00000016680	PPID	5.63e-10	192128
ENSBTAG00000011904	HCFC1	3.64e-11	191779
ENSBTAG00000021720	MRPL27	0.00249617	191707
ENSBTAG00000000579	NIPBL	2.83e-09	191528
ENSBTAG00000018742	MTCH2	2.78e-13	191528
ENSBTAG00000013636	DGKZ	6.55e-10	191447
ENSBTAG00000012760	NDUFB3	2.77e-07	191394
ENSBTAG00000010284	ETNPPL	1.47e-05	190616
ENSBTAG00000020126	MYO10	4.01e-08	190519
ENSBTAG00000012922	PHF2	1.39e-09	190370
ENSBTAG00000000094	ATPAF1	1.69e-08	190212
ENSBTAG00000031171	SH3GLB1	5.59e-08	190150
ENSBTAG00000011632	MAP1LC3B	1.16e-08	189910
ENSBTAG00000018361	R3HDM2	2.72e-10	189762
ENSBTAG00000001514	ASB11	2e-07	189616
ENSBTAG00000016208	TGM2	0.000134436	189454
ENSBTAG00000008648	PRDX5	0.000637792	189417
ENSBTAG00000016221	AMOT	0.000283185	189242
ENSBTAG00000015853	SDHC	4.95e-05	189176
ENSBTAG00000003116	MTMR6	3.53e-11	189045
ENSBTAG00000016915	FLT1	6.88e-08	188930
ENSBTAG00000007367	AIMP2	0.00335016	188352
ENSBTAG00000013495	WDFY3	1.18e-08	188324
ENSBTAG00000009441	RBBP6	2e-10	187996
ENSBTAG00000014843	COPB2	1.96e-14	187902
ENSBTAG00000021308	IRS1	4.78e-05	187860
ENSBTAG00000002828	RNF185	1.12e-13	187026
ENSBTAG00000045857	FAM195A	0.000106977	186683
ENSBTAG00000006138	SEMA3C	6.21e-08	186659
ENSBTAG00000016894	CYFIP1	8.02e-15	186557
ENSBTAG00000005989	LAP3	2.35e-12	186172
ENSBTAG00000007797	IGBP1	6.25e-08	186153
ENSBTAG00000007515	UBE2Q1	1.44e-12	185544
ENSBTAG00000013834	TRIP10	3.77e-08	185478
ENSBTAG00000004413	RHOBTB3	8.57e-08	185359
ENSBTAG00000000928	SPECC1	0.000131352	184917
ENSBTAG00000010510	DHX29	2.95e-13	184736
ENSBTAG00000013004	ITIH5	1.98e-07	184413
ENSBTAG00000006819	CTAGE5	1.71e-10	184370
ENSBTAG00000015112	PSMD6	2.64e-10	184216
ENSBTAG00000007634	HOOK3	3.71e-06	184090
ENSBTAG00000003264	NR1H2	2.53e-08	183524
ENSBTAG00000019388	KIAA2013	0.00101542	183263
ENSBTAG00000005027	GLRX3	1.13e-05	183025
ENSBTAG00000018207	M6PR	1.64e-13	182766
ENSBTAG00000010063	KDM3B	9.05e-12	182306
ENSBTAG00000019838	SHC1	2.71e-13	182258
ENSBTAG00000007480	CIRBP	1.22e-08	182115
[truncated: 13,035 more rows]

## Sheet: Suppl T10
Supplemental Table 10: List of RIF1 score for all genes
ENSEMBL	ID	RIF1.pearson	RIF1.Z
	bta-miR-10b	16890465188712	95.7616
ENSBTAG00000012927	ALDOA	10913200000000	61.8574
ENSBTAG00000013921	CKM	4630330000000	26.2196
ENSBTAG00000011424	TPM2	4149360000000	23.4914
ENSBTAG00000009703	MYH7	2004080000000	11.3229
ENSBTAG00000005333	MB	1781020000000	10.0577
ENSBTAG00000005353	DES	1508670000000	8.51284
ENSBTAG00000005373	TPM1	1478640000000	8.34254
ENSBTAG00000018204	MYH1	1379000000000	7.77733
ENSBTAG00000006907	NEB	1348800000000	7.60605
ENSBTAG00000005534	ENO3	848363000000	4.76746
ENSBTAG00000001032	PYGM	796810000000	4.47504
	bta-miR-486	7.88381e+11	4.42723
ENSBTAG00000006541	ATP2A1	776710000000	4.36102
ENSBTAG00000046332	ACTA1	775546000000	4.35443
ENSBTAG00000026986	TTN	764307000000	4.29067
ENSBTAG00000009707	MYL1	641189000000	3.59232
ENSBTAG00000011392	MYBPC1	618128000000	3.46152
ENSBTAG00000014731	GAPDH	563376000000	3.15095
ENSBTAG00000021218	MYLPF	558736000000	3.12463
ENSBTAG00000007090	MYH2	469683000000	2.61951
ENSBTAG00000010880	TNNI2	434367000000	2.41918
ENSBTAG00000006419	TNNT1	335641000000	1.85919
ENSBTAG00000018513	FHL1	283812000000	1.56521
ENSBTAG00000018369	MYL2	270988000000	1.49247
ENSBTAG00000009663	YBX3	257347000000	1.4151
ENSBTAG00000048273	C4orf3	226999000000	1.24295
	bta-miR-22-5p	2.22985e+11	1.22018
ENSBTAG00000022158	TNNT3	221320000000	1.21074
ENSBTAG00000009696	ACTN2	217208000000	1.18742
ENSBTAG00000020769	OPCML	204633000000	1.11609
ENSBTAG00000012030	TTLL1	195576000000	1.06471
ENSBTAG00000017698	PSMA8	194697000000	1.05973
ENSBTAG00000001601	PKM	189759000000	1.03172
ENSBTAG00000005351	RFXAP	187427000000	1.01849
ENSBTAG00000006999	RYR1	184016000000	0.999142
ENSBTAG00000013320	TSPAN1	181570000000	0.98527
ENSBTAG00000045746	PNPLA3	178129000000	0.965753
ENSBTAG00000007550	OLFM2	177851000000	0.964177
ENSBTAG00000047594	CCNO	177669000000	0.963141
ENSBTAG00000007827	RCOR2	171151000000	0.926168
ENSBTAG00000022244	Actn3	169802000000	0.918516
ENSBTAG00000006253	FLNC	168425000000	0.91071
ENSBTAG00000005321	CADPS	165314000000	0.893063
ENSBTAG00000004345	MEP1A	163125000000	0.880648
ENSBTAG00000016124	PACSIN1	160328000000	0.86478
ENSBTAG00000005859	LALBA	160271000000	0.864458
	bta-miR-3660	1.57132e+11	0.846651
ENSBTAG00000032862	DYDC2	156285000000	0.841851
	bta-miR-26a	1.55836e+11	0.839299
ENSBTAG00000006823	CMYA5	154261000000	0.830368
ENSBTAG00000016265	DNAJA1	154124000000	0.829589
ENSBTAG00000008028	CHN1	153295000000	0.824886
ENSBTAG00000014124	MLLT3	152569000000	0.820772
ENSBTAG00000033127	C1orf100	151195000000	0.812977
ENSBTAG00000004754	DSCAM	150075000000	0.806625
ENSBTAG00000047766	G0S2	149865000000	0.805431
ENSBTAG00000000257	MRAP2	148708000000	0.798869
ENSBTAG00000007782	MYOT	146454000000	0.786085
ENSBTAG00000009350	PLA2G12B	145062000000	0.778191
ENSBTAG00000003131	NDST4	145059000000	0.77817
ENSBTAG00000000470	IBSP	145056000000	0.778156
ENSBTAG00000008690	SLC6A9	144662000000	0.775922
ENSBTAG00000019028	STOX1	144215000000	0.773384
ENSBTAG00000038748	HBD	143062000000	0.766842
	bta-miR-454	1.41369e+11	0.75724
ENSBTAG00000039035	HSPA6	140473000000	0.75216
ENSBTAG00000045934	GPR82	140041000000	0.749709
ENSBTAG00000019293	EGR3	139863000000	0.748697
ENSBTAG00000010277	NKX2-2	139566000000	0.747015
ENSBTAG00000045861	TARM1	139270000000	0.745333
ENSBTAG00000016407	IRX6	139008000000	0.743849
ENSBTAG00000025405	BATF	138997000000	0.743787
ENSBTAG00000018134	AREG	138981000000	0.743694
ENSBTAG00000014549	GNL3	137416000000	0.734821
ENSBTAG00000020159	NKAIN1	134117000000	0.716106
ENSBTAG00000024219	TRPV6	133974000000	0.715293
	bta-miR-24-3p	1.33096e+11	0.710315
ENSBTAG00000031012	PIGK	132765000000	0.708438
ENSBTAG00000004004	CSDC2	131270000000	0.699959
ENSBTAG00000021490	WDR4	131155000000	0.699306
ENSBTAG00000013985	FKRP	131002000000	0.698439
ENSBTAG00000016527	C10orf35	130149000000	0.693602
ENSBTAG00000009238	HOXC6	127823000000	0.680403
	bta-miR-143	1.27333e+11	0.677623
ENSBTAG00000001398	ATP2A2	126862000000	0.674957
ENSBTAG00000000973	KCNJ15	126749000000	0.674314
ENSBTAG00000009107	CBX8	126378000000	0.672209
ENSBTAG00000018715	MPLKIP	125916000000	0.669589
ENSBTAG00000002065	TFAP2C	125641000000	0.668031
ENSBTAG00000032800	OPN4	125045000000	0.66465
ENSBTAG00000022960	HEPHL1	124719000000	0.662798
ENSBTAG00000019013	HECTD3	124510000000	0.661611
ENSBTAG00000011484	ZDHHC3	122694000000	0.651314
ENSBTAG00000001564	PDE4DIP	122424000000	0.649781
ENSBTAG00000034323	SLC2A5	122352000000	0.649371
ENSBTAG00000018924	QRICH1	121292000000	0.643362
ENSBTAG00000001231	CDHR1	120842000000	0.640806
ENSBTAG00000021912	DUSP7	119255000000	0.631809
ENSBTAG00000019152	NYAP2	118916000000	0.629881
ENSBTAG00000020676	MMP9	117075000000	0.619443
ENSBTAG00000003992	LHX4	115929000000	0.612942
ENSBTAG00000014877	UNC50	114893000000	0.607065
ENSBTAG00000046430	ZNF804B	114820000000	0.606653
	bta-miR-7861	1.14612e+11	0.605472
ENSBTAG00000001387	WDR73	113958000000	0.601762
ENSBTAG00000021200	KISS1	113839000000	0.601088
ENSBTAG00000024476	CKS1B	112103000000	0.591237
ENSBTAG00000019277	KCNH3	111553000000	0.588117
ENSBTAG00000018925	EXOSC3	111372000000	0.58709
ENSBTAG00000048177	NOL8	110510000000	0.582204
ENSBTAG00000017310	EVA1C	108914000000	0.573152
ENSBTAG00000021220	TMEM72	108676000000	0.571802
ENSBTAG00000025220	FAM155A	107925000000	0.567541
ENSBTAG00000013806	EFHB	107253000000	0.563726
ENSBTAG00000003580	PSD	107022000000	0.562415
ENSBTAG00000038154	HSH2D	106533000000	0.559644
ENSBTAG00000015140	RUNDC1	106438000000	0.559107
ENSBTAG00000020814	C2CD4B	106401000000	0.558896
	bta-miR-133a	1.06231e+11	0.557929
ENSBTAG00000046984	ZNF672	106050000000	0.556904
ENSBTAG00000001751	CXXC4	106030000000	0.556788
ENSBTAG00000033291	SPAG6	105068000000	0.551335
ENSBTAG00000003078	COL10A1	104731000000	0.54942
ENSBTAG00000006650	ZNF668	104722000000	0.549373
ENSBTAG00000046385	RAB5A	104606000000	0.548715
ENSBTAG00000048154	GPER1	104151000000	0.546133
ENSBTAG00000011636	DDIAS	103750000000	0.543858
ENSBTAG00000027049	SDHAF4	103503000000	0.542457
ENSBTAG00000034753	CCDC122	103071000000	0.540009
ENSBTAG00000016874	DNAJB1	102766000000	0.538277
ENSBTAG00000016335	NPM3	101403000000	0.530544
ENSBTAG00000018989	GRM3	101076000000	0.528691
ENSBTAG00000031898	CNTNAP5	100446000000	0.525115
ENSBTAG00000022255	AR	100328000000	0.524447
ENSBTAG00000001770	ST8SIA5	100140000000	0.523381
ENSBTAG00000013943	ZNF703	99585051138	0.520234
ENSBTAG00000002824	DPEP3	99350360465	0.518903
	bta-miR-7862	9.91489e+10	0.51776
ENSBTAG00000046943	OCM	99081565374	0.517378
ENSBTAG00000011236	STX11	99010412100	0.516974
ENSBTAG00000046878	Tceb2	98162950046	0.512167
ENSBTAG00000013356	CAMP	98065476345	0.511615
ENSBTAG00000039340	SCN4B	97765389548	0.509912
ENSBTAG00000043959	PDGFC	97211824952	0.506772
	bta-miR-1271	9.67467e+10	0.504134
ENSBTAG00000019455	MYO5B	96376374664	0.502034
ENSBTAG00000017528	SNAI3	96132926166	0.500653
ENSBTAG00000024950	ACE	95778255578	0.498641
ENSBTAG00000016465	DHCR7	95057389213	0.494552
ENSBTAG00000009065	MAP3K5	95002728745	0.494242
ENSBTAG00000046583	TMEM61	94938490403	0.493878
ENSBTAG00000014357	SDC2	94615711718	0.492047
ENSBTAG00000000286	PFKM	94516894891	0.491486
ENSBTAG00000021864	TXNDC17	93071414908	0.483287
ENSBTAG00000002164	AXDND1	92554264866	0.480354
ENSBTAG00000015214	CA3	92204360842	0.478369
ENSBTAG00000039415	CHMP4A	92064960465	0.477578
ENSBTAG00000038490	CLEC4A	91213815360	0.472751
ENSBTAG00000002912	INHBA	91090457610	0.472051
ENSBTAG00000017064	ING4	90313806864	0.467646
ENSBTAG00000009864	B4GALNT2	89704587321	0.46419
ENSBTAG00000016357	VNN2	89603236188	0.463615
ENSBTAG00000001753	CLIC6	89337419430	0.462107
ENSBTAG00000011730	TCAP	88388355459	0.456724
ENSBTAG00000030595	COX16	88155683023	0.455404
ENSBTAG00000022779	OLFM4	88006523406	0.454558
	bta-miR-155	8.78203e+10	0.453502
ENSBTAG00000039212	CTU1	86691939019	0.447102
ENSBTAG00000047992	C17orf107	86643323082	0.446826
ENSBTAG00000047904	HCAR3	86482058298	0.445911
ENSBTAG00000044056	C17orf98	86218438719	0.444416
ENSBTAG00000031004	CNFN	85453213933	0.440075
ENSBTAG00000018202	CYB561A3	85425943089	0.439921
	bta-miR-2447	8.44e+10	0.434101
ENSBTAG00000001512	ZFP64	83867774480	0.431082
	bta-miR-654	8.30484e+10	0.426434
ENSBTAG00000005162	STX19	82931333987	0.425771
ENSBTAG00000046586	EID1	82533615619	0.423515
ENSBTAG00000039722	AKR1C3	82141696565	0.421292
ENSBTAG00000023513	DNAJC19	81958492057	0.420252
ENSBTAG00000014772	NUDCD2	81898271362	0.419911
ENSBTAG00000025434	ZFP36L1	81637023760	0.418429
ENSBTAG00000016145	ADAMTS19	81215882996	0.41604
ENSBTAG00000040547	UBXN10	81162608533	0.415738
ENSBTAG00000002835	SMAD1	80795103892	0.413653
ENSBTAG00000014278	TBX2	80574818289	0.412404
ENSBTAG00000014751	ZIC1	80372856404	0.411258
ENSBTAG00000015177	PRSS23	80038915855	0.409364
ENSBTAG00000031777	GDPD5	79610829416	0.406936
ENSBTAG00000016799	ERN1	79537894681	0.406522
ENSBTAG00000013651	DNAJB12	79267943965	0.404991
ENSBTAG00000016446	GOT1L1	78437541584	0.400281
	bta-miR-2284n	7.83825e+10	0.399969
ENSBTAG00000027069	FAM103A1	78057594084	0.398126
ENSBTAG00000034691	TSTA3	78037308044	0.398011
ENSBTAG00000047231	TNNI1	77488873498	0.3949
	bta-miR-3613a	7.73945e+10	0.394365
ENSBTAG00000039620	SAPCD1	77360912137	0.394174
ENSBTAG00000031277	FOXL2	77144824881	0.392948
ENSBTAG00000008161	CLCA1	77076608511	0.392561
ENSBTAG00000016352	STX10	77025269899	0.39227
ENSBTAG00000033221	CCDC152	76922007753	0.391684
ENSBTAG00000046348	ELAVL2	76232827670	0.387775
ENSBTAG00000024773	POU3F2	76176032187	0.387453
ENSBTAG00000020825	IRAK1BP1	75835151506	0.38552
ENSBTAG00000047881	HS6ST3	75757041329	0.385077
ENSBTAG00000020524	UPK3BL	75425050746	0.383193
ENSBTAG00000018453	ANKRD37	75252338501	0.382214
ENSBTAG00000012600	GTF3A	74357294524	0.377137
ENSBTAG00000007047	FZD10	74331464084	0.37699
ENSBTAG00000015708	CXCR6	73641181933	0.373075
ENSBTAG00000025183	Gm21885	73392119733	0.371662
ENSBTAG00000015103	IQCC	73122343069	0.370132
ENSBTAG00000031778	HIST1H2BD	73013043117	0.369512
ENSBTAG00000017135	CTSS	72954567485	0.36918
ENSBTAG00000018588	TMBIM6	72470871337	0.366437
ENSBTAG00000032887	SUPT3H	72433387192	0.366224
ENSBTAG00000034255	EIF5B	72368578322	0.365856
ENSBTAG00000019554	FBP2	72216227429	0.364992
ENSBTAG00000031500	SHMT2	71660797752	0.361842
ENSBTAG00000000965	TNNI3K	71554828250	0.361241
ENSBTAG00000047609	CIDEA	71252243099	0.359524
ENSBTAG00000014560	HLX	71224724851	0.359368
ENSBTAG00000021861	NELFB	71153234311	0.358963
ENSBTAG00000018828	ATN1	70985467218	0.358011
ENSBTAG00000008453	LBR	70948525472	0.357802
ENSBTAG00000003574	KIAA1644	70764906198	0.35676
ENSBTAG00000016098	BRK1	70505242367	0.355287
ENSBTAG00000025212	HARS2	70484808280	0.355171
ENSBTAG00000000328	TPPP2	70415043983	0.354776
ENSBTAG00000038665	Olfr366	69118524967	0.347421
ENSBTAG00000014794	SCYL3	68729668039	0.345216
ENSBTAG00000021903	KIAA0319	68403742067	0.343367
ENSBTAG00000019094	NLE1	67463128008	0.338032
ENSBTAG00000007584	INPP1	67104779771	0.335999
ENSBTAG00000010990	LHX2	67041757760	0.335642
ENSBTAG00000005950	GPR50	66915468000	0.334925
ENSBTAG00000016026	PCOLCE2	66708362041	0.333751
ENSBTAG00000027407	TNFRSF6B	66707988399	0.333748
ENSBTAG00000001546	MGAT1	66524054665	0.332705
ENSBTAG00000015075	HSCB	66506990532	0.332608
ENSBTAG00000020709	MAP1S	66444087835	0.332252
ENSBTAG00000021424	CSK	66344547869	0.331687
ENSBTAG00000045648	LRRC72	66089131019	0.330238
ENSBTAG00000015178	ECI2	66035831523	0.329936
ENSBTAG00000021232	TPD52L2	65596927264	0.327446
ENSBTAG00000013250	PCSK1N	65591596446	0.327416
ENSBTAG00000026769	ASCL2	65445102009	0.326585
ENSBTAG00000014089	PPCDC	65210753427	0.325256
ENSBTAG00000032034	DYNLL1	65152495853	0.324925
ENSBTAG00000021065	TMEM180	64847794361	0.323197
ENSBTAG00000022580	FAM212B	64581728821	0.321688
ENSBTAG00000013242	TMEM8C	64392982606	0.320617
ENSBTAG00000046666	TTC9B	63889438015	0.317761
ENSBTAG00000047495	CD81	63749717478	0.316968
ENSBTAG00000039657	HIST1H2AC	63371268659	0.314822
ENSBTAG00000030801	MNAT1	63353916244	0.314723
ENSBTAG00000046493	PDCD6	63330406774	0.31459
ENSBTAG00000020662	SARNP	63259982474	0.314191
ENSBTAG00000020321	SNX11	63229582217	0.314018
ENSBTAG00000005010	MXD3	63201611971	0.31386
ENSBTAG00000021685	EEF1A2	63187018679	0.313777
ENSBTAG00000020663	ORMDL2	63109420810	0.313337
ENSBTAG00000031468	HIST3H2A	62905656006	0.312181
ENSBTAG00000021741	RPS6KA2	62792851181	0.311541
ENSBTAG00000010741	KLHL41	62688280408	0.310948
ENSBTAG00000020304	MTG1	61693689611	0.305306
ENSBTAG00000043950	LCA5	61393224657	0.303602
	bta-miR-299	6.1393e+10	0.303601
ENSBTAG00000021282	SGCE	61151904090	0.302233
ENSBTAG00000017027	MMACHC	61074384375	0.301793
ENSBTAG00000001207	SERPINB8	61067804363	0.301756
ENSBTAG00000046250	MIOX	61058475950	0.301703
ENSBTAG00000000082	KCNJ14	61030482479	0.301544
ENSBTAG00000015042	WDR55	60866173300	0.300612
ENSBTAG00000020381	FCF1	60646939501	0.299369
ENSBTAG00000015516	CCDC28A	60608282232	0.29915
ENSBTAG00000039050	P2RY2	60058701672	0.296032
ENSBTAG00000019696	RCE1	59930047329	0.295303
ENSBTAG00000019457	MRPL22	59909608227	0.295187
ENSBTAG00000015828	FKBP11	59713731710	0.294076
ENSBTAG00000018655	MYDGF	59495112303	0.292835
ENSBTAG00000013992	ACYP1	58903501189	0.28948
ENSBTAG00000022396	SAA1	58528732836	0.287354
ENSBTAG00000021334	C18orf32	58509900396	0.287247
ENSBTAG00000021307	BNIP3L	58050326730	0.28464
ENSBTAG00000020798	C1orf94	57994745065	0.284325
ENSBTAG00000030518	ECSCR	57799327774	0.283217
ENSBTAG00000023731	MC1R	57391417616	0.280903
ENSBTAG00000025767	TMEM221	57254561376	0.280127
ENSBTAG00000005947	PLAU	57070220027	0.279081
ENSBTAG00000016253	G6PC3	57042866411	0.278926
ENSBTAG00000018248	MGLL	56725361322	0.277125
ENSBTAG00000011384	TBX5	56503047305	0.275864
ENSBTAG00000018321	PAOX	56373057742	0.275127
ENSBTAG00000025136	MYOZ3	56317040515	0.274809
ENSBTAG00000013141	ACTRT3	56140034215	0.273805
ENSBTAG00000020514	Fam169b	56133066368	0.273765
ENSBTAG00000004542	FAM78A	56119922148	0.273691
ENSBTAG00000014118	GNPTG	56095551516	0.273552
ENSBTAG00000021961	SPR	55785982556	0.271797
ENSBTAG00000015462	BNC1	55067971435	0.267724
ENSBTAG00000024803	ENDOD1	54803892334	0.266226
ENSBTAG00000022167	DERA	54656733271	0.265391
ENSBTAG00000044138	METTL23	54644799668	0.265324
ENSBTAG00000021275	CIB1	54463564330	0.264296
ENSBTAG00000007666	IGF2BP2	54404963986	0.263963
ENSBTAG00000034170	DYNLL1	54167330163	0.262615
ENSBTAG00000019754	PRKCDBP	54157944538	0.262562
ENSBTAG00000004206	LRRC55	53543356445	0.259076
ENSBTAG00000018086	TBC1D10A	53464815557	0.25863
ENSBTAG00000020223	CASQ1	53444806225	0.258517
ENSBTAG00000014337	EIF2S3	53367511950	0.258078
ENSBTAG00000025263	FAM160A1	52980688624	0.255884
ENSBTAG00000038275	CYP27C1	52823839208	0.254995
ENSBTAG00000021250	RALBP1	52799191486	0.254855
ENSBTAG00000030278	EGFL7	52772518963	0.254704
ENSBTAG00000018913	DALRD3	52354445711	0.252332
ENSBTAG00000021823	HFE2	52283264308	0.251928
ENSBTAG00000019510	EIF2B4	52032012336	0.250503
ENSBTAG00000025564	LOC100910180	51916207591	0.249846
ENSBTAG00000014331	UBL4A	51601335169	0.24806
ENSBTAG00000013991	NR2E1	50993087003	0.24461
ENSBTAG00000047027	C14orf119	50624098430	0.242517
ENSBTAG00000019700	PC	50405550713	0.241278
ENSBTAG00000008684	Rnf113a1	50240006239	0.240339
ENSBTAG00000037526	FABP4	50179468873	0.239995
ENSBTAG00000021327	DAW1	50053896932	0.239283
ENSBTAG00000020467	HRH4	49975677665	0.238839
ENSBTAG00000046057	PPP1R3G	49904051845	0.238433
ENSBTAG00000017329	GMNN	49765868685	0.237649
ENSBTAG00000021911	PTPRG	49680714668	0.237166
ENSBTAG00000031797	MANF	49488134662	0.236074
ENSBTAG00000017462	ATF4	49357579294	0.235333
ENSBTAG00000047779	SRY	49351903577	0.235301
ENSBTAG00000004637	MARCH10	49161683034	0.234222
ENSBTAG00000000434	CRYAB	48936259916	0.232943
ENSBTAG00000039015	TMEM145	48760885166	0.231949
ENSBTAG00000020318	DBNDD1	48707798456	0.231648
ENSBTAG00000003339	ZBTB10	48670862894	0.231438
ENSBTAG00000008943	ZSCAN12	48199975129	0.228767
ENSBTAG00000023529	SPEF2	48139816216	0.228426
ENSBTAG00000015837	P2RY12	48135775344	0.228403
ENSBTAG00000017280	C3	47901669596	0.227075
ENSBTAG00000024889	HSBP1	47877716107	0.226939
ENSBTAG00000031792	ZNRD1	47656037626	0.225682
ENSBTAG00000026309	ZHX2	47626062449	0.225512
ENSBTAG00000016165	KRT7	47607643731	0.225407
ENSBTAG00000026657	IFT27	47428549453	0.224391
ENSBTAG00000017382	P3H1	47383114310	0.224134
ENSBTAG00000021168	SIRT4	47359647684	0.224001
ENSBTAG00000013776	ITPA	47199509396	0.223092
ENSBTAG00000026375	RMI2	47183608831	0.223002
ENSBTAG00000032774	ADIRF	46736094474	0.220464
ENSBTAG00000019971	CDC16	46707513168	0.220302
ENSBTAG00000017543	XRCC6BP1	46517403347	0.219223
ENSBTAG00000019220	SMARCA4	46487750197	0.219055
ENSBTAG00000030169	SUMO2	46482036218	0.219023
ENSBTAG00000018671	DCUN1D2	46382049152	0.218455
ENSBTAG00000019132	DMP1	46257881410	0.217751
ENSBTAG00000032137	PNPLA6	46235846811	0.217626
ENSBTAG00000045664	LRRC41	45990425938	0.216234
ENSBTAG00000047894	SLC32A1	45958489480	0.216053
ENSBTAG00000016507	SERHL2	45955964201	0.216039
ENSBTAG00000013727	UMPS	45676573391	0.214454
ENSBTAG00000031217	MYL6B	45498950360	0.213446
ENSBTAG00000017743	XIRP2	45358375251	0.212649
ENSBTAG00000004258	EEF2	45198236083	0.211741
ENSBTAG00000014729	MRPL51	45174452630	0.211606
ENSBTAG00000030317	PPP1R26	44690207990	0.208859
ENSBTAG00000020988	KIZ	44468070703	0.207599
ENSBTAG00000014211	FOXP4	44376224111	0.207078
ENSBTAG00000013095	FOXN1	44168189831	0.205898
ENSBTAG00000010245	SPRY3	43967597143	0.20476
ENSBTAG00000017160	TBC1D7	43862340238	0.204163
ENSBTAG00000021865	MED31	43765639205	0.203615
ENSBTAG00000007159	ESR1	43764104582	0.203606
ENSBTAG00000034978	FAM168B	43737752823	0.203456
ENSBTAG00000014167	RNF121	43683807931	0.203151
ENSBTAG00000016568	LUC7L	43509385247	0.202161
ENSBTAG00000026243	PPP1R35	43471760117	0.201948
ENSBTAG00000040575	KCTD5	42901660520	0.198714
ENSBTAG00000017969	CA4	42887487881	0.198634
ENSBTAG00000019495	TEAD3	42871664001	0.198544
ENSBTAG00000011624	FGF21	42721280550	0.197691
ENSBTAG00000017010	FAM207A	42558147968	0.196766
ENSBTAG00000002882	LMNB1	42536840540	0.196645
ENSBTAG00000019903	RAMP2	42403339953	0.195887
ENSBTAG00000034925	KHDC3L	42366024183	0.195676
ENSBTAG00000011258	ACOT9	42364101010	0.195665
ENSBTAG00000017326	OMA1	42081259183	0.194061
ENSBTAG00000011619	RASIP1	42080711189	0.194057
ENSBTAG00000019910	SDCBP	42070682824	0.194001
ENSBTAG00000016954	TMEM39B	41907146939	0.193073
ENSBTAG00000005951	HIC2	41869923990	0.192862
ENSBTAG00000017200	RHOJ	41858130895	0.192795
ENSBTAG00000014600	ADCY8	41765422034	0.192269
ENSBTAG00000012143	TECPR2	41630573822	0.191504
ENSBTAG00000026008	METTL5	41598838191	0.191324
ENSBTAG00000026344	MAFA	41525351648	0.190907
ENSBTAG00000017386	C1orf50	41492055354	0.190718
ENSBTAG00000047357	RNF208	41349340444	0.189909
ENSBTAG00000044033	EDIL3	41246757113	0.189327
ENSBTAG00000004875	NAA60	41243094062	0.189306
ENSBTAG00000021161	CREG2	41162536593	0.188849
ENSBTAG00000013761	STMN1	41120742218	0.188612
ENSBTAG00000014737	VEGFC	40993889143	0.187893
ENSBTAG00000031758	HIST1H2AM	40978847551	0.187807
ENSBTAG00000017451	TSPAN17	40918863663	0.187467
ENSBTAG00000019502	MED4	40860292156	0.187135
ENSBTAG00000031851	SELPLG	40647579562	0.185928
ENSBTAG00000019006	WDR24	40322674107	0.184085
ENSBTAG00000023891	RBM20	39957907263	0.182016
ENSBTAG00000018000	CLN3	39919408859	0.181798
ENSBTAG00000015396	RBM24	39798428349	0.181112
ENSBTAG00000024641	ZBED1	39734216921	0.180748
ENSBTAG00000019846	ALKBH2	39713336896	0.180629
ENSBTAG00000000413	NRTN	39519972164	0.179532
ENSBTAG00000021050	ECEL1	39500011729	0.179419
ENSBTAG00000016826	GPR176	39374198956	0.178706
ENSBTAG00000006720	GJA5	39352665059	0.178583
ENSBTAG00000019343	MDFI	39345808188	0.178544
ENSBTAG00000019161	NPRL2	39159917150	0.17749
ENSBTAG00000043974	ZNF768	39153021543	0.177451
ENSBTAG00000047376	PIN4	39138017141	0.177366
ENSBTAG00000031873	ZSCAN16	38911862593	0.176083
ENSBTAG00000046033	UBFD1	38897497755	0.176002
ENSBTAG00000012850	NME9	38856760710	0.17577
ENSBTAG00000027772	RPS25	38821757950	0.175572
ENSBTAG00000013860	GADD45A	38790141362	0.175393
ENSBTAG00000003101	SALL4	38785051920	0.175364
ENSBTAG00000015578	SAP30	38739820925	0.175107
ENSBTAG00000020261	CDH26	38700431597	0.174884
	bta-miR-505	3.84851e+10	0.173662
ENSBTAG00000018329	EXOSC7	38436130177	0.173385
ENSBTAG00000033008	MYOZ1	38364381861	0.172978
ENSBTAG00000018094	ZNF689	38196309121	0.172024
ENSBTAG00000018887	IPO13	38138327143	0.171695
ENSBTAG00000014003	MYF6	38076423500	0.171344
ENSBTAG00000020964	STRIP1	38041028572	0.171143
ENSBTAG00000002485	TNS1	37858408869	0.170108
ENSBTAG00000025410	EGFL8	37825779585	0.169923
ENSBTAG00000024605	DYNLL1	37734215276	0.169403
ENSBTAG00000021897	B4GALT3	37619149753	0.168751
ENSBTAG00000026886	C14orf2	37466343361	0.167884
ENSBTAG00000003476	FEM1A	37369010352	0.167332
ENSBTAG00000017679	PAK7	37259229780	0.166709
ENSBTAG00000025666	RPS29	37196696471	0.166354
ENSBTAG00000020596	TMEM126B	37188815285	0.16631
ENSBTAG00000016126	NUP85	37115407279	0.165893
ENSBTAG00000016936	RGD1310262	37055604052	0.165554
ENSBTAG00000012529	IFNG	37012522409	0.16531
ENSBTAG00000017397	ZNF423	36996296643	0.165218
ENSBTAG00000044121	NUBPL	36982279865	0.165138
ENSBTAG00000018155	MRPS18C	36934297340	0.164866
ENSBTAG00000019090	PLEKHH3	36898577496	0.164663
	bta-miR-345-3p	3.66636e+10	0.163331
ENSBTAG00000016908	METTL1	36584740599	0.162883
ENSBTAG00000010938	C1orf64	36508626544	0.162451
ENSBTAG00000047694	SERF2	36499294930	0.162398
ENSBTAG00000019745	LMF1	36423409973	0.161968
ENSBTAG00000018199	ZBTB8A	36279717786	0.161153
ENSBTAG00000027727	Pdzph1	36258443002	0.161032
ENSBTAG00000013319	SMCO1	36206598895	0.160738
ENSBTAG00000046022	PYY	35993551362	0.15953
ENSBTAG00000026246	MOSPD3	35749456606	0.158145
ENSBTAG00000014840	MTX1	35693692097	0.157829
ENSBTAG00000018170	UTS2R	35688726585	0.157801
ENSBTAG00000015707	TREML2	35605575809	0.157329
ENSBTAG00000015663	STIP1	35543735974	0.156978
ENSBTAG00000017655	PALMD	35421646049	0.156286
ENSBTAG00000032777	Tomm5	35403684767	0.156184
ENSBTAG00000047229	CRIP1	35393909821	0.156128
ENSBTAG00000011672	GABRR1	35378951950	0.156044
ENSBTAG00000046140	NPDC1	35316764863	0.155691
ENSBTAG00000021121	PPIL2	35237296661	0.15524
	bta-miR-99b	3.51323e+10	0.154645
ENSBTAG00000024884	C16orf59	35087119762	0.154388
ENSBTAG00000013606	FKBP2	34968305912	0.153714
ENSBTAG00000016506	ST3GAL4	34877225358	0.153198
ENSBTAG00000014468	AP1S1	34863769124	0.153121
ENSBTAG00000018903	ACD	34779186675	0.152642
ENSBTAG00000015264	ITGAE	34626089396	0.151773
ENSBTAG00000046757	GTF2H4	34611201658	0.151689
ENSBTAG00000016526	PIH1D1	34587957344	0.151557
ENSBTAG00000036127	AS3MT	34587793186	0.151556
ENSBTAG00000033806	RGD1559682	34587024870	0.151552
ENSBTAG00000017252	USH1G	34578931493	0.151506
ENSBTAG00000001163	H2AFY2	34524623623	0.151198
	bta-miR-409a	3.45211e+10	0.151178
ENSBTAG00000009257	CERKL	34493278198	0.15102
ENSBTAG00000018432	SLC6A15	34480429861	0.150947
ENSBTAG00000016736	HIGD1B	34475657618	0.15092
ENSBTAG00000038412	BPIFB4	34382204109	0.15039
ENSBTAG00000021923	DSG2	34290902671	0.149872
ENSBTAG00000033217	TPM3	34092967127	0.148749
ENSBTAG00000031941	PEPD	34073187387	0.148637
ENSBTAG00000016277	MARC2	34038442640	0.14844
ENSBTAG00000039962	DCTPP1	34018101324	0.148325
ENSBTAG00000010314	ICAM4	33788762909	0.147024
ENSBTAG00000040308	RPS13	33774338690	0.146942
ENSBTAG00000012537	CASP6	33731313886	0.146698
ENSBTAG00000020592	OTOS	33651394809	0.146245
ENSBTAG00000030744	NFYB	33647986833	0.146225
ENSBTAG00000018063	SPATA2	33492390888	0.145343
ENSBTAG00000020869	DDC	33343654889	0.144499
ENSBTAG00000044048	LMBR1L	33327404588	0.144407
ENSBTAG00000021969	KLHL29	33323100053	0.144382
ENSBTAG00000011854	SLC38A5	33186089971	0.143605
ENSBTAG00000045887	DMTN	33122275859	0.143243
ENSBTAG00000015521	GEMIN6	33102664768	0.143132
ENSBTAG00000038476	HIST2H2AB	32904723983	0.142009
ENSBTAG00000015801	EFNB1	32640219386	0.140509
ENSBTAG00000033395	C16orf91	32598995147	0.140275
ENSBTAG00000047031	WDR5	32554626871	0.140023
ENSBTAG00000020895	LOXL4	32399557956	0.139144
ENSBTAG00000014233	CCT8	32380348944	0.139035
ENSBTAG00000038284	ZNF496	32364583123	0.138946
ENSBTAG00000017040	LY6E	32361716474	0.138929
ENSBTAG00000018894	PEX11G	32337144975	0.13879
ENSBTAG00000017804	BNIP3	32177545260	0.137885
ENSBTAG00000017530	PLGRKT	32109844446	0.137501
ENSBTAG00000021745	RAPSN	31767741914	0.13556
ENSBTAG00000021779	MGST2	31622349295	0.134735
ENSBTAG00000014775	GUK1	31551120757	0.134331
ENSBTAG00000044150	UCK2	31528260660	0.134202
ENSBTAG00000014728	TAPBPL	31523396009	0.134174
ENSBTAG00000026025	Fndc3c1	31428833750	0.133638
ENSBTAG00000047743	KCNIP4	31366858212	0.133286
ENSBTAG00000013600	PSMG1	31304774328	0.132934
ENSBTAG00000018969	POLR1C	31264659499	0.132707
ENSBTAG00000025003	INTS10	31206490429	0.132377
ENSBTAG00000034992	MCTS1	30936026269	0.130842
ENSBTAG00000003530	DDX31	30932038508	0.13082
ENSBTAG00000032481	DAPL1	30808119332	0.130117
ENSBTAG00000014518	RGD1565048	30777461006	0.129943
ENSBTAG00000003336	TPD52L1	30661801869	0.129287
ENSBTAG00000034659	UBTD2	30639630784	0.129161
ENSBTAG00000020179	AAAS	30606858993	0.128975
ENSBTAG00000013834	TRIP10	30497079721	0.128353
ENSBTAG00000045989	CDC42EP5	30492269488	0.128325
ENSBTAG00000019379	TUSC5	30457817829	0.12813
ENSBTAG00000030669	FGGY	30446615991	0.128066
ENSBTAG00000014447	RPS6KA1	30380661727	0.127692
ENSBTAG00000019011	PGM1	30374644053	0.127658
ENSBTAG00000014208	RPL35A	30290044712	0.127178
ENSBTAG00000016680	PPID	30261867795	0.127018
ENSBTAG00000018286	RNF181	30166103118	0.126475
ENSBTAG00000019104	FAAP100	30156090902	0.126418
ENSBTAG00000020606	ZFAND2B	30140750206	0.126331
ENSBTAG00000013136	EFCAB11	30113238497	0.126175
ENSBTAG00000019327	NRAP	30043393724	0.125779
ENSBTAG00000037673	GSTM1	29965504678	0.125337
ENSBTAG00000015639	ERAL1	29889226040	0.124905
ENSBTAG00000014088	MBNL3	29801815255	0.124409
ENSBTAG00000024701	TIMM10	29671494605	0.12367
ENSBTAG00000037651	S100A2	29656220832	0.123583
ENSBTAG00000016231	POFUT1	29523077946	0.122828
ENSBTAG00000019212	KCNS3	29481550490	0.122592
ENSBTAG00000018314	MED11	29397375793	0.122115
ENSBTAG00000020983	RRAS	29360264850	0.121904
ENSBTAG00000032738	AARD	29229130083	0.121161
ENSBTAG00000016478	LINGO3	29081723540	0.120324
ENSBTAG00000020198	METRN	29077018037	0.120298
ENSBTAG00000025822	CALML4	29022462409	0.119988
ENSBTAG00000019075	METAP1D	29006414715	0.119897
ENSBTAG00000015074	PTGDS	28932272275	0.119477
ENSBTAG00000011869	CSRP3	28924383963	0.119432
ENSBTAG00000032642	Gsta4	28736895880	0.118369
ENSBTAG00000020490	NACC2	28652047514	0.117887
ENSBTAG00000037400	TNRC18	28588528474	0.117527
ENSBTAG00000017941	NSUN5	28560791472	0.11737
ENSBTAG00000012374	C2orf54	28548548669	0.1173
ENSBTAG00000019387	NIFK	28499791898	0.117024
ENSBTAG00000039720	GS1-259H13.2	28421033274	0.116577
ENSBTAG00000046648	CPA4	28391748454	0.116411
ENSBTAG00000016053	ARSA	28360100300	0.116231
ENSBTAG00000046298	SYCE3	28354666038	0.1162
ENSBTAG00000010032	NTM	28326704064	0.116042
ENSBTAG00000020477	AHSA1	28034733445	0.114386
ENSBTAG00000015744	CCNC	28031444633	0.114367
ENSBTAG00000015758	USB1	27929760360	0.11379
ENSBTAG00000017219	DDX51	27872461449	0.113465
ENSBTAG00000015972	GLRX2	27871476996	0.11346
ENSBTAG00000015176	C6orf201	27812779370	0.113127
ENSBTAG00000019494	RPL10A	27712962376	0.112561
ENSBTAG00000013150	THOC5	27514020527	0.111432
ENSBTAG00000026660	TAF12	27455540469	0.1111
ENSBTAG00000030225	RBX1	27434430639	0.110981
ENSBTAG00000019065	EEPD1	27434044276	0.110978
ENSBTAG00000017009	CMC2	27375543255	0.110647
ENSBTAG00000016847	ARL4D	27370708848	0.110619
ENSBTAG00000035858	MCC	27285650886	0.110137
ENSBTAG00000025788	MPV17L2	27252669363	0.10995
ENSBTAG00000031625	HRH3	27185809655	0.10957
ENSBTAG00000018334	PLAGL2	27185772838	0.10957
ENSBTAG00000014694	JTB	27135814573	0.109287
ENSBTAG00000046725	TNNC2	27068942651	0.108908
ENSBTAG00000037929	ADAM28	27018467569	0.108621
ENSBTAG00000011579	CHRM1	26944766833	0.108203
ENSBTAG00000020742	FZD9	26898727657	0.107942
ENSBTAG00000021246	C10orf32	26888029029	0.107881
ENSBTAG00000016912	TSFM	26847684882	0.107653
ENSBTAG00000040058	ORC5	26816161702	0.107474
ENSBTAG00000014482	FAF1	26789322717	0.107321
ENSBTAG00000014440	PSMA4	26769840877	0.107211
ENSBTAG00000017717	RALYL	26689972820	0.106758
ENSBTAG00000030301	MAP7D1	26645802343	0.106507
ENSBTAG00000016295	RPP25L	26641143738	0.106481
ENSBTAG00000038711	TMEM91	26611229636	0.106311
ENSBTAG00000046415	SSNA1	26583540479	0.106154
ENSBTAG00000047508	ZNF580	26554541358	0.10599
ENSBTAG00000015466	NSUN2	26521147666	0.1058
ENSBTAG00000021887	DPYS	26502695640	0.105696
ENSBTAG00000033429	FAM229B	26453387680	0.105416
ENSBTAG00000014202	CDK5RAP3	26415684756	0.105202
ENSBTAG00000014060	LSM6	26258398539	0.10431
ENSBTAG00000011466	CARKD	26243393126	0.104225
ENSBTAG00000046763	FAM107A	26221267163	0.104099
ENSBTAG00000011766	C7	26091480036	0.103363
ENSBTAG00000047708	CD99L2	26031390215	0.103022
ENSBTAG00000020720	C1orf35	25976854885	0.102713
ENSBTAG00000046542	C19orf24	25950689416	0.102565
ENSBTAG00000046604	GREM1	25895953158	0.102254
ENSBTAG00000016775	SLC27A1	25815388566	0.101797
ENSBTAG00000015943	MICU2	25760410020	0.101485
ENSBTAG00000022575	TPRA1	25737506138	0.101355
ENSBTAG00000009918	GSE1	25694512500	0.101111
ENSBTAG00000020119	RNF43	25663831920	0.100937
ENSBTAG00000031010	ACAD11	25584108037	0.100485
ENSBTAG00000015734	RMDN1	25571234337	0.100412
ENSBTAG00000014971	SEC61G	25523551850	0.100142
ENSBTAG00000023415	LIN7B	25512750163	0.100081
ENSBTAG00000017161	TM2D1	25508483225	0.100056
ENSBTAG00000033339	ANKLE2	25486100719	0.0999293
ENSBTAG00000023462	RPS6	25414112220	0.099521
ENSBTAG00000036282	CCDC59	25347426936	0.0991428
ENSBTAG00000005974	APOBEC2	25234468853	0.098502
	bta-miR-1	2.51344e+10	0.0979343
ENSBTAG00000014547	PGAM2	25095050101	0.0977112
ENSBTAG00000019274	ATIC	25082218720	0.0976384
ENSBTAG00000017360	HDAC3	25040438628	0.0974015
ENSBTAG00000007109	ASB2	24804894769	0.0960654
ENSBTAG00000030933	ZNF576	24760213378	0.095812
ENSBTAG00000015807	GALT	24638295753	0.0951204
ENSBTAG00000019930	CLNS1A	24557682209	0.0946632
ENSBTAG00000036019	RIPPLY3	24493280850	0.0942979
	bta-miR-139	2.43883e+10	0.0937022
ENSBTAG00000021240	DCSTAMP	24290312681	0.0931466
ENSBTAG00000027854	ARHGDIG	24286156671	0.093123
ENSBTAG00000013273	PIGL	24235369285	0.0928349
ENSBTAG00000024042	MORN2	24197168299	0.0926183
ENSBTAG00000020990	P2RY14	24152596881	0.0923654
ENSBTAG00000038025	HIST1H2BO	24134726336	0.0922641
ENSBTAG00000024942	RPRML	24115344358	0.0921541
ENSBTAG00000046569	CISD3	24106238921	0.0921025
ENSBTAG00000012594	MRPS6	24092489352	0.0920245
ENSBTAG00000030557	LIN52	23996898672	0.0914823
ENSBTAG00000019520	ZC3H18	23971218792	0.0913366
ENSBTAG00000019729	COQ3	23952627100	0.0912312
ENSBTAG00000003369	SYT12	23517222201	0.0887615
ENSBTAG00000039819	RPH3AL	23489136029	0.0886021
ENSBTAG00000032183	NELL2	23452939373	0.0883968
ENSBTAG00000021526	RPRM	23426023851	0.0882442
ENSBTAG00000026732	PLA2G1B	23405707670	0.0881289
ENSBTAG00000019933	MKNK1	23379290994	0.0879791
ENSBTAG00000046215	TMEM203	23376731775	0.0879646
ENSBTAG00000021832	HMGCL	23364029798	0.0878925
ENSBTAG00000038277	HIST1H2BJ	23287717023	0.0874597
ENSBTAG00000018478	RPL7L1	23273823215	0.0873808
ENSBTAG00000013489	CYP27A1	23209232012	0.0870145
ENSBTAG00000020003	KLHL14	23205334221	0.0869924
ENSBTAG00000045757	TNNC1	23197509813	0.086948
ENSBTAG00000047810	CCDC96	23194535550	0.0869311
ENSBTAG00000020894	LAPTM4A	23183324725	0.0868675
ENSBTAG00000021979	EEF1B2	23106066102	0.0864293
ENSBTAG00000015182	STARD10	23099256083	0.0863907
ENSBTAG00000018026	LANCL2	23020720248	0.0859452
ENSBTAG00000013782	DNAJB2	23013520317	0.0859044
ENSBTAG00000019810	AARS	22997668303	0.0858144
ENSBTAG00000047801	CRELD2	22954046862	0.085567
ENSBTAG00000015978	ANXA1	22947268347	0.0855286
ENSBTAG00000014526	MOB3A	22925567028	0.0854055
ENSBTAG00000001061	PRKCA	22913599504	0.0853376
ENSBTAG00000010952	C2CD4B	22875729776	0.0851228
ENSBTAG00000040199	POLR2H	22847960958	0.0849653
ENSBTAG00000015015	HINFP	22643974562	0.0838082
ENSBTAG00000022588	C8orf34	22565272378	0.0833618
ENSBTAG00000047036	GPR39	22485049130	0.0829068
ENSBTAG00000024974	HEXIM2	22420758385	0.0825421
ENSBTAG00000014505	NGRN	22412825822	0.0824971
ENSBTAG00000018771	DNAAF1	22400853756	0.0824292
ENSBTAG00000013627	HNRNPAB	22369510086	0.0822514
ENSBTAG00000020559	STMND1	22319328567	0.0819668
ENSBTAG00000016363	TFG	22293887236	0.0818224
ENSBTAG00000018603	RGMA	22287924368	0.0817886
ENSBTAG00000018978	CSRP2BP	22273561138	0.0817072
ENSBTAG00000047054	CLRN3	22272565215	0.0817015
ENSBTAG00000016427	COMMD7	22271963788	0.0816981
ENSBTAG00000035286	CMC1	22254160245	0.0815971
ENSBTAG00000039556	WIPI1	22236603117	0.0814975
ENSBTAG00000040067	HIPK4	22178400031	0.0811674
ENSBTAG00000014809	ANXA6	22142943417	0.0809663
ENSBTAG00000025372	C14orf169	22114222412	0.0808034
ENSBTAG00000038428	RELB	22074818401	0.0805798
ENSBTAG00000009950	PAX3	21964995497	0.0799569
ENSBTAG00000021802	MIEN1	21898368146	0.079579
ENSBTAG00000001303	HSPB8	21713209266	0.0785287
ENSBTAG00000016801	RXRG	21699823317	0.0784528
ENSBTAG00000017490	PLD1	21697846750	0.0784416
ENSBTAG00000020434	C19orf12	21632981355	0.0780737
ENSBTAG00000022895	PQLC1	21446457422	0.0770157
ENSBTAG00000018598	HSPB6	21404700287	0.0767788
ENSBTAG00000027524	SMTNL1	21310058528	0.076242
ENSBTAG00000019348	LILRB5	21265129780	0.0759871
ENSBTAG00000005562	GALNT13	21159265907	0.0753866
ENSBTAG00000015108	USHBP1	21127323069	0.0752055
ENSBTAG00000044129	ST6GALNAC6	21100997097	0.0750561
ENSBTAG00000020139	RPL7	21030585618	0.0746567
ENSBTAG00000032366	SLC23A2	21004242668	0.0745073
ENSBTAG00000022020	CLDN5	20926922009	0.0740687
ENSBTAG00000018358	STAC3	20896727141	0.0738975
ENSBTAG00000016251	TMEM101	20896260659	0.0738948
ENSBTAG00000038138	Ace3	20869063314	0.0737406
ENSBTAG00000013208	SLC25A4	20844724178	0.0736025
ENSBTAG00000009972	INHA	20818509601	0.0734538
ENSBTAG00000035323	TMX4	20766932046	0.0731612
ENSBTAG00000048314	ZFAND6	20719823991	0.072894
ENSBTAG00000046277	RGS4	20614145626	0.0722946
ENSBTAG00000017604	RAB13	20577337571	0.0720858
ENSBTAG00000011080	TLX1	20573150998	0.0720621
ENSBTAG00000007755	APOBEC3B	20547620910	0.0719173
ENSBTAG00000026825	TMEM37	20520908000	0.0717657
ENSBTAG00000020737	SOX8	20509291954	0.0716999
ENSBTAG00000017602	TMEM45B	20491198025	0.0715972
ENSBTAG00000017007	TRIB3	20296615263	0.0704935
ENSBTAG00000020908	NAP1L1	20294810588	0.0704833
ENSBTAG00000015604	ZNF385A	20086966494	0.0693043
ENSBTAG00000038462	TMEM182	20047697055	0.0690816
ENSBTAG00000019995	C11orf73	20016779354	0.0689062
ENSBTAG00000019153	JMJD6	19994900643	0.0687821
ENSBTAG00000046746	COASY	19930615219	0.0684175
ENSBTAG00000020934	SHF	19925915809	0.0683908
ENSBTAG00000019093	AMY2A	19894126686	0.0682105
ENSBTAG00000019146	OSBP2	19892196789	0.0681996
ENSBTAG00000012193	TTC28	19866442604	0.0680535
ENSBTAG00000030172	PRPSAP1	19846170475	0.0679385
ENSBTAG00000019569	CD151	19819024762	0.0677845
ENSBTAG00000026273	MYL10	19812716257	0.0677487
ENSBTAG00000018060	WDR13	19755576868	0.0674246
ENSBTAG00000024157	WDR60	19703352622	0.0671284
ENSBTAG00000020800	BEND7	19572066314	0.0663837
ENSBTAG00000025817	MEF2BNB	19571634109	0.0663813
ENSBTAG00000013708	SNX8	19563415331	0.0663346
ENSBTAG00000030578	PTOV1	19550575898	0.0662618
ENSBTAG00000018073	TSPO	19453288321	0.06571
	bta-miR-99a-5p	1.94446e+10	0.0656608
ENSBTAG00000021298	METTL11B	19390745116	0.0653552
ENSBTAG00000013480	DNAJC17	19340336521	0.0650693
ENSBTAG00000023628	C6orf47	19276920428	0.0647096
ENSBTAG00000005108	SLIT2	19271670462	0.0646798
ENSBTAG00000008881	PURA	19263617243	0.0646341
ENSBTAG00000001049	ANOS1	19110603151	0.0637662
ENSBTAG00000013162	HSPA8	19046809821	0.0634044
ENSBTAG00000016743	DNTTIP1	19014927690	0.0632235
ENSBTAG00000045665	CCDC167	18965037058	0.0629405
ENSBTAG00000011969	HSPB1	18944241569	0.0628226
ENSBTAG00000015106	DSP	18930141304	0.0627426
ENSBTAG00000020517	MED9	18926551170	0.0627222
ENSBTAG00000016824	WDR46	18924000224	0.0627078
ENSBTAG00000018413	FAM46B	18890596533	0.0625183
ENSBTAG00000043958	TMEM33	18890346421	0.0625169
ENSBTAG00000012698	HDAC1	18792164829	0.06196
ENSBTAG00000040507	ARHGEF18	18760548266	0.0617806
ENSBTAG00000021435	MAFF	18739090830	0.0616589
ENSBTAG00000031171	SH3GLB1	18722741886	0.0615662
ENSBTAG00000017409	DLX3	18656541209	0.0611907
ENSBTAG00000015731	TXNL1	18598664988	0.0608624
ENSBTAG00000017460	Prorsd1	18588325019	0.0608037
ENSBTAG00000030965	MCM7	18572089005	0.0607116
ENSBTAG00000022632	TCTA	18563976542	0.0606656
ENSBTAG00000021160	AP1M2	18561666430	0.0606525
ENSBTAG00000013926	FCGRT	18501589162	0.0603117
ENSBTAG00000014349	RNF126	18483593244	0.0602097
ENSBTAG00000021554	NOL7	18479038786	0.0601838
ENSBTAG00000013176	SMOC2	18391202420	0.0596856
ENSBTAG00000015628	SMPD1	18350685686	0.0594558
ENSBTAG00000015254	GLB1	18317473167	0.0592674
ENSBTAG00000025402	IL17D	18291698151	0.0591212
ENSBTAG00000001003	CKMT2	18229591987	0.0587689
ENSBTAG00000016561	NUBP2	18222609729	0.0587293
ENSBTAG00000046514	ASMTL	18196873592	0.0585833
	bta-miR-483	1.81794e+10	0.0584844
ENSBTAG00000015041	NDUFA2	18176445544	0.0584675
ENSBTAG00000000678	CSDE1	18166979135	0.0584138
ENSBTAG00000019855	MAP3K15	18162443653	0.058388
ENSBTAG00000011608	KIAA1191	18144073134	0.0582838
ENSBTAG00000015414	TBCD	18144062544	0.0582838
ENSBTAG00000021287	SLC16A7	18135168189	0.0582333
ENSBTAG00000014391	CRB2	18125023944	0.0581758
ENSBTAG00000019845	USP30	18095564418	0.0580087
ENSBTAG00000027629	ANK1	18065394353	0.0578376
ENSBTAG00000016007	ADH5	17982902350	0.0573696
ENSBTAG00000047902	ULBP3	17923518669	0.0570328
ENSBTAG00000034519	AI413582	17852055492	0.0566275
ENSBTAG00000006928	OAT	17851109835	0.0566221
ENSBTAG00000005675	SLC44A4	17847074193	0.0565992
ENSBTAG00000011328	CGREF1	17842451290	0.056573
ENSBTAG00000012928	PPP4C	17841895494	0.0565698
ENSBTAG00000015949	Cst13	17839638474	0.056557
ENSBTAG00000014668	NAGK	17821549077	0.0564544
ENSBTAG00000006508	MAN2B2	17806237747	0.0563676
ENSBTAG00000019911	COA3	17805423801	0.056363
ENSBTAG00000020082	FAM71E1	17798596065	0.0563242
ENSBTAG00000021131	HNRNPK	17790175226	0.0562765
ENSBTAG00000019944	METAP2	17746721751	0.05603
ENSBTAG00000014191	QSOX1	17744472204	0.0560172
ENSBTAG00000017183	Pdlim3	17704292955	0.0557893
ENSBTAG00000017298	AAMDC	17684552595	0.0556773
ENSBTAG00000047138	AVPR2	17664510877	0.0555637
ENSBTAG00000014122	FOXRED1	17642611074	0.0554394
ENSBTAG00000014313	PYROXD2	17563316999	0.0549897
ENSBTAG00000006745	FGG	17547228755	0.0548984
ENSBTAG00000019918	PSME3	17542331478	0.0548706
ENSBTAG00000017086	GRB10	17504045439	0.0546535
ENSBTAG00000021227	ATP5H	17498028904	0.0546193
ENSBTAG00000015187	DDX41	17459233065	0.0543993
ENSBTAG00000019211	BRIX1	17437164894	0.0542741
ENSBTAG00000021843	UBQLN2	17435247121	0.0542632
ENSBTAG00000026254	MED30	17410308996	0.0541218
ENSBTAG00000021372	SEPT11	17408494685	0.0541115
ENSBTAG00000021663	SMIM8	17401616960	0.0540725
ENSBTAG00000021461	PSMD3	17362685474	0.0538517
ENSBTAG00000047608	MRPS22	17351237633	0.0537867
ENSBTAG00000047780	CCDC127	17254986618	0.0532408
ENSBTAG00000018808	SLC25A35	17244644939	0.0531821
ENSBTAG00000015424	WDR12	17229297070	0.053095
ENSBTAG00000014461	ANAPC13	17227820814	0.0530867
ENSBTAG00000046875	AP5B1	17219415238	0.053039
ENSBTAG00000021626	MLC1	17148335852	0.0526358
ENSBTAG00000021790	APOOL	17077946104	0.0522365
ENSBTAG00000016401	OPTN	17033801892	0.0519862
ENSBTAG00000018071	TMOD4	17016798284	0.0518897
ENSBTAG00000048160	TIGD5	16997718960	0.0517815
ENSBTAG00000020141	FREM1	16981494014	0.0516895
ENSBTAG00000025280	SERPINB6	16978121974	0.0516703
ENSBTAG00000035230	TOR1AIP2	16949295187	0.0515068
ENSBTAG00000013889	TMEM141	16945202507	0.0514836
ENSBTAG00000007847	EED	16941706252	0.0514638
ENSBTAG00000019156	CCT2	16925744707	0.0513732
ENSBTAG00000038949	MRPL30	16921139647	0.0513471
ENSBTAG00000016278	RPL30	16901493422	0.0512357
ENSBTAG00000012699	EXOSC1	16858643672	0.0509926
ENSBTAG00000018037	PSKH1	16856038227	0.0509778
ENSBTAG00000021293	SNUPN	16851640784	0.0509529
ENSBTAG00000015815	CFP	16743023464	0.0503368
ENSBTAG00000020674	LTB	16707491006	0.0501353
ENSBTAG00000021445	ST8SIA4	16674341426	0.0499472
ENSBTAG00000015000	VCP	16640413628	0.0497548
ENSBTAG00000019782	TPI1	16639797708	0.0497513
ENSBTAG00000046394	RPL23A	16626841495	0.0496778
ENSBTAG00000014911	LEP	16625638670	0.049671
ENSBTAG00000044112	MSRB2	16601675156	0.049535
ENSBTAG00000016218	PTGES2	16578127446	0.0494015
ENSBTAG00000020152	PFDN2	16552829361	0.049258
ENSBTAG00000002974	FMO2	16515403307	0.0490457
ENSBTAG00000016929	HNRNPA0	16484277616	0.0488691
ENSBTAG00000036028	BEX2	16468780760	0.0487812
ENSBTAG00000018548	INTS7	16425808575	0.0485375
ENSBTAG00000004079	ZNF106	16387438244	0.0483198
ENSBTAG00000019588	HLA-DQB1	16286780961	0.0477489
ENSBTAG00000011024	TXNDC12	16201705436	0.0472663
ENSBTAG00000044017	MSRB3	16147409816	0.0469584
ENSBTAG00000036087	ARMC2	16108654385	0.0467385
ENSBTAG00000019418	UBE3D	16058427801	0.0464536
ENSBTAG00000032684	TCTEX1D2	16054273503	0.0464301
ENSBTAG00000016432	PEMT	16004171210	0.0461459
ENSBTAG00000014095	HAUS7	16000482894	0.046125
ENSBTAG00000025191	SKP1	15969473963	0.0459491
ENSBTAG00000030296	LCNL1	15935858625	0.0457584
ENSBTAG00000011788	CXorf38	15911532265	0.0456204
ENSBTAG00000020226	CHRAC1	15861125087	0.0453345
ENSBTAG00000016532	MAPKAPK3	15838506761	0.0452062
ENSBTAG00000012446	MTHFSD	15829417466	0.0451546
ENSBTAG00000013688	PGF	15790449220	0.0449336
ENSBTAG00000016415	LTA4H	15750848378	0.044709
ENSBTAG00000045585	FKBP8	15740746687	0.0446517
ENSBTAG00000009876	C4BPA	15724016108	0.0445568
ENSBTAG00000025320	AKAP1	15715778515	0.0445101
ENSBTAG00000014607	EXOSC4	15704729836	0.0444474
ENSBTAG00000030208	FAM132B	15692276413	0.0443767
ENSBTAG00000045760	Olfr49	15683411107	0.0443265
ENSBTAG00000021838	ESRP1	15659492772	0.0441908
ENSBTAG00000015724	BPIFB1	15658135982	0.0441831
	bta-miR-22-3p	1.56469e+10	0.0441195
ENSBTAG00000037494	RGS21	15591640792	0.0438059
ENSBTAG00000033180	SMYD3	15587061411	0.0437799
ENSBTAG00000009181	INPP5A	15585263468	0.0437697
ENSBTAG00000012977	COMTD1	15545043995	0.0435416
ENSBTAG00000024096	LSM10	15480374026	0.0431748
ENSBTAG00000045550	TSPAN6	15473860937	0.0431378
ENSBTAG00000033441	SHCBP1	15450344142	0.0430045
ENSBTAG00000048269	CTXN1	15436111902	0.0429237
ENSBTAG00000014119	PRKCZ	15431088567	0.0428952
ENSBTAG00000019425	TSPAN8	15398020233	0.0427077
ENSBTAG00000011274	ENO2	15389124255	0.0426572
ENSBTAG00000026192	C7orf50	15378748745	0.0425984
ENSBTAG00000021643	EFCAB12	15312329628	0.0422216
ENSBTAG00000011922	PLEC	15298602446	0.0421437
ENSBTAG00000046494	CORT	15258210302	0.0419146
ENSBTAG00000045947	NAA10	15247217284	0.0418523
ENSBTAG00000037746	SNRNP27	15205347605	0.0416148
ENSBTAG00000018283	ACAA1	15178272189	0.0414612
ENSBTAG00000018299	PIGH	15147400307	0.0412861
ENSBTAG00000014926	SNAPC2	15104919097	0.0410451
ENSBTAG00000046406	R3HDM4	15077262664	0.0408883
ENSBTAG00000022160	NAP1L4	15076710323	0.0408851
ENSBTAG00000046218	KLF11	15076314740	0.0408829
ENSBTAG00000018517	VLDLR	15059225123	0.0407859
ENSBTAG00000046014	GPR146	15057632868	0.0407769
ENSBTAG00000046248	ARPC1B	15056174713	0.0407686
ENSBTAG00000048306	STAM2	14999171192	0.0404453
ENSBTAG00000015950	ISOC2	14963085450	0.0402406
ENSBTAG00000019250	BTK	14953661654	0.0401872
ENSBTAG00000016558	SPSB3	14944188704	0.0401334
ENSBTAG00000009059	PITX2	14920386986	0.0399984
ENSBTAG00000008723	CCBE1	14895819513	0.0398591
ENSBTAG00000013168	RPA3	14887184595	0.0398101
ENSBTAG00000018331	CLEC3B	14837907614	0.0395306
ENSBTAG00000021170	OSBPL9	14829082788	0.0394805
ENSBTAG00000038321	LIPE	14828652630	0.0394781
ENSBTAG00000020273	YOD1	14823060845	0.0394464
ENSBTAG00000020633	NOB1	14820008106	0.0394291
ENSBTAG00000047760	DUS1L	14815987647	0.0394063
ENSBTAG00000031891	NLGN1	14794512613	0.0392844
ENSBTAG00000015368	SEPT4	14793811800	0.0392805
ENSBTAG00000015278	ARPC5L	14777470302	0.0391878
ENSBTAG00000018387	TSSC1	14769025969	0.0391399
ENSBTAG00000023795	VAC14	14761597989	0.0390977
ENSBTAG00000027626	GOLGA7	14733981759	0.0389411
ENSBTAG00000018097	PARN	14647005273	0.0384478
ENSBTAG00000046362	BBIP1	14588201785	0.0381142
ENSBTAG00000012338	FAH	14577816330	0.0380553
ENSBTAG00000012803	SRP19	14538497240	0.0378323
ENSBTAG00000014712	CLPP	14464944067	0.0374151
ENSBTAG00000022058	ACACB	14459642123	0.037385
ENSBTAG00000017823	CFAP52	14440669201	0.0372774
ENSBTAG00000038045	FLT3LG	14405989517	0.0370807
ENSBTAG00000007780	CAMK1	14396044946	0.0370243
ENSBTAG00000023375	METTL6	14379713795	0.0369316
ENSBTAG00000020311	USP20	14366897903	0.0368589
ENSBTAG00000005657	CAMK2N2	14361959939	0.0368309
ENSBTAG00000013247	NLRP5	14357725710	0.0368069
ENSBTAG00000027612	PPME1	14343540689	0.0367264
ENSBTAG00000012330	B2M	14336952553	0.0366891
ENSBTAG00000013343	FTL	14320868216	0.0365978
ENSBTAG00000012703	GLO1	14312710730	0.0365516
ENSBTAG00000034385	GPR162	14308057722	0.0365252
ENSBTAG00000009172	BCAT2	14248373216	0.0361866
ENSBTAG00000015907	IRX4	14228691717	0.036075
ENSBTAG00000009595	NGDN	14222980674	0.0360426
ENSBTAG00000019543	TCEB2	14194059209	0.0358785
ENSBTAG00000040206	ZNF770	14189949251	0.0358552
ENSBTAG00000040432	CLDN3	14156783899	0.0356671
ENSBTAG00000015326	DFNA5	14147697002	0.0356156
ENSBTAG00000033095	WDR70	14144530072	0.0355976
ENSBTAG00000018889	ATP6V0B	14137268746	0.0355564
ENSBTAG00000015935	IYD	14119329420	0.0354547
ENSBTAG00000037977	DIO3	14117579692	0.0354447
ENSBTAG00000024657	ZFP91	14098344258	0.0353356
ENSBTAG00000036183	FBXW8	14071488709	0.0351833
ENSBTAG00000031388	DYX1C1	14063464552	0.0351378
ENSBTAG00000014511	C1orf159	14059792684	0.035117
ENSBTAG00000020760	SNAP29	14059648197	0.0351161
ENSBTAG00000024549	Snrpc	14010829477	0.0348392
ENSBTAG00000045776	C1orf122	14007411522	0.0348198
ENSBTAG00000020807	FAU	13994700186	0.0347477
ENSBTAG00000014514	Sec1	13985402885	0.034695
ENSBTAG00000031544	DDIT3	13952555612	0.0345087
ENSBTAG00000023384	CBR1	13949319941	0.0344903
ENSBTAG00000007353	DLX4	13937895106	0.0344255
ENSBTAG00000025126	LOC728392	13935011813	0.0344092
ENSBTAG00000008683	LDHA	13934250034	0.0344049
ENSBTAG00000012036	HR	13879251219	0.0340929
ENSBTAG00000024929	PPP1R27	13847727105	0.0339141
ENSBTAG00000014653	SPNS1	13839189935	0.0338657
ENSBTAG00000010378	PEF1	13801092505	0.0336496
ENSBTAG00000037702	LOC100366216	13784562898	0.0335558
ENSBTAG00000016327	SLC28A2	13771297314	0.0334806
ENSBTAG00000044184	TUBGCP3	13734952616	0.0332744
ENSBTAG00000022622	CISH	13714888546	0.0331606
ENSBTAG00000015538	LEMD2	13706143566	0.033111
ENSBTAG00000009819	CDC20	13705628361	0.0331081
ENSBTAG00000026422	MPG	13689079866	0.0330142
ENSBTAG00000006841	LRRC4B	13658781712	0.0328423
ENSBTAG00000017299	KLC1	13628311579	0.0326695
ENSBTAG00000019915	GSN	13626687377	0.0326603
ENSBTAG00000013358	RPS23	13570366706	0.0323408
ENSBTAG00000035174	THOC3	13547466480	0.0322109
ENSBTAG00000023744	YPEL5	13525192969	0.0320846
ENSBTAG00000014130	Cox6c	13503654810	0.0319624
ENSBTAG00000018285	VAMP5	13446429380	0.0316378
ENSBTAG00000000894	PGK1	13434940722	0.0315727
ENSBTAG00000018040	PSMB10	13416613170	0.0314687
ENSBTAG00000001349	KIF1C	13358416151	0.0311386
ENSBTAG00000016705	BCAS2	13357401355	0.0311329
ENSBTAG00000020927	HSD17B8	13339155060	0.0310294
ENSBTAG00000014873	COA5	13338886756	0.0310278
ENSBTAG00000039958	GYS1	13331981126	0.0309887
ENSBTAG00000020247	ADCYAP1R1	13319237619	0.0309164
ENSBTAG00000022242	DPP3	13316361651	0.0309001
ENSBTAG00000020093	CUL4A	13305029743	0.0308358
ENSBTAG00000014149	LCN2	13300916476	0.0308125
ENSBTAG00000033137	PSD3	13290319907	0.0307524
ENSBTAG00000015387	RAB40B	13283686981	0.0307147
ENSBTAG00000027033	CMA1	13255268974	0.0305535
ENSBTAG00000014964	GALK1	13254986359	0.0305519
ENSBTAG00000027326	TP53RK	13240861028	0.0304718
ENSBTAG00000030942	MRPL3	13235046638	0.0304388
ENSBTAG00000006486	TSEN34	13233065326	0.0304276
ENSBTAG00000038523	ATP1A4	13225016887	0.0303819
ENSBTAG00000047600	ROS1	13221907772	0.0303643
ENSBTAG00000020215	EXOC2	13189597163	0.030181
ENSBTAG00000030974	TUBA4A	13183511569	0.0301465
ENSBTAG00000038540	GSTO1	13171031573	0.0300757
ENSBTAG00000015312	LTBR	13166326628	0.030049
ENSBTAG00000017514	CCND1	13129422781	0.0298397
ENSBTAG00000011763	RIOK2	13127235416	0.0298273
ENSBTAG00000038062	FUT4	13125842190	0.0298194
ENSBTAG00000031723	RPL6	13102752247	0.0296884
ENSBTAG00000015266	SDHAF2	13083704508	0.0295804
ENSBTAG00000013726	RNPEP	13072671641	0.0295178
ENSBTAG00000016522	C15orf40	13067897394	0.0294907
ENSBTAG00000038151	ELOF1	13038538311	0.0293242
ENSBTAG00000020431	DERL2	13022730658	0.0292345
ENSBTAG00000039090	MAGEH1	13016388279	0.0291986
ENSBTAG00000006321	RTCA	13011525529	0.029171
ENSBTAG00000009784	RAB32	13008409605	0.0291533
ENSBTAG00000037964	HIST1H2AE	13007766956	0.0291497
ENSBTAG00000020121	RWDD2B	12996224792	0.0290842
ENSBTAG00000020630	KCMF1	12987884021	0.0290369
ENSBTAG00000019723	PEX12	12987089158	0.0290324
ENSBTAG00000045857	FAM195A	12985974731	0.029026
ENSBTAG00000013538	PEX14	12984302289	0.0290166
ENSBTAG00000021202	ACOT7	12984254205	0.0290163
ENSBTAG00000022293	METTL12	12976451458	0.028972
ENSBTAG00000021464	SPRYD3	12974286265	0.0289597
ENSBTAG00000021378	S100A13	12947417746	0.0288073
ENSBTAG00000026497	A4GALT	12936141168	0.0287434
ENSBTAG00000047930	UBE2E2	12927733865	0.0286957
ENSBTAG00000013530	DDAH2	12907242176	0.0285795
ENSBTAG00000045914	H3F3C	12905077053	0.0285672
ENSBTAG00000022382	TMEM218	12887562039	0.0284678
ENSBTAG00000011808	MSTN	12874406492	0.0283932
ENSBTAG00000021519	CAMLG	12865604910	0.0283433
ENSBTAG00000018164	FNDC4	12859622900	0.0283093
ENSBTAG00000015677	KARS	12843424221	0.0282175
ENSBTAG00000011403	RUSC2	12839018623	0.0281925
ENSBTAG00000019608	DDX47	12818450754	0.0280758
ENSBTAG00000031875	BANF1	12766998276	0.027784
ENSBTAG00000018279	SPATA5L1	12763425735	0.0277637
ENSBTAG00000016199	CLINT1	12734496606	0.0275996
ENSBTAG00000040494	UBL5	12708056551	0.0274496
ENSBTAG00000011182	PDLIM1	12703682462	0.0274248
ENSBTAG00000015962	MMADHC	12658701478	0.0271697
ENSBTAG00000020936	NOD2	12620340100	0.0269521
ENSBTAG00000011455	POLA2	12619355985	0.0269465
	bta-miR-2320-5p	1.25975e+10	0.0268227
ENSBTAG00000021199	APOPT1	12587770260	0.0267673
ENSBTAG00000021377	S100A14	12583663569	0.026744
ENSBTAG00000024915	Sectm1b	12567427759	0.026652
ENSBTAG00000022314	EMD	12559603319	0.0266076
ENSBTAG00000018229	NFIX	12534854386	0.0264672
ENSBTAG00000031793	NUDT2	12520779148	0.0263874
ENSBTAG00000020707	ADGRG6	12513856994	0.0263481
ENSBTAG00000030335	ALDH4A1	12510818916	0.0263309
ENSBTAG00000012370	MGP	12502412322	0.0262832
ENSBTAG00000010691	USP39	12480465580	0.0261587
ENSBTAG00000037571	EBAG9	12475575182	0.026131
ENSBTAG00000008077	SLC37A4	12474954427	0.0261274
ENSBTAG00000017423	TMEM214	12454414899	0.0260109
ENSBTAG00000016505	TMC7	12448451924	0.0259771
ENSBTAG00000014995	THAP8	12424520611	0.0258414
ENSBTAG00000015479	ZFPL1	12423999893	0.0258384
ENSBTAG00000008827	SPOCK2	12414133357	0.0257824
ENSBTAG00000033284	CHCHD7	12393239265	0.0256639
ENSBTAG00000017418	RRP1B	12370958371	0.0255375
ENSBTAG00000011480	PITPNA	12366573633	0.0255127
ENSBTAG00000015985	GPR20	12360783135	0.0254798
ENSBTAG00000030286	GABRA1	12344450064	0.0253872
ENSBTAG00000020491	SOX30	12339855080	0.0253611
ENSBTAG00000020791	RAPGEF1	12291398280	0.0250863
ENSBTAG00000008353	CDKN1A	12282030382	0.0250331
ENSBTAG00000021248	C7orf26	12280433107	0.0250241
ENSBTAG00000019614	FAM76A	12277606010	0.025008
ENSBTAG00000015710	CD3E	12273183384	0.0249829
ENSBTAG00000015587	TTC32	12244604973	0.0248208
ENSBTAG00000020116	HLA-B	12232012431	0.0247494
ENSBTAG00000014687	TP53I13	12209425316	0.0246213
ENSBTAG00000024162	SLC19A1	12185980214	0.0244883
ENSBTAG00000031631	FAM132A	12178328684	0.0244449
ENSBTAG00000019542	MRPL39	12168432050	0.0243888
ENSBTAG00000015427	CFDP1	12162100925	0.0243529
ENSBTAG00000013535	DFFA	12137755548	0.0242148
ENSBTAG00000034586	MAL	12099462881	0.0239976
ENSBTAG00000012996	RNF11	12095182186	0.0239733
ENSBTAG00000006651	INSL6	12069929913	0.02383
ENSBTAG00000047491	CACNA1S	12065042712	0.0238023
ENSBTAG00000011184	FTH1	12062922682	0.0237903
ENSBTAG00000018566	SFRP5	12003205004	0.0234516
ENSBTAG00000021093	RPS16	11980379523	0.0233221
ENSBTAG00000020664	DNAJC14	11967379321	0.0232484
ENSBTAG00000020530	MTIF3	11960212081	0.0232077
ENSBTAG00000012178	NR1D1	11924561093	0.0230055
ENSBTAG00000018214	SHISA2	11919685912	0.0229778
ENSBTAG00000010791	HTR3A	11885733567	0.0227852
ENSBTAG00000011041	ZFYVE1	11859863236	0.0226385
ENSBTAG00000020266	SLC19A2	11851171847	0.0225892
ENSBTAG00000039287	ZFP69	11843695485	0.0225468
ENSBTAG00000039682	MTUS1	11837175505	0.0225098
	bta-miR-502b	1.18073e+10	0.0223404
ENSBTAG00000021978	PARVB	11803566346	0.0223192
ENSBTAG00000027464	FGFRL1	11790717955	0.0222463
ENSBTAG00000015761	COQ5	11775010950	0.0221572
ENSBTAG00000021686	MELK	11762546605	0.0220865
ENSBTAG00000048263	LRRC56	11745920170	0.0219922
ENSBTAG00000016738	DTX1	11714194410	0.0218122
ENSBTAG00000021715	ADPRHL2	11704205354	0.0217556
ENSBTAG00000015567	TIMM44	11671744875	0.0215715
ENSBTAG00000016429	TMEM205	11655243764	0.0214779
ENSBTAG00000019362	NOA1	11614299168	0.0212456
ENSBTAG00000021130	MFSD10	11601936092	0.0211755
ENSBTAG00000019830	MRPL46	11599914663	0.021164
ENSBTAG00000011929	USP50	11596026737	0.021142
ENSBTAG00000018784	CTSZ	11576437750	0.0210309
ENSBTAG00000017605	AK2	11540555255	0.0208273
ENSBTAG00000014970	LAMTOR5	11494156957	0.0205641
ENSBTAG00000011429	CREB3	11468813574	0.0204204
ENSBTAG00000017279	VAPA	11457694484	0.0203573
ENSBTAG00000013076	SNX19	11448402258	0.0203046
ENSBTAG00000013315	ATP5B	11444842536	0.0202844
ENSBTAG00000006969	TUBB	11440428556	0.0202594
ENSBTAG00000046263	MEX3D	11418118562	0.0201328
ENSBTAG00000021850	NCKIPSD	11417887304	0.0201315
ENSBTAG00000016350	NACC1	11403393668	0.0200493
ENSBTAG00000010739	BLOC1S2	11393335194	0.0199923
ENSBTAG00000019077	DAD1	11389796388	0.0199722
ENSBTAG00000032899	Methig1	11378542752	0.0199084
ENSBTAG00000015092	NOL12	11352607923	0.0197612
ENSBTAG00000012106	ADCK1	11348997155	0.0197408
ENSBTAG00000034495	GTF2F2	11348287630	0.0197367
ENSBTAG00000015817	ELK1	11345545301	0.0197212
ENSBTAG00000040368	AAGAB	11341566094	0.0196986
ENSBTAG00000039121	PTP4A2	11306061851	0.0194972
ENSBTAG00000035995	TNFAIP2	11294122697	0.0194295
ENSBTAG00000014803	CPZ	11280202740	0.0193506
ENSBTAG00000013784	CSNK2A2	11279272987	0.0193453
ENSBTAG00000015579	TMEM160	11271667251	0.0193021
ENSBTAG00000035064	C7orf57	11265509132	0.0192672
ENSBTAG00000046135	HNRNPH3	11252257143	0.019192
ENSBTAG00000010814	DIO1	11229360668	0.0190622
ENSBTAG00000020026	C1orf43	11216490158	0.0189892
ENSBTAG00000039231	MTURN	11210756827	0.0189566
ENSBTAG00000024781	MRPL17	11193019040	0.018856
ENSBTAG00000034531	RNF146	11185073083	0.018811
ENSBTAG00000000245	NHSL1	11170693781	0.0187294
ENSBTAG00000021336	KIF5A	11169536595	0.0187228
ENSBTAG00000008493	AQP3	11162860503	0.018685
ENSBTAG00000009084	ATG3	11159590984	0.0186664
ENSBTAG00000011573	ENPP6	11156017928	0.0186461
ENSBTAG00000017721	METTL13	11124958201	0.01847
ENSBTAG00000016456	CDC42BPB	11117872447	0.0184298
ENSBTAG00000002282	EIF1	11114955497	0.0184132
ENSBTAG00000031106	ZNF746	11095542035	0.0183031
ENSBTAG00000015114	CALR	11078030178	0.0182038
ENSBTAG00000038757	HBM	11064452819	0.0181268
ENSBTAG00000038316	GPATCH8	11060397602	0.0181038
ENSBTAG00000012302	RTN4RL1	11051558402	0.0180536
ENSBTAG00000038011	SH3RF3	11030592488	0.0179347
ENSBTAG00000021467	IGFBP6	11030364057	0.0179334
ENSBTAG00000013623	TIMM13	11013581411	0.0178382
ENSBTAG00000035083	ATXN7L3B	11011971975	0.0178291
ENSBTAG00000020653	Fip1l1	10987042798	0.0176877
ENSBTAG00000022813	TMEM150B	10976164586	0.017626
ENSBTAG00000012672	ZNHIT3	10971549574	0.0175998
ENSBTAG00000017889	CCT5	10961629835	0.0175435
ENSBTAG00000025516	GNL1	10959163349	0.0175295
ENSBTAG00000006373	TSACC	10958357970	0.017525
ENSBTAG00000018559	LYRM1	10957625990	0.0175208
ENSBTAG00000021514	DNPEP	10952148114	0.0174898
ENSBTAG00000039970	Pga5	10948039118	0.0174664
ENSBTAG00000017225	RNF135	10940134744	0.0174216
ENSBTAG00000018594	LIN37	10929841469	0.0173632
ENSBTAG00000010980	ANKMY2	10920721800	0.0173115
ENSBTAG00000016121	KRT75	10911999246	0.017262
ENSBTAG00000015820	UXT	10903799927	0.0172155
ENSBTAG00000012898	RPS27L	10903104187	0.0172116
ENSBTAG00000046979	LGMN	10897551677	0.0171801
ENSBTAG00000038650	MS4A7	10887191677	0.0171213
ENSBTAG00000007969	CIDEC	10874212260	0.0170477
ENSBTAG00000046846	FAM32A	10868840405	0.0170172
ENSBTAG00000046956	STYX	10848103525	0.0168996
ENSBTAG00000031852	TBC1D10B	10836813402	0.0168356
ENSBTAG00000047628	XPO7	10835641962	0.0168289
ENSBTAG00000017661	RFX2	10821250074	0.0167473
ENSBTAG00000006396	GPI	10787644917	0.0165567
ENSBTAG00000047059	TIMM17A	10760253110	0.0164013
ENSBTAG00000012149	HOXC8	10756031478	0.0163773
ENSBTAG00000012419	BCL2L15	10745079646	0.0163152
ENSBTAG00000037549	MBLAC1	10741372870	0.0162942
ENSBTAG00000009155	SCN5A	10707031407	0.0160994
ENSBTAG00000020547	BCAP31	10702742957	0.0160751
	bta-miR-23b-3p	1.06849e+10	0.0159737
ENSBTAG00000010590	FAM118A	10682507970	0.0159603
ENSBTAG00000030769	KPTN	10662102049	0.0158446
ENSBTAG00000048123	TSSK2	10654965260	0.0158041
ENSBTAG00000014695	NAA38	10642556518	0.0157337
ENSBTAG00000014744	TXNDC15	10632351868	0.0156758
ENSBTAG00000016783	PGLS	10614693996	0.0155756
ENSBTAG00000008763	PRR32	10612235790	0.0155617
ENSBTAG00000015963	TMEM261	10610106518	0.0155496
ENSBTAG00000020429	MED29	10600588439	0.0154956
ENSBTAG00000021482	APH1A	10592464556	0.0154496
ENSBTAG00000021151	MYH10	10570673206	0.015326
ENSBTAG00000025121	EMC6	10521671425	0.015048
ENSBTAG00000018877	PDIA5	10517046448	0.0150218
ENSBTAG00000023928	RDH14	10505456824	0.014956
ENSBTAG00000023920	GPR158	10495850023	0.0149015
ENSBTAG00000010394	MCF2L2	10491962093	0.0148795
ENSBTAG00000015732	PSMC6	10477957468	0.0148
ENSBTAG00000019732	GLRA3	10460295804	0.0146999
ENSBTAG00000015473	RPS27A	10447327518	0.0146263
ENSBTAG00000040088	SLC9B2	10404621964	0.0143841
ENSBTAG00000012088	FBLN1	10388910634	0.014295
ENSBTAG00000016959	LAPTM4B	10383816552	0.0142661
ENSBTAG00000032166	GTPBP10	10372034228	0.0141992
ENSBTAG00000014885	MYOM3	10370573970	0.0141909
ENSBTAG00000020132	C4orf27	10347947440	0.0140626
ENSBTAG00000009286	ZC3H4	10341417414	0.0140256
ENSBTAG00000046024	PPP3CB	10335075324	0.0139896
ENSBTAG00000006429	ACO2	10319418381	0.0139008
ENSBTAG00000021893	USP21	10306777026	0.0138291
	bta-miR-215	1.03056e+10	0.0138223
ENSBTAG00000031335	BRE	10299096269	0.0137855
ENSBTAG00000033222	CALR3	10281045007	0.0136831
ENSBTAG00000045884	RNF182	10280049407	0.0136775
ENSBTAG00000021700	MADD	10267699085	0.0136074
ENSBTAG00000030915	ISY1-RAB43	10261536048	0.0135725
ENSBTAG00000031788	GSTM4	10248371399	0.0134978
ENSBTAG00000039728	RPLP1	10242184362	0.0134627
ENSBTAG00000011112	KCNK5	10241040848	0.0134562
ENSBTAG00000013166	SMYD2	10208621192	0.0132723
ENSBTAG00000012450	RAPGEF2	10198104029	0.0132127
ENSBTAG00000018403	ARHGAP9	10189008798	0.0131611
ENSBTAG00000011982	BATF3	10187029355	0.0131498
ENSBTAG00000009576	PACSIN3	10185720411	0.0131424
ENSBTAG00000035998	CKB	10179361071	0.0131063
ENSBTAG00000018972	GARS	10174889402	0.013081
ENSBTAG00000014358	EVA1B	10167898527	0.0130413
ENSBTAG00000015426	PDLIM4	10157158062	0.0129804
ENSBTAG00000021485	C1orf54	10151960682	0.0129509
ENSBTAG00000006424	TNNI3	10146620485	0.0129206
ENSBTAG00000019803	POLR3K	10133830913	0.0128481
ENSBTAG00000006084	PINK1	10113658645	0.0127337
ENSBTAG00000015209	MXD4	10089224270	0.0125951
ENSBTAG00000017992	CD164	10054292233	0.0123969
ENSBTAG00000018643	PRC1	10044289655	0.0123402
ENSBTAG00000032881	SLCO5A1	10032680650	0.0122743
ENSBTAG00000006542	RABEP2	9978771703	0.0119686
ENSBTAG00000013485	ZFYVE19	9956833721	0.0118441
ENSBTAG00000021190	CDH2	9945069861	0.0117774
ENSBTAG00000048262	ACTR5	9931988749	0.0117032
ENSBTAG00000005492	CCNY	9931909477	0.0117028
ENSBTAG00000017825	SEC13	9925386510	0.0116658
ENSBTAG00000018718	DDI2	9915778567	0.0116113
ENSBTAG00000010774	NUSAP1	9914288725	0.0116028
ENSBTAG00000015942	DNAJA4	9894792994	0.0114922
ENSBTAG00000046760	BRD1	9894005197	0.0114878
ENSBTAG00000033331	CHMP1A	9891406884	0.011473
ENSBTAG00000006434	SYNPO2	9880963001	0.0114138
ENSBTAG00000014401	SORBS3	9880618709	0.0114118
ENSBTAG00000019839	LTBP1	9876118379	0.0113863
ENSBTAG00000018315	PELP1	9844790998	0.0112086
ENSBTAG00000011611	OSTC	9842663204	0.0111965
ENSBTAG00000007299	SF3A3	9840431478	0.0111839
ENSBTAG00000016297	CCNYL1	9839684944	0.0111796
ENSBTAG00000012442	CTSB	9839358168	0.0111778
ENSBTAG00000020969	DCAF6	9832456525	0.0111386
ENSBTAG00000019150	PLD3	9812921105	0.0110278
ENSBTAG00000019334	KLC2	9805722348	0.010987
ENSBTAG00000011649	FARSB	9805394766	0.0109851
ENSBTAG00000047616	ZNF114	9803246983	0.010973
ENSBTAG00000045785	TOM1	9760959509	0.0107331
ENSBTAG00000023806	COBL	9756609327	0.0107084
ENSBTAG00000021844	COCH	9749528255	0.0106682
ENSBTAG00000016581	MRPL28	9747824260	0.0106586
ENSBTAG00000018868	METTL9	9717441321	0.0104862
ENSBTAG00000014878	COX7A1	9712613156	0.0104589
ENSBTAG00000031252	CD82	9706264947	0.0104228
ENSBTAG00000021036	MARCH2	9694149903	0.0103541
ENSBTAG00000047139	C12orf49	9690314939	0.0103324
ENSBTAG00000010069	EGR1	9684765052	0.0103009
ENSBTAG00000008853	HNRNPF	9673120686	0.0102348
ENSBTAG00000018227	SLC4A7	9669938919	0.0102168
ENSBTAG00000032680	TMEM63B	9591475953	0.00977174
ENSBTAG00000020858	UPF3A	9591274413	0.0097706
ENSBTAG00000016924	CAP2	9556057667	0.00957084
ENSBTAG00000023146	ADAM32	9532864612	0.00943929
ENSBTAG00000020035	Rcan1	9529405531	0.00941967
ENSBTAG00000046900	GGT1	9519059111	0.00936098
ENSBTAG00000021395	PSME1	9488279506	0.00918639
ENSBTAG00000016254	HDAC5	9479341971	0.00913569
ENSBTAG00000019536	CRBN	9479179306	0.00913477
ENSBTAG00000018188	NDUFC2	9473719229	0.0091038
ENSBTAG00000019203	S100A4	9452715192	0.00898466
ENSBTAG00000008815	WDR89	9452077983	0.00898105
ENSBTAG00000020369	NOXO1	9439313977	0.00890865
ENSBTAG00000021808	CACNB3	9408237741	0.00873238
ENSBTAG00000011962	PLA2G3	9406458274	0.00872228
ENSBTAG00000047169	CXorf56	9388733061	0.00862174
ENSBTAG00000005719	GJB4	9388382324	0.00861975
ENSBTAG00000019501	NUDT15	9388264970	0.00861909
ENSBTAG00000018593	PSENEN	9359374518	0.00845522
ENSBTAG00000020560	CLPTM1	9358278822	0.008449
ENSBTAG00000019891	MRPL40	9358040187	0.00844765
ENSBTAG00000020412	RAP2A	9340349992	0.0083473
ENSBTAG00000045579	TMEM60	9330398818	0.00829086
ENSBTAG00000018854	SOD1	9324165776	0.0082555
ENSBTAG00000025442	HSPA1L	9323143731	0.00824971
ENSBTAG00000010623	ANKRD53	9321704383	0.00824154
ENSBTAG00000019868	RUFY1	9317839374	0.00821962
ENSBTAG00000005588	DXO	9305079586	0.00814724
ENSBTAG00000011917	GPAM	9294221386	0.00808565
ENSBTAG00000019159	PVALB	9292957163	0.00807848
ENSBTAG00000021367	ANP32B	9292678382	0.0080769
ENSBTAG00000015611	TBC1D9B	9287668837	0.00804849
ENSBTAG00000035084	FZD3	9265318103	0.00792171
ENSBTAG00000019037	AQP4	9261130719	0.00789796
ENSBTAG00000014501	FERMT2	9254927519	0.00786277
ENSBTAG00000018415	TTLL4	9241847280	0.00778858
ENSBTAG00000008394	MYL3	9229870157	0.00772064
ENSBTAG00000031885	TMEM251	9226524412	0.00770166
ENSBTAG00000018464	ZDHHC14	9223310872	0.00768343
ENSBTAG00000010370	C14orf79	9187260660	0.00747895
ENSBTAG00000034493	LOC294154	9178963488	0.00743189
ENSBTAG00000011812	DIMT1	9165192789	0.00735378
ENSBTAG00000043553	GPX3	9160018971	0.00732443
ENSBTAG00000009949	DARS	9151299505	0.00727497
ENSBTAG00000046939	C9orf69	9147944008	0.00725594
ENSBTAG00000034436	PDPK1	9144093593	0.0072341
ENSBTAG00000017790	B9D1	9136973619	0.00719371
ENSBTAG00000013444	ETV2	9133541427	0.00717424
ENSBTAG00000020441	HMG20A	9128244757	0.0071442
ENSBTAG00000007515	UBE2Q1	9127605070	0.00714057
ENSBTAG00000008787	FAM171A1	9126241097	0.00713283
ENSBTAG00000048268	LOC102723407	9125245757	0.00712719
ENSBTAG00000021762	ZC3H15	9112294617	0.00705373
ENSBTAG00000012456	HEPACAM2	9111019594	0.00704649
ENSBTAG00000015686	TERF2IP	9110120214	0.00704139
ENSBTAG00000019325	TRMT1	9102176972	0.00699634
ENSBTAG00000007217	KIAA0195	9093980481	0.00694984
ENSBTAG00000037440	ZNF729	9090106512	0.00692787
ENSBTAG00000039582	NDUFC1	9087980767	0.00691581
ENSBTAG00000012946	HSF2	9087763686	0.00691458
ENSBTAG00000020729	DHRS7	9075389768	0.00684439
ENSBTAG00000010244	CLIC5	9073207374	0.00683202
ENSBTAG00000022564	AKR1C3	9060328604	0.00675896
ENSBTAG00000038186	GLRX	9053020303	0.00671751
ENSBTAG00000013025	HAX1	9017805794	0.00651777
ENSBTAG00000031432	LYRM4	9006347804	0.00645278
ENSBTAG00000027506	SNRPB2	9003203154	0.00643494
ENSBTAG00000021934	RETSAT	9003067772	0.00643417
ENSBTAG00000024378	MRPS21	9001580238	0.00642573
ENSBTAG00000007446	NGF	8993374641	0.00637919
ENSBTAG00000016742	Wfdc3	8992355047	0.00637341
ENSBTAG00000023144	PTPRC	8966246628	0.00622531
ENSBTAG00000016263	SLC25A14	8966149328	0.00622476
ENSBTAG00000016555	TRPT1	8955333049	0.00616341
ENSBTAG00000006341	SLC35F4	8949847589	0.00613229
ENSBTAG00000009014	UPK1B	8949820807	0.00613214
ENSBTAG00000037457	MBD2	8945939083	0.00611012
ENSBTAG00000015117	GADD45GIP1	8928367547	0.00601045
ENSBTAG00000019871	TRMT2A	8923353794	0.00598202
ENSBTAG00000010304	CHKA	8899750698	0.00584813
ENSBTAG00000010447	LSP1	8896471473	0.00582953
ENSBTAG00000021370	BLMH	8892461524	0.00580679
ENSBTAG00000011963	RPS19	8881411579	0.00574411
ENSBTAG00000016257	ZNF74	8876592569	0.00571678
ENSBTAG00000015379	UBOX5	8859748618	0.00562123
ENSBTAG00000013064	RGS18	8851479304	0.00557433
ENSBTAG00000039555	Cox7c	8847529409	0.00555192
ENSBTAG00000019791	GRHL3	8838312124	0.00549964
ENSBTAG00000023039	DUSP13	8837004200	0.00549222
ENSBTAG00000007644	GNG7	8833264541	0.00547101
ENSBTAG00000018278	ATP5O	8821747100	0.00540568
ENSBTAG00000010653	FAM73B	8817045313	0.00537901
ENSBTAG00000045931	MAGT1	8815758341	0.00537171
ENSBTAG00000040116	H1FX	8811174589	0.00534571
ENSBTAG00000011136	NR2F6	8802443820	0.00529619
ENSBTAG00000011202	C9orf89	8799499335	0.00527949
ENSBTAG00000018644	PDZRN3	8795100215	0.00525453
ENSBTAG00000034598	BOD1	8791638364	0.0052349
ENSBTAG00000012139	SIX1	8786272814	0.00520446
ENSBTAG00000020795	RPS21	8764517816	0.00508107
ENSBTAG00000007497	ARFRP1	8763159254	0.00507336
ENSBTAG00000021013	TUBB4A	8746208138	0.00497721
ENSBTAG00000019804	SNRNP25	8744536231	0.00496773
ENSBTAG00000016867	HSD17B3	8726113046	0.00486322
ENSBTAG00000015126	TNIP2	8719185261	0.00482393
ENSBTAG00000018274	FADD	8704743524	0.00474201
ENSBTAG00000025617	RPS4Y2	8692424302	0.00467214
ENSBTAG00000001597	PITPNM2	8685901608	0.00463514
ENSBTAG00000047116	TPPP	8679872419	0.00460094
ENSBTAG00000012855	LPL	8675852305	0.00457814
ENSBTAG00000018579	DOK1	8655016958	0.00445995
ENSBTAG00000014069	PDK4	8623292200	0.00428
ENSBTAG00000020106	AP2M1	8621631888	0.00427059
ENSBTAG00000013153	NF2	8619279654	0.00425724
ENSBTAG00000014490	DDX39B	8602919606	0.00416445
ENSBTAG00000012605	GPR157	8598498526	0.00413937
ENSBTAG00000019964	GAS6	8596622494	0.00412873
ENSBTAG00000038148	SOWAHB	8596027209	0.00412535
ENSBTAG00000019721	REXO4	8568212794	0.00396758
ENSBTAG00000035705	ASB12	8560757404	0.00392529
ENSBTAG00000025540	ALKBH7	8556293253	0.00389997
ENSBTAG00000011850	ALG5	8545565843	0.00383912
ENSBTAG00000013407	PLXNB1	8542339192	0.00382082
ENSBTAG00000014068	VDAC3	8541615178	0.00381672
ENSBTAG00000040331	GIMAP1	8513475236	0.0036571
ENSBTAG00000016170	KCNJ11	8510547265	0.00364049
ENSBTAG00000047613	HTRA3	8503928750	0.00360295
ENSBTAG00000013757	CTCF	8503213873	0.00359889
ENSBTAG00000007343	PDLIM7	8495472018	0.00355498
ENSBTAG00000005970	XBP1	8488471855	0.00351527
ENSBTAG00000008895	BPGM	8477041368	0.00345044
ENSBTAG00000014140	ATP1B3	8471350776	0.00341816
ENSBTAG00000013291	ARMC6	8461412977	0.00336179
ENSBTAG00000004197	B3GNT4	8442165673	0.00325262
ENSBTAG00000008095	ACER1	8430661134	0.00318736
ENSBTAG00000015749	STEAP1	8419205294	0.00312238
ENSBTAG00000039593	FAM98C	8411136576	0.00307661
ENSBTAG00000015796	DNAJC5	8407643544	0.0030568
ENSBTAG00000009292	TMEM100	8401197642	0.00302024
ENSBTAG00000027711	YIF1B	8391752540	0.00296666
ENSBTAG00000014724	EIF4A2	8383722636	0.00292112
ENSBTAG00000005761	DEDD2	8381586893	0.002909
ENSBTAG00000020641	PSMA5	8371626502	0.0028525
ENSBTAG00000021769	CUL3	8365527784	0.00281791
ENSBTAG00000017181	MACROD1	8352625453	0.00274473
ENSBTAG00000044022	KIAA1671	8347218729	0.00271406
ENSBTAG00000008743	ALDH2	8342650061	0.00268814
ENSBTAG00000011344	TMEM110-MUSTN1	8340315588	0.0026749
ENSBTAG00000011088	SLC6A6	8338717223	0.00266584
ENSBTAG00000012317	PNP	8328282307	0.00260665
ENSBTAG00000027764	EID1	8321978928	0.00257089
ENSBTAG00000040295	CHCHD2	8317215868	0.00254388
ENSBTAG00000010924	LETMD1	8311616537	0.00251212
ENSBTAG00000046162	ZNF385C	8309038348	0.00249749
ENSBTAG00000012409	POSTN	8304786913	0.00247338
ENSBTAG00000012858	NT5C2	8304755483	0.0024732
	bta-miR-10a	8.28698e+09	0.00237236
ENSBTAG00000016744	CAPRIN1	8286589089	0.00237015
ENSBTAG00000015248	PLA2G16	8281094591	0.00233899
ENSBTAG00000012675	MYO19	8276016517	0.00231018
ENSBTAG00000032429	OR10AD1	8274609016	0.0023022
ENSBTAG00000009328	NWD1	8263752184	0.00224062
ENSBTAG00000015831	RPL18A	8223271703	0.00201101
ENSBTAG00000015129	KLK10	8218222641	0.00198237
ENSBTAG00000046671	WFS1	8206103382	0.00191362
ENSBTAG00000046936	MRFAP1	8203682520	0.00189989
ENSBTAG00000017373	LACTB	8180656649	0.00176928
ENSBTAG00000019684	NUDT3	8173915195	0.00173105
ENSBTAG00000021691	PSMD14	8165835955	0.00168522
ENSBTAG00000021442	CRTAP	8155692131	0.00162768
ENSBTAG00000015806	OAZ2	8151414593	0.00160342
ENSBTAG00000010599	C2orf76	8134674847	0.00150847
ENSBTAG00000023452	B9D2	8133372616	0.00150108
ENSBTAG00000007796	POLM	8132552506	0.00149643
ENSBTAG00000011273	LRRC23	8129047992	0.00147655
ENSBTAG00000026829	TMEM185B	8122357714	0.0014386
ENSBTAG00000016354	IER2	8085422406	0.00122909
ENSBTAG00000039138	MRPL41	8076637696	0.00117927
ENSBTAG00000019163	CYB561D2	8076464646	0.00117829
ENSBTAG00000011961	PF4	8075138504	0.00117076
ENSBTAG00000021420	EPHA7	8067200320	0.00112574
ENSBTAG00000021071	TRIM8	8066194271	0.00112003
ENSBTAG00000011694	TIMM23	8055959811	0.00106198
ENSBTAG00000010968	TMED1	8035623681	0.000946626
ENSBTAG00000016552	NME3	8020853910	0.000862849
ENSBTAG00000021927	AATF	8012842145	0.000817405
ENSBTAG00000013515	ASUN	8002217523	0.00075714
ENSBTAG00000016494	RELT	7993033029	0.000705043
ENSBTAG00000013461	RPL24	7990036398	0.000688046
ENSBTAG00000031059	LRRC61	7989880414	0.000687161
ENSBTAG00000021306	CHRDL2	7977527518	0.000617093
ENSBTAG00000021818	ADGRE5	7977228368	0.000615396
ENSBTAG00000010390	SRI	7977109228	0.00061472
ENSBTAG00000010271	MAPKAP1	7969304904	0.000570453
ENSBTAG00000012476	NRBF2	7955523745	0.000492283
ENSBTAG00000025221	TEX30	7952525871	0.000475278
ENSBTAG00000012002	BCAR1	7950902525	0.00046607
	bta-miR-1388-5p	7.94706e+09	0.000444286
ENSBTAG00000020346	CCDC92	7945439766	0.000435085
ENSBTAG00000019701	RPL31	7935473611	0.000378554
ENSBTAG00000046548	ST6GALNAC4	7934658538	0.000373931
ENSBTAG00000018622	PCBP4	7917349374	0.00027575
ENSBTAG00000014178	RALGAPA2	7914545274	0.000259845
ENSBTAG00000038783	Gm4581	7907915205	0.000222238
ENSBTAG00000040177	KLK9	7906171119	0.000212345
ENSBTAG00000045762	SCAMP4	7899113966	0.000172315
ENSBTAG00000047567	VEGFB	7895699942	0.00015295
ENSBTAG00000015283	RPL32	7892882253	0.000136968
ENSBTAG00000013038	UBE2L3	7890910545	0.000125784
ENSBTAG00000012941	IFT46	7889355499	0.000116963
ENSBTAG00000019735	CPSF3	7885638197	9.59e-05
ENSBTAG00000012063	E2F4	7871727210	1.7e-05
ENSBTAG00000021587	SMPDL3A	7852546546	-9.18e-05
ENSBTAG00000021438	ZNF821	7846318298	-0.000127153
ENSBTAG00000013866	RPS27	7839069786	-0.000168268
ENSBTAG00000021796	C12orf43	7838165120	-0.000173399
ENSBTAG00000013725	RBSN	7833262255	-0.000201209
ENSBTAG00000026266	MYL12A	7829533237	-0.000222361
ENSBTAG00000019783	SPSB2	7816540866	-0.000296057
ENSBTAG00000018013	EMP3	7815081879	-0.000304332
ENSBTAG00000031246	CCNI2	7812306895	-0.000320073
ENSBTAG00000024291	FAM71F2	7807666151	-0.000346396
ENSBTAG00000019954	ABHD2	7801225873	-0.000382926
ENSBTAG00000034885	RGCC	7798942674	-0.000395877
ENSBTAG00000018918	NDUFAF3	7796339233	-0.000410644
ENSBTAG00000023831	ELP4	7786587506	-0.000465958
ENSBTAG00000009167	SLC15A4	7767989542	-0.00057145
ENSBTAG00000019545	SPATA13	7759386360	-0.000620249
ENSBTAG00000039552	PLK4	7733216391	-0.00076869
ENSBTAG00000009687	TIMM21	7725085743	-0.000814809
ENSBTAG00000007961	TADA3	7724991328	-0.000815345
ENSBTAG00000018534	DGCR14	7721765346	-0.000833643
ENSBTAG00000018423	DDX5	7716484906	-0.000863595
ENSBTAG00000010082	COL15A1	7707296046	-0.000915716
ENSBTAG00000018883	DCTN3	7673256225	-0.0011088
ENSBTAG00000020393	METTL21C	7669582850	-0.00112963
ENSBTAG00000016880	TAS2R3	7669377999	-0.00113079
ENSBTAG00000020987	PTCHD1	7663985649	-0.00116138
ENSBTAG00000035199	MRPL33	7652381229	-0.0012272
ENSBTAG00000034674	CLCNKB	7652362668	-0.00122731
ENSBTAG00000016822	PPIB	7649091131	-0.00124587
ENSBTAG00000014143	ASB5	7647161442	-0.00125681
ENSBTAG00000022449	SCD5	7638827033	-0.00130409
ENSBTAG00000012784	RACGAP1	7638685158	-0.00130489
ENSBTAG00000014423	RPL22	7635237538	-0.00132445
ENSBTAG00000019519	PWWP2B	7633286834	-0.00133551
ENSBTAG00000015156	NDUFB1	7632953856	-0.0013374
ENSBTAG00000013929	RRAD	7631074909	-0.00134806
ENSBTAG00000016398	DNAJC22	7627749425	-0.00136692
ENSBTAG00000019532	HTRA4	7626397824	-0.00137459
ENSBTAG00000001429	NEURL1B	7626236610	-0.0013755
ENSBTAG00000020865	PELI1	7616163976	-0.00143264
ENSBTAG00000038058	Keg1	7604076400	-0.0015012
ENSBTAG00000013619	SCTR	7591372430	-0.00157326
ENSBTAG00000019242	CHRNB1	7586390564	-0.00160152
ENSBTAG00000020125	RBFOX2	7583560729	-0.00161757
ENSBTAG00000017115	TMEM41A	7573903042	-0.00167235
ENSBTAG00000027654	EIF4EBP1	7572454661	-0.00168056
ENSBTAG00000015804	SIGMAR1	7563335760	-0.00173229
ENSBTAG00000014828	CACNA1A	7554753427	-0.00178097
ENSBTAG00000006971	BRD9	7538589142	-0.00187266
ENSBTAG00000012285	ESRRB	7534988032	-0.00189308
ENSBTAG00000013593	SNRPA1	7521568288	-0.0019692
ENSBTAG00000017368	YBX1	7511243094	-0.00202777
ENSBTAG00000024075	SLC9A4	7502709044	-0.00207618
ENSBTAG00000047323	OIT3	7485740427	-0.00217242
ENSBTAG00000011505	RABEP1	7485327290	-0.00217477
ENSBTAG00000018800	RPS4X	7481291218	-0.00219766
ENSBTAG00000020797	CABLES2	7472000295	-0.00225036
ENSBTAG00000038640	HIGD1A	7467047306	-0.00227846
ENSBTAG00000009906	DDX1	7465661433	-0.00228632
ENSBTAG00000017509	MYPN	7463923552	-0.00229618
ENSBTAG00000018084	GATSL3	7436937669	-0.00244925
	bta-miR-502a	7.43516e+09	-0.00245932
ENSBTAG00000005666	LRRC20	7434819974	-0.00246126
ENSBTAG00000010999	IL17RD	7427559130	-0.00250244
ENSBTAG00000016571	ITFG3	7423881211	-0.0025233
ENSBTAG00000020518	PARK7	7422367744	-0.00253189
ENSBTAG00000033747	SIL1	7421014307	-0.00253957
ENSBTAG00000018796	RABGGTA	7414773403	-0.00257496
ENSBTAG00000016528	NOC2L	7406077990	-0.00262429
ENSBTAG00000014861	SLC20A2	7395903058	-0.002682
ENSBTAG00000026613	MSTO1	7394704697	-0.0026888
ENSBTAG00000020704	RAMP3	7389306853	-0.00271942
ENSBTAG00000009777	NUP35	7377038621	-0.002789
ENSBTAG00000007785	PKD2L2	7376571970	-0.00279165
ENSBTAG00000020330	BTG1	7367517072	-0.00284301
ENSBTAG00000044115	RIPPLY1	7361827094	-0.00287529
ENSBTAG00000015789	BCAN	7361719359	-0.0028759
ENSBTAG00000046712	PSMC2	7358372795	-0.00289488
ENSBTAG00000012467	MASP1	7356243173	-0.00290696
ENSBTAG00000019770	APOA4	7350021363	-0.00294225
ENSBTAG00000016596	PFDN1	7345671759	-0.00296692
ENSBTAG00000007181	KIFC3	7342685452	-0.00298386
ENSBTAG00000034506	SNRPG	7340281833	-0.0029975
ENSBTAG00000015343	WDR34	7334508792	-0.00303024
ENSBTAG00000027080	SLC8A3	7331354263	-0.00304813
ENSBTAG00000031279	SELM	7322993529	-0.00309556
ENSBTAG00000019471	CNIH4	7316886076	-0.0031302
ENSBTAG00000006252	RBMX2	7316038654	-0.00313501
ENSBTAG00000005296	RPL13A	7312242006	-0.00315654
ENSBTAG00000014777	FBXO6	7309083278	-0.00317446
ENSBTAG00000007196	TAGLN	7291107733	-0.00327642
ENSBTAG00000019238	C9orf156	7290278859	-0.00328112
ENSBTAG00000016577	AXIN1	7288500429	-0.00329121
ENSBTAG00000002574	MYOZ2	7282380393	-0.00332592
ENSBTAG00000017716	BEGAIN	7278559364	-0.0033476
ENSBTAG00000008291	PROCR	7277143690	-0.00335563
ENSBTAG00000043956	UBE2E3	7275665355	-0.00336401
ENSBTAG00000021720	MRPL27	7273477779	-0.00337642
ENSBTAG00000014849	GPATCH3	7272139699	-0.00338401
ENSBTAG00000015181	EPM2A	7270693850	-0.00339221
ENSBTAG00000012595	HRSP12	7266815224	-0.00341421
ENSBTAG00000010165	C3orf18	7260598207	-0.00344948
ENSBTAG00000034368	PRSS33	7252290191	-0.0034966
ENSBTAG00000008868	CAPN3	7243049221	-0.00354902
ENSBTAG00000011500	CASQ2	7231938915	-0.00361204
ENSBTAG00000037983	CEACAM16	7229200607	-0.00362757
ENSBTAG00000017689	BRMS1	7229150605	-0.00362786
ENSBTAG00000012471	ILF2	7228012386	-0.00363431
ENSBTAG00000012980	RRAGB	7202216623	-0.00378063
ENSBTAG00000015782	SCAP	7200939428	-0.00378788
ENSBTAG00000019906	VPS25	7197424777	-0.00380781
ENSBTAG00000007492	ADAMTSL2	7195000207	-0.00382156
ENSBTAG00000020292	C12orf57	7189909616	-0.00385044
ENSBTAG00000009997	ANO1	7164838873	-0.00399265
ENSBTAG00000013918	ADGRL3	7160664151	-0.00401633
ENSBTAG00000006305	AK1	7147920640	-0.00408861
ENSBTAG00000020439	BUD31	7136854201	-0.00415138
ENSBTAG00000034391	EQTN	7130058620	-0.00418993
ENSBTAG00000019297	GFRA1	7119396383	-0.0042504
ENSBTAG00000017212	HYPK	7116136356	-0.0042689
ENSBTAG00000017063	EPB41L4B	7109657229	-0.00430565
ENSBTAG00000007952	MVP	7108668644	-0.00431125
ENSBTAG00000017037	PKN1	7099199836	-0.00436496
ENSBTAG00000019800	RUNX3	7094103306	-0.00439387
ENSBTAG00000030927	Tmem191c	7092650191	-0.00440211
ENSBTAG00000008978	USP22	7086663342	-0.00443607
ENSBTAG00000021951	RBM17	7084691934	-0.00444725
ENSBTAG00000007859	VSIG1	7081547585	-0.00446509
ENSBTAG00000016385	F10	7077417819	-0.00448852
ENSBTAG00000023600	APOD	7075926568	-0.00449697
ENSBTAG00000038866	UBE2I	7074686775	-0.00450401
ENSBTAG00000012383	CHMP5	7071710475	-0.00452089
ENSBTAG00000012589	HSPE1	7055171973	-0.0046147
ENSBTAG00000014289	ZFYVE9	7047314872	-0.00465927
ENSBTAG00000019160	GLOD4	7042971214	-0.0046839
ENSBTAG00000011126	STK38	7041610067	-0.00469162
ENSBTAG00000016766	TMEM176B	7038913781	-0.00470692
ENSBTAG00000019612	RNASE4	7031331474	-0.00474993
ENSBTAG00000014982	C19orf71	7027582730	-0.00477119
ENSBTAG00000012817	JAG1	7023881488	-0.00479219
ENSBTAG00000014991	PARD3	7019508038	-0.00481699
ENSBTAG00000006270	HSP90AA1	7011681902	-0.00486138
ENSBTAG00000010317	SPPL2C	7001193464	-0.00492088
ENSBTAG00000038235	NOD1	7001131405	-0.00492123
ENSBTAG00000018945	AMOTL1	6997329611	-0.00494279
ENSBTAG00000013638	IQCH	6991147047	-0.00497786
ENSBTAG00000017213	MFAP1	6980624174	-0.00503755
ENSBTAG00000007189	RCHY1	6974298367	-0.00507343
ENSBTAG00000014643	EEF1D	6973570056	-0.00507756
ENSBTAG00000007062	IGFBP5	6965079115	-0.00512572
ENSBTAG00000019511	CDC123	6964338157	-0.00512993
ENSBTAG00000014822	MRPL52	6951862347	-0.00520069
ENSBTAG00000037804	IKZF2	6950547486	-0.00520815
ENSBTAG00000017246	Ubb	6949770774	-0.00521256
ENSBTAG00000045492	Ang4	6944613417	-0.00524181
ENSBTAG00000030482	KLK6	6936443879	-0.00528815
ENSBTAG00000013830	LEO1	6932688366	-0.00530945
ENSBTAG00000019913	DNPH1	6927067324	-0.00534134
ENSBTAG00000046358	PABPC1	6918975697	-0.00538723
ENSBTAG00000019808	CCSER1	6914797857	-0.00541093
ENSBTAG00000021225	DCAF5	6910815498	-0.00543352
ENSBTAG00000045957	SAMM50	6894470197	-0.00552623
ENSBTAG00000024520	C1orf174	6890620811	-0.00554807
ENSBTAG00000021543	MDFIC	6883328484	-0.00558943
ENSBTAG00000039766	FBRSL1	6862576841	-0.00570714
ENSBTAG00000015920	TMEM147	6862526749	-0.00570742
ENSBTAG00000005975	OARD1	6861518068	-0.00571314
ENSBTAG00000015009	LAMTOR4	6844574692	-0.00580925
ENSBTAG00000017357	CLCA4	6844212495	-0.0058113
ENSBTAG00000019904	LRRC41	6840727041	-0.00583107
ENSBTAG00000013666	SLC25A29	6826338981	-0.00591269
ENSBTAG00000012039	PHACTR1	6826050624	-0.00591432
ENSBTAG00000018722	PLEKHM2	6802101697	-0.00605017
ENSBTAG00000005688	MRPS2	6800922468	-0.00605685
ENSBTAG00000014353	SRP14	6800871626	-0.00605714
ENSBTAG00000020947	RNF103	6797022721	-0.00607898
ENSBTAG00000021785	TMEM219	6789000044	-0.00612448
ENSBTAG00000012113	HCCS	6788914162	-0.00612497
ENSBTAG00000017424	VAPB	6781463239	-0.00616723
ENSBTAG00000007080	PREB	6775149127	-0.00620305
ENSBTAG00000012434	ENOX1	6769081685	-0.00623746
ENSBTAG00000009733	FBP1	6752315316	-0.00633256
ENSBTAG00000017665	DHRS4	6747105061	-0.00636212
ENSBTAG00000032515	PLA2R1	6742833220	-0.00638635
ENSBTAG00000018404	PRKG1	6736133496	-0.00642435
ENSBTAG00000011153	MGAT4C	6732620099	-0.00644428
ENSBTAG00000014455	PDZD2	6726691829	-0.00647791
ENSBTAG00000012244	TUBA1B	6724430029	-0.00649074
ENSBTAG00000020900	RPUSD4	6717613768	-0.0065294
ENSBTAG00000030190	COL6A3	6712196002	-0.00656013
ENSBTAG00000015955	ERGIC1	6709843983	-0.00657347
ENSBTAG00000020757	PCBP2	6709105753	-0.00657766
ENSBTAG00000030592	UBL5	6706698234	-0.00659131
ENSBTAG00000047214	TRAPPC1	6705752179	-0.00659668
ENSBTAG00000016302	SLC25A27	6704180805	-0.00660559
ENSBTAG00000020399	RNF139	6688977386	-0.00669183
ENSBTAG00000021390	TMEM89	6688463544	-0.00669475
ENSBTAG00000011752	SYNM	6687393838	-0.00670081
ENSBTAG00000011787	ISCU	6665083340	-0.00682736
ENSBTAG00000031806	ZNF48	6659195519	-0.00686076
ENSBTAG00000011204	NINJ1	6654961475	-0.00688478
ENSBTAG00000019399	CNKSR1	6650256299	-0.00691146
ENSBTAG00000013218	GORASP2	6628188847	-0.00703664
ENSBTAG00000035175	DONSON	6602724139	-0.00718108
ENSBTAG00000017798	ERH	6602443862	-0.00718267
ENSBTAG00000008472	CRNKL1	6594571111	-0.00722732
ENSBTAG00000021416	FAM213A	6590149489	-0.0072524
ENSBTAG00000020154	DEDD	6584861692	-0.0072824
ENSBTAG00000012069	CCDC167	6582634980	-0.00729503
ENSBTAG00000038630	KLHL34	6581989889	-0.00729869
ENSBTAG00000012705	DEGS1	6581141653	-0.0073035
ENSBTAG00000013855	ORMDL3	6580626751	-0.00730642
ENSBTAG00000021211	DPT	6572803822	-0.00735079
ENSBTAG00000013873	MSX2	6568084150	-0.00737756
ENSBTAG00000020940	ANXA11	6560598012	-0.00742002
ENSBTAG00000020525	SEC31A	6560403503	-0.00742113
ENSBTAG00000016349	TEAD2	6532672831	-0.00757842
ENSBTAG00000010988	MORF4L1	6527766859	-0.00760625
ENSBTAG00000012120	TIPARP	6524731997	-0.00762346
ENSBTAG00000046989	MANEAL	6511290212	-0.00769971
ENSBTAG00000016240	RNF157	6509365614	-0.00771062
ENSBTAG00000035247	MCEE	6492391880	-0.0078069
ENSBTAG00000037972	SLC25A26	6489600094	-0.00782274
ENSBTAG00000014355	MYCBPAP	6486279508	-0.00784157
ENSBTAG00000005488	ARIH2	6476005687	-0.00789985
ENSBTAG00000005564	PIAS1	6466531618	-0.00795359
ENSBTAG00000013699	TBC1D1	6465652832	-0.00795857
ENSBTAG00000012299	REPS1	6462182203	-0.00797826
ENSBTAG00000046037	SLC25A5	6461756774	-0.00798067
ENSBTAG00000000128	FGF18	6459044509	-0.00799606
ENSBTAG00000019354	PAX8	6456664611	-0.00800956
ENSBTAG00000012060	LPIN2	6443034687	-0.00808687
ENSBTAG00000022721	SLC25A38	6440979114	-0.00809853
ENSBTAG00000020123	AUP1	6435873189	-0.00812749
ENSBTAG00000015273	CAND2	6434054453	-0.00813781
ENSBTAG00000038337	MZB1	6428221008	-0.00817089
ENSBTAG00000014424	DDN	6416431048	-0.00823777
ENSBTAG00000014930	MYLK2	6410239178	-0.00827289
ENSBTAG00000020551	ABCD1	6405486284	-0.00829985
ENSBTAG00000010932	DNAJC12	6400616748	-0.00832747
ENSBTAG00000014126	UNKL	6397208401	-0.0083468
ENSBTAG00000046602	PALM2	6391420190	-0.00837964
ENSBTAG00000010549	IFRD1	6384143904	-0.00842091
ENSBTAG00000021189	ARHGAP36	6382591754	-0.00842971
ENSBTAG00000020175	UBE2K	6381108176	-0.00843813
ENSBTAG00000012019	IRS2	6366668655	-0.00852003
ENSBTAG00000004987	NUP210L	6354917385	-0.00858669
ENSBTAG00000032518	SPRED1	6352209375	-0.00860205
ENSBTAG00000020060	TXNIP	6348928336	-0.00862066
ENSBTAG00000038662	GJB6	6347851522	-0.00862677
ENSBTAG00000014996	WDR62	6344126027	-0.0086479
ENSBTAG00000008203	SEPW1	6337961942	-0.00868286
ENSBTAG00000039727	DCLK3	6325259888	-0.00875491
ENSBTAG00000014204	S100A16	6324095658	-0.00876151
ENSBTAG00000047956	NAGLU	6321265356	-0.00877757
ENSBTAG00000011237	PKHD1	6319420604	-0.00878803
ENSBTAG00000014367	PRKX	6315694648	-0.00880917
ENSBTAG00000017656	ST3GAL3	6309737939	-0.00884295
ENSBTAG00000017321	SUMO3	6308231348	-0.0088515
ENSBTAG00000010352	KCNK16	6305584699	-0.00886651
ENSBTAG00000044029	AVEN	6301969270	-0.00888702
ENSBTAG00000040279	KRT24	6301114274	-0.00889187
ENSBTAG00000020097	PERP	6290824623	-0.00895024
ENSBTAG00000021764	GLRB	6279365900	-0.00901523
ENSBTAG00000013901	PTDSS1	6274222261	-0.00904441
ENSBTAG00000022509	DNAH9	6260160824	-0.00912417
ENSBTAG00000025001	MRPL45	6259325085	-0.00912891
ENSBTAG00000030775	PCBP3	6257728400	-0.00913796
ENSBTAG00000018247	OCRL	6226985147	-0.00931235
ENSBTAG00000018112	TBL1X	6226691903	-0.00931401
ENSBTAG00000013057	CBLB	6225781220	-0.00931918
ENSBTAG00000017426	PDCD6IP	6223632096	-0.00933136
ENSBTAG00000015892	NDUFB4	6216469566	-0.00937199
ENSBTAG00000009163	TMEM234	6214804097	-0.00938144
ENSBTAG00000012646	PLCXD2	6213853171	-0.00938683
ENSBTAG00000000042	PYCR1	6209751263	-0.0094101
ENSBTAG00000016296	GPD1	6208446167	-0.0094175
ENSBTAG00000032557	TMEM258	6198587844	-0.00947342
ENSBTAG00000017389	RPLP0	6185351752	-0.0095485
ENSBTAG00000021944	C14orf166	6184427848	-0.00955374
ENSBTAG00000020313	FNBP1	6179877630	-0.00957955
ENSBTAG00000015931	TTC4	6168447717	-0.00964438
ENSBTAG00000045581	ZNF720	6167365192	-0.00965052
ENSBTAG00000031752	TMEM256	6165759648	-0.00965963
ENSBTAG00000020454	LZTS3	6158214930	-0.00970242
ENSBTAG00000017747	PLSCR3	6143674303	-0.0097849
ENSBTAG00000011325	KHK	6137412054	-0.00982042
ENSBTAG00000012048	CARM1	6135882759	-0.0098291
ENSBTAG00000022751	ZCWPW2	6134891940	-0.00983472
ENSBTAG00000012150	PLK5	6134634746	-0.00983618
ENSBTAG00000021553	PTPN14	6134518338	-0.00983684
ENSBTAG00000027642	C11orf42	6128896546	-0.00986872
ENSBTAG00000021481	CA14	6125458376	-0.00988823
ENSBTAG00000031717	HIST1H3D	6125367473	-0.00988874
ENSBTAG00000044075	SRPRB	6123222776	-0.00990091
ENSBTAG00000046786	UQCRFS1	6114704212	-0.00994923
ENSBTAG00000016444	FAM134B	6114108893	-0.0099526
ENSBTAG00000016024	MYL12B	6106149776	-0.00999775
ENSBTAG00000013011	PLAA	6094522256	-0.0100637
ENSBTAG00000031166	ZDBF2	6092242044	-0.0100766
ENSBTAG00000010595	WDR92	6084590837	-0.01012
ENSBTAG00000016969	ORC3	6069850966	-0.0102036
ENSBTAG00000019265	AGK	6067940395	-0.0102145
ENSBTAG00000016664	SLC2A4RG	6062812535	-0.0102436
ENSBTAG00000019198	LRRC42	6061222539	-0.0102526
ENSBTAG00000008520	NFIC	6051568712	-0.0103073
ENSBTAG00000010085	SLC7A2	6050839058	-0.0103115
ENSBTAG00000006193	IRAK2	6037117990	-0.0103893
ENSBTAG00000023179	TRIB1	6031271664	-0.0104225
ENSBTAG00000033089	HACD1	6025297599	-0.0104564
ENSBTAG00000048229	TPT1	6022422378	-0.0104727
ENSBTAG00000013393	GEMIN4	6018424802	-0.0104953
ENSBTAG00000030258	CDC42EP1	6007293529	-0.0105585
ENSBTAG00000048010	NUDT14	6001143050	-0.0105934
ENSBTAG00000015402	GREB1	5992367610	-0.0106431
ENSBTAG00000027182	NR3C2	5992150777	-0.0106444
ENSBTAG00000014592	LACE1	5987013260	-0.0106735
ENSBTAG00000030453	ZC3H14	5984967668	-0.0106851
ENSBTAG00000039012	MFSD6L	5984851981	-0.0106858
ENSBTAG00000013935	NTPCR	5976417990	-0.0107336
ENSBTAG00000010663	ADAM15	5973515531	-0.0107501
ENSBTAG00000009768	IFIT3	5971776130	-0.0107599
ENSBTAG00000020376	PAIP1	5968905146	-0.0107762
ENSBTAG00000012779	FAM49A	5965676387	-0.0107945
ENSBTAG00000013410	MARK3	5961395410	-0.0108188
ENSBTAG00000018116	MTFP1	5951146237	-0.010877
ENSBTAG00000017362	CNOT6	5950151891	-0.0108826
ENSBTAG00000024772	TRIP6	5922404194	-0.01104
ENSBTAG00000020793	KCNA4	5913297419	-0.0110916
ENSBTAG00000019972	ENTHD2	5910466795	-0.0111077
ENSBTAG00000030209	ARHGDIA	5903875409	-0.0111451
ENSBTAG00000013856	SSBP2	5903772058	-0.0111457
ENSBTAG00000019446	ELP5	5902314827	-0.0111539
ENSBTAG00000012658	TMA16	5896562664	-0.0111866
ENSBTAG00000020458	STX6	5896095399	-0.0111892
ENSBTAG00000022731	SSR1	5893213009	-0.0112056
ENSBTAG00000017318	TMEM178A	5891978795	-0.0112126
ENSBTAG00000010579	ACADL	5883625289	-0.01126
ENSBTAG00000030836	Zfp295	5881202432	-0.0112737
ENSBTAG00000039643	AKR1C3	5878876194	-0.0112869
ENSBTAG00000018479	PTPMT1	5859007714	-0.0113996
ENSBTAG00000019119	ZCRB1	5856926132	-0.0114114
ENSBTAG00000007116	ARRDC3	5847617291	-0.0114642
ENSBTAG00000018425	PSMD7	5847215834	-0.0114665
ENSBTAG00000014820	OXA1L	5844899422	-0.0114796
ENSBTAG00000020140	CER1	5843946275	-0.011485
ENSBTAG00000018289	TMEM150A	5837558397	-0.0115213
ENSBTAG00000018524	AMHR2	5833202202	-0.011546
ENSBTAG00000012176	QPCTL	5831698510	-0.0115545
ENSBTAG00000011846	TUT1	5825042346	-0.0115922
ENSBTAG00000021174	NRD1	5821898266	-0.0116101
ENSBTAG00000012970	FAM53B	5819067664	-0.0116261
ENSBTAG00000021957	LTBP2	5811193011	-0.0116708
ENSBTAG00000019993	APLN	5799839447	-0.0117352
ENSBTAG00000018522	OAZ1	5795730889	-0.0117585
ENSBTAG00000005631	VARS	5788163539	-0.0118014
ENSBTAG00000018631	SAP18	5786349758	-0.0118117
ENSBTAG00000048152	TUBG1	5783896183	-0.0118256
ENSBTAG00000006428	ZNF354A	5782532490	-0.0118334
ENSBTAG00000014326	CDCA8	5778080734	-0.0118586
ENSBTAG00000011437	Sik1	5770401281	-0.0119022
ENSBTAG00000032640	FOPNL	5768604176	-0.0119124
ENSBTAG00000009596	C9orf43	5757951939	-0.0119728
ENSBTAG00000011108	USP54	5753076392	-0.0120005
ENSBTAG00000022292	TIMM8A	5745190196	-0.0120452
ENSBTAG00000038082	Olfr12	5738090196	-0.0120855
ENSBTAG00000008664	EIF2B2	5737343521	-0.0120897
ENSBTAG00000021575	BRD7	5727692163	-0.0121444
ENSBTAG00000014402	GIMAP8	5715976353	-0.0122109
ENSBTAG00000014984	RPRD2	5714579629	-0.0122188
ENSBTAG00000017676	TPK1	5711626632	-0.0122356
ENSBTAG00000012620	FAM134A	5709145785	-0.0122496
ENSBTAG00000020751	HSF1	5706578298	-0.0122642
ENSBTAG00000030162	AXIN2	5706195207	-0.0122664
ENSBTAG00000030319	GBGT1	5705915932	-0.012268
ENSBTAG00000008913	TMEM98	5703124640	-0.0122838
ENSBTAG00000019522	PPM1G	5686454787	-0.0123783
ENSBTAG00000032831	MRPL33	5680167470	-0.012414
ENSBTAG00000015100	ATP6V0E1	5678275850	-0.0124247
ENSBTAG00000031940	RSBN1	5677371796	-0.0124299
ENSBTAG00000013753	DDRGK1	5675385469	-0.0124411
ENSBTAG00000015534	LYPLAL1	5674651765	-0.0124453
ENSBTAG00000021219	SEPT1	5671037867	-0.0124658
ENSBTAG00000031718	OGFR	5669512323	-0.0124744
ENSBTAG00000027316	UBE2V1	5668814781	-0.0124784
ENSBTAG00000032961	IER3IP1	5668215185	-0.0124818
ENSBTAG00000017685	JUP	5665907288	-0.0124949
ENSBTAG00000011121	CLCN4	5658580489	-0.0125365
ENSBTAG00000008495	AP3B2	5656794687	-0.0125466
ENSBTAG00000021582	NCAPG	5656103514	-0.0125505
ENSBTAG00000018981	TMEM236	5649375292	-0.0125887
ENSBTAG00000020747	ASS1	5646458783	-0.0126052
ENSBTAG00000014299	RHOC	5643707900	-0.0126208
ENSBTAG00000038117	ATG10	5638454815	-0.0126506
ENSBTAG00000033657	SLC35F1	5636261652	-0.0126631
ENSBTAG00000016105	H2AFY	5636192424	-0.0126634
ENSBTAG00000047488	KCNK9	5628605551	-0.0127065
ENSBTAG00000018158	TMEM139	5624111793	-0.012732
ENSBTAG00000013924	RPS11	5622832789	-0.0127392
ENSBTAG00000007204	KRT80	5622495057	-0.0127411
ENSBTAG00000027151	ARHGAP26	5617757970	-0.012768
ENSBTAG00000016399	AKAP4	5615170791	-0.0127827
ENSBTAG00000031185	ATRAID	5604291550	-0.0128444
ENSBTAG00000020050	MLEC	5596670940	-0.0128876
ENSBTAG00000020161	KLHL22	5584650401	-0.0129558
ENSBTAG00000007332	ATP5L	5580890788	-0.0129771
ENSBTAG00000015190	C18orf8	5577444494	-0.0129967
ENSBTAG00000018130	MAP2	5574820160	-0.0130116
ENSBTAG00000046512	XIRP1	5570381461	-0.0130367
ENSBTAG00000018914	RAB25	5568635456	-0.0130466
ENSBTAG00000008122	GNG5	5562943442	-0.0130789
ENSBTAG00000001639	TRPM1	5562764919	-0.0130799
ENSBTAG00000015285	RPS8	5556546065	-0.0131152
ENSBTAG00000008321	RNF8	5551933847	-0.0131414
ENSBTAG00000012497	KHDRBS1	5548876308	-0.0131587
ENSBTAG00000046333	LOC285556	5540580092	-0.0132058
ENSBTAG00000016541	CAMK1G	5539587045	-0.0132114
ENSBTAG00000021325	SLC19A3	5538467259	-0.0132178
ENSBTAG00000043962	SLC2A13	5535483525	-0.0132347
ENSBTAG00000020153	NIT1	5530321923	-0.013264
ENSBTAG00000047891	GIMD1	5524258435	-0.0132984
ENSBTAG00000010799	MYL6	5523145251	-0.0133047
ENSBTAG00000015499	VPS51	5515416892	-0.0133485
ENSBTAG00000011930	DDX54	5496470118	-0.013456
ENSBTAG00000015996	GPC1	5495707101	-0.0134603
ENSBTAG00000010971	LIMS1	5492265155	-0.0134798
ENSBTAG00000018235	SLC45A2	5491296515	-0.0134853
ENSBTAG00000031567	SMARCC1	5487049179	-0.0135094
ENSBTAG00000012792	SRSF9	5485796825	-0.0135165
ENSBTAG00000014175	STRAP	5485221649	-0.0135198
ENSBTAG00000015125	KLK5	5482886662	-0.013533
ENSBTAG00000017525	ATG12	5479658647	-0.0135513
ENSBTAG00000011820	DAPK2	5478170637	-0.0135598
ENSBTAG00000033510	MPZL2	5470988374	-0.0136005
ENSBTAG00000021630	MTFMT	5470958399	-0.0136007
ENSBTAG00000023787	TOR4A	5458934467	-0.0136689
ENSBTAG00000015915	SBSN	5451923857	-0.0137087
ENSBTAG00000009346	MAPKAPK5	5445177858	-0.0137469
ENSBTAG00000015146	TOX4	5444071386	-0.0137532
ENSBTAG00000016041	B3GNT8	5433087929	-0.0138155
ENSBTAG00000027722	IPO7	5432374647	-0.0138195
ENSBTAG00000013859	SCYL2	5432346629	-0.0138197
ENSBTAG00000020996	CLDND1	5427513752	-0.0138471
ENSBTAG00000017815	STX8	5422920644	-0.0138732
ENSBTAG00000018861	C12orf56	5421657101	-0.0138803
ENSBTAG00000014372	SMARCD3	5421058821	-0.0138837
ENSBTAG00000047717	FAM222B	5414800892	-0.0139192
ENSBTAG00000008945	SDSL	5414300799	-0.0139221
ENSBTAG00000000778	HSP90AB1	5411735675	-0.0139366
ENSBTAG00000021607	NDUFAF2	5408561385	-0.0139546
ENSBTAG00000015968	ACSF3	5407226134	-0.0139622
ENSBTAG00000033547	C4orf45	5400230483	-0.0140019
ENSBTAG00000017942	CRTC2	5398884741	-0.0140095
ENSBTAG00000015490	HS1BP3	5397862642	-0.0140153
ENSBTAG00000013004	ITIH5	5397491126	-0.0140174
ENSBTAG00000015834	ARHGEF4	5396869965	-0.0140209
ENSBTAG00000012654	CHCHD1	5388673392	-0.0140674
ENSBTAG00000020504	CDK2AP1	5387720109	-0.0140728
ENSBTAG00000020406	GPC3	5386462668	-0.01408
ENSBTAG00000038034	ZNF628	5383107973	-0.014099
ENSBTAG00000014101	TSR3	5382225485	-0.014104
ENSBTAG00000021725	PCID2	5382102985	-0.0141047
ENSBTAG00000019792	SLC16A9	5381394967	-0.0141087
ENSBTAG00000013468	AHNAK	5377329646	-0.0141318
ENSBTAG00000009985	SIN3A	5374272247	-0.0141491
ENSBTAG00000020109	TRAP1	5369144177	-0.0141782
ENSBTAG00000010765	C1orf131	5365868169	-0.0141968
ENSBTAG00000003102	GCC1	5365503645	-0.0141988
ENSBTAG00000018908	GFOD2	5364404877	-0.0142051
ENSBTAG00000007365	NEIL1	5364056862	-0.0142071
ENSBTAG00000006733	PPP1R3A	5353092929	-0.0142692
ENSBTAG00000013363	CAP1	5346868630	-0.0143045
ENSBTAG00000007786	FBXL14	5342322331	-0.0143303
ENSBTAG00000006005	MPND	5340989081	-0.0143379
ENSBTAG00000021338	OAF	5334967658	-0.0143721
ENSBTAG00000014834	ZP3	5332826940	-0.0143842
ENSBTAG00000015006	MRPL11	5332219827	-0.0143876
ENSBTAG00000014162	ACKR2	5326473715	-0.0144202
ENSBTAG00000007158	TSPAN31	5324899994	-0.0144292
ENSBTAG00000011834	CCDC47	5323935542	-0.0144346
ENSBTAG00000013371	KIAA0226L	5323605942	-0.0144365
[truncated: 13,035 more rows]

## Sheet: Suppl T11
Supplemental Table 11: List of RIF2 score for all genes
ENSEMBL	ID	RIF2.pearson	RIF2.Z
ENSBTAG00000012927	ALDOA	23239800000000	105.543
ENSBTAG00000011424	TPM2	8708400000000	39.5376
ENSBTAG00000005333	MB	6026070000000	27.3537
ENSBTAG00000013921	CKM	5140410000000	23.3309
ENSBTAG00000005353	DES	3888350000000	17.6436
ENSBTAG00000005373	TPM1	2953410000000	13.3969
ENSBTAG00000006907	NEB	2732600000000	12.3939
ENSBTAG00000001032	PYGM	1416770000000	6.41705
ENSBTAG00000006541	ATP2A1	1301000000000	5.89118
ENSBTAG00000010880	TNNI2	1279910000000	5.79535
ENSBTAG00000014731	GAPDH	973468000000	4.40343
ENSBTAG00000026986	TTN	936700000000	4.23642
ENSBTAG00000011392	MYBPC1	925570000000	4.18586
ENSBTAG00000005534	ENO3	911454000000	4.12174
ENSBTAG00000009703	MYH7	821045000000	3.71108
ENSBTAG00000021218	MYLPF	616687000000	2.78283
ENSBTAG00000001564	PDE4DIP	609089000000	2.74832
ENSBTAG00000009663	YBX3	381650000000	1.71523
ENSBTAG00000018513	FHL1	377118000000	1.69464
	bta-miR-486	3.70521e+11	1.66467
ENSBTAG00000011730	TCAP	245408000000	1.09638
ENSBTAG00000007782	MYOT	165919000000	0.735316
ENSBTAG00000007090	MYH2	153230000000	0.677683
ENSBTAG00000022158	TNNT3	151755000000	0.670978
ENSBTAG00000020223	CASQ1	145521000000	0.642663
ENSBTAG00000006823	CMYA5	136090000000	0.599827
ENSBTAG00000021685	EEF1A2	133565000000	0.588356
ENSBTAG00000009707	MYL1	112455000000	0.492471
ENSBTAG00000003476	FEM1A	103456000000	0.451593
ENSBTAG00000001398	ATP2A2	94317200482	0.410082
ENSBTAG00000017462	ATF4	82836164121	0.357932
ENSBTAG00000004079	ZNF106	63588157107	0.270502
ENSBTAG00000022244	Actn3	61892496964	0.2628
ENSBTAG00000000286	PFKM	61038106416	0.258919
ENSBTAG00000046725	TNNC2	58291569445	0.246444
ENSBTAG00000007109	ASB2	56025545425	0.236151
	bta-miR-133a	4.98794e+10	0.208233
ENSBTAG00000033008	MYOZ1	45664704096	0.189089
ENSBTAG00000014547	PGAM2	41778199887	0.171435
	bta-miR-1	3.6771e+10	0.148691
ENSBTAG00000001303	HSPB8	36658054991	0.148178
ENSBTAG00000002282	EIF1	36559513464	0.147731
ENSBTAG00000001003	CKMT2	31311206830	0.123891
ENSBTAG00000001349	KIF1C	31155179754	0.123183
ENSBTAG00000018071	TMOD4	28808550430	0.112524
ENSBTAG00000013208	SLC25A4	25723488403	0.0985105
ENSBTAG00000019782	TPI1	25664906516	0.0982444
ENSBTAG00000007343	PDLIM7	24766543408	0.0941638
ENSBTAG00000019915	GSN	22526325815	0.0839881
ENSBTAG00000006305	AK1	22415011694	0.0834825
ENSBTAG00000012330	B2M	19828872961	0.0717355
ENSBTAG00000005296	RPL13A	19181376139	0.0687944
ENSBTAG00000008683	LDHA	18823138014	0.0671672
ENSBTAG00000006396	GPI	17328041639	0.0603761
ENSBTAG00000000778	HSP90AB1	17202119100	0.0598041
	bta-miR-22-3p	1.5577e+10	0.0524222
ENSBTAG00000017181	MACROD1	15160219117	0.0505292
ENSBTAG00000013162	HSPA8	13762989583	0.0441826
ENSBTAG00000008203	SEPW1	13637191398	0.0436112
ENSBTAG00000017246	Ubb	12368739011	0.0378495
ENSBTAG00000019554	FBP2	12305819530	0.0375637
ENSBTAG00000018588	TMBIM6	11894433749	0.0356951
ENSBTAG00000006733	PPP1R3A	11750349001	0.0350406
ENSBTAG00000000622	RPS17	11642269368	0.0345497
ENSBTAG00000011752	SYNM	11377732510	0.0333481
ENSBTAG00000007300	FHL3	10705817896	0.0302961
ENSBTAG00000006084	PINK1	10610040804	0.029861
ENSBTAG00000005620	RPS3	10559770203	0.0296327
ENSBTAG00000007737	UBA52	10350368142	0.0286815
ENSBTAG00000016296	GPD1	9794406090	0.0261562
ENSBTAG00000014068	VDAC3	9750160716	0.0259552
ENSBTAG00000017743	XIRP2	8472853132	0.0201533
ENSBTAG00000002098	CDC34	8402646290	0.0198344
ENSBTAG00000006995	SPTBN1	8349518782	0.0195931
ENSBTAG00000024929	PPP1R27	8194011173	0.0188868
ENSBTAG00000006491	AGL	8165972870	0.0187594
ENSBTAG00000005211	RPL4	8116327622	0.0185339
ENSBTAG00000018522	OAZ1	7958453440	0.0178168
ENSBTAG00000011843	EEF1G	7884765438	0.0174821
ENSBTAG00000005048	DHRS7C	7538382955	0.0159087
ENSBTAG00000018320	RPLP1	7387076402	0.0152214
ENSBTAG00000008985	PCBP1	7313719173	0.0148882
ENSBTAG00000006270	HSP90AA1	7254520338	0.0146193
ENSBTAG00000014930	MYLK2	6979816147	0.0133715
ENSBTAG00000006434	SYNPO2	6943745129	0.0132077
ENSBTAG00000005259	UCP3	6761260220	0.0123788
ENSBTAG00000017389	RPLP0	6297736905	0.0102733
ENSBTAG00000002038	RPL14	6267786949	0.0101373
ENSBTAG00000009576	PACSIN3	6041763669	0.00911065
ENSBTAG00000007068	Sh3bgr	5991262809	0.00888126
ENSBTAG00000020060	TXNIP	5808439166	0.00805082
ENSBTAG00000007700	PHYH	5769881582	0.00787568
ENSBTAG00000001360	RPS12	5697310562	0.00754604
ENSBTAG00000019648	GNB2L1	5620218273	0.00719587
ENSBTAG00000013924	RPS11	5562377268	0.00693314
ENSBTAG00000033217	TPM3	5474593868	0.0065344
ENSBTAG00000000598	CST3	5473773287	0.00653068
ENSBTAG00000013631	GLUL	5239879253	0.00546826
ENSBTAG00000003109	ITM2B	5215511691	0.00535758
ENSBTAG00000005574	CLU	4879422064	0.00383097
ENSBTAG00000016224	RPS7	4749886817	0.00324258
ENSBTAG00000004367	COQ10A	4503143548	0.00212181
ENSBTAG00000014724	EIF4A2	4481198367	0.00202213
ENSBTAG00000003505	DCN	4420463766	0.00174625
ENSBTAG00000015285	RPS8	4298198408	0.00119089
ENSBTAG00000000550	ATP5D	4285805828	0.0011346
ENSBTAG00000006383	RPS3A	4236099025	0.000908815
ENSBTAG00000008314	SDHB	4188300161	0.0006917
ENSBTAG00000003229	RPL23	4141297237	0.000478199
ENSBTAG00000002574	MYOZ2	4088594038	0.000238807
ENSBTAG00000013468	AHNAK	3529389902	-0.00230125
ENSBTAG00000009757	RPSA	3488772045	-0.00248575
ENSBTAG00000010242	LAMP1	3375849277	-0.00299868
ENSBTAG00000003846	RPL37A	3370559780	-0.0030227
ENSBTAG00000000425	RPL17	3312325269	-0.00328722
ENSBTAG00000015591	SQSTM1	3295002195	-0.00336591
ENSBTAG00000002018	EIF5A	3281126286	-0.00342894
ENSBTAG00000007622	CTSD	3213484097	-0.00373619
ENSBTAG00000013264	RPS24	3188525643	-0.00384955
ENSBTAG00000016779	CLIP1	3034366762	-0.00454979
ENSBTAG00000012044	RPL13	2847750888	-0.00539745
ENSBTAG00000005085	TRIM63	2824471304	-0.00550319
ENSBTAG00000015839	MAP4	2712129221	-0.00601348
ENSBTAG00000002278	FBN1	2700552621	-0.00606606
ENSBTAG00000017509	MYPN	2689518320	-0.00611618
ENSBTAG00000017125	PABPC4	2655254217	-0.00627182
ENSBTAG00000002157	LMOD2	2610663301	-0.00647437
ENSBTAG00000015598	RPS10	2591811805	-0.00655999
ENSBTAG00000006487	RPS9	2525280300	-0.0068622
ENSBTAG00000013461	RPL24	2520438543	-0.00688419
ENSBTAG00000015388	RPL18	2513891634	-0.00691393
ENSBTAG00000011559	RPL7A	2490841506	-0.00701863
ENSBTAG00000008743	ALDH2	2471276960	-0.0071075
ENSBTAG00000014956	JSRP1	2443280869	-0.00723466
ENSBTAG00000007605	FKBP4	2425615273	-0.00731491
ENSBTAG00000002648	RPS18	2417525199	-0.00735165
ENSBTAG00000006075	SUCLG1	2363280151	-0.00759805
ENSBTAG00000008185	RTN2	2332764360	-0.00773666
ENSBTAG00000014643	EEF1D	2331981568	-0.00774021
ENSBTAG00000014885	MYOM3	2286255110	-0.00794792
ENSBTAG00000003543	KEAP1	2284867856	-0.00795422
ENSBTAG00000003956	SGCA	2216693120	-0.00826389
ENSBTAG00000005660	PSMD2	2193429950	-0.00836956
ENSBTAG00000018887	IPO13	2180367517	-0.00842889
ENSBTAG00000008570	RPS14	2156452860	-0.00853752
ENSBTAG00000000077	ADSL	2107338975	-0.0087606
ENSBTAG00000045757	TNNC1	2089469482	-0.00884177
ENSBTAG00000002964	TXLNB	2088591620	-0.00884576
ENSBTAG00000017122	HSPG2	2069191741	-0.00893388
ENSBTAG00000012931	Pln	2045671892	-0.00904071
ENSBTAG00000012242	MAF1	2027651494	-0.00912257
ENSBTAG00000003826	SCN1B	2025346681	-0.00913304
ENSBTAG00000015989	RPS5	1980893493	-0.00933496
ENSBTAG00000021499	PSAP	1971217258	-0.00937891
ENSBTAG00000001055	HNRNPL	1954262359	-0.00945592
ENSBTAG00000000163	DDIT4	1951799356	-0.00946711
ENSBTAG00000015743	GMPR	1889728125	-0.00974905
ENSBTAG00000012370	MGP	1885125638	-0.00976996
ENSBTAG00000012442	CTSB	1874271269	-0.00981926
ENSBTAG00000018722	PLEKHM2	1826684097	-0.0100354
ENSBTAG00000010012	BTF3	1820893968	-0.0100617
ENSBTAG00000018358	STAC3	1751478032	-0.010377
ENSBTAG00000016563	GOLGA4	1706433111	-0.0105816
ENSBTAG00000011787	ISCU	1704621882	-0.0105899
ENSBTAG00000000546	TOB1	1688934141	-0.0106611
	bta-let-7f	1.65562e+09	-0.0108124
ENSBTAG00000004910	SLC25A11	1654038684	-0.0108196
ENSBTAG00000019701	RPL31	1626553086	-0.0109445
ENSBTAG00000002485	TNS1	1625061549	-0.0109512
ENSBTAG00000008853	HNRNPF	1620369754	-0.0109726
ENSBTAG00000010624	DCTN2	1606517278	-0.0110355
ENSBTAG00000010082	COL15A1	1514546586	-0.0114532
ENSBTAG00000031217	MYL6B	1496919566	-0.0115333
ENSBTAG00000015473	RPS27A	1469397560	-0.0116583
ENSBTAG00000020518	PARK7	1468856580	-0.0116608
ENSBTAG00000011966	LAMC1	1432695742	-0.011825
ENSBTAG00000011931	CD63	1430636532	-0.0118344
ENSBTAG00000027444	SVIL	1363931913	-0.0121374
ENSBTAG00000004855	PRDX6	1361795651	-0.0121471
ENSBTAG00000016079	COX4I1	1354619107	-0.0121797
ENSBTAG00000008116	POLDIP2	1352856281	-0.0121877
ENSBTAG00000000913	UQCR10	1347683193	-0.0122112
ENSBTAG00000003072	ACADVL	1345325822	-0.0122219
ENSBTAG00000010830	LRP1	1341084462	-0.0122411
ENSBTAG00000010982	UBE2B	1332230958	-0.0122814
ENSBTAG00000006370	CCT3	1325873945	-0.0123102
ENSBTAG00000018115	PEBP1	1315436693	-0.0123576
ENSBTAG00000005186	DBNDD2	1309895623	-0.0123828
ENSBTAG00000006342	ATPIF1	1305903541	-0.0124009
ENSBTAG00000005127	PSMA7	1302979895	-0.0124142
ENSBTAG00000015283	RPL32	1267508387	-0.0125753
ENSBTAG00000020296	UBR3	1257440876	-0.0126211
ENSBTAG00000017037	PKN1	1224576351	-0.0127704
ENSBTAG00000014423	RPL22	1189348124	-0.0129304
ENSBTAG00000039728	RPLP1	1180929406	-0.0129686
ENSBTAG00000008482	SON	1169730239	-0.0130195
ENSBTAG00000032436	UBC	1166973237	-0.013032
ENSBTAG00000013956	BCL2L13	1152463575	-0.0130979
ENSBTAG00000020605	SMTNL2	1150106343	-0.0131086
ENSBTAG00000005039	ARAF	1132076050	-0.0131905
ENSBTAG00000016401	OPTN	1129968740	-0.0132001
ENSBTAG00000005426	PSMC1	1129637828	-0.0132016
ENSBTAG00000000605	ATP5J	1117701492	-0.0132558
ENSBTAG00000006422	TRIM28	1114751450	-0.0132692
ENSBTAG00000001776	SIRT2	1096716334	-0.0133511
ENSBTAG00000018628	RPL29	1095975119	-0.0133545
ENSBTAG00000012317	PNP	1040169221	-0.013608
ENSBTAG00000006542	RABEP2	1039750844	-0.0136099
ENSBTAG00000015831	RPL18A	1026615637	-0.0136696
ENSBTAG00000016924	CAP2	1024094962	-0.013681
ENSBTAG00000002049	HADH	1017127766	-0.0137126
ENSBTAG00000003512	MYH7B	1011314248	-0.0137391
ENSBTAG00000021237	DST	1004879767	-0.0137683
ENSBTAG00000000874	CAST	1004447330	-0.0137702
ENSBTAG00000002203	NDUFS2	1001872773	-0.0137819
ENSBTAG00000014883	GABARAP	9.96699e+08	-0.0138054
ENSBTAG00000015116	RAD23A	9.95377e+08	-0.0138114
ENSBTAG00000006702	EIF3E	9.90642e+08	-0.013833
ENSBTAG00000009535	RPS2	9.88858e+08	-0.0138411
ENSBTAG00000006199	DRAP1	9.83356e+08	-0.013866
ENSBTAG00000014003	MYF6	9.75166e+08	-0.0139033
ENSBTAG00000014372	SMARCD3	960993291	-0.0139676
ENSBTAG00000009345	AMZ2	9.6006e+08	-0.0139719
ENSBTAG00000001777	RPLP2	9.57808e+08	-0.0139821
ENSBTAG00000002280	KIF5B	9.52806e+08	-0.0140048
ENSBTAG00000016278	RPL30	9.50616e+08	-0.0140148
ENSBTAG00000008868	CAPN3	9.498e+08	-0.0140185
ENSBTAG00000009960	FLOT1	9.43742e+08	-0.014046
ENSBTAG00000002094	ATP5J2	8.82002e+08	-0.0143264
ENSBTAG00000001521	UQCRB	8.80202e+08	-0.0143346
ENSBTAG00000008884	MAPRE3	8.66862e+08	-0.0143952
ENSBTAG00000008827	SPOCK2	8.61825e+08	-0.0144181
ENSBTAG00000008692	UQCR11	8.55356e+08	-0.0144475
ENSBTAG00000007215	RNPEPL1	8.48204e+08	-0.0144799
ENSBTAG00000001988	EIF3D	8.38276e+08	-0.014525
ENSBTAG00000013926	FCGRT	8.18289e+08	-0.0146158
ENSBTAG00000002734	EIF3G	8.14598e+08	-0.0146326
ENSBTAG00000004564	MBNL1	8.13123e+08	-0.0146393
ENSBTAG00000008915	SF3B1	8.09527e+08	-0.0146556
ENSBTAG00000001144	NAA20	7.8397e+08	-0.0147717
ENSBTAG00000001855	COQ9	776962133	-0.0148035
ENSBTAG00000000191	SLC25A20	7.75902e+08	-0.0148084
ENSBTAG00000014809	ANXA6	7.7311e+08	-0.014821
ENSBTAG00000016264	FKBP8	7.71317e+08	-0.0148292
ENSBTAG00000006325	NUDCD3	7.70824e+08	-0.0148314
ENSBTAG00000007812	NDUFA13	7.66366e+08	-0.0148517
ENSBTAG00000021061	PSMC5	7.63832e+08	-0.0148632
ENSBTAG00000005221	WNK1	7.61179e+08	-0.0148752
ENSBTAG00000013240	SLC3A2	7.51929e+08	-0.0149173
ENSBTAG00000007913	CWC15	7.32513e+08	-0.0150054
ENSBTAG00000014175	STRAP	7.30847e+08	-0.015013
ENSBTAG00000006101	PSMD4	7.24754e+08	-0.0150407
ENSBTAG00000001107	CACYBP	7.19313e+08	-0.0150654
ENSBTAG00000009067	DDX6	7.17622e+08	-0.0150731
ENSBTAG00000011548	AMPD1	7.17109e+08	-0.0150754
ENSBTAG00000010265	MGST3	7.16412e+08	-0.0150786
ENSBTAG00000009908	RPS3A	7.15537e+08	-0.0150826
ENSBTAG00000030805	SHISA4	7.14048e+08	-0.0150893
ENSBTAG00000000797	MRPL9	7.12143e+08	-0.015098
ENSBTAG00000000512	SNTA1	7.05519e+08	-0.0151281
ENSBTAG00000016413	DUSP26	7.05153e+08	-0.0151297
ENSBTAG00000019718	RPS15	7.01221e+08	-0.0151476
ENSBTAG00000030190	COL6A3	6.98393e+08	-0.0151604
ENSBTAG00000004094	SPARCL1	693160629	-0.0151842
ENSBTAG00000015000	VCP	6.92667e+08	-0.0151864
ENSBTAG00000005969	EIF2S2	6.81562e+08	-0.0152369
ENSBTAG00000010720	MIB2	668095362	-0.015298
ENSBTAG00000015049	ECSIT	6.67412e+08	-0.0153012
ENSBTAG00000003300	MFGE8	6.63909e+08	-0.0153171
ENSBTAG00000011593	QKI	6.62339e+08	-0.0153242
ENSBTAG00000007196	TAGLN	6.60299e+08	-0.0153335
ENSBTAG00000001933	PPP2R4	658735130	-0.0153406
ENSBTAG00000004295	NDUFA8	6.57174e+08	-0.0153477
ENSBTAG00000002367	HCFC1R1	6.55251e+08	-0.0153564
ENSBTAG00000001058	SRPK3	6.52138e+08	-0.0153705
ENSBTAG00000004554	CAPZB	650938751	-0.015376
ENSBTAG00000020905	RPL11	6.37263e+08	-0.0154381
ENSBTAG00000010693	LMO7	6.36533e+08	-0.0154414
ENSBTAG00000003519	NOL3	6.27984e+08	-0.0154802
ENSBTAG00000004861	EIF3F	6.26742e+08	-0.0154859
ENSBTAG00000001083	ZAK	6.21524e+08	-0.0155096
ENSBTAG00000001311	MORF4L2	6.20811e+08	-0.0155128
ENSBTAG00000015131	SLC29A1	6.20623e+08	-0.0155137
ENSBTAG00000000746	KAT2B	6.19479e+08	-0.0155189
ENSBTAG00000006202	ST13	6.17192e+08	-0.0155293
ENSBTAG00000021744	PSMC3	608951870	-0.0155667
ENSBTAG00000006027	USP34	6.08776e+08	-0.0155675
ENSBTAG00000006122	HUWE1	5.98105e+08	-0.015616
ENSBTAG00000018723	SLC25A34	5.95333e+08	-0.0156286
ENSBTAG00000016874	DNAJB1	5.94963e+08	-0.0156302
ENSBTAG00000003228	RPL3	5.9448e+08	-0.0156324
ENSBTAG00000012726	PSMB5	5.79676e+08	-0.0156997
ENSBTAG00000018530	TUBA8	5.76508e+08	-0.0157141
ENSBTAG00000001353	PMPCA	5.74459e+08	-0.0157234
ENSBTAG00000013614	TMEM38A	5.73495e+08	-0.0157277
ENSBTAG00000002182	COX17	5.71279e+08	-0.0157378
ENSBTAG00000006395	TUBGCP2	5.71109e+08	-0.0157386
ENSBTAG00000011250	AFG3L2	5.71101e+08	-0.0157386
ENSBTAG00000007547	CACNG1	5.67387e+08	-0.0157555
ENSBTAG00000014032	EIF3H	5.64194e+08	-0.01577
ENSBTAG00000007474	EIF3B	5.62934e+08	-0.0157757
ENSBTAG00000008645	Esrra	5.59167e+08	-0.0157928
ENSBTAG00000010740	CLTB	5.56752e+08	-0.0158038
ENSBTAG00000009915	AP2A2	5.52856e+08	-0.0158215
ENSBTAG00000003642	PRDX1	5.47242e+08	-0.015847
ENSBTAG00000001795	LONP1	5.46985e+08	-0.0158482
ENSBTAG00000018278	ATP5O	5.44994e+08	-0.0158572
ENSBTAG00000017267	COX5A	5.44078e+08	-0.0158614
ENSBTAG00000019069	SYNGR2	5.44002e+08	-0.0158617
ENSBTAG00000015996	GPC1	542877577	-0.0158668
ENSBTAG00000010481	UBXN1	5.41955e+08	-0.015871
ENSBTAG00000009047	YPEL3	5.41706e+08	-0.0158721
ENSBTAG00000007900	FIS1	5.31424e+08	-0.0159188
ENSBTAG00000001212	SSR2	5.26782e+08	-0.0159399
ENSBTAG00000020477	AHSA1	5.25924e+08	-0.0159438
ENSBTAG00000003209	BLCAP	5.24652e+08	-0.0159496
ENSBTAG00000010677	LIMCH1	5.22944e+08	-0.0159574
ENSBTAG00000009574	ARFGAP2	5.22817e+08	-0.0159579
ENSBTAG00000000440	HSPB2	5.22419e+08	-0.0159598
ENSBTAG00000005631	VARS	5.16371e+08	-0.0159872
ENSBTAG00000004723	TEX2	514818643	-0.0159943
ENSBTAG00000008186	UBXN6	5.14422e+08	-0.0159961
ENSBTAG00000014204	S100A16	5.14217e+08	-0.015997
ENSBTAG00000000539	LRRC28	5.11267e+08	-0.0160104
ENSBTAG00000012634	NDUFB7	5.10436e+08	-0.0160142
ENSBTAG00000015089	LGALS1	5.0691e+08	-0.0160302
ENSBTAG00000001027	SERPINH1	5.05206e+08	-0.0160379
ENSBTAG00000002069	HLA-B	5.04195e+08	-0.0160425
ENSBTAG00000012855	LPL	5.03457e+08	-0.0160459
ENSBTAG00000003067	PSMB7	4.98182e+08	-0.0160698
ENSBTAG00000012756	CCT7	4.9414e+08	-0.0160882
ENSBTAG00000014872	CAPNS1	4.90453e+08	-0.0161049
ENSBTAG00000007454	RPL10	4.87249e+08	-0.0161195
ENSBTAG00000019569	CD151	4.86976e+08	-0.0161207
ENSBTAG00000006242	USP9X	4.8506e+08	-0.0161294
ENSBTAG00000014463	CAMK2D	4.83557e+08	-0.0161363
ENSBTAG00000008421	SCRIB	4.82027e+08	-0.0161432
ENSBTAG00000009683	PSMA6	4.80036e+08	-0.0161523
ENSBTAG00000012062	PRDX2	4.79141e+08	-0.0161563
ENSBTAG00000002778	SF3B2	4.79131e+08	-0.0161564
ENSBTAG00000007685	PSMB1	4.77646e+08	-0.0161631
ENSBTAG00000004966	KIF1B	4.75251e+08	-0.016174
ENSBTAG00000012589	HSPE1	4.74229e+08	-0.0161786
ENSBTAG00000011212	EIF3K	4.70195e+08	-0.016197
ENSBTAG00000010156	TPT1	4.63538e+08	-0.0162272
ENSBTAG00000017816	FXYD1	4.60855e+08	-0.0162394
ENSBTAG00000013641	BAG3	4.59925e+08	-0.0162436
ENSBTAG00000017967	PTGES3	4.56142e+08	-0.0162608
ENSBTAG00000018101	AHCY	4.55448e+08	-0.016264
ENSBTAG00000002829	TCP1	455279205	-0.0162647
ENSBTAG00000003927	AAMP	4.50844e+08	-0.0162849
ENSBTAG00000006104	SNU13	4.48956e+08	-0.0162934
ENSBTAG00000021227	ATP5H	4.47313e+08	-0.0163009
ENSBTAG00000002808	PSMA3	4.45831e+08	-0.0163076
ENSBTAG00000010799	MYL6	4.40741e+08	-0.0163308
ENSBTAG00000004887	DCTN1	4.39573e+08	-0.0163361
ENSBTAG00000014388	EIF3I	4.38714e+08	-0.01634
ENSBTAG00000006526	BCL2L1	4.36897e+08	-0.0163482
ENSBTAG00000003058	ADRM1	4.35343e+08	-0.0163553
ENSBTAG00000007494	SMARCA2	4.34223e+08	-0.0163604
ENSBTAG00000019810	AARS	4.33129e+08	-0.0163653
ENSBTAG00000017441	RPL27	4.29271e+08	-0.0163829
ENSBTAG00000006564	PSMA1	4.26967e+08	-0.0163933
ENSBTAG00000005225	RAD52	4.23254e+08	-0.0164102
ENSBTAG00000014884	HIPK3	4.21099e+08	-0.01642
ENSBTAG00000004242	ARPC1A	4.15121e+08	-0.0164471
ENSBTAG00000006543	EIF3C	4.11812e+08	-0.0164622
ENSBTAG00000017279	VAPA	4.09699e+08	-0.0164718
ENSBTAG00000002688	ATP1B1	4.08961e+08	-0.0164751
ENSBTAG00000009233	RAC1	4.0836e+08	-0.0164778
ENSBTAG00000008251	SNRPN	4.01291e+08	-0.0165099
ENSBTAG00000002045	PSMD13	3.96969e+08	-0.0165296
ENSBTAG00000011902	WASH1	3.96766e+08	-0.0165305
ENSBTAG00000009547	ZDHHC4	3.96537e+08	-0.0165315
ENSBTAG00000012632	TECR	3.91657e+08	-0.0165537
ENSBTAG00000001632	NBR1	3.91498e+08	-0.0165544
ENSBTAG00000018463	VIM	3.88416e+08	-0.0165684
ENSBTAG00000004230	AIMP1	3.88124e+08	-0.0165698
ENSBTAG00000010790	EIF3L	3.84062e+08	-0.0165882
ENSBTAG00000018267	TRIM54	3.83725e+08	-0.0165897
ENSBTAG00000007211	ASB12	3.81634e+08	-0.0165992
ENSBTAG00000000878	RB1CC1	3.77623e+08	-0.0166175
ENSBTAG00000000162	ANAPC16	3.76494e+08	-0.0166226
ENSBTAG00000021461	PSMD3	3.75168e+08	-0.0166286
ENSBTAG00000008303	FKBP1A	3.73984e+08	-0.016634
ENSBTAG00000016524	RALY	3.73044e+08	-0.0166383
ENSBTAG00000000696	ILK	367675114	-0.0166626
ENSBTAG00000017616	ADSSL1	3.59478e+08	-0.0166999
ENSBTAG00000009534	NDUFB10	359431531	-0.0167001
ENSBTAG00000002784	COPS5	3.58909e+08	-0.0167025
ENSBTAG00000012620	FAM134A	3.5843e+08	-0.0167046
ENSBTAG00000015798	UCKL1	3.56189e+08	-0.0167148
ENSBTAG00000023343	RPL28	3.51118e+08	-0.0167378
ENSBTAG00000012072	NDUFS8	3.50805e+08	-0.0167393
ENSBTAG00000020405	NDUFB9	3.48776e+08	-0.0167485
ENSBTAG00000004256	ODC1	3.47036e+08	-0.0167564
ENSBTAG00000010232	Ndufs5	3.44787e+08	-0.0167666
ENSBTAG00000014093	IDH2	3.44519e+08	-0.0167678
ENSBTAG00000022032	CHCHD10	3.44019e+08	-0.0167701
ENSBTAG00000002378	NUCB1	3.4285e+08	-0.0167754
ENSBTAG00000006391	NDUFAB1	3.4256e+08	-0.0167767
ENSBTAG00000019136	STUB1	3.41976e+08	-0.0167794
ENSBTAG00000019419	NDUFS7	3.40058e+08	-0.0167881
ENSBTAG00000009603	UQCRH	3.38864e+08	-0.0167935
ENSBTAG00000019927	CYB5R1	3.37501e+08	-0.0167997
ENSBTAG00000020751	HSF1	3.3273e+08	-0.0168214
ENSBTAG00000010083	HADHB	3.32314e+08	-0.0168233
ENSBTAG00000016724	NPEPL1	3.31587e+08	-0.0168266
ENSBTAG00000004452	IPO9	3.31212e+08	-0.0168283
ENSBTAG00000000091	NDUFB8	3.31093e+08	-0.0168288
ENSBTAG00000007080	PREB	3.28559e+08	-0.0168403
ENSBTAG00000011190	FLNA	3.27779e+08	-0.0168439
ENSBTAG00000008195	PHKG1	3.26649e+08	-0.016849
ENSBTAG00000019096	UQCRC1	3.24741e+08	-0.0168577
ENSBTAG00000011406	TESK1	3.2466e+08	-0.016858
ENSBTAG00000004695	CDK9	3.2387e+08	-0.0168616
	bta-let-7a-5p	3.21831e+08	-0.0168709
ENSBTAG00000000647	SELO	3.19647e+08	-0.0168808
ENSBTAG00000002319	HMCN2	3.19442e+08	-0.0168817
ENSBTAG00000005946	USP13	3.17699e+08	-0.0168896
ENSBTAG00000005847	ROCK2	3.17204e+08	-0.0168919
ENSBTAG00000021979	EEF1B2	3.16613e+08	-0.0168946
ENSBTAG00000002610	FKBP3	3.16599e+08	-0.0168946
ENSBTAG00000007442	AKAP9	3.1602e+08	-0.0168973
ENSBTAG00000005465	NDUFA9	3.15711e+08	-0.0168987
ENSBTAG00000018362	TMEM109	3.15217e+08	-0.0169009
ENSBTAG00000001888	MED13L	3.10327e+08	-0.0169231
ENSBTAG00000003954	ASH1L	3.1023e+08	-0.0169236
ENSBTAG00000002578	ZMYND11	3.1013e+08	-0.016924
ENSBTAG00000020757	PCBP2	3.08403e+08	-0.0169319
ENSBTAG00000016313	ECH1	3.08029e+08	-0.0169336
ENSBTAG00000020894	LAPTM4A	3.07008e+08	-0.0169382
ENSBTAG00000010386	ARPC2	3.04686e+08	-0.0169488
ENSBTAG00000000203	ATP6V1G1	3.04641e+08	-0.016949
ENSBTAG00000018542	COX5B	3.03677e+08	-0.0169533
ENSBTAG00000008224	PAIP2	3.02187e+08	-0.0169601
ENSBTAG00000011145	NDUFA4	2.99952e+08	-0.0169703
ENSBTAG00000010551	ATP1A2	2.99385e+08	-0.0169728
ENSBTAG00000021288	PSMB4	2.9743e+08	-0.0169817
ENSBTAG00000005191	RPN1	295661657	-0.0169897
ENSBTAG00000006411	THAP11	2.95004e+08	-0.0169927
ENSBTAG00000013271	NCOR1	2.94807e+08	-0.0169936
ENSBTAG00000013212	COPG1	2.93655e+08	-0.0169989
ENSBTAG00000004416	NUDC	2.92914e+08	-0.0170022
ENSBTAG00000008306	Mkrn1	2.90439e+08	-0.0170135
ENSBTAG00000014931	MLF2	2.88625e+08	-0.0170217
ENSBTAG00000006017	NFKB2	2.85358e+08	-0.0170366
ENSBTAG00000006550	GABARAPL2	2.84207e+08	-0.0170418
ENSBTAG00000017492	PCMTD1	2.82836e+08	-0.017048
ENSBTAG00000007147	CUEDC1	2.81069e+08	-0.017056
ENSBTAG00000014878	COX7A1	2.80488e+08	-0.0170587
ENSBTAG00000018425	PSMD7	2.7999e+08	-0.0170609
ENSBTAG00000003966	DUSP3	2.78337e+08	-0.0170684
ENSBTAG00000021024	MACF1	2.78047e+08	-0.0170698
ENSBTAG00000001146	HIVEP2	2.77954e+08	-0.0170702
ENSBTAG00000000813	HOMER3	2.7621e+08	-0.0170781
ENSBTAG00000001294	PPP1R15A	275871404	-0.0170796
ENSBTAG00000015053	CFL2	2.75418e+08	-0.0170817
ENSBTAG00000000014	TXN2	275308692	-0.0170822
ENSBTAG00000008061	RILPL1	2.75295e+08	-0.0170823
ENSBTAG00000009334	NDUFA5	2.75154e+08	-0.0170829
ENSBTAG00000007515	UBE2Q1	2.7337e+08	-0.017091
ENSBTAG00000010515	FBXW5	2.71086e+08	-0.0171014
ENSBTAG00000024450	MAP2K2	2.70511e+08	-0.017104
ENSBTAG00000000375	SSRP1	2.69779e+08	-0.0171073
ENSBTAG00000008935	PFDN5	2.68832e+08	-0.0171116
ENSBTAG00000007935	CALCOCO2	2.68375e+08	-0.0171137
ENSBTAG00000009479	UQCRQ	2.68014e+08	-0.0171153
ENSBTAG00000010383	YTHDF1	2.67977e+08	-0.0171155
ENSBTAG00000009689	RWDD1	2.67645e+08	-0.017117
ENSBTAG00000021205	PPAPDC3	2.67635e+08	-0.0171171
ENSBTAG00000014508	FBXO40	2.66851e+08	-0.0171206
ENSBTAG00000000480	IFRD2	2.66711e+08	-0.0171212
ENSBTAG00000004112	GAMT	2.66533e+08	-0.0171221
ENSBTAG00000008837	CSNK2B	2.66481e+08	-0.0171223
ENSBTAG00000000132	EIF4A1	2.64272e+08	-0.0171323
ENSBTAG00000003205	RPL35	2.63199e+08	-0.0171372
ENSBTAG00000001546	MGAT1	2.61521e+08	-0.0171448
ENSBTAG00000013123	PHB2	2.61283e+08	-0.0171459
ENSBTAG00000011918	BLOC1S1	2.60792e+08	-0.0171481
ENSBTAG00000009552	ATP2B1	2.59054e+08	-0.017156
ENSBTAG00000031875	BANF1	2.5865e+08	-0.0171579
ENSBTAG00000008103	ALDH1A1	257696460	-0.0171622
ENSBTAG00000015962	MMADHC	2.55394e+08	-0.0171727
ENSBTAG00000019521	COX6A2	2.54657e+08	-0.017176
ENSBTAG00000011388	STOML2	2.54531e+08	-0.0171766
ENSBTAG00000010073	FLOT2	2.53613e+08	-0.0171807
ENSBTAG00000016819	FABP3	2.53564e+08	-0.017181
ENSBTAG00000017866	CD36	253438519	-0.0171815
ENSBTAG00000000411	HGS	2.53416e+08	-0.0171816
ENSBTAG00000011837	ASNA1	2.53353e+08	-0.0171819
ENSBTAG00000038849	TRDN	2.52945e+08	-0.0171838
ENSBTAG00000002413	MCAT	2.52586e+08	-0.0171854
ENSBTAG00000011694	TIMM23	2.51511e+08	-0.0171903
ENSBTAG00000002783	PCYOX1	2.48202e+08	-0.0172053
ENSBTAG00000039851	UBAC1	2.47994e+08	-0.0172063
ENSBTAG00000003746	SCP2	246379884	-0.0172136
ENSBTAG00000004531	CCT4	2.43865e+08	-0.017225
ENSBTAG00000010792	SEH1L	2.41487e+08	-0.0172358
ENSBTAG00000011333	CLASP2	2.40778e+08	-0.017239
ENSBTAG00000021632	MSRA	2.39791e+08	-0.0172435
ENSBTAG00000018596	PTPN21	2.39687e+08	-0.017244
ENSBTAG00000019147	RPS20	239303800	-0.0172457
ENSBTAG00000011412	LAMB1	2.39053e+08	-0.0172469
ENSBTAG00000015398	TJP1	238935484	-0.0172474
ENSBTAG00000007152	OS9	2.38824e+08	-0.0172479
ENSBTAG00000014440	PSMA4	2.38344e+08	-0.0172501
ENSBTAG00000012146	PPP1CA	2.38072e+08	-0.0172513
ENSBTAG00000013084	NAPA	2.36745e+08	-0.0172574
ENSBTAG00000013627	HNRNPAB	2.36699e+08	-0.0172576
ENSBTAG00000005349	RPL27A	2.35159e+08	-0.0172646
ENSBTAG00000013982	UACA	2.33576e+08	-0.0172718
ENSBTAG00000000810	COPE	2.33342e+08	-0.0172728
ENSBTAG00000002948	SETD2	2.3318e+08	-0.0172736
ENSBTAG00000003264	NR1H2	2.31096e+08	-0.017283
ENSBTAG00000008310	TMEM9B	2.31094e+08	-0.017283
ENSBTAG00000002971	CUTC	2.30672e+08	-0.0172849
ENSBTAG00000002821	CILP	2.3036e+08	-0.0172864
ENSBTAG00000015090	SGTA	2.30289e+08	-0.0172867
ENSBTAG00000005144	PNPLA2	2.29399e+08	-0.0172907
ENSBTAG00000014130	Cox6c	2.28525e+08	-0.0172947
ENSBTAG00000001137	CLTA	2.26765e+08	-0.0173027
ENSBTAG00000021776	NDUFV1	2.26265e+08	-0.017305
ENSBTAG00000002755	ANKRD12	2.24748e+08	-0.0173119
ENSBTAG00000003147	JAK1	2.23964e+08	-0.0173154
ENSBTAG00000009508	SMDT1	2.23415e+08	-0.0173179
ENSBTAG00000019443	CTDNEP1	2.22647e+08	-0.0173214
ENSBTAG00000013929	RRAD	2.22578e+08	-0.0173217
ENSBTAG00000016896	HERPUD1	2.21816e+08	-0.0173252
ENSBTAG00000002830	U2AF2	2.21738e+08	-0.0173255
ENSBTAG00000001081	PALLD	2.21316e+08	-0.0173274
ENSBTAG00000014729	MRPL51	221202380	-0.017328
ENSBTAG00000005854	COPS8	2.21164e+08	-0.0173281
ENSBTAG00000008077	SLC37A4	2.20826e+08	-0.0173297
ENSBTAG00000015698	FYCO1	2.19815e+08	-0.0173343
ENSBTAG00000017352	ZC3H11A	2.197e+08	-0.0173348
ENSBTAG00000004738	LRRC47	219238440	-0.0173369
ENSBTAG00000001553	HNRNPA1	2.18452e+08	-0.0173405
ENSBTAG00000010715	MRPL37	2.18147e+08	-0.0173418
ENSBTAG00000007884	SREBF1	2.16325e+08	-0.0173501
ENSBTAG00000002473	ANGPTL4	2.14857e+08	-0.0173568
ENSBTAG00000015731	TXNL1	2.14759e+08	-0.0173572
ENSBTAG00000046019	SDHA	2.13002e+08	-0.0173652
ENSBTAG00000006033	NDUFA1	2.12503e+08	-0.0173675
ENSBTAG00000010504	TBRG4	2.1182e+08	-0.0173706
ENSBTAG00000015920	TMEM147	2.11319e+08	-0.0173729
ENSBTAG00000021120	SMYD1	2.1077e+08	-0.0173754
ENSBTAG00000006744	TMEM131	209574240	-0.0173808
ENSBTAG00000001618	ALPK3	2.09428e+08	-0.0173814
ENSBTAG00000011619	RASIP1	2.09157e+08	-0.0173827
ENSBTAG00000005027	GLRX3	2.07981e+08	-0.017388
ENSBTAG00000010157	TOMM22	207885799	-0.0173884
ENSBTAG00000026327	RPL8	2.07812e+08	-0.0173888
ENSBTAG00000005907	NDUFB6	2.06795e+08	-0.0173934
ENSBTAG00000008920	ATP1B4	2.06167e+08	-0.0173963
ENSBTAG00000005166	CHTOP	204579828	-0.0174035
ENSBTAG00000023039	DUSP13	2.04411e+08	-0.0174042
ENSBTAG00000002026	RPL5	2.04116e+08	-0.0174056
ENSBTAG00000008034	LMAN2	203067403	-0.0174103
	bta-miR-181a	2.02633e+08	-0.0174123
ENSBTAG00000004803	NTAN1	2.01076e+08	-0.0174194
ENSBTAG00000005163	S100A1	2.00564e+08	-0.0174217
ENSBTAG00000009417	ZFAND5	2.00197e+08	-0.0174234
ENSBTAG00000009228	SRP68	2.00167e+08	-0.0174235
ENSBTAG00000004248	MLYCD	2.00159e+08	-0.0174235
ENSBTAG00000006056	HEXIM1	1.99713e+08	-0.0174256
ENSBTAG00000003830	PSMB3	1.99305e+08	-0.0174274
ENSBTAG00000013860	GADD45A	1.98239e+08	-0.0174323
ENSBTAG00000016005	PPP3CA	1.95046e+08	-0.0174468
ENSBTAG00000001394	TMED9	1.95009e+08	-0.0174469
ENSBTAG00000010988	MORF4L1	1.939e+08	-0.017452
ENSBTAG00000000950	MRPS16	1.93857e+08	-0.0174522
ENSBTAG00000020330	BTG1	1.93804e+08	-0.0174524
ENSBTAG00000005285	MRPS33	1.91846e+08	-0.0174613
ENSBTAG00000009887	DDX17	191817729	-0.0174614
ENSBTAG00000022160	NAP1L4	1.90864e+08	-0.0174658
ENSBTAG00000005970	XBP1	1.90568e+08	-0.0174671
ENSBTAG00000019295	MDH1	1.90343e+08	-0.0174681
ENSBTAG00000004603	PHC2	189292202	-0.0174729
ENSBTAG00000005314	MFN2	1.89152e+08	-0.0174735
ENSBTAG00000020782	CNOT1	1.88178e+08	-0.017478
ENSBTAG00000012232	CYC1	1.88084e+08	-0.0174784
ENSBTAG00000047231	TNNI1	1.86221e+08	-0.0174869
ENSBTAG00000009414	PSMC4	186193621	-0.017487
ENSBTAG00000000092	HIF1AN	1.85844e+08	-0.0174886
ENSBTAG00000004840	C1S	1.85795e+08	-0.0174888
ENSBTAG00000013589	CHMP3	1.85762e+08	-0.0174889
ENSBTAG00000012244	TUBA1B	1.85221e+08	-0.0174914
ENSBTAG00000016170	KCNJ11	1.84887e+08	-0.0174929
ENSBTAG00000006244	WDR83OS	1.84563e+08	-0.0174944
ENSBTAG00000013390	PSMB6	1.84514e+08	-0.0174946
ENSBTAG00000007963	KIDINS220	183541972	-0.017499
ENSBTAG00000001821	PRRC2C	183371626	-0.0174998
ENSBTAG00000000602	RXRB	1.82668e+08	-0.017503
ENSBTAG00000002377	PSMB2	1.82587e+08	-0.0175034
ENSBTAG00000011575	RFNG	1.82097e+08	-0.0175056
ENSBTAG00000004193	VEZF1	1.81836e+08	-0.0175068
ENSBTAG00000010612	TMED4	1.81573e+08	-0.017508
ENSBTAG00000014262	BZW2	1.81276e+08	-0.0175093
ENSBTAG00000008520	NFIC	1.81185e+08	-0.0175097
ENSBTAG00000012741	CCPG1	1.81146e+08	-0.0175099
ENSBTAG00000005441	ZMAT2	1.81119e+08	-0.01751
ENSBTAG00000006533	NSFL1C	1.8102e+08	-0.0175105
ENSBTAG00000016744	CAPRIN1	1.80527e+08	-0.0175127
ENSBTAG00000011182	PDLIM1	180185656	-0.0175143
ENSBTAG00000010321	TTC1	1.80166e+08	-0.0175144
ENSBTAG00000001514	ASB11	1.8007e+08	-0.0175148
ENSBTAG00000007537	PEX19	1.7985e+08	-0.0175158
ENSBTAG00000009242	ZNF638	1.79565e+08	-0.0175171
ENSBTAG00000020547	BCAP31	179275199	-0.0175184
ENSBTAG00000003001	LAMTOR1	1.7823e+08	-0.0175232
ENSBTAG00000004856	RNF130	177881211	-0.0175247
ENSBTAG00000003094	SART1	1.77315e+08	-0.0175273
ENSBTAG00000021944	C14orf166	1.7719e+08	-0.0175279
ENSBTAG00000021549	PHPT1	1.76533e+08	-0.0175309
	bta-miR-206	1.76505e+08	-0.017531
ENSBTAG00000011150	PFN2	1.7554e+08	-0.0175354
ENSBTAG00000003098	MTDH	175430831	-0.0175359
ENSBTAG00000009554	EHBP1L1	1.74444e+08	-0.0175403
ENSBTAG00000014610	GPAA1	1.73302e+08	-0.0175455
ENSBTAG00000011656	PRPF6	1.73281e+08	-0.0175456
ENSBTAG00000001038	SNRPB	1.73048e+08	-0.0175467
ENSBTAG00000009584	PPP6R3	1.72843e+08	-0.0175476
ENSBTAG00000016194	FBXO32	1.7269e+08	-0.0175483
ENSBTAG00000000510	ATG101	1.7258e+08	-0.0175488
ENSBTAG00000015677	KARS	1.71705e+08	-0.0175528
ENSBTAG00000014501	FERMT2	1.71351e+08	-0.0175544
ENSBTAG00000014205	PRKAR2A	1.71128e+08	-0.0175554
ENSBTAG00000016760	Lrrfip2	1.70901e+08	-0.0175564
ENSBTAG00000011215	ACTN4	1.70883e+08	-0.0175565
ENSBTAG00000009969	RNPS1	1.70527e+08	-0.0175581
ENSBTAG00000007725	ARF1	1.7006e+08	-0.0175603
ENSBTAG00000007802	BCLAF1	1.68876e+08	-0.0175656
ENSBTAG00000006135	MAP1LC3A	1.67898e+08	-0.0175701
ENSBTAG00000016596	PFDN1	1.67287e+08	-0.0175729
ENSBTAG00000015109	TOB2	1.67152e+08	-0.0175735
ENSBTAG00000002770	TCN2	1.66829e+08	-0.0175749
ENSBTAG00000000415	ERBB2IP	1.65827e+08	-0.0175795
ENSBTAG00000006771	FRY	1.64905e+08	-0.0175837
ENSBTAG00000005462	FXR2	164273599	-0.0175865
ENSBTAG00000021653	TRIP12	1.62974e+08	-0.0175924
ENSBTAG00000020776	POLR2E	1.62202e+08	-0.017596
ENSBTAG00000001289	MRPL18	1.62049e+08	-0.0175967
ENSBTAG00000010513	GPS2	1.62015e+08	-0.0175968
ENSBTAG00000005142	RPL37	1.61589e+08	-0.0175987
ENSBTAG00000011228	FASTK	1.60619e+08	-0.0176031
ENSBTAG00000012471	ILF2	160245336	-0.0176048
ENSBTAG00000003948	FDPS	1.60089e+08	-0.0176056
ENSBTAG00000011760	MRPL14	159302107	-0.0176091
ENSBTAG00000000385	ZBTB18	1.58473e+08	-0.0176129
ENSBTAG00000003548	GSTP1	1.58333e+08	-0.0176135
ENSBTAG00000010659	CUX1	1.58026e+08	-0.0176149
ENSBTAG00000010244	CLIC5	1.57624e+08	-0.0176168
ENSBTAG00000013322	POMGNT1	1.56708e+08	-0.0176209
ENSBTAG00000006495	GNB2	1.5612e+08	-0.0176236
ENSBTAG00000010193	RAB7A	1.55524e+08	-0.0176263
ENSBTAG00000007484	ACADS	1.54876e+08	-0.0176292
ENSBTAG00000007236	PCM1	154449453	-0.0176312
ENSBTAG00000002871	COPS6	1.53147e+08	-0.0176371
ENSBTAG00000001657	PICALM	1.52874e+08	-0.0176383
ENSBTAG00000011580	DAG1	1.52482e+08	-0.0176401
ENSBTAG00000000630	LSM14A	1.52468e+08	-0.0176402
ENSBTAG00000002014	SNX1	1.52449e+08	-0.0176403
ENSBTAG00000000053	FILIP1	1.52286e+08	-0.017641
ENSBTAG00000017719	AKAP6	1.51067e+08	-0.0176465
ENSBTAG00000001648	RPL21	1.50764e+08	-0.0176479
ENSBTAG00000002105	TEX261	1.50445e+08	-0.0176494
ENSBTAG00000019216	TUFM	1.49918e+08	-0.0176518
ENSBTAG00000018633	RABAC1	1.49777e+08	-0.0176524
ENSBTAG00000001511	BCL6	1.49565e+08	-0.0176534
ENSBTAG00000013866	RPS27	1.49496e+08	-0.0176537
ENSBTAG00000008648	PRDX5	148947294	-0.0176562
ENSBTAG00000018272	RERE	1.48797e+08	-0.0176568
ENSBTAG00000012094	SCAMP3	1.48258e+08	-0.0176593
ENSBTAG00000002036	CACNB1	1.48217e+08	-0.0176595
ENSBTAG00000007367	AIMP2	1.47536e+08	-0.0176626
ENSBTAG00000012744	UBE2M	1.47277e+08	-0.0176638
ENSBTAG00000020641	PSMA5	1.45874e+08	-0.0176701
ENSBTAG00000001024	ARID1A	1.45662e+08	-0.0176711
ENSBTAG00000003275	ANK1	1.45649e+08	-0.0176711
ENSBTAG00000012865	DEK	1.445e+08	-0.0176764
ENSBTAG00000014024	POMP	1.43648e+08	-0.0176802
ENSBTAG00000011943	TPR	1.4362e+08	-0.0176804
ENSBTAG00000000215	GNB1	143560177	-0.0176806
ENSBTAG00000002352	GGA2	1.43483e+08	-0.017681
ENSBTAG00000002137	SUGT1	1.43198e+08	-0.0176823
ENSBTAG00000002828	RNF185	1.42989e+08	-0.0176832
ENSBTAG00000009279	TNKS2	142780412	-0.0176842
ENSBTAG00000003415	ESD	1.42539e+08	-0.0176853
ENSBTAG00000016988	PIN1	142437113	-0.0176857
ENSBTAG00000004933	KLHDC2	1.42108e+08	-0.0176872
ENSBTAG00000030302	EDF1	1.41862e+08	-0.0176883
ENSBTAG00000024542	PIGC	1.41812e+08	-0.0176886
ENSBTAG00000004915	PFN1	1.41792e+08	-0.0176887
ENSBTAG00000007189	RCHY1	1.41717e+08	-0.017689
ENSBTAG00000012928	PPP4C	141447934	-0.0176902
ENSBTAG00000031800	PPDPF	1.40991e+08	-0.0176923
ENSBTAG00000001335	GHR	1.40693e+08	-0.0176937
ENSBTAG00000016598	DYNC1H1	140499744	-0.0176945
ENSBTAG00000007361	EHD1	1.40347e+08	-0.0176952
ENSBTAG00000019995	C11orf73	1.3959e+08	-0.0176987
ENSBTAG00000007952	MVP	1.3893e+08	-0.0177017
ENSBTAG00000014238	ATP6V1E1	1.37895e+08	-0.0177064
ENSBTAG00000002196	TCEB1	1.37402e+08	-0.0177086
ENSBTAG00000001174	MRPL15	1.36321e+08	-0.0177135
ENSBTAG00000005536	MEA1	1.3596e+08	-0.0177152
ENSBTAG00000014284	ALPK2	1.35858e+08	-0.0177156
ENSBTAG00000008817	LAMA4	1.3487e+08	-0.0177201
ENSBTAG00000019682	PRRC2A	1.34777e+08	-0.0177205
ENSBTAG00000015611	TBC1D9B	1.33993e+08	-0.0177241
ENSBTAG00000001182	SEPT7	1.33814e+08	-0.0177249
ENSBTAG00000001856	POLR2C	1.33661e+08	-0.0177256
ENSBTAG00000018313	MBNL2	1.33483e+08	-0.0177264
ENSBTAG00000006928	OAT	1.3208e+08	-0.0177328
ENSBTAG00000008432	NUP98	1.31738e+08	-0.0177343
ENSBTAG00000003728	NDUFS4	1.30991e+08	-0.0177377
ENSBTAG00000010013	DNAJA3	1.30852e+08	-0.0177384
ENSBTAG00000014712	CLPP	1.30467e+08	-0.0177401
ENSBTAG00000018153	NRBP1	1.30356e+08	-0.0177406
ENSBTAG00000011645	U2af1	1.29917e+08	-0.0177426
ENSBTAG00000004400	PRRC2B	1.29698e+08	-0.0177436
ENSBTAG00000008001	NUCKS1	1.29261e+08	-0.0177456
ENSBTAG00000000451	TMEM126A	1.27516e+08	-0.0177535
ENSBTAG00000004413	RHOBTB3	1.27327e+08	-0.0177544
ENSBTAG00000020061	KCNJ12	1.27225e+08	-0.0177548
ENSBTAG00000008443	LARP1	1.26817e+08	-0.0177567
ENSBTAG00000019156	CCT2	126687102	-0.0177573
ENSBTAG00000008835	GPANK1	1.26477e+08	-0.0177582
ENSBTAG00000016026	PCOLCE2	1.26305e+08	-0.017759
ENSBTAG00000040053	MYH6	1.25915e+08	-0.0177608
ENSBTAG00000015266	SDHAF2	1.25654e+08	-0.017762
ENSBTAG00000008090	CCM2	125595892	-0.0177622
ENSBTAG00000009738	MGAT4B	125067847	-0.0177646
ENSBTAG00000010919	USP47	1.24906e+08	-0.0177654
ENSBTAG00000013038	UBE2L3	1.24693e+08	-0.0177663
ENSBTAG00000002728	ARID1B	1.23772e+08	-0.0177705
ENSBTAG00000019851	PPP2R1A	1.23505e+08	-0.0177717
ENSBTAG00000003589	COMMD3	1.21337e+08	-0.0177816
ENSBTAG00000001810	SCAF11	1.20968e+08	-0.0177833
ENSBTAG00000018229	NFIX	1.20942e+08	-0.0177834
ENSBTAG00000019427	KIAA0232	120843193	-0.0177838
ENSBTAG00000006982	RAB5C	120840207	-0.0177838
ENSBTAG00000004593	TOP2B	1.20721e+08	-0.0177844
ENSBTAG00000004368	NFATC3	1.20581e+08	-0.017785
ENSBTAG00000004271	UBAP2L	1.20508e+08	-0.0177853
ENSBTAG00000019025	NDUFA11	1.2031e+08	-0.0177862
ENSBTAG00000003362	HSP90B1	1.2019e+08	-0.0177868
ENSBTAG00000025274	TUBB4B	1.20008e+08	-0.0177876
ENSBTAG00000001154	DGAT2	1.19984e+08	-0.0177877
ENSBTAG00000017424	VAPB	1.19904e+08	-0.0177881
ENSBTAG00000008386	CLPX	1.19711e+08	-0.017789
ENSBTAG00000007303	RAD21	1.19591e+08	-0.0177895
ENSBTAG00000010395	DOCK9	1.18919e+08	-0.0177926
ENSBTAG00000010447	LSP1	1.18421e+08	-0.0177948
ENSBTAG00000020795	RPS21	1.18225e+08	-0.0177957
ENSBTAG00000016267	SERPING1	1.18183e+08	-0.0177959
ENSBTAG00000009509	NDUFA6	1.18065e+08	-0.0177964
ENSBTAG00000016680	PPID	1.17423e+08	-0.0177994
ENSBTAG00000002303	GLG1	1.174e+08	-0.0177995
ENSBTAG00000017889	CCT5	1.17229e+08	-0.0178002
ENSBTAG00000002531	ARHGAP10	1.17177e+08	-0.0178005
ENSBTAG00000018483	NDUFS3	1.17053e+08	-0.017801
ENSBTAG00000012852	DICER1	116629145	-0.017803
ENSBTAG00000002999	Anapc15	116502790	-0.0178035
ENSBTAG00000013834	TRIP10	1.16483e+08	-0.0178036
ENSBTAG00000017086	GRB10	1.16411e+08	-0.017804
ENSBTAG00000000608	PRCC	1.15825e+08	-0.0178066
ENSBTAG00000021508	LMOD3	1.15561e+08	-0.0178078
ENSBTAG00000016950	B3GAT3	1.15299e+08	-0.017809
ENSBTAG00000005763	AKT1S1	1.14743e+08	-0.0178115
ENSBTAG00000005760	TBC1D4	114696128	-0.0178117
ENSBTAG00000002880	SORBS1	1.14464e+08	-0.0178128
ENSBTAG00000021880	ADCK3	1.14348e+08	-0.0178133
ENSBTAG00000010584	AP2S1	1.13867e+08	-0.0178155
ENSBTAG00000001407	AP3S2	1.13854e+08	-0.0178156
ENSBTAG00000009914	NDUFS6	1.13819e+08	-0.0178157
ENSBTAG00000000417	MRPL12	1.13638e+08	-0.0178165
ENSBTAG00000020775	FIBP	113573555	-0.0178168
ENSBTAG00000020444	MAST2	1.13336e+08	-0.0178179
ENSBTAG00000015543	ARHGAP35	1.13254e+08	-0.0178183
ENSBTAG00000015240	UBR4	113178391	-0.0178186
ENSBTAG00000015112	PSMD6	1.13051e+08	-0.0178192
ENSBTAG00000008635	Sult1a1	1.12751e+08	-0.0178206
ENSBTAG00000015136	AARSD1	1.1253e+08	-0.0178216
ENSBTAG00000018137	A2M	1.12484e+08	-0.0178218
ENSBTAG00000005814	PSME2	1.12287e+08	-0.0178227
ENSBTAG00000017426	PDCD6IP	111855314	-0.0178246
ENSBTAG00000007173	PDGFRA	1.11545e+08	-0.0178261
ENSBTAG00000019803	POLR3K	111517607	-0.0178262
ENSBTAG00000002745	APEX1	1.11434e+08	-0.0178266
ENSBTAG00000006087	COG1	1.11434e+08	-0.0178266
ENSBTAG00000019574	MAPK12	1.10849e+08	-0.0178292
ENSBTAG00000011011	SSH2	1.10502e+08	-0.0178308
ENSBTAG00000007606	HNRNPU	1.1038e+08	-0.0178313
ENSBTAG00000017710	ECHS1	1.09597e+08	-0.0178349
ENSBTAG00000004161	UBE2D2	1.09104e+08	-0.0178371
ENSBTAG00000000199	PDP1	1.08585e+08	-0.0178395
ENSBTAG00000000010	UBL7	1.08313e+08	-0.0178407
ENSBTAG00000010976	KANK1	1.08092e+08	-0.0178417
ENSBTAG00000019998	HAGH	1.06881e+08	-0.0178472
ENSBTAG00000003935	TMBIM1	1.06864e+08	-0.0178473
ENSBTAG00000015114	CALR	1.06783e+08	-0.0178477
ENSBTAG00000003581	SETD7	1.06587e+08	-0.0178486
ENSBTAG00000013387	CHMP4B	1.06475e+08	-0.0178491
ENSBTAG00000000985	RAB10	1.06015e+08	-0.0178512
ENSBTAG00000006881	SLC35B1	1.0558e+08	-0.0178532
ENSBTAG00000004604	CCDC124	1.05431e+08	-0.0178538
ENSBTAG00000002820	RBBP7	1.05415e+08	-0.0178539
ENSBTAG00000019294	ABCC9	1.05106e+08	-0.0178553
ENSBTAG00000010502	SERTAD3	1.05105e+08	-0.0178553
ENSBTAG00000005355	BAG2	1.04911e+08	-0.0178562
ENSBTAG00000000310	MFAP5	1.04789e+08	-0.0178567
ENSBTAG00000019065	EEPD1	1.04408e+08	-0.0178585
ENSBTAG00000005012	HSPH1	1.03792e+08	-0.0178613
ENSBTAG00000001745	LUM	103655791	-0.0178619
ENSBTAG00000015806	OAZ2	1.02735e+08	-0.0178661
ENSBTAG00000020106	AP2M1	1.02365e+08	-0.0178678
ENSBTAG00000003303	ICT1	1.02162e+08	-0.0178687
ENSBTAG00000008237	TOLLIP	1.01563e+08	-0.0178714
ENSBTAG00000014648	RPN2	1.01357e+08	-0.0178723
ENSBTAG00000007767	TBX15	1.01319e+08	-0.0178725
ENSBTAG00000001520	MRPL24	1.00904e+08	-0.0178744
ENSBTAG00000017450	KLHL24	1.00493e+08	-0.0178763
ENSBTAG00000016532	MAPKAPK3	1.00449e+08	-0.0178765
ENSBTAG00000016822	PPIB	1.00052e+08	-0.0178783
ENSBTAG00000000565	RFX7	1.00006e+08	-0.0178785
ENSBTAG00000011473	MYL9	1.00004e+08	-0.0178785
ENSBTAG00000010723	PFDN6	9.95368e+07	-0.0178806
ENSBTAG00000012760	NDUFB3	9.92779e+07	-0.0178818
ENSBTAG00000001792	C19orf70	9.85752e+07	-0.017885
ENSBTAG00000003536	MARCH6	9.83458e+07	-0.017886
ENSBTAG00000002236	TRPC4AP	9.8297e+07	-0.0178862
ENSBTAG00000009517	DBI	9.8198e+07	-0.0178867
ENSBTAG00000003764	AKIRIN2	9.81078e+07	-0.0178871
ENSBTAG00000003667	TLN2	9.75918e+07	-0.0178894
ENSBTAG00000005158	NAPG	9.71629e+07	-0.0178914
ENSBTAG00000015857	TPRG1L	9.7101e+07	-0.0178917
ENSBTAG00000017147	AK3	9.68606e+07	-0.0178928
ENSBTAG00000001573	JMJD1C	9.67109e+07	-0.0178934
ENSBTAG00000005082	MED21	9.66606e+07	-0.0178937
ENSBTAG00000000694	TAF10	9.62345e+07	-0.0178956
ENSBTAG00000013917	SRCAP	9.62308e+07	-0.0178956
ENSBTAG00000019494	RPL10A	9.61895e+07	-0.0178958
ENSBTAG00000007332	ATP5L	9.61698e+07	-0.0178959
ENSBTAG00000002676	SAE1	9.58956e+07	-0.0178971
ENSBTAG00000017605	AK2	9.54321e+07	-0.0178992
ENSBTAG00000000141	NFU1	9.54007e+07	-0.0178994
ENSBTAG00000000855	NXN	9.50389e+07	-0.017901
ENSBTAG00000012991	PRUNE2	9.48981e+07	-0.0179017
ENSBTAG00000001352	SDCCAG3	9.47112e+07	-0.0179025
ENSBTAG00000006517	DRG2	9.44709e+07	-0.0179036
ENSBTAG00000010691	USP39	9.43694e+07	-0.0179041
ENSBTAG00000008862	GOLGB1	9.4143e+07	-0.0179051
ENSBTAG00000009676	STK25	9.40662e+07	-0.0179054
ENSBTAG00000009624	SGSM3	9.37905e+07	-0.0179067
ENSBTAG00000010490	PEX5	9.36652e+07	-0.0179073
ENSBTAG00000007213	SIRPA	9.34403e+07	-0.0179083
ENSBTAG00000008731	PRDX3	9.31669e+07	-0.0179095
ENSBTAG00000002176	NSMCE1	9.28684e+07	-0.0179109
ENSBTAG00000008812	PFDN4	9.22993e+07	-0.0179135
ENSBTAG00000008054	ZNF706	9.21472e+07	-0.0179142
ENSBTAG00000023792	RPS19	9.20968e+07	-0.0179144
ENSBTAG00000004348	MRPL21	9.18327e+07	-0.0179156
ENSBTAG00000000252	POLE3	9.16086e+07	-0.0179166
ENSBTAG00000001708	TTLL12	9.11678e+07	-0.0179186
ENSBTAG00000000579	NIPBL	9.09384e+07	-0.0179197
ENSBTAG00000009988	SMARCB1	9.07145e+07	-0.0179207
ENSBTAG00000009207	KMT2E	9.06115e+07	-0.0179211
ENSBTAG00000013855	ORMDL3	9.05171e+07	-0.0179216
ENSBTAG00000004872	MRPL20	9.03542e+07	-0.0179223
ENSBTAG00000003617	ALKBH4	9.01001e+07	-0.0179235
ENSBTAG00000011140	FAM162A	8.98827e+07	-0.0179245
ENSBTAG00000018188	NDUFC2	8.97773e+07	-0.0179249
ENSBTAG00000018729	SPEN	8.95845e+07	-0.0179258
ENSBTAG00000008696	FAM120A	8.94302e+07	-0.0179265
ENSBTAG00000013528	CHMP7	8.93105e+07	-0.017927
ENSBTAG00000002287	CHD9	8.84912e+07	-0.0179308
ENSBTAG00000000825	MRPS26	8.8489e+07	-0.0179308
ENSBTAG00000031252	CD82	8.84674e+07	-0.0179309
ENSBTAG00000010181	GRPEL1	8.84385e+07	-0.017931
ENSBTAG00000000771	LOC690183	8.79495e+07	-0.0179332
ENSBTAG00000004823	MRPL35	8.76993e+07	-0.0179344
ENSBTAG00000020026	C1orf43	8.76788e+07	-0.0179345
ENSBTAG00000005960	EPB41L2	8.76194e+07	-0.0179347
ENSBTAG00000018852	APC	8.75894e+07	-0.0179349
ENSBTAG00000010910	MYEOV2	8.74655e+07	-0.0179354
ENSBTAG00000007299	SF3A3	8.68558e+07	-0.0179382
ENSBTAG00000020569	CACNA2D1	8.67774e+07	-0.0179386
ENSBTAG00000009859	SUMO1	8.67233e+07	-0.0179388
ENSBTAG00000012490	ETFA	8.66436e+07	-0.0179392
ENSBTAG00000011463	MID1IP1	8.62151e+07	-0.0179411
ENSBTAG00000019463	SLC25A39	8.60211e+07	-0.017942
ENSBTAG00000011583	APEH	8.54457e+07	-0.0179446
ENSBTAG00000017298	AAMDC	8.53306e+07	-0.0179451
ENSBTAG00000007620	CPSF3L	8.51268e+07	-0.0179461
ENSBTAG00000046936	MRFAP1	8.49646e+07	-0.0179468
ENSBTAG00000013953	CALD1	8.4901e+07	-0.0179471
ENSBTAG00000015786	LRRC39	8.48802e+07	-0.0179472
ENSBTAG00000005384	COPZ1	8.48506e+07	-0.0179473
ENSBTAG00000001771	DYRK1A	8.48003e+07	-0.0179475
ENSBTAG00000006665	ERP29	8.43004e+07	-0.0179498
ENSBTAG00000024095	THRAP3	8.40464e+07	-0.017951
ENSBTAG00000006971	BRD9	8.3858e+07	-0.0179518
ENSBTAG00000019077	DAD1	8.36249e+07	-0.0179529
ENSBTAG00000002101	GDE1	8.34711e+07	-0.0179536
ENSBTAG00000003634	CISD1	8.3363e+07	-0.0179541
ENSBTAG00000006423	PHF5A	8.32819e+07	-0.0179544
ENSBTAG00000019274	ATIC	8.31248e+07	-0.0179551
ENSBTAG00000016037	BCKDHA	8.30752e+07	-0.0179554
ENSBTAG00000012293	SPAG9	8.3048e+07	-0.0179555
ENSBTAG00000002721	ZCCHC11	8.29298e+07	-0.017956
ENSBTAG00000000562	TOMM20	8.28398e+07	-0.0179564
ENSBTAG00000015327	SPTAN1	8.27146e+07	-0.017957
ENSBTAG00000008353	CDKN1A	8.26894e+07	-0.0179571
ENSBTAG00000013931	FAM96B	8.26173e+07	-0.0179575
ENSBTAG00000008606	EXOC3	8.251e+07	-0.0179579
ENSBTAG00000002238	ARL2	8.25049e+07	-0.017958
ENSBTAG00000002468	RPS28	8.22303e+07	-0.0179592
ENSBTAG00000006138	SEMA3C	8.17942e+07	-0.0179612
ENSBTAG00000011930	DDX54	8.14497e+07	-0.0179628
ENSBTAG00000004824	REEP1	8.13922e+07	-0.017963
ENSBTAG00000000231	BMPR1A	8.12071e+07	-0.0179639
ENSBTAG00000012383	CHMP5	8.07776e+07	-0.0179658
ENSBTAG00000000154	IRF2BP1	8.06527e+07	-0.0179664
ENSBTAG00000010994	CTSF	8.04541e+07	-0.0179673
ENSBTAG00000009121	STAG2	7.99013e+07	-0.0179698
ENSBTAG00000005403	ADI1	7.95651e+07	-0.0179713
ENSBTAG00000012882	CUL5	7.95129e+07	-0.0179716
ENSBTAG00000012063	E2F4	7.94521e+07	-0.0179718
ENSBTAG00000000225	POLB	7.93754e+07	-0.0179722
ENSBTAG00000006748	DMXL1	7.92929e+07	-0.0179726
ENSBTAG00000012926	TM6SF1	7.91981e+07	-0.017973
ENSBTAG00000012432	FDFT1	7.90749e+07	-0.0179735
ENSBTAG00000011480	PITPNA	7.8808e+07	-0.0179748
ENSBTAG00000019388	KIAA2013	7.83604e+07	-0.0179768
ENSBTAG00000016873	OSER1	7.81151e+07	-0.0179779
ENSBTAG00000008664	EIF2B2	7.79777e+07	-0.0179785
ENSBTAG00000005688	MRPS2	7.77951e+07	-0.0179794
ENSBTAG00000011500	CASQ2	7.77305e+07	-0.0179796
ENSBTAG00000010545	KXD1	7.76853e+07	-0.0179799
ENSBTAG00000013901	PTDSS1	7.76103e+07	-0.0179802
ENSBTAG00000009743	PDRG1	7.75841e+07	-0.0179803
ENSBTAG00000012790	TRIAP1	7.75654e+07	-0.0179804
ENSBTAG00000007438	STT3B	7.73849e+07	-0.0179812
ENSBTAG00000004632	ASPSCR1	7.70279e+07	-0.0179828
ENSBTAG00000013423	GLRX5	7.67333e+07	-0.0179842
ENSBTAG00000010336	TALDO1	7.66982e+07	-0.0179843
ENSBTAG00000005843	REXO2	7.65481e+07	-0.017985
ENSBTAG00000006262	LIMS2	7.6364e+07	-0.0179859
ENSBTAG00000019317	GPS1	7.58801e+07	-0.0179881
ENSBTAG00000010968	TMED1	7.54031e+07	-0.0179902
ENSBTAG00000010511	KAT8	7.52998e+07	-0.0179907
ENSBTAG00000018331	CLEC3B	7.50984e+07	-0.0179916
ENSBTAG00000017753	APP	7.48509e+07	-0.0179927
ENSBTAG00000016218	PTGES2	7.46717e+07	-0.0179935
ENSBTAG00000005345	ARPC3	7.45795e+07	-0.017994
ENSBTAG00000006321	RTCA	7.45007e+07	-0.0179943
ENSBTAG00000020123	AUP1	7.44737e+07	-0.0179944
ENSBTAG00000008082	CEP350	7.42269e+07	-0.0179956
ENSBTAG00000006950	COPS4	7.41568e+07	-0.0179959
ENSBTAG00000007797	IGBP1	7.40964e+07	-0.0179962
ENSBTAG00000001635	CUTA	7.40289e+07	-0.0179965
ENSBTAG00000005989	LAP3	7.40109e+07	-0.0179965
ENSBTAG00000002575	SSU72	7.39798e+07	-0.0179967
ENSBTAG00000005197	BAZ1B	7.39529e+07	-0.0179968
ENSBTAG00000015567	TIMM44	7.36688e+07	-0.0179981
ENSBTAG00000010959	HINT1	7.36157e+07	-0.0179983
ENSBTAG00000013749	RHOQ	7.34409e+07	-0.0179991
ENSBTAG00000004732	SPTB	7.34332e+07	-0.0179992
ENSBTAG00000000941	PLEKHB2	7.33664e+07	-0.0179995
ENSBTAG00000001928	PDIA6	7.33238e+07	-0.0179997
ENSBTAG00000001444	TNXB	7.32687e+07	-0.0179999
ENSBTAG00000024657	ZFP91	7.32271e+07	-0.0180001
ENSBTAG00000010760	REV3L	7.2956e+07	-0.0180013
ENSBTAG00000013935	NTPCR	7.27428e+07	-0.0180023
ENSBTAG00000014694	JTB	7.25858e+07	-0.018003
ENSBTAG00000017321	SUMO3	7.25732e+07	-0.0180031
ENSBTAG00000008468	AGAP3	7.25076e+07	-0.0180034
ENSBTAG00000000251	ALAD	7.23378e+07	-0.0180041
ENSBTAG00000000340	ADNP	7.2277e+07	-0.0180044
ENSBTAG00000004307	VPS36	7.2238e+07	-0.0180046
ENSBTAG00000010681	NR1H3	7.22311e+07	-0.0180046
ENSBTAG00000007818	POFUT2	7.22266e+07	-0.0180047
ENSBTAG00000004322	FOS	7.19167e+07	-0.0180061
ENSBTAG00000007399	LAMP2	7.15555e+07	-0.0180077
ENSBTAG00000007387	ENY2	7.15442e+07	-0.0180077
ENSBTAG00000011528	SMIM11	7.15405e+07	-0.0180078
ENSBTAG00000000363	BDP1	7.14518e+07	-0.0180082
ENSBTAG00000014505	NGRN	7.12839e+07	-0.0180089
ENSBTAG00000004942	EXOSC9	7.11822e+07	-0.0180094
ENSBTAG00000013449	RAB3GAP1	7.11467e+07	-0.0180096
ENSBTAG00000005792	BCCIP	7.08659e+07	-0.0180108
ENSBTAG00000003986	CXXC5	7.074e+07	-0.0180114
ENSBTAG00000006852	ACYP2	7.05118e+07	-0.0180124
ENSBTAG00000004990	NEO1	7.04247e+07	-0.0180128
ENSBTAG00000009780	GTF2I	7.02693e+07	-0.0180135
ENSBTAG00000001948	VTI1B	7.02332e+07	-0.0180137
ENSBTAG00000006672	SYNCRIP	7.0115e+07	-0.0180142
ENSBTAG00000003484	C1orf123	6.96234e+07	-0.0180165
ENSBTAG00000013664	FILIP1L	6.95024e+07	-0.018017
ENSBTAG00000004015	KAT6A	6.94615e+07	-0.0180172
ENSBTAG00000019866	NRP1	6.94012e+07	-0.0180175
ENSBTAG00000005904	RBBP4	6.92339e+07	-0.0180182
ENSBTAG00000005455	USP7	6.86849e+07	-0.0180207
ENSBTAG00000002863	ACAA2	6.85535e+07	-0.0180213
ENSBTAG00000005247	2310002L09Rik	6.83407e+07	-0.0180223
ENSBTAG00000011785	WDR26	6.82577e+07	-0.0180227
ENSBTAG00000008403	ROCK1	6.82511e+07	-0.0180227
ENSBTAG00000016252	LSM12	6.81088e+07	-0.0180234
ENSBTAG00000003579	FBXW4	6.79831e+07	-0.0180239
ENSBTAG00000004428	H2AFZ	6.79578e+07	-0.018024
ENSBTAG00000012739	C1QBP	6.77788e+07	-0.0180249
ENSBTAG00000019804	SNRNP25	6.76046e+07	-0.0180256
ENSBTAG00000021209	UBR5	6.71737e+07	-0.0180276
ENSBTAG00000008135	SLIRP	6.70073e+07	-0.0180284
ENSBTAG00000020735	SMG1	6.67197e+07	-0.0180297
ENSBTAG00000021745	RAPSN	6.66118e+07	-0.0180302
ENSBTAG00000006586	KPNB1	6.64106e+07	-0.0180311
ENSBTAG00000004349	DAZAP2	66347061	-0.0180314
ENSBTAG00000001865	SGCG	6.59974e+07	-0.0180329
ENSBTAG00000016420	CTNNB1	6.59899e+07	-0.018033
ENSBTAG00000003836	ADAM19	6.59732e+07	-0.0180331
ENSBTAG00000025666	RPS29	6.58949e+07	-0.0180334
ENSBTAG00000005090	TMEM2	6.58863e+07	-0.0180334
ENSBTAG00000006247	DHPS	6.57101e+07	-0.0180343
ENSBTAG00000003100	SMTN	6.52066e+07	-0.0180365
ENSBTAG00000006161	MET	6.51616e+07	-0.0180367
ENSBTAG00000007385	EMC7	6.51072e+07	-0.018037
ENSBTAG00000007158	TSPAN31	6.49859e+07	-0.0180375
ENSBTAG00000017035	USF2	6.4944e+07	-0.0180377
ENSBTAG00000003201	FNTA	6.48175e+07	-0.0180383
ENSBTAG00000011963	RPS19	6.46699e+07	-0.018039
ENSBTAG00000003021	SP1	6.45099e+07	-0.0180397
ENSBTAG00000002411	CTNND1	6.44928e+07	-0.0180398
ENSBTAG00000006068	CC2D1A	6.4446e+07	-0.01804
ENSBTAG00000020940	ANXA11	6.44122e+07	-0.0180401
ENSBTAG00000012384	TFEB	6.43463e+07	-0.0180404
ENSBTAG00000013308	RBMX	6.43078e+07	-0.0180406
ENSBTAG00000011351	TMEM259	6.43006e+07	-0.0180407
ENSBTAG00000009665	UTRN	6.41253e+07	-0.0180414
ENSBTAG00000005483	ESYT2	6.4065e+07	-0.0180417
ENSBTAG00000002608	SEPT2	6.40448e+07	-0.0180418
ENSBTAG00000033453	MTCH1	6.40058e+07	-0.018042
ENSBTAG00000002804	PDGFRB	6.39346e+07	-0.0180423
ENSBTAG00000017633	EIF1AX	6.39346e+07	-0.0180423
ENSBTAG00000001781	TOMM40	6.38963e+07	-0.0180425
ENSBTAG00000000759	NENF	6.37729e+07	-0.018043
ENSBTAG00000019891	MRPL40	6.36673e+07	-0.0180435
ENSBTAG00000002798	NABP2	6.3617e+07	-0.0180438
ENSBTAG00000009906	DDX1	6.33755e+07	-0.0180449
ENSBTAG00000010727	ATG4D	6.31987e+07	-0.0180457
ENSBTAG00000010508	BLVRB	6.30286e+07	-0.0180464
ENSBTAG00000001282	RALGAPA1	6.30201e+07	-0.0180465
ENSBTAG00000008202	PRKCSH	6.29589e+07	-0.0180467
ENSBTAG00000003877	ZCCHC24	6.28774e+07	-0.0180471
ENSBTAG00000013347	DMPK	6.28649e+07	-0.0180472
ENSBTAG00000004463	KDELR1	6.26166e+07	-0.0180483
ENSBTAG00000014433	UBE2G1	6.25512e+07	-0.0180486
ENSBTAG00000003914	MVB12A	6.2533e+07	-0.0180487
ENSBTAG00000015018	FSD2	6.25187e+07	-0.0180487
ENSBTAG00000006416	EMC4	6.24333e+07	-0.0180491
ENSBTAG00000010663	ADAM15	6.23982e+07	-0.0180493
ENSBTAG00000016363	TFG	6.23858e+07	-0.0180493
ENSBTAG00000012307	DTNA	6.2293e+07	-0.0180498
ENSBTAG00000017574	LMNA	6.22018e+07	-0.0180502
ENSBTAG00000018979	PUM1	6.21469e+07	-0.0180504
ENSBTAG00000016105	H2AFY	6.20077e+07	-0.0180511
ENSBTAG00000025450	SYNE2	6.19428e+07	-0.0180514
ENSBTAG00000017999	TNRC6A	6.18578e+07	-0.0180517
ENSBTAG00000000754	PPP2R5A	6.16858e+07	-0.0180525
ENSBTAG00000005912	DMAP1	6.15914e+07	-0.018053
ENSBTAG00000020638	TIMP3	6.13444e+07	-0.0180541
ENSBTAG00000002769	AP1G1	61033725	-0.0180555
ENSBTAG00000018488	AFF1	6.10064e+07	-0.0180556
ENSBTAG00000008248	Dmd	6.08704e+07	-0.0180562
ENSBTAG00000010350	USP53	6.08305e+07	-0.0180564
ENSBTAG00000005138	BCL9L	6.08238e+07	-0.0180564
ENSBTAG00000002501	CUEDC2	6.0738e+07	-0.0180568
ENSBTAG00000017992	CD164	6.06328e+07	-0.0180573
ENSBTAG00000009084	ATG3	6.06267e+07	-0.0180573
ENSBTAG00000013150	THOC5	6.0482e+07	-0.018058
ENSBTAG00000010036	POLR3D	6.0391e+07	-0.0180584
ENSBTAG00000009579	CEP85	6.03655e+07	-0.0180585
ENSBTAG00000016229	KLF9	6.01617e+07	-0.0180595
ENSBTAG00000013046	MPP1	6.01601e+07	-0.0180595
ENSBTAG00000005357	VPS11	6.01584e+07	-0.0180595
ENSBTAG00000008118	RPF1	6.0088e+07	-0.0180598
ENSBTAG00000007930	NCOA6	5.98966e+07	-0.0180607
ENSBTAG00000016977	FUNDC2	5.98124e+07	-0.018061
ENSBTAG00000008014	PPP5C	5.97501e+07	-0.0180613
ENSBTAG00000021857	ARHGAP21	59748047	-0.0180613
ENSBTAG00000008646	TRMT112	5.92718e+07	-0.0180635
ENSBTAG00000019964	GAS6	5.90469e+07	-0.0180645
ENSBTAG00000009307	RER1	5.8755e+07	-0.0180658
ENSBTAG00000004199	DIABLO	5.86664e+07	-0.0180662
ENSBTAG00000011292	LZTR1	5.86505e+07	-0.0180663
ENSBTAG00000006134	DYNLRB1	5.86426e+07	-0.0180664
ENSBTAG00000013588	ZNF532	5.85745e+07	-0.0180667
ENSBTAG00000000392	ASCC1	5.85362e+07	-0.0180668
ENSBTAG00000012962	SARS	5.8388e+07	-0.0180675
ENSBTAG00000014191	QSOX1	5.82757e+07	-0.018068
ENSBTAG00000001665	COG8	5.81138e+07	-0.0180688
ENSBTAG00000012751	BTBD6	5.80945e+07	-0.0180688
ENSBTAG00000011532	MLLT6	5.79647e+07	-0.0180694
ENSBTAG00000004829	YIF1A	5.79532e+07	-0.0180695
ENSBTAG00000018884	RING1	5.78882e+07	-0.0180698
ENSBTAG00000016577	AXIN1	5.77865e+07	-0.0180702
ENSBTAG00000012088	FBLN1	5.77145e+07	-0.0180706
ENSBTAG00000016427	COMMD7	5.7699e+07	-0.0180706
ENSBTAG00000010478	AIP	5.76408e+07	-0.0180709
ENSBTAG00000003644	HSPBP1	5.75394e+07	-0.0180714
ENSBTAG00000008480	CTBP1	5.74664e+07	-0.0180717
ENSBTAG00000013025	HAX1	5.74449e+07	-0.0180718
ENSBTAG00000008728	MKL2	57294347	-0.0180725
ENSBTAG00000003397	CTBP2	5.70256e+07	-0.0180737
ENSBTAG00000010006	EMC2	5.68867e+07	-0.0180743
ENSBTAG00000018824	MIA3	5.68723e+07	-0.0180744
ENSBTAG00000019685	BAG6	5.6842e+07	-0.0180745
ENSBTAG00000005592	MCOLN1	5.67996e+07	-0.0180747
ENSBTAG00000000684	ARHGEF10L	5.67361e+07	-0.018075
ENSBTAG00000004316	BOD1L1	5.6466e+07	-0.0180762
ENSBTAG00000017077	CTSV	5.64254e+07	-0.0180764
ENSBTAG00000004874	AURKAIP1	5.64056e+07	-0.0180765
ENSBTAG00000018973	COPS3	5.64055e+07	-0.0180765
	bta-miR-127	5.62895e+07	-0.018077
ENSBTAG00000011266	ZBTB16	5.62608e+07	-0.0180772
ENSBTAG00000002404	TMX2	5.62284e+07	-0.0180773
ENSBTAG00000011721	MED13	5.61719e+07	-0.0180776
ENSBTAG00000015416	PEBP4	5.61445e+07	-0.0180777
ENSBTAG00000000705	COX7A2L	5.59554e+07	-0.0180786
ENSBTAG00000002554	TCAF1	5.56237e+07	-0.0180801
ENSBTAG00000000542	CFAP36	5.555e+07	-0.0180804
ENSBTAG00000014377	CHD3	5.54646e+07	-0.0180808
ENSBTAG00000040295	CHCHD2	5.52107e+07	-0.0180819
ENSBTAG00000010661	DPYSL3	5.51859e+07	-0.0180821
ENSBTAG00000005614	UXS1	5.5183e+07	-0.0180821
ENSBTAG00000021467	IGFBP6	5.51397e+07	-0.0180823
ENSBTAG00000007523	STX4	5.49835e+07	-0.018083
ENSBTAG00000011825	C19orf43	5.48542e+07	-0.0180836
ENSBTAG00000014970	LAMTOR5	5.4825e+07	-0.0180837
ENSBTAG00000006531	DIP2C	5.47321e+07	-0.0180841
ENSBTAG00000009526	TMEM59	5.45299e+07	-0.018085
ENSBTAG00000025277	ABHD17A	5.45093e+07	-0.0180851
ENSBTAG00000012585	RAB3GAP2	5.43617e+07	-0.0180858
ENSBTAG00000006195	C11orf68	5.43434e+07	-0.0180859
ENSBTAG00000002698	UBE3B	5.43204e+07	-0.018086
ENSBTAG00000010176	ILKAP	5.40877e+07	-0.018087
ENSBTAG00000012644	UROD	5.40556e+07	-0.0180872
ENSBTAG00000005980	RREB1	5.38888e+07	-0.0180879
ENSBTAG00000013236	MED1	5.38831e+07	-0.018088
ENSBTAG00000001552	EPC1	5.36564e+07	-0.018089
ENSBTAG00000009482	AFF4	5.36086e+07	-0.0180892
ENSBTAG00000045510	EMC10	5.35646e+07	-0.0180894
ENSBTAG00000013882	CHMP2A	5.35249e+07	-0.0180896
ENSBTAG00000010735	HIGD2A	5.34814e+07	-0.0180898
ENSBTAG00000015466	NSUN2	5.33678e+07	-0.0180903
ENSBTAG00000019164	RHOBTB1	5.32887e+07	-0.0180907
ENSBTAG00000019446	ELP5	5.32612e+07	-0.0180908
ENSBTAG00000007964	ARPC4	5.32528e+07	-0.0180908
ENSBTAG00000004899	ABLIM1	5.31483e+07	-0.0180913
ENSBTAG00000013253	THAP4	5.28816e+07	-0.0180925
ENSBTAG00000006670	ERGIC3	5.28768e+07	-0.0180925
ENSBTAG00000005102	PHTF2	5.28732e+07	-0.0180926
ENSBTAG00000013175	KIAA0355	5.27163e+07	-0.0180933
ENSBTAG00000013981	SPTSSA	5.2692e+07	-0.0180934
ENSBTAG00000003967	OTUB1	5.26878e+07	-0.0180934
ENSBTAG00000010692	SND1	5.26664e+07	-0.0180935
ENSBTAG00000020927	HSD17B8	5.26498e+07	-0.0180936
ENSBTAG00000002475	RAB11B	5.25106e+07	-0.0180942
ENSBTAG00000016708	CLTC	5.24015e+07	-0.0180947
ENSBTAG00000012481	RANGAP1	5.21123e+07	-0.018096
ENSBTAG00000020449	ETFB	5.17821e+07	-0.0180975
ENSBTAG00000010576	MAP2K3	5.17687e+07	-0.0180976
ENSBTAG00000000084	MRPS30	5.17525e+07	-0.0180976
ENSBTAG00000014353	SRP14	5.17312e+07	-0.0180977
ENSBTAG00000010738	CCL14	5.16764e+07	-0.018098
ENSBTAG00000015663	STIP1	5.13969e+07	-0.0180993
ENSBTAG00000012366	MRPS23	5.13834e+07	-0.0180993
ENSBTAG00000018024	NR1D2	5.1362e+07	-0.0180994
ENSBTAG00000026886	C14orf2	5.11636e+07	-0.0181003
ENSBTAG00000002452	ASCC2	5.11087e+07	-0.0181006
ENSBTAG00000006644	SPCS2	5.10697e+07	-0.0181008
ENSBTAG00000004126	MLF1	5.08826e+07	-0.0181016
ENSBTAG00000019013	HECTD3	5.07576e+07	-0.0181022
ENSBTAG00000015042	WDR55	5.07312e+07	-0.0181023
ENSBTAG00000013454	TAB2	5.0662e+07	-0.0181026
ENSBTAG00000018286	RNF181	5.05488e+07	-0.0181031
ENSBTAG00000033221	CCDC152	5.0418e+07	-0.0181037
ENSBTAG00000015892	NDUFB4	5.03386e+07	-0.0181041
ENSBTAG00000001727	FAM213B	5.02745e+07	-0.0181044
ENSBTAG00000014151	RCSD1	5.02254e+07	-0.0181046
ENSBTAG00000012355	RNF220	5.01975e+07	-0.0181047
ENSBTAG00000015499	VPS51	5.0177e+07	-0.0181048
ENSBTAG00000015720	WWP1	5.0125e+07	-0.018105
ENSBTAG00000002654	DNAJC7	5.00177e+07	-0.0181055
ENSBTAG00000009441	RBBP6	4.99226e+07	-0.018106
ENSBTAG00000020504	CDK2AP1	4.99083e+07	-0.018106
ENSBTAG00000002795	NKTR	4.97027e+07	-0.018107
ENSBTAG00000012587	BABAM1	4.95706e+07	-0.0181076
ENSBTAG00000005796	DCAF8	4.92897e+07	-0.0181088
ENSBTAG00000001246	ATP1A1	4.92824e+07	-0.0181089
ENSBTAG00000016006	ANKRD11	4.92389e+07	-0.0181091
ENSBTAG00000021093	RPS16	4.92364e+07	-0.0181091
ENSBTAG00000016558	SPSB3	4.90514e+07	-0.0181099
ENSBTAG00000018796	RABGGTA	4.86983e+07	-0.0181115
ENSBTAG00000030209	ARHGDIA	4.86015e+07	-0.018112
ENSBTAG00000001868	PCYT2	4.85757e+07	-0.0181121
ENSBTAG00000009061	FAR1	4.84832e+07	-0.0181125
ENSBTAG00000019515	SNX17	4.8481e+07	-0.0181125
ENSBTAG00000011632	MAP1LC3B	4.83364e+07	-0.0181132
ENSBTAG00000006241	MAN2B1	4.82837e+07	-0.0181134
ENSBTAG00000017611	CCSER2	4.78438e+07	-0.0181154
ENSBTAG00000006414	NUTF2	4.77569e+07	-0.0181158
ENSBTAG00000013723	MRPS25	4.77248e+07	-0.0181159
ENSBTAG00000023462	RPS6	4.77155e+07	-0.018116
ENSBTAG00000005446	POLR2J	4.76046e+07	-0.0181165
ENSBTAG00000013004	ITIH5	4.75712e+07	-0.0181166
ENSBTAG00000019612	RNASE4	4.75507e+07	-0.0181167
ENSBTAG00000021455	CFL1	4.75374e+07	-0.0181168
ENSBTAG00000018928	QARS	4.74869e+07	-0.018117
ENSBTAG00000002484	NARFL	4.74746e+07	-0.0181171
ENSBTAG00000012177	SNRPD2	4.73822e+07	-0.0181175
ENSBTAG00000015642	SDF4	4.72956e+07	-0.0181179
ENSBTAG00000002657	NKIRAS2	4.7268e+07	-0.018118
ENSBTAG00000024889	HSBP1	4.72157e+07	-0.0181183
ENSBTAG00000018593	PSENEN	4.71725e+07	-0.0181185
ENSBTAG00000002479	PANK4	4.71135e+07	-0.0181187
ENSBTAG00000020807	FAU	4.70896e+07	-0.0181188
ENSBTAG00000022155	FSTL1	4.70455e+07	-0.018119
ENSBTAG00000007489	NCOA3	4.68181e+07	-0.0181201
ENSBTAG00000009795	SF3B5	4.67328e+07	-0.0181204
ENSBTAG00000005181	SYS1	4.67175e+07	-0.0181205
ENSBTAG00000018921	USP19	4.66895e+07	-0.0181206
ENSBTAG00000019903	RAMP2	4.66688e+07	-0.0181207
ENSBTAG00000019217	KIF13A	4.66445e+07	-0.0181209
ENSBTAG00000000469	PPP2CA	4.66227e+07	-0.018121
ENSBTAG00000012885	ACAT1	4.66162e+07	-0.018121
ENSBTAG00000005280	ADA	4.65621e+07	-0.0181212
ENSBTAG00000010217	ZNF318	4.62294e+07	-0.0181227
ENSBTAG00000006420	BMPR2	4.61499e+07	-0.0181231
ENSBTAG00000019906	VPS25	4.61438e+07	-0.0181231
ENSBTAG00000006767	MRPL13	4.60605e+07	-0.0181235
ENSBTAG00000011754	LAMTOR2	4.60222e+07	-0.0181237
ENSBTAG00000000342	PLOD3	4.59396e+07	-0.0181241
ENSBTAG00000015278	ARPC5L	4.58379e+07	-0.0181245
ENSBTAG00000020701	MEF2C	4.57848e+07	-0.0181248
ENSBTAG00000015041	NDUFA2	4.57389e+07	-0.018125
ENSBTAG00000009304	PDCD5	4.56083e+07	-0.0181256
ENSBTAG00000000695	UBAP2	4.55628e+07	-0.0181258
ENSBTAG00000000442	RBP4	4.54817e+07	-0.0181261
ENSBTAG00000012697	PGAM1	4.54544e+07	-0.0181263
ENSBTAG00000000081	COL4A3BP	4.54282e+07	-0.0181264
ENSBTAG00000004654	PWP1	4.53691e+07	-0.0181266
ENSBTAG00000005694	TMED10	4.53128e+07	-0.0181269
ENSBTAG00000002151	ASB15	4.53097e+07	-0.0181269
ENSBTAG00000012866	THBS4	4.52074e+07	-0.0181274
ENSBTAG00000010360	LRIG1	4.50061e+07	-0.0181283
ENSBTAG00000015006	MRPL11	4.48865e+07	-0.0181288
ENSBTAG00000004448	CKAP5	4.48826e+07	-0.0181289
ENSBTAG00000002993	SFT2D1	4.48551e+07	-0.018129
ENSBTAG00000008350	KLHL21	4.45641e+07	-0.0181303
ENSBTAG00000007979	TNPO1	4.45475e+07	-0.0181304
ENSBTAG00000001817	TMEM161A	4.44571e+07	-0.0181308
ENSBTAG00000010619	PPP3R1	4.41046e+07	-0.0181324
ENSBTAG00000000312	GRINA	4.40066e+07	-0.0181328
ENSBTAG00000000492	ASNSD1	4.39529e+07	-0.0181331
ENSBTAG00000005057	FAM204A	4.39357e+07	-0.0181332
ENSBTAG00000000421	EEA1	4.3915e+07	-0.0181333
ENSBTAG00000014471	PALM2-AKAP2	4.37957e+07	-0.0181338
ENSBTAG00000015117	GADD45GIP1	4.37394e+07	-0.018134
ENSBTAG00000016080	VPS13D	4.3692e+07	-0.0181343
ENSBTAG00000009351	ATXN10	4.36798e+07	-0.0181343
ENSBTAG00000014549	GNL3	4.35975e+07	-0.0181347
ENSBTAG00000009962	PDCL3	4.35391e+07	-0.018135
ENSBTAG00000008232	DAB2IP	4.35098e+07	-0.0181351
ENSBTAG00000017779	HSD17B10	4.32664e+07	-0.0181362
ENSBTAG00000046996	EPN1	4.32524e+07	-0.0181363
ENSBTAG00000011810	ANGPTL2	4.3121e+07	-0.0181369
ENSBTAG00000002006	THBS1	4.3093e+07	-0.018137
ENSBTAG00000002938	CPED1	4.29625e+07	-0.0181376
ENSBTAG00000012117	ATP6AP1	4.27111e+07	-0.0181387
ENSBTAG00000014904	SIRT5	4.2566e+07	-0.0181394
ENSBTAG00000016048	CPT1B	4.25019e+07	-0.0181397
ENSBTAG00000025606	YIPF2	4.24415e+07	-0.0181399
ENSBTAG00000014060	LSM6	4.23808e+07	-0.0181402
ENSBTAG00000017009	CMC2	4.22316e+07	-0.0181409
ENSBTAG00000003059	C21orf59	4.22298e+07	-0.0181409
ENSBTAG00000003813	BCS1L	4.22176e+07	-0.018141
ENSBTAG00000014827	UBQLN1	4.21206e+07	-0.0181414
ENSBTAG00000001419	MRPL4	4.20731e+07	-0.0181416
ENSBTAG00000002048	PTPN11	4.19799e+07	-0.018142
ENSBTAG00000008810	GPBP1L1	4.19587e+07	-0.0181421
ENSBTAG00000002953	TXN	4.1956e+07	-0.0181421
ENSBTAG00000001017	SLK	4.17012e+07	-0.0181433
ENSBTAG00000012654	CHCHD1	4.16468e+07	-0.0181436
ENSBTAG00000003265	ADD3	4.16352e+07	-0.0181436
ENSBTAG00000003585	CD47	4.15635e+07	-0.0181439
ENSBTAG00000005376	FBXO30	4.14571e+07	-0.0181444
ENSBTAG00000007910	EXOC7	4.13676e+07	-0.0181448
ENSBTAG00000001937	ANAPC11	4.132e+07	-0.018145
ENSBTAG00000016581	MRPL28	4.1248e+07	-0.0181454
ENSBTAG00000003712	FAM89B	4.11704e+07	-0.0181457
ENSBTAG00000009246	DPY30	4.11375e+07	-0.0181459
ENSBTAG00000024199	KMT2C	4.11261e+07	-0.0181459
ENSBTAG00000001109	MRPS14	41075117	-0.0181461
ENSBTAG00000012858	NT5C2	4.10355e+07	-0.0181463
ENSBTAG00000003710	XPO4	4.10238e+07	-0.0181464
ENSBTAG00000000404	APOA1BP	4.09567e+07	-0.0181467
ENSBTAG00000001110	SLC16A5	4.08815e+07	-0.018147
ENSBTAG00000008330	RNF19B	4.0759e+07	-0.0181476
ENSBTAG00000025313	DYNLL2	4.07376e+07	-0.0181477
ENSBTAG00000010995	CINP	4.07077e+07	-0.0181478
ENSBTAG00000021377	S100A14	4.06851e+07	-0.0181479
ENSBTAG00000001840	INO80B	4.06821e+07	-0.0181479
ENSBTAG00000021514	DNPEP	4.06662e+07	-0.018148
ENSBTAG00000006499	PIP4K2B	4.06357e+07	-0.0181481
ENSBTAG00000021746	ANXA5	4.05488e+07	-0.0181485
ENSBTAG00000013495	WDFY3	4.05242e+07	-0.0181487
ENSBTAG00000018813	IDH3B	4.04547e+07	-0.018149
ENSBTAG00000014422	MTMR10	4.03996e+07	-0.0181492
ENSBTAG00000000640	VIMP	4.03938e+07	-0.0181492
ENSBTAG00000001827	GID8	4.02889e+07	-0.0181497
ENSBTAG00000017636	AKT1	4.01593e+07	-0.0181503
ENSBTAG00000005577	RNASEH2C	4.00813e+07	-0.0181507
ENSBTAG00000002625	MAP3K7	4.00541e+07	-0.0181508
ENSBTAG00000010401	UBE4B	3.99926e+07	-0.0181511
ENSBTAG00000007757	PRPF31	3.99013e+07	-0.0181515
ENSBTAG00000007062	IGFBP5	3.97296e+07	-0.0181523
ENSBTAG00000002052	PLOD1	3.97129e+07	-0.0181523
ENSBTAG00000013032	CCNDBP1	3.96622e+07	-0.0181526
ENSBTAG00000000393	SSPN	3.95475e+07	-0.0181531
ENSBTAG00000000288	UPF2	3.95457e+07	-0.0181531
ENSBTAG00000017951	POLD4	3.95359e+07	-0.0181531
ENSBTAG00000006374	NHP2	3.95103e+07	-0.0181533
ENSBTAG00000015559	ERI3	3.93038e+07	-0.0181542
ENSBTAG00000002634	TMEM115	3.92154e+07	-0.0181546
ENSBTAG00000011155	PUM2	3.92102e+07	-0.0181546
ENSBTAG00000023416	PPP2R3A	3.91388e+07	-0.0181549
ENSBTAG00000000176	SP3	3.91115e+07	-0.0181551
ENSBTAG00000000218	MAP2K5	3.91075e+07	-0.0181551
ENSBTAG00000001867	SACS	3.90342e+07	-0.0181554
ENSBTAG00000005595	TRMU	3.90046e+07	-0.0181556
ENSBTAG00000018938	CDIP1	3.88903e+07	-0.0181561
ENSBTAG00000010423	LIFR	3.8874e+07	-0.0181561
ENSBTAG00000001586	OTUD7B	3.88454e+07	-0.0181563
ENSBTAG00000011111	COPS7A	3.87798e+07	-0.0181566
ENSBTAG00000006296	VMA21	3.87224e+07	-0.0181568
ENSBTAG00000014838	VPS26B	3.86942e+07	-0.018157
ENSBTAG00000018207	M6PR	3.83385e+07	-0.0181586
ENSBTAG00000010566	TMEM11	3.83025e+07	-0.0181587
ENSBTAG00000005869	SENP6	38274393	-0.0181589
ENSBTAG00000014971	SEC61G	3.82608e+07	-0.0181589
ENSBTAG00000007497	ARFRP1	3.82532e+07	-0.018159
ENSBTAG00000012619	CNPPD1	3.81697e+07	-0.0181593
ENSBTAG00000002847	D2HGDH	3.80283e+07	-0.01816
ENSBTAG00000001894	NEDD1	3.79939e+07	-0.0181601
ENSBTAG00000012860	PDZD11	3.78682e+07	-0.0181607
ENSBTAG00000012797	DCUN1D1	3.7803e+07	-0.018161
ENSBTAG00000020105	AQP7	3.76159e+07	-0.0181619
ENSBTAG00000001114	PRKD3	3.76096e+07	-0.0181619
ENSBTAG00000012653	CAMK2B	3.76041e+07	-0.0181619
ENSBTAG00000021691	PSMD14	3.75561e+07	-0.0181621
ENSBTAG00000002685	PITRM1	3.74761e+07	-0.0181625
ENSBTAG00000001671	RTF1	3.74422e+07	-0.0181627
ENSBTAG00000007415	SLC7A8	3.74004e+07	-0.0181628
ENSBTAG00000013782	DNAJB2	3.73884e+07	-0.0181629
ENSBTAG00000018060	WDR13	3.73572e+07	-0.018163
ENSBTAG00000015943	MICU2	3.73144e+07	-0.0181632
ENSBTAG00000015686	TERF2IP	3.72578e+07	-0.0181635
ENSBTAG00000002012	FAM96A	3.72309e+07	-0.0181636
ENSBTAG00000004189	MLXIP	3.71795e+07	-0.0181638
ENSBTAG00000002563	WDR45	3.71291e+07	-0.0181641
ENSBTAG00000000137	FRYL	3.71275e+07	-0.0181641
ENSBTAG00000017002	RBCK1	3.69959e+07	-0.0181647
ENSBTAG00000016516	Cyb5r3	3.69608e+07	-0.0181648
ENSBTAG00000006724	PPP1R2	3.69225e+07	-0.018165
ENSBTAG00000009687	TIMM21	3.68745e+07	-0.0181652
ENSBTAG00000009811	BOP1	3.68169e+07	-0.0181655
ENSBTAG00000010739	BLOC1S2	3.67777e+07	-0.0181657
ENSBTAG00000011338	NREP	3.67521e+07	-0.0181658
ENSBTAG00000010956	SCARB2	3.66512e+07	-0.0181662
ENSBTAG00000026415	MRPS34	3.65809e+07	-0.0181666
ENSBTAG00000003604	ADAMTSL4	3.65744e+07	-0.0181666
ENSBTAG00000013126	EMG1	3.65253e+07	-0.0181668
ENSBTAG00000009151	PYGO1	3.65024e+07	-0.0181669
ENSBTAG00000000545	PPP4R3B	3.64284e+07	-0.0181673
ENSBTAG00000017212	HYPK	3.6396e+07	-0.0181674
ENSBTAG00000018283	ACAA1	3.63266e+07	-0.0181677
ENSBTAG00000019020	TAX1BP1	3.62972e+07	-0.0181679
ENSBTAG00000010843	PGRMC2	3.62722e+07	-0.018168
ENSBTAG00000047694	SERF2	3.61728e+07	-0.0181684
ENSBTAG00000012344	RPL26	3.61229e+07	-0.0181686
ENSBTAG00000004871	NDUFV2	3.61201e+07	-0.0181687
ENSBTAG00000018093	KMT2A	3.61047e+07	-0.0181687
ENSBTAG00000001931	TRABD	3.6035e+07	-0.018169
ENSBTAG00000010389	STBD1	3.6016e+07	-0.0181691
ENSBTAG00000002490	CHPT1	3.59987e+07	-0.0181692
ENSBTAG00000013369	COL14A1	3.59843e+07	-0.0181693
ENSBTAG00000001209	PHLDB2	3.58561e+07	-0.0181699
ENSBTAG00000019821	DHX9	3.56954e+07	-0.0181706
ENSBTAG00000014079	GIGYF2	3.56874e+07	-0.0181706
ENSBTAG00000021232	TPD52L2	3.56829e+07	-0.0181706
ENSBTAG00000016167	ATL2	3.56569e+07	-0.0181708
ENSBTAG00000008024	UCHL3	3.56423e+07	-0.0181708
ENSBTAG00000019857	OTUD4	3.55832e+07	-0.0181711
ENSBTAG00000012667	CAMK2G	3.55588e+07	-0.0181712
ENSBTAG00000012450	RAPGEF2	3.55553e+07	-0.0181712
ENSBTAG00000011217	DNAJC11	3.55199e+07	-0.0181714
ENSBTAG00000046712	PSMC2	3.53818e+07	-0.018172
ENSBTAG00000019911	COA3	3.5354e+07	-0.0181721
ENSBTAG00000007969	CIDEC	3.52895e+07	-0.0181724
ENSBTAG00000019124	EIF4EBP2	3.52607e+07	-0.0181726
ENSBTAG00000000789	PPP1R7	3.52582e+07	-0.0181726
ENSBTAG00000002080	NOV	3.51693e+07	-0.018173
ENSBTAG00000000811	DDX49	3.5041e+07	-0.0181736
ENSBTAG00000020983	RRAS	3.50204e+07	-0.0181737
ENSBTAG00000013755	ITGB5	3.49982e+07	-0.0181738
ENSBTAG00000010524	BCKDK	3.49794e+07	-0.0181738
ENSBTAG00000004912	ANKRD17	3.49527e+07	-0.018174
ENSBTAG00000004014	FBLN2	3.49372e+07	-0.018174
ENSBTAG00000010793	CCDC80	3.48888e+07	-0.0181742
ENSBTAG00000016098	BRK1	3.48685e+07	-0.0181743
ENSBTAG00000012470	SNAPIN	3.48568e+07	-0.0181744
ENSBTAG00000014208	RPL35A	3.48357e+07	-0.0181745
ENSBTAG00000013899	LARP4B	3.48224e+07	-0.0181746
ENSBTAG00000020560	CLPTM1	3.47654e+07	-0.0181748
ENSBTAG00000014401	SORBS3	3.47368e+07	-0.0181749
ENSBTAG00000005832	ADRBK1	3.47136e+07	-0.018175
ENSBTAG00000004344	ACSL1	3.44296e+07	-0.0181763
ENSBTAG00000015156	NDUFB1	3.43944e+07	-0.0181765
ENSBTAG00000019139	PHF3	3.43265e+07	-0.0181768
ENSBTAG00000021992	MURC	3.43117e+07	-0.0181769
ENSBTAG00000015648	DNAJC21	3.43077e+07	-0.0181769
ENSBTAG00000011726	CRYL1	3.4293e+07	-0.018177
ENSBTAG00000006506	GIT2	3.41895e+07	-0.0181774
ENSBTAG00000002302	CD59	3.4123e+07	-0.0181777
ENSBTAG00000010992	CTSH	3.40843e+07	-0.0181779
ENSBTAG00000011322	HIPK1	3.40583e+07	-0.018178
ENSBTAG00000021341	BTBD1	3.40247e+07	-0.0181782
ENSBTAG00000014636	ZFHX3	3.39457e+07	-0.0181785
ENSBTAG00000020446	THOP1	3.39112e+07	-0.0181787
ENSBTAG00000021132	SYNPO2L	3.38528e+07	-0.018179
ENSBTAG00000003221	ATF7IP	3.38266e+07	-0.0181791
ENSBTAG00000018656	HP1BP3	3.38191e+07	-0.0181791
ENSBTAG00000019511	CDC123	3.37325e+07	-0.0181795
ENSBTAG00000011143	KPNA1	3.3699e+07	-0.0181797
ENSBTAG00000006193	IRAK2	3.36801e+07	-0.0181797
ENSBTAG00000008396	MRPL54	33656953	-0.0181798
ENSBTAG00000002922	GAB2	3.36388e+07	-0.0181799
ENSBTAG00000021140	RMND5A	3.36299e+07	-0.01818
ENSBTAG00000001400	AKT2	3.35732e+07	-0.0181802
ENSBTAG00000021421	SSR4	3.35401e+07	-0.0181804
ENSBTAG00000019510	EIF2B4	3.35264e+07	-0.0181804
ENSBTAG00000015926	ABLIM2	3.34415e+07	-0.0181808
ENSBTAG00000016442	MAP4K3	3.33897e+07	-0.0181811
ENSBTAG00000012939	DTNBP1	3.33385e+07	-0.0181813
ENSBTAG00000002271	CDADC1	3.328e+07	-0.0181816
ENSBTAG00000034689	ZNRF1	3.3245e+07	-0.0181817
ENSBTAG00000001902	CEP295	3.32101e+07	-0.0181819
ENSBTAG00000000266	NAB1	3.31996e+07	-0.0181819
ENSBTAG00000018854	SOD1	3.30431e+07	-0.0181826
ENSBTAG00000002920	KAT6B	3.28166e+07	-0.0181837
ENSBTAG00000007634	HOOK3	3.27918e+07	-0.0181838
ENSBTAG00000038865	TCEA3	3.27298e+07	-0.0181841
ENSBTAG00000009200	PAM16	3.27079e+07	-0.0181842
ENSBTAG00000016243	RBL2	3.26744e+07	-0.0181843
ENSBTAG00000002782	ZC3H7B	3.26455e+07	-0.0181844
ENSBTAG00000017120	PHB	3.25571e+07	-0.0181848
ENSBTAG00000006679	MITF	3.25403e+07	-0.0181849
ENSBTAG00000012049	WIPI2	3.23623e+07	-0.0181857
ENSBTAG00000010297	DHRS11	3.2347e+07	-0.0181858
ENSBTAG00000002568	GPKOW	3.23101e+07	-0.018186
ENSBTAG00000009080	ITGB6	3.22037e+07	-0.0181864
ENSBTAG00000008966	TSPAN7	3.21589e+07	-0.0181866
ENSBTAG00000015853	SDHC	3.2133e+07	-0.0181868
ENSBTAG00000016975	H2AFV	3.20919e+07	-0.018187
	bta-miR-30c	3.20139e+07	-0.0181873
ENSBTAG00000021720	MRPL27	3.19728e+07	-0.0181875
ENSBTAG00000006186	KCTD3	3.19034e+07	-0.0181878
ENSBTAG00000011904	HCFC1	3.18516e+07	-0.018188
ENSBTAG00000002068	TAGLN2	3.17363e+07	-0.0181886
ENSBTAG00000003077	DPF2	3.16986e+07	-0.0181887
ENSBTAG00000007566	CEP170	3.16628e+07	-0.0181889
ENSBTAG00000000808	COX14	3.1662e+07	-0.0181889
ENSBTAG00000000639	APRT	3.16613e+07	-0.0181889
ENSBTAG00000002579	FBL	3.15796e+07	-0.0181893
ENSBTAG00000007467	MIB1	3.15791e+07	-0.0181893
ENSBTAG00000005824	SPOP	3.15433e+07	-0.0181894
ENSBTAG00000003407	SF3B6	3.15413e+07	-0.0181895
ENSBTAG00000031641	PSMD8	3.14729e+07	-0.0181898
ENSBTAG00000014598	BPTF	3.12842e+07	-0.0181906
ENSBTAG00000021394	FITM1	3.12774e+07	-0.0181907
ENSBTAG00000011640	PPAP2B	3.12738e+07	-0.0181907
ENSBTAG00000008744	PDK2	3.11181e+07	-0.0181914
ENSBTAG00000011761	LRP6	3.10713e+07	-0.0181916
ENSBTAG00000030435	PNRC2	3.10635e+07	-0.0181916
ENSBTAG00000000880	GINM1	3.10371e+07	-0.0181917
ENSBTAG00000012113	HCCS	3.1023e+07	-0.0181918
ENSBTAG00000004664	COQ4	3.09624e+07	-0.0181921
ENSBTAG00000006960	DHX16	3.09036e+07	-0.0181924
ENSBTAG00000017833	RNF19A	3.08874e+07	-0.0181924
ENSBTAG00000007696	TRAPPC8	3.08064e+07	-0.0181928
ENSBTAG00000006322	DENND5A	3.08063e+07	-0.0181928
ENSBTAG00000014807	DPP8	3.0737e+07	-0.0181931
ENSBTAG00000011360	XAB2	3.06938e+07	-0.0181933
ENSBTAG00000011831	SPPL2A	3.04846e+07	-0.0181943
ENSBTAG00000007320	PI4KB	3.04608e+07	-0.0181944
ENSBTAG00000008816	TRIM2	3.03982e+07	-0.0181946
ENSBTAG00000016683	NFKBIA	3.03857e+07	-0.0181947
ENSBTAG00000008167	TTC3	3.03123e+07	-0.018195
ENSBTAG00000006690	ARCN1	3.02413e+07	-0.0181954
ENSBTAG00000002004	LLPH	3.02189e+07	-0.0181955
ENSBTAG00000024958	FAM214A	3.01763e+07	-0.0181957
ENSBTAG00000011544	GAPVD1	3.01713e+07	-0.0181957
ENSBTAG00000011247	ZC3HC1	3.00667e+07	-0.0181962
ENSBTAG00000005075	MRPL49	3.00212e+07	-0.0181964
ENSBTAG00000002092	PI16	3.00041e+07	-0.0181964
ENSBTAG00000010123	APOE	2.99341e+07	-0.0181968
ENSBTAG00000015538	LEMD2	2.99067e+07	-0.0181969
ENSBTAG00000013526	EFTUD2	2.98998e+07	-0.0181969
ENSBTAG00000011553	FAHD2A	2.98912e+07	-0.0181969
ENSBTAG00000001296	TMEM50A	2.97551e+07	-0.0181976
ENSBTAG00000017128	NUP153	2.97401e+07	-0.0181976
ENSBTAG00000011200	ZNF644	2.97271e+07	-0.0181977
ENSBTAG00000019070	PMP22	2.96961e+07	-0.0181978
ENSBTAG00000005845	MPI	2.96913e+07	-0.0181979
ENSBTAG00000002000	TIMM8B	2.969e+07	-0.0181979
ENSBTAG00000012417	ARL14EP	2.9589e+07	-0.0181983
ENSBTAG00000008642	POLR1D	2.95487e+07	-0.0181985
ENSBTAG00000000820	GNG11	2.95036e+07	-0.0181987
ENSBTAG00000003279	NDUFA10	2.9481e+07	-0.0181988
ENSBTAG00000012489	C15orf27	2.94556e+07	-0.0181989
ENSBTAG00000019197	FAM208B	2.94533e+07	-0.0181989
ENSBTAG00000021554	NOL7	2.9439e+07	-0.018199
ENSBTAG00000000033	PHOSPHO1	2.94145e+07	-0.0181991
ENSBTAG00000047155	C10orf71	2.94004e+07	-0.0181992
ENSBTAG00000010063	KDM3B	2.93912e+07	-0.0181992
ENSBTAG00000016023	EIF4A3	2.91736e+07	-0.0182002
ENSBTAG00000016378	LRP10	2.91717e+07	-0.0182002
ENSBTAG00000008873	NCBP2	2.89926e+07	-0.018201
ENSBTAG00000007961	TADA3	2.88641e+07	-0.0182016
ENSBTAG00000000937	SSFA2	2.88596e+07	-0.0182016
ENSBTAG00000021932	RNASEK	2.88334e+07	-0.0182018
	bta-miR-92a	2.87207e+07	-0.0182023
ENSBTAG00000007244	NID1	2.87065e+07	-0.0182023
ENSBTAG00000004672	RDX	2.86768e+07	-0.0182025
ENSBTAG00000012752	MRPL2	2.85018e+07	-0.0182033
ENSBTAG00000004746	HELZ	2.84182e+07	-0.0182036
ENSBTAG00000009154	U2SURP	2.83556e+07	-0.0182039
ENSBTAG00000027654	EIF4EBP1	2.83193e+07	-0.0182041
ENSBTAG00000002525	C19orf53	2.83132e+07	-0.0182041
ENSBTAG00000005975	OARD1	2.82658e+07	-0.0182043
ENSBTAG00000011136	NR2F6	2.82567e+07	-0.0182044
ENSBTAG00000019971	CDC16	2.82544e+07	-0.0182044
ENSBTAG00000035254	CYHR1	2.8238e+07	-0.0182045
ENSBTAG00000021174	NRD1	2.82271e+07	-0.0182045
ENSBTAG00000033186	OXCT1	2.8225e+07	-0.0182045
ENSBTAG00000008076	SLC35B2	2.82222e+07	-0.0182045
ENSBTAG00000011767	MPP5	2.82098e+07	-0.0182046
ENSBTAG00000008395	APBA3	2.82088e+07	-0.0182046
ENSBTAG00000019918	PSME3	2.81982e+07	-0.0182046
ENSBTAG00000021192	GLTSCR2	2.80925e+07	-0.0182051
ENSBTAG00000021392	DCAF11	2.80918e+07	-0.0182051
ENSBTAG00000025320	AKAP1	2.80795e+07	-0.0182052
ENSBTAG00000013440	RBM42	2.80722e+07	-0.0182052
ENSBTAG00000012817	JAG1	2.79442e+07	-0.0182058
ENSBTAG00000013602	BRWD1	2.79321e+07	-0.0182058
ENSBTAG00000006936	MRPS18B	2.78991e+07	-0.018206
ENSBTAG00000005272	DOHH	2.78842e+07	-0.0182061
ENSBTAG00000018803	SNF8	2.78012e+07	-0.0182064
ENSBTAG00000015882	UBE2J2	2.77908e+07	-0.0182065
ENSBTAG00000018851	MYCBP2	2.77186e+07	-0.0182068
ENSBTAG00000004268	TRAPPC5	2.76927e+07	-0.0182069
ENSBTAG00000015066	LANCL1	2.76844e+07	-0.018207
ENSBTAG00000013169	LCMT1	2.7679e+07	-0.018207
ENSBTAG00000000072	TFB2M	2.75005e+07	-0.0182078
ENSBTAG00000019193	SETD5	2.74445e+07	-0.0182081
ENSBTAG00000008122	GNG5	2.73628e+07	-0.0182084
ENSBTAG00000011482	SLC43A2	2.72986e+07	-0.0182087
ENSBTAG00000018945	AMOTL1	2.72536e+07	-0.0182089
ENSBTAG00000010577	PAICS	2.72453e+07	-0.018209
ENSBTAG00000018447	RABGGTB	2.72322e+07	-0.018209
ENSBTAG00000021435	MAFF	2.71809e+07	-0.0182093
ENSBTAG00000000139	SETD8	2.71513e+07	-0.0182094
ENSBTAG00000002539	TRIOBP	2.70887e+07	-0.0182097
ENSBTAG00000014158	CCNT2	2.70465e+07	-0.0182099
ENSBTAG00000014492	NFKBIL1	2.69573e+07	-0.0182103
ENSBTAG00000017512	MAPT	2.69282e+07	-0.0182104
ENSBTAG00000007153	C1QA	2.68466e+07	-0.0182108
ENSBTAG00000009470	CLIC4	2.68348e+07	-0.0182108
ENSBTAG00000014691	ARFGEF1	2.67734e+07	-0.0182111
ENSBTAG00000007836	PPA1	2.67049e+07	-0.0182114
ENSBTAG00000020387	KIAA0430	2.66281e+07	-0.0182118
ENSBTAG00000018967	YIPF3	2.66017e+07	-0.0182119
ENSBTAG00000004436	PPT2	2.65864e+07	-0.018212
ENSBTAG00000007441	SEC23IP	2.65435e+07	-0.0182122
ENSBTAG00000021036	MARCH2	2.65262e+07	-0.0182122
ENSBTAG00000007572	ATP6V1F	2.65219e+07	-0.0182123
ENSBTAG00000003556	ZFYVE21	2.65021e+07	-0.0182123
ENSBTAG00000002431	TRIM24	2.6473e+07	-0.0182125
ENSBTAG00000010402	MYH9	2.64605e+07	-0.0182125
ENSBTAG00000004237	BTC	2.63416e+07	-0.0182131
ENSBTAG00000009578	PTK2	2.63339e+07	-0.0182131
ENSBTAG00000001529	WHSC1L1	2.62833e+07	-0.0182133
ENSBTAG00000007833	PIAS2	2.62646e+07	-0.0182134
ENSBTAG00000017064	ING4	2.6214e+07	-0.0182137
ENSBTAG00000018263	WAC	2.61938e+07	-0.0182137
ENSBTAG00000007453	NELFE	2.61843e+07	-0.0182138
ENSBTAG00000001468	SAMD4A	2.60953e+07	-0.0182142
ENSBTAG00000000210	ARHGAP31	2.60824e+07	-0.0182143
ENSBTAG00000007847	EED	2.60459e+07	-0.0182144
ENSBTAG00000000044	MYADML2	2.59471e+07	-0.0182149
ENSBTAG00000004328	CHST10	2.59386e+07	-0.0182149
ENSBTAG00000007498	ZGPAT	2.59378e+07	-0.0182149
ENSBTAG00000000308	ITCH	2.59367e+07	-0.0182149
ENSBTAG00000022825	BRI3	2.58877e+07	-0.0182151
ENSBTAG00000019754	PRKCDBP	2.58078e+07	-0.0182155
ENSBTAG00000017745	IL6ST	2.57569e+07	-0.0182157
ENSBTAG00000003033	GADD45G	2.56629e+07	-0.0182162
ENSBTAG00000014861	SLC20A2	2.56518e+07	-0.0182162
ENSBTAG00000008040	SPG20	2.56335e+07	-0.0182163
ENSBTAG00000015255	ST6GALNAC2	2.55964e+07	-0.0182165
ENSBTAG00000009755	GOLGA3	2.55597e+07	-0.0182166
ENSBTAG00000016999	RYK	2.5519e+07	-0.0182168
ENSBTAG00000018735	C20orf27	2.5455e+07	-0.0182171
ENSBTAG00000001737	ZCCHC6	2.54521e+07	-0.0182171
ENSBTAG00000004457	ORAI1	2.53893e+07	-0.0182174
ENSBTAG00000018859	C19orf47	2.52486e+07	-0.018218
ENSBTAG00000003968	UBP1	2.50812e+07	-0.0182188
ENSBTAG00000001942	SNX27	2.50448e+07	-0.018219
ENSBTAG00000021262	SNRPD3	2.5044e+07	-0.018219
ENSBTAG00000006417	EDC4	2.50429e+07	-0.018219
ENSBTAG00000009210	ZBTB44	2.49814e+07	-0.0182193
ENSBTAG00000019093	AMY2A	2.49478e+07	-0.0182194
ENSBTAG00000010954	ART3	2.48962e+07	-0.0182196
	bta-miR-148a	2.48753e+07	-0.0182197
ENSBTAG00000003530	DDX31	2.48717e+07	-0.0182197
ENSBTAG00000023600	APOD	2.481e+07	-0.01822
ENSBTAG00000001030	MTMR3	2.48032e+07	-0.0182201
ENSBTAG00000014874	FYTTD1	2.47432e+07	-0.0182203
ENSBTAG00000001832	MRPL10	2.47422e+07	-0.0182203
ENSBTAG00000013329	AP1M1	2.4631e+07	-0.0182208
ENSBTAG00000026403	CREBBP	2.46173e+07	-0.0182209
ENSBTAG00000012385	NFX1	2.45742e+07	-0.0182211
ENSBTAG00000025161	AGPAT2	2.44897e+07	-0.0182215
ENSBTAG00000007202	EI24	2.4423e+07	-0.0182218
ENSBTAG00000020376	PAIP1	2.437e+07	-0.018222
ENSBTAG00000018631	SAP18	2.43335e+07	-0.0182222
ENSBTAG00000011403	RUSC2	2.43254e+07	-0.0182222
ENSBTAG00000021553	PTPN14	2.42928e+07	-0.0182224
ENSBTAG00000015782	SCAP	2.42326e+07	-0.0182227
ENSBTAG00000008977	TOMM6	2.42085e+07	-0.0182228
ENSBTAG00000005115	SLC31A2	2.41325e+07	-0.0182231
ENSBTAG00000011626	ATP2C1	2.41313e+07	-0.0182231
ENSBTAG00000015187	DDX41	2.4121e+07	-0.0182232
	bta-miR-24-3p	2.41088e+07	-0.0182232
ENSBTAG00000010649	MEF2A	2.40677e+07	-0.0182234
ENSBTAG00000011045	MRPS36	2.39518e+07	-0.0182239
ENSBTAG00000006030	MYOG	2.39058e+07	-0.0182241
ENSBTAG00000006398	TOMM7	2.38869e+07	-0.0182242
ENSBTAG00000020431	DERL2	2.38664e+07	-0.0182243
ENSBTAG00000009717	FGL2	2.38532e+07	-0.0182244
ENSBTAG00000004005	WDR7	2.38046e+07	-0.0182246
ENSBTAG00000021395	PSME1	2.37868e+07	-0.0182247
ENSBTAG00000005250	BGN	2.37671e+07	-0.0182248
ENSBTAG00000023487	COX6B1	2.37384e+07	-0.0182249
ENSBTAG00000002586	TCF12	2.36763e+07	-0.0182252
ENSBTAG00000013600	PSMG1	2.36495e+07	-0.0182253
ENSBTAG00000000879	C8orf33	2.35843e+07	-0.0182256
ENSBTAG00000009902	AKR1B1	2.35828e+07	-0.0182256
ENSBTAG00000016830	DAXX	2.35626e+07	-0.0182257
ENSBTAG00000018339	ATP5G1	2.3536e+07	-0.0182258
ENSBTAG00000004799	DENND2A	2.35333e+07	-0.0182258
ENSBTAG00000008765	PRADC1	2.34926e+07	-0.018226
ENSBTAG00000008340	ATOX1	2.34824e+07	-0.0182261
ENSBTAG00000005190	TSC1	2.34382e+07	-0.0182263
ENSBTAG00000025564	LOC100910180	2.3431e+07	-0.0182263
ENSBTAG00000019658	ASB16	2.33482e+07	-0.0182267
ENSBTAG00000005808	TMEM14C	2.33092e+07	-0.0182268
ENSBTAG00000015004	TBCB	2.32831e+07	-0.018227
ENSBTAG00000018496	TIMM17B	2.32611e+07	-0.0182271
ENSBTAG00000020439	BUD31	2.31659e+07	-0.0182275
ENSBTAG00000010734	NOP16	2.31487e+07	-0.0182276
ENSBTAG00000000343	ZNHIT1	2.3053e+07	-0.018228
ENSBTAG00000004240	TMPO	2.30423e+07	-0.0182281
ENSBTAG00000008347	MRPL48	2.30001e+07	-0.0182283
ENSBTAG00000008369	RBM8A	2.29782e+07	-0.0182284
ENSBTAG00000003097	DENND4C	2.29401e+07	-0.0182285
ENSBTAG00000003225	IMP4	2.27264e+07	-0.0182295
ENSBTAG00000015486	CD2BP2	2.27073e+07	-0.0182296
ENSBTAG00000011812	DIMT1	2.26751e+07	-0.0182297
ENSBTAG00000002504	IREB2	2.26707e+07	-0.0182297
ENSBTAG00000021481	CA14	2.26664e+07	-0.0182298
ENSBTAG00000019187	ZNF462	2.2658e+07	-0.0182298
ENSBTAG00000014334	ZFYVE26	2.26004e+07	-0.0182301
ENSBTAG00000004850	KPNA3	2.25984e+07	-0.0182301
ENSBTAG00000005730	AGPAT6	2.24813e+07	-0.0182306
ENSBTAG00000009020	CRIM1	2.24174e+07	-0.0182309
ENSBTAG00000004427	OSBPL8	2.23468e+07	-0.0182312
ENSBTAG00000011256	MYO1B	2.23184e+07	-0.0182313
ENSBTAG00000007346	COMMD4	2.2306e+07	-0.0182314
ENSBTAG00000014907	IL11RA	2.22792e+07	-0.0182315
ENSBTAG00000020998	RUVBL1	2.22226e+07	-0.0182318
ENSBTAG00000017067	WBSCR22	2.21941e+07	-0.0182319
ENSBTAG00000001134	SRRT	2.21474e+07	-0.0182321
ENSBTAG00000011263	EIF6	2.21466e+07	-0.0182321
ENSBTAG00000003322	TTLL7	2.21459e+07	-0.0182321
ENSBTAG00000013905	SMC3	2.21353e+07	-0.0182322
ENSBTAG00000000369	EPS8	2.21334e+07	-0.0182322
ENSBTAG00000003298	LZTS2	2.21027e+07	-0.0182323
ENSBTAG00000037493	PUF60	2.20766e+07	-0.0182324
ENSBTAG00000006116	SUGP1	2.2003e+07	-0.0182328
ENSBTAG00000002624	PSTPIP2	2.19894e+07	-0.0182328
ENSBTAG00000006671	DDX27	2.19734e+07	-0.0182329
ENSBTAG00000017655	PALMD	2.19705e+07	-0.0182329
ENSBTAG00000000080	GRWD1	2.19289e+07	-0.0182331
ENSBTAG00000020109	TRAP1	2.19186e+07	-0.0182332
ENSBTAG00000019900	LNPEP	2.18746e+07	-0.0182334
ENSBTAG00000000526	TOPBP1	2.17861e+07	-0.0182338
	bta-miR-423-5p	2.17341e+07	-0.018234
ENSBTAG00000025001	MRPL45	2.17045e+07	-0.0182341
ENSBTAG00000007909	NOTCH2	2.16959e+07	-0.0182342
ENSBTAG00000011024	TXNDC12	2.16885e+07	-0.0182342
ENSBTAG00000002462	MRPL47	2.15439e+07	-0.0182349
ENSBTAG00000004747	SPCS1	2.14284e+07	-0.0182354
ENSBTAG00000015414	TBCD	2.14023e+07	-0.0182355
ENSBTAG00000003635	SLC35C2	2.13896e+07	-0.0182356
ENSBTAG00000009899	CHID1	2.13663e+07	-0.0182357
ENSBTAG00000003268	PELO	2.13385e+07	-0.0182358
ENSBTAG00000000770	PGM2L1	2.13238e+07	-0.0182359
ENSBTAG00000017423	TMEM214	2.1311e+07	-0.0182359
ENSBTAG00000025803	C15orf59	2.13098e+07	-0.0182359
ENSBTAG00000002910	ECHDC2	2.12792e+07	-0.0182361
ENSBTAG00000019742	FOXJ2	2.12518e+07	-0.0182362
ENSBTAG00000006697	RICTOR	2.12369e+07	-0.0182363
ENSBTAG00000009637	SLC12A2	2.12211e+07	-0.0182363
ENSBTAG00000002988	TMEM57	2.12042e+07	-0.0182364
ENSBTAG00000010772	TPGS1	2.11671e+07	-0.0182366
ENSBTAG00000020594	ELF2	2.10741e+07	-0.018237
ENSBTAG00000009483	POLR2G	2.10588e+07	-0.0182371
ENSBTAG00000022314	EMD	2.1024e+07	-0.0182372
ENSBTAG00000001329	CLPTM1L	2.09981e+07	-0.0182373
ENSBTAG00000019781	CLASP1	2.09646e+07	-0.0182375
ENSBTAG00000001302	MRPS28	2.09255e+07	-0.0182377
ENSBTAG00000015887	FOXJ3	2.09208e+07	-0.0182377
ENSBTAG00000021970	EYA4	2.08992e+07	-0.0182378
ENSBTAG00000014579	MRPL34	2.08637e+07	-0.018238
ENSBTAG00000030384	SURF1	2.08385e+07	-0.0182381
ENSBTAG00000001183	KLHL33	2.07784e+07	-0.0182383
ENSBTAG00000020089	USP32	2.07627e+07	-0.0182384
ENSBTAG00000009513	TGFBI	2.07604e+07	-0.0182384
ENSBTAG00000001460	LIN7C	2.07345e+07	-0.0182385
ENSBTAG00000012213	WAPAL	2.07314e+07	-0.0182386
ENSBTAG00000006065	PCNA	2.07187e+07	-0.0182386
ENSBTAG00000020756	GSK3A	2.07078e+07	-0.0182387
ENSBTAG00000015002	POLR2I	2.0692e+07	-0.0182387
ENSBTAG00000018417	PSMF1	2.06289e+07	-0.018239
ENSBTAG00000046837	ZNF358	2.06159e+07	-0.0182391
ENSBTAG00000025413	RNF5	2.05219e+07	-0.0182395
ENSBTAG00000000291	DHTKD1	2.04943e+07	-0.0182396
ENSBTAG00000010617	KRTCAP2	2.04915e+07	-0.0182396
ENSBTAG00000010835	CRELD1	2.04594e+07	-0.0182398
ENSBTAG00000030453	ZC3H14	2.04443e+07	-0.0182399
ENSBTAG00000014744	TXNDC15	2.04427e+07	-0.0182399
ENSBTAG00000016133	MRPS7	2.04129e+07	-0.01824
ENSBTAG00000016316	ZZEF1	2.03678e+07	-0.0182402
ENSBTAG00000017191	Mcts2	2.03487e+07	-0.0182403
ENSBTAG00000030164	RPL38	2.02358e+07	-0.0182408
ENSBTAG00000027361	ROMO1	2.02041e+07	-0.018241
ENSBTAG00000008417	VPS29	2.01796e+07	-0.0182411
ENSBTAG00000010602	DDX56	20172327	-0.0182411
ENSBTAG00000008378	FEM1B	2.01578e+07	-0.0182412
ENSBTAG00000013623	TIMM13	2.01364e+07	-0.0182413
ENSBTAG00000013620	UCHL5	2.0136e+07	-0.0182413
ENSBTAG00000011834	CCDC47	2.00019e+07	-0.0182419
ENSBTAG00000015138	MGA	1.99871e+07	-0.0182419
ENSBTAG00000014653	SPNS1	1.99767e+07	-0.018242
ENSBTAG00000013184	CEP120	1.99123e+07	-0.0182423
ENSBTAG00000016481	CALU	1.99048e+07	-0.0182423
ENSBTAG00000000656	NFATC1	1.98678e+07	-0.0182425
ENSBTAG00000005712	STX18	1.98585e+07	-0.0182425
ENSBTAG00000011608	KIAA1191	1.98277e+07	-0.0182427
ENSBTAG00000011567	VPS18	1.98147e+07	-0.0182427
ENSBTAG00000010593	SRP72	1.97998e+07	-0.0182428
ENSBTAG00000016156	MAPK3	1.97514e+07	-0.018243
ENSBTAG00000024549	Snrpc	1.96117e+07	-0.0182436
ENSBTAG00000016775	SLC27A1	1.95685e+07	-0.0182438
ENSBTAG00000019564	SMU1	1.95209e+07	-0.0182441
ENSBTAG00000046176	SPEG	1.95192e+07	-0.0182441
ENSBTAG00000014299	RHOC	1.9518e+07	-0.0182441
ENSBTAG00000003386	SUPT4H1	1.94786e+07	-0.0182442
ENSBTAG00000017665	DHRS4	1.94342e+07	-0.0182444
ENSBTAG00000021211	DPT	1.94083e+07	-0.0182446
ENSBTAG00000001486	ZNF280D	1.94014e+07	-0.0182446
ENSBTAG00000001449	SRA1	1.93936e+07	-0.0182446
ENSBTAG00000013358	RPS23	1.9383e+07	-0.0182447
ENSBTAG00000015325	MTOR	1.9365e+07	-0.0182448
ENSBTAG00000003989	GSTO1	1.93583e+07	-0.0182448
ENSBTAG00000013464	CEP97	1.93415e+07	-0.0182449
ENSBTAG00000018918	NDUFAF3	1.92991e+07	-0.0182451
ENSBTAG00000005606	HOXC9	1.92874e+07	-0.0182451
ENSBTAG00000018152	MYADM	1.92869e+07	-0.0182451
ENSBTAG00000002457	SEC61B	1.9286e+07	-0.0182451
ENSBTAG00000009005	DUSP15	1.92712e+07	-0.0182452
ENSBTAG00000018361	R3HDM2	1.92709e+07	-0.0182452
ENSBTAG00000019910	SDCBP	1.92683e+07	-0.0182452
ENSBTAG00000010106	CCND3	1.92273e+07	-0.0182454
ENSBTAG00000011108	USP54	1.92177e+07	-0.0182454
ENSBTAG00000012803	SRP19	1.92151e+07	-0.0182454
ENSBTAG00000019105	NPLOC4	1.91545e+07	-0.0182457
ENSBTAG00000008414	ZFR	1.91006e+07	-0.018246
ENSBTAG00000015858	TSR2	1.9087e+07	-0.018246
ENSBTAG00000006985	TM7SF3	1.90632e+07	-0.0182461
ENSBTAG00000004804	RRN3	1.90374e+07	-0.0182462
ENSBTAG00000008433	PGAP2	1.9014e+07	-0.0182464
ENSBTAG00000018438	RRAGD	1.89908e+07	-0.0182465
ENSBTAG00000002707	IPO4	1.89657e+07	-0.0182466
ENSBTAG00000026428	ATP6V0C	1.89654e+07	-0.0182466
ENSBTAG00000000074	NFIA	1.89448e+07	-0.0182467
ENSBTAG00000006667	EPB41	1.89428e+07	-0.0182467
ENSBTAG00000001342	RSL24D1	1.89414e+07	-0.0182467
ENSBTAG00000011611	OSTC	1.89166e+07	-0.0182468
ENSBTAG00000046054	RHOB	1.88945e+07	-0.0182469
ENSBTAG00000006693	MTX2	1.88911e+07	-0.0182469
ENSBTAG00000015396	RBM24	1.88891e+07	-0.0182469
ENSBTAG00000016126	NUP85	1.88887e+07	-0.0182469
ENSBTAG00000008291	PROCR	1.88803e+07	-0.018247
ENSBTAG00000013669	KIF22	1.88679e+07	-0.018247
ENSBTAG00000010555	LSMEM1	1.88512e+07	-0.0182471
ENSBTAG00000007015	COX11	1.88476e+07	-0.0182471
ENSBTAG00000010480	TIMM50	1.88247e+07	-0.0182472
ENSBTAG00000009951	PGP	1.87993e+07	-0.0182473
ENSBTAG00000021128	ADD1	1.8786e+07	-0.0182474
ENSBTAG00000011471	CARS2	1.8767e+07	-0.0182475
ENSBTAG00000008083	SEL1L	1.87107e+07	-0.0182477
ENSBTAG00000021008	ZNF219	1.87022e+07	-0.0182478
ENSBTAG00000005550	SOS2	1.86827e+07	-0.0182479
ENSBTAG00000000073	LRPAP1	1.86626e+07	-0.018248
ENSBTAG00000013580	KDM3A	1.86455e+07	-0.018248
ENSBTAG00000019680	ZYG11B	1.86313e+07	-0.0182481
ENSBTAG00000009646	ALDH7A1	1.86148e+07	-0.0182482
ENSBTAG00000011727	ETAA1	1.86054e+07	-0.0182482
ENSBTAG00000017840	BAZ2A	1.86004e+07	-0.0182482
ENSBTAG00000003758	TKT	1.85935e+07	-0.0182483
ENSBTAG00000007662	HSPA5	1.85524e+07	-0.0182485
ENSBTAG00000025434	ZFP36L1	1.85153e+07	-0.0182486
ENSBTAG00000019684	NUDT3	1.84953e+07	-0.0182487
ENSBTAG00000002606	LGR4	1.84889e+07	-0.0182487
ENSBTAG00000001782	MRPS12	1.84738e+07	-0.0182488
ENSBTAG00000016152	DAB2	1.84717e+07	-0.0182488
ENSBTAG00000011763	RIOK2	1.84535e+07	-0.0182489
ENSBTAG00000008548	FAM98A	1.84144e+07	-0.0182491
ENSBTAG00000008498	ALYREF	1.84047e+07	-0.0182491
ENSBTAG00000017082	POR	1.8402e+07	-0.0182491
ENSBTAG00000002481	HAGHL	1.83747e+07	-0.0182493
ENSBTAG00000010298	GTF2A2	1.83376e+07	-0.0182494
ENSBTAG00000011879	B4GALT2	1.8273e+07	-0.0182497
ENSBTAG00000017604	RAB13	1.82424e+07	-0.0182499
ENSBTAG00000021131	HNRNPK	1.821e+07	-0.01825
ENSBTAG00000010498	SLC40A1	1.81706e+07	-0.0182502
ENSBTAG00000001842	GSTM3	1.80955e+07	-0.0182505
ENSBTAG00000004215	RARRES2	1.80914e+07	-0.0182505
ENSBTAG00000012833	ATG2B	1.80492e+07	-0.0182507
ENSBTAG00000011517	CCDC106	1.80397e+07	-0.0182508
ENSBTAG00000005100	TMEM30A	1.80352e+07	-0.0182508
ENSBTAG00000016033	HOXD9	1.79793e+07	-0.0182511
ENSBTAG00000021000	KIAA2018	1.79787e+07	-0.0182511
ENSBTAG00000002463	NDUFB5	1.7978e+07	-0.0182511
ENSBTAG00000019161	NPRL2	1.79293e+07	-0.0182513
ENSBTAG00000005412	NEDD4L	1.79022e+07	-0.0182514
ENSBTAG00000000222	ARID4B	1.78866e+07	-0.0182515
ENSBTAG00000021779	MGST2	1.78224e+07	-0.0182518
ENSBTAG00000030965	MCM7	1.78149e+07	-0.0182518
ENSBTAG00000015107	SLC16A1	1.77454e+07	-0.0182521
ENSBTAG00000000097	EFCAB14	1.77333e+07	-0.0182522
ENSBTAG00000008578	LSM4	1.77158e+07	-0.0182523
ENSBTAG00000017682	TET2	1.76941e+07	-0.0182524
ENSBTAG00000038316	GPATCH8	1.76812e+07	-0.0182524
ENSBTAG00000005571	PHF20	1.76562e+07	-0.0182525
ENSBTAG00000021569	DDB1	1.75807e+07	-0.0182529
ENSBTAG00000014697	SMARCC2	1.75746e+07	-0.0182529
ENSBTAG00000012107	SLC25A28	1.75555e+07	-0.018253
ENSBTAG00000016743	DNTTIP1	1.75301e+07	-0.0182531
ENSBTAG00000011068	MON2	1.74765e+07	-0.0182533
ENSBTAG00000007734	MEMO1	1.74701e+07	-0.0182534
ENSBTAG00000001133	VWA8	1.7431e+07	-0.0182535
ENSBTAG00000000094	ATPAF1	1.74025e+07	-0.0182537
ENSBTAG00000014626	RARS	1.73852e+07	-0.0182538
ENSBTAG00000014775	GUK1	1.7348e+07	-0.0182539
ENSBTAG00000010559	DHRS7B	1.73165e+07	-0.0182541
ENSBTAG00000011350	FAM58A	1.73132e+07	-0.0182541
ENSBTAG00000020219	MSS51	1.72704e+07	-0.0182543
ENSBTAG00000016528	NOC2L	1.72357e+07	-0.0182544
ENSBTAG00000016251	TMEM101	1.72088e+07	-0.0182546
ENSBTAG00000018742	MTCH2	1.71851e+07	-0.0182547
ENSBTAG00000003178	ATE1	1.71284e+07	-0.0182549
ENSBTAG00000014387	PRKAB2	1.71187e+07	-0.018255
ENSBTAG00000021506	ARL6IP5	1.71181e+07	-0.018255
ENSBTAG00000005304	SRM	1.71114e+07	-0.018255
ENSBTAG00000000484	HYAL2	1.70996e+07	-0.0182551
ENSBTAG00000018889	ATP6V0B	1.70508e+07	-0.0182553
ENSBTAG00000012545	CASC4	1.70402e+07	-0.0182553
ENSBTAG00000001612	LSM1	1.70226e+07	-0.0182554
ENSBTAG00000003690	NHLRC2	1.70033e+07	-0.0182555
ENSBTAG00000016763	MEPCE	1.69549e+07	-0.0182557
ENSBTAG00000001805	TWSG1	1.69264e+07	-0.0182558
ENSBTAG00000019522	PPM1G	1.69225e+07	-0.0182559
ENSBTAG00000012968	COA1	1.69059e+07	-0.0182559
ENSBTAG00000004024	UBE2Q2	1.68921e+07	-0.018256
ENSBTAG00000009099	PRR14	1.68419e+07	-0.0182562
ENSBTAG00000001518	ISG20L2	1.68295e+07	-0.0182563
ENSBTAG00000001306	FXN	1.68252e+07	-0.0182563
ENSBTAG00000047495	CD81	1.68016e+07	-0.0182564
ENSBTAG00000025853	HOMER1	1.67838e+07	-0.0182565
ENSBTAG00000010375	MSL1	1.6777e+07	-0.0182565
ENSBTAG00000006747	LTBP3	1.67715e+07	-0.0182565
ENSBTAG00000010801	CMBL	1.67359e+07	-0.0182567
ENSBTAG00000014118	GNPTG	1.67201e+07	-0.0182568
ENSBTAG00000011317	GOLGA2	1.6693e+07	-0.0182569
ENSBTAG00000000347	RHOG	1.66519e+07	-0.0182571
ENSBTAG00000015334	ZHX1	1.66185e+07	-0.0182572
ENSBTAG00000016571	ITFG3	1.65979e+07	-0.0182573
ENSBTAG00000001171	OGFOD1	1.6581e+07	-0.0182574
ENSBTAG00000014695	NAA38	1.65617e+07	-0.0182575
ENSBTAG00000014482	FAF1	1.64903e+07	-0.0182578
ENSBTAG00000017448	EFEMP1	1.64876e+07	-0.0182578
ENSBTAG00000015950	ISOC2	1.64801e+07	-0.0182579
ENSBTAG00000018784	CTSZ	1.64659e+07	-0.0182579
ENSBTAG00000009211	UBE2S	1.64478e+07	-0.018258
ENSBTAG00000017815	STX8	1.64323e+07	-0.0182581
ENSBTAG00000016295	RPP25L	1.64293e+07	-0.0182581
ENSBTAG00000010937	APOO	1.64279e+07	-0.0182581
ENSBTAG00000017299	KLC1	1.64092e+07	-0.0182582
ENSBTAG00000018395	KIAA1217	1.63322e+07	-0.0182585
ENSBTAG00000012037	DGUOK	1.63221e+07	-0.0182586
ENSBTAG00000010235	NOP9	1.62886e+07	-0.0182587
ENSBTAG00000015639	ERAL1	1.6237e+07	-0.018259
ENSBTAG00000001092	PHOSPHO2	1.61892e+07	-0.0182592
ENSBTAG00000015100	ATP6V0E1	1.61666e+07	-0.0182593
ENSBTAG00000031688	RBM4	1.61653e+07	-0.0182593
ENSBTAG00000014553	ATP6V0D1	1.61369e+07	-0.0182594
ENSBTAG00000007395	ALS2	1.60864e+07	-0.0182597
ENSBTAG00000007113	TRRAP	1.60241e+07	-0.0182599
ENSBTAG00000047502	FKBP5	1.60226e+07	-0.0182599
ENSBTAG00000011156	ATP8A1	1.60049e+07	-0.01826
ENSBTAG00000016887	TAF11	1.59734e+07	-0.0182602
ENSBTAG00000014447	RPS6KA1	1.59638e+07	-0.0182602
ENSBTAG00000024081	ECM2	1.59057e+07	-0.0182605
ENSBTAG00000021845	STRN3	1.59024e+07	-0.0182605
ENSBTAG00000013753	DDRGK1	1.58877e+07	-0.0182606
ENSBTAG00000004222	SAT2	1.58776e+07	-0.0182606
ENSBTAG00000026320	VPS28	1.58649e+07	-0.0182607
ENSBTAG00000019472	NR3C1	1.58582e+07	-0.0182607
ENSBTAG00000020133	PPP3CC	1.58475e+07	-0.0182607
ENSBTAG00000005572	ZNF205	1.5841e+07	-0.0182608
ENSBTAG00000007730	ZFX	1.58162e+07	-0.0182609
ENSBTAG00000002423	PSMD12	1.58043e+07	-0.0182609
ENSBTAG00000009487	TMEM223	1.57965e+07	-0.018261
ENSBTAG00000000459	POMGNT2	1.5793e+07	-0.018261
ENSBTAG00000017825	SEC13	1.57808e+07	-0.018261
ENSBTAG00000002720	PRPF38A	1.57718e+07	-0.0182611
ENSBTAG00000000744	DCTN6	1.57559e+07	-0.0182612
ENSBTAG00000016990	USP24	1.57528e+07	-0.0182612
ENSBTAG00000019325	TRMT1	1.57528e+07	-0.0182612
ENSBTAG00000020152	PFDN2	1.56604e+07	-0.0182616
ENSBTAG00000004379	ETHE1	1.56455e+07	-0.0182617
ENSBTAG00000012671	TNIP1	1.56443e+07	-0.0182617
ENSBTAG00000004913	RNF167	1.5625e+07	-0.0182618
ENSBTAG00000007120	ARFGEF2	1.56248e+07	-0.0182618
ENSBTAG00000007766	CDK5	1.56064e+07	-0.0182618
ENSBTAG00000017809	PDS5A	1.5596e+07	-0.0182619
ENSBTAG00000010227	CPSF2	1.55807e+07	-0.018262
ENSBTAG00000001420	ABHD12	1.5579e+07	-0.018262
ENSBTAG00000009985	SIN3A	1.55443e+07	-0.0182621
ENSBTAG00000008287	YLPM1	1.55027e+07	-0.0182623
ENSBTAG00000006245	WDR83	1.54947e+07	-0.0182623
ENSBTAG00000008063	PPARA	1.54756e+07	-0.0182624
ENSBTAG00000015625	DCTN4	1.54692e+07	-0.0182625
ENSBTAG00000001192	STX12	1.54423e+07	-0.0182626
ENSBTAG00000010378	PEF1	1.5441e+07	-0.0182626
ENSBTAG00000000662	TCF20	1.5419e+07	-0.0182627
ENSBTAG00000010989	PIK3R1	1.54044e+07	-0.0182628
ENSBTAG00000017873	USF1	1.53769e+07	-0.0182629
ENSBTAG00000013793	NEDD4	1.53589e+07	-0.018263
ENSBTAG00000011514	MRPL44	1.53543e+07	-0.018263
ENSBTAG00000018506	TOMM6	1.53492e+07	-0.018263
ENSBTAG00000003354	SMCHD1	1.53464e+07	-0.018263
ENSBTAG00000001711	C17orf59	1.5309e+07	-0.0182632
ENSBTAG00000012426	INO80C	1.5258e+07	-0.0182634
ENSBTAG00000021620	PITHD1	1.52288e+07	-0.0182635
ENSBTAG00000012719	UBTD1	1.51933e+07	-0.0182637
ENSBTAG00000005903	LRP5	1.51797e+07	-0.0182638
ENSBTAG00000014788	AKAP12	15171482	-0.0182638
ENSBTAG00000016445	YME1L1	1.51613e+07	-0.0182639
ENSBTAG00000003115	KBTBD2	1.51442e+07	-0.0182639
ENSBTAG00000007160	CDK4	1.51294e+07	-0.018264
ENSBTAG00000013971	PI4KA	1.50962e+07	-0.0182642
ENSBTAG00000000497	AKR1A1	1.50731e+07	-0.0182643
[truncated: 12,997 more rows]
