# Supplementary material for: Integrative analysis of microRNAs and mRNAs revealed regulation of composition and metabolism in Nelore cattle
Source: BMC Genomics. 2018 Feb 7;19:126. doi: 10.1186/s12864-018-4514-3 (PMC5804041; doi:10.1186/s12864-018-4514-3)
Supplement: Supplementary file 10 — Gene ontology (GO) enrichment analysis by Cytoscape of genes highly correlated with top PIF and RIF genes and miRNAs. The table contains gene symbol and ENSEMBL of each top gene, gene ontology term ID, p-value and adjusted p-value of GO enrichments, the description of each GO term and the genes present in each enriched biological process. (XLSX 76 kb) [file 12864_2018_4514_MOESM10_ESM.xlsx]

## Sheet: Suppl T12
Supplemental Table 12: List of GO terms from Cytoscape of genes highly correlated with top PIF and RIF genes and miRNAs
ID	ENSEMBL	GO-ID	p-value	corr p-value	Description	Gene
ALDOA	ENSBTAG00000012927	6412	2.4405e-24	3.1482e-21	translation	ENSEMBL:ENSBTAG00000015388|ENSEMBL:ENSBTAG00000019701|ENSEMBL:ENSBTAG00000016278|ENSEMBL:ENSBTAG00000011263|ENSEMBL:ENSBTAG00000019147|ENSEMBL:ENSBTAG00000040308|ENSEMBL:ENSBTAG00000005211|ENSEMBL:ENSBTAG00000015989|ENSEMBL:ENSBTAG00000021188|ENSEMBL:ENSBTAG00000005296|ENSEMBL:ENSBTAG00000013924|ENSEMBL:ENSBTAG00000012044|ENSEMBL:ENSBTAG00000015473|ENSEMBL:ENSBTAG00000015831|ENSEMBL:ENSBTAG000000…
ALDOA	ENSBTAG00000012927	10467	8.489e-23	5.4754e-20	gene expression	ENSEMBL:ENSBTAG00000015388|ENSEMBL:ENSBTAG00000019701|ENSEMBL:ENSBTAG00000016278|ENSEMBL:ENSBTAG00000011263|ENSEMBL:ENSBTAG00000016034|ENSEMBL:ENSBTAG00000020776|ENSEMBL:ENSBTAG00000019147|ENSEMBL:ENSBTAG00000040308|ENSEMBL:ENSBTAG00000001612|ENSEMBL:ENSBTAG00000005211|ENSEMBL:ENSBTAG00000009811|ENSEMBL:ENSBTAG00000006104|ENSEMBL:ENSBTAG00000015989|ENSEMBL:ENSBTAG00000021188|ENSEMBL:ENSBTAG000000…
ALDOA	ENSBTAG00000012927	44237	1.8211e-21	7.8308e-19	cellular metabolic process	ENSEMBL:ENSBTAG00000015388|ENSEMBL:ENSBTAG00000016596|ENSEMBL:ENSBTAG00000014731|ENSEMBL:ENSBTAG00000021424|ENSEMBL:ENSBTAG00000015820|ENSEMBL:ENSBTAG00000012037|ENSEMBL:ENSBTAG00000019463|ENSEMBL:ENSBTAG00000002745|ENSEMBL:ENSBTAG00000000162|ENSEMBL:ENSBTAG00000006305|ENSEMBL:ENSBTAG00000005211|ENSEMBL:ENSBTAG00000009811|ENSEMBL:ENSBTAG00000013921|ENSEMBL:ENSBTAG00000005296|ENSEMBL:ENSBTAG000000…
ALDOA	ENSBTAG00000012927	44267	4.0766e-19	1.0661e-16	cellular protein metabolic process	ENSEMBL:ENSBTAG00000015388|ENSEMBL:ENSBTAG00000016596|ENSEMBL:ENSBTAG00000021424|ENSEMBL:ENSBTAG00000015820|ENSEMBL:ENSBTAG00000000162|ENSEMBL:ENSBTAG00000005211|ENSEMBL:ENSBTAG00000005296|ENSEMBL:ENSBTAG00000013924|ENSEMBL:ENSBTAG00000012044|ENSEMBL:ENSBTAG00000015831|ENSEMBL:ENSBTAG00000002734|ENSEMBL:ENSBTAG00000026327|ENSEMBL:ENSBTAG00000000797|ENSEMBL:ENSBTAG00000000950|ENSEMBL:ENSBTAG000000…
ALDOA	ENSBTAG00000012927	44260	4.1323e-19	1.0661e-16	cellular macromolecule metabolic process	ENSEMBL:ENSBTAG00000015388|ENSEMBL:ENSBTAG00000016596|ENSEMBL:ENSBTAG00000021424|ENSEMBL:ENSBTAG00000015820|ENSEMBL:ENSBTAG00000002745|ENSEMBL:ENSBTAG00000000162|ENSEMBL:ENSBTAG00000005211|ENSEMBL:ENSBTAG00000009811|ENSEMBL:ENSBTAG00000005296|ENSEMBL:ENSBTAG00000013924|ENSEMBL:ENSBTAG00000020900|ENSEMBL:ENSBTAG00000012044|ENSEMBL:ENSBTAG00000015831|ENSEMBL:ENSBTAG00000016887|ENSEMBL:ENSBTAG000000…
ALDOA	ENSBTAG00000012927	9987	1.901e-15	4.0643e-13	cellular process	ENSEMBL:ENSBTAG00000015388|ENSEMBL:ENSBTAG00000016596|ENSEMBL:ENSBTAG00000014731|ENSEMBL:ENSBTAG00000015820|ENSEMBL:ENSBTAG00000002745|ENSEMBL:ENSBTAG00000013084|ENSEMBL:ENSBTAG00000030302|ENSEMBL:ENSBTAG00000006305|ENSEMBL:ENSBTAG00000005211|ENSEMBL:ENSBTAG00000009811|ENSEMBL:ENSBTAG00000006665|ENSEMBL:ENSBTAG00000011228|ENSEMBL:ENSBTAG00000027361|ENSEMBL:ENSBTAG00000019515|ENSEMBL:ENSBTAG000000…
ALDOA	ENSBTAG00000012927	44238	2.2054e-15	4.0643e-13	primary metabolic process	ENSEMBL:ENSBTAG00000015388|ENSEMBL:ENSBTAG00000013240|ENSEMBL:ENSBTAG00000016596|ENSEMBL:ENSBTAG00000014731|ENSEMBL:ENSBTAG00000021424|ENSEMBL:ENSBTAG00000015820|ENSEMBL:ENSBTAG00000012037|ENSEMBL:ENSBTAG00000002745|ENSEMBL:ENSBTAG00000000162|ENSEMBL:ENSBTAG00000006305|ENSEMBL:ENSBTAG00000005211|ENSEMBL:ENSBTAG00000009811|ENSEMBL:ENSBTAG00000009414|ENSEMBL:ENSBTAG00000013921|ENSEMBL:ENSBTAG000000…
ALDOA	ENSBTAG00000012927	43170	7.4624e-15	1.2033e-12	macromolecule metabolic process	ENSEMBL:ENSBTAG00000015388|ENSEMBL:ENSBTAG00000016596|ENSEMBL:ENSBTAG00000021424|ENSEMBL:ENSBTAG00000015820|ENSEMBL:ENSBTAG00000002745|ENSEMBL:ENSBTAG00000000162|ENSEMBL:ENSBTAG00000005211|ENSEMBL:ENSBTAG00000009811|ENSEMBL:ENSBTAG00000009414|ENSEMBL:ENSBTAG00000005296|ENSEMBL:ENSBTAG00000013924|ENSEMBL:ENSBTAG00000020900|ENSEMBL:ENSBTAG00000012044|ENSEMBL:ENSBTAG00000015831|ENSEMBL:ENSBTAG000000…
ALDOA	ENSBTAG00000012927	34645	1.3228e-14	1.896e-12	cellular macromolecule biosynthetic process	ENSEMBL:ENSBTAG00000015388|ENSEMBL:ENSBTAG00000019701|ENSEMBL:ENSBTAG00000016278|ENSEMBL:ENSBTAG00000011263|ENSEMBL:ENSBTAG00000020776|ENSEMBL:ENSBTAG00000019147|ENSEMBL:ENSBTAG00000040308|ENSEMBL:ENSBTAG00000005211|ENSEMBL:ENSBTAG00000015989|ENSEMBL:ENSBTAG00000021188|ENSEMBL:ENSBTAG00000005296|ENSEMBL:ENSBTAG00000013924|ENSEMBL:ENSBTAG00000012044|ENSEMBL:ENSBTAG00000015473|ENSEMBL:ENSBTAG000000…
ALDOA	ENSBTAG00000012927	19538	1.8986e-14	2.4492e-12	protein metabolic process	ENSEMBL:ENSBTAG00000015388|ENSEMBL:ENSBTAG00000016596|ENSEMBL:ENSBTAG00000021424|ENSEMBL:ENSBTAG00000015820|ENSEMBL:ENSBTAG00000000162|ENSEMBL:ENSBTAG00000005211|ENSEMBL:ENSBTAG00000009414|ENSEMBL:ENSBTAG00000005296|ENSEMBL:ENSBTAG00000013924|ENSEMBL:ENSBTAG00000012044|ENSEMBL:ENSBTAG00000015831|ENSEMBL:ENSBTAG00000002734|ENSEMBL:ENSBTAG00000026327|ENSEMBL:ENSBTAG00000000797|ENSEMBL:ENSBTAG000000…
ALDOA	ENSBTAG00000012927	9059	2.9207e-14	3.4252e-12	macromolecule biosynthetic process	ENSEMBL:ENSBTAG00000015388|ENSEMBL:ENSBTAG00000019701|ENSEMBL:ENSBTAG00000016278|ENSEMBL:ENSBTAG00000011263|ENSEMBL:ENSBTAG00000020776|ENSEMBL:ENSBTAG00000019147|ENSEMBL:ENSBTAG00000040308|ENSEMBL:ENSBTAG00000005211|ENSEMBL:ENSBTAG00000015989|ENSEMBL:ENSBTAG00000021188|ENSEMBL:ENSBTAG00000005296|ENSEMBL:ENSBTAG00000013924|ENSEMBL:ENSBTAG00000012044|ENSEMBL:ENSBTAG00000015473|ENSEMBL:ENSBTAG000000…
ALDOA	ENSBTAG00000012927	8152	8.0975e-14	8.7048e-12	metabolic process	ENSEMBL:ENSBTAG00000015388|ENSEMBL:ENSBTAG00000016596|ENSEMBL:ENSBTAG00000014731|ENSEMBL:ENSBTAG00000015820|ENSEMBL:ENSBTAG00000002745|ENSEMBL:ENSBTAG00000006305|ENSEMBL:ENSBTAG00000005211|ENSEMBL:ENSBTAG00000009811|ENSEMBL:ENSBTAG00000040333|ENSEMBL:ENSBTAG00000015831|ENSEMBL:ENSBTAG00000002734|ENSEMBL:ENSBTAG00000003948|ENSEMBL:ENSBTAG00000000797|ENSEMBL:ENSBTAG00000005446|ENSEMBL:ENSBTAG000000…
ALDOA	ENSBTAG00000012927	44249	1.3147e-11	1.3046e-09	cellular biosynthetic process	ENSEMBL:ENSBTAG00000015388|ENSEMBL:ENSBTAG00000019701|ENSEMBL:ENSBTAG00000016278|ENSEMBL:ENSBTAG00000011263|ENSEMBL:ENSBTAG00000020776|ENSEMBL:ENSBTAG00000019147|ENSEMBL:ENSBTAG00000040308|ENSEMBL:ENSBTAG00000019782|ENSEMBL:ENSBTAG00000019463|ENSEMBL:ENSBTAG00000007954|ENSEMBL:ENSBTAG00000005211|ENSEMBL:ENSBTAG00000013921|ENSEMBL:ENSBTAG00000015989|ENSEMBL:ENSBTAG00000021188|ENSEMBL:ENSBTAG000000…
ALDOA	ENSBTAG00000012927	9058	2.0568e-10	1.8952e-08	biosynthetic process	ENSEMBL:ENSBTAG00000015388|ENSEMBL:ENSBTAG00000019701|ENSEMBL:ENSBTAG00000016278|ENSEMBL:ENSBTAG00000011263|ENSEMBL:ENSBTAG00000020776|ENSEMBL:ENSBTAG00000019147|ENSEMBL:ENSBTAG00000040308|ENSEMBL:ENSBTAG00000019782|ENSEMBL:ENSBTAG00000019463|ENSEMBL:ENSBTAG00000007954|ENSEMBL:ENSBTAG00000005211|ENSEMBL:ENSBTAG00000013921|ENSEMBL:ENSBTAG00000015989|ENSEMBL:ENSBTAG00000021188|ENSEMBL:ENSBTAG000000…
ALDOA	ENSBTAG00000012927	9057	4.1687e-08	3.5851e-06	macromolecule catabolic process	ENSEMBL:ENSBTAG00000002808|ENSEMBL:ENSBTAG00000021744|ENSEMBL:ENSBTAG00000018593|ENSEMBL:ENSBTAG00000001612|ENSEMBL:ENSBTAG00000001032|ENSEMBL:ENSBTAG00000006564|ENSEMBL:ENSBTAG00000001795|ENSEMBL:ENSBTAG00000009414|ENSEMBL:ENSBTAG00000021288|ENSEMBL:ENSBTAG00000009211|ENSEMBL:ENSBTAG00000021061|ENSEMBL:ENSBTAG00000014440|ENSEMBL:ENSBTAG00000015116|ENSEMBL:ENSBTAG00000019136|ENSEMBL:ENSBTAG000000…
ALDOA	ENSBTAG00000012927	30163	5.2914e-08	4.2662e-06	protein catabolic process	ENSEMBL:ENSBTAG00000002808|ENSEMBL:ENSBTAG00000014440|ENSEMBL:ENSBTAG00000021744|ENSEMBL:ENSBTAG00000015116|ENSEMBL:ENSBTAG00000019136|ENSEMBL:ENSBTAG00000020641|ENSEMBL:ENSBTAG00000018593|ENSEMBL:ENSBTAG00000018040|ENSEMBL:ENSBTAG00000013390|ENSEMBL:ENSBTAG00000005127|ENSEMBL:ENSBTAG00000005426|ENSEMBL:ENSBTAG00000006564|ENSEMBL:ENSBTAG00000001795|ENSEMBL:ENSBTAG00000009414|ENSEMBL:ENSBTAG000000…
ALDOA	ENSBTAG00000012927	51603	7.6016e-07	5.7682e-05	proteolysis involved in cellular protein catabolic process	ENSEMBL:ENSBTAG00000002808|ENSEMBL:ENSBTAG00000014440|ENSEMBL:ENSBTAG00000015116|ENSEMBL:ENSBTAG00000019136|ENSEMBL:ENSBTAG00000020641|ENSEMBL:ENSBTAG00000018593|ENSEMBL:ENSBTAG00000018040|ENSEMBL:ENSBTAG00000013390|ENSEMBL:ENSBTAG00000005127|ENSEMBL:ENSBTAG00000006564|ENSEMBL:ENSBTAG00000001795|ENSEMBL:ENSBTAG00000002377|ENSEMBL:ENSBTAG00000003067|ENSEMBL:ENSBTAG00000021288|ENSEMBL:ENSBTAG000000…
ALDOA	ENSBTAG00000012927	44257	8.5472e-07	6.1255e-05	cellular protein catabolic process	ENSEMBL:ENSBTAG00000002808|ENSEMBL:ENSBTAG00000014440|ENSEMBL:ENSBTAG00000015116|ENSEMBL:ENSBTAG00000019136|ENSEMBL:ENSBTAG00000020641|ENSEMBL:ENSBTAG00000018593|ENSEMBL:ENSBTAG00000018040|ENSEMBL:ENSBTAG00000013390|ENSEMBL:ENSBTAG00000005127|ENSEMBL:ENSBTAG00000006564|ENSEMBL:ENSBTAG00000001795|ENSEMBL:ENSBTAG00000002377|ENSEMBL:ENSBTAG00000003067|ENSEMBL:ENSBTAG00000021288|ENSEMBL:ENSBTAG000000…
ALDOA	ENSBTAG00000012927	44265	2.049e-06	0.00013912	cellular macromolecule catabolic process	ENSEMBL:ENSBTAG00000002808|ENSEMBL:ENSBTAG00000014440|ENSEMBL:ENSBTAG00000015116|ENSEMBL:ENSBTAG00000019136|ENSEMBL:ENSBTAG00000020641|ENSEMBL:ENSBTAG00000018593|ENSEMBL:ENSBTAG00000001612|ENSEMBL:ENSBTAG00000018040|ENSEMBL:ENSBTAG00000013390|ENSEMBL:ENSBTAG00000005127|ENSEMBL:ENSBTAG00000006564|ENSEMBL:ENSBTAG00000001795|ENSEMBL:ENSBTAG00000002377|ENSEMBL:ENSBTAG00000003067|ENSEMBL:ENSBTAG000000…
ALDOA	ENSBTAG00000012927	30162	5.8989e-06	0.00038048	regulation of proteolysis	ENSEMBL:ENSBTAG00000004874|ENSEMBL:ENSBTAG00000010481|ENSEMBL:ENSBTAG00000003644|ENSEMBL:ENSBTAG00000003264|ENSEMBL:ENSBTAG00000019136|ENSEMBL:ENSBTAG00000010681|ENSEMBL:ENSBTAG00000000778
ALDOA	ENSBTAG00000012927	22613	8.0855e-06	0.00049668	ribonucleoprotein complex biogenesis	ENSEMBL:ENSBTAG00000016224|ENSEMBL:ENSBTAG00000011263|ENSEMBL:ENSBTAG00000013461|ENSEMBL:ENSBTAG00000001988|ENSEMBL:ENSBTAG00000002038|ENSEMBL:ENSBTAG00000009811|ENSEMBL:ENSBTAG00000006104|ENSEMBL:ENSBTAG00000016526|ENSEMBL:ENSBTAG00000006374|ENSEMBL:ENSBTAG00000011963|ENSEMBL:ENSBTAG00000014607|ENSEMBL:ENSBTAG00000011559|ENSEMBL:ENSBTAG00000019718
ALDOA	ENSBTAG00000012927	31396	2.8522e-05	0.0016631	regulation of protein ubiquitination	ENSEMBL:ENSBTAG00000026320|ENSEMBL:ENSBTAG00000007766|ENSEMBL:ENSBTAG00000010481|ENSEMBL:ENSBTAG00000003644|ENSEMBL:ENSBTAG00000019136|ENSEMBL:ENSBTAG00000009211|ENSEMBL:ENSBTAG00000016988
ALDOA	ENSBTAG00000012927	42254	2.9652e-05	0.0016631	ribosome biogenesis	ENSEMBL:ENSBTAG00000016224|ENSEMBL:ENSBTAG00000011263|ENSEMBL:ENSBTAG00000013461|ENSEMBL:ENSBTAG00000002038|ENSEMBL:ENSBTAG00000009811|ENSEMBL:ENSBTAG00000006104|ENSEMBL:ENSBTAG00000006374|ENSEMBL:ENSBTAG00000011963|ENSEMBL:ENSBTAG00000014607|ENSEMBL:ENSBTAG00000011559|ENSEMBL:ENSBTAG00000019718
ALDOA	ENSBTAG00000012927	6396	3.106e-05	0.0016695	RNA processing	ENSEMBL:ENSBTAG00000016224|ENSEMBL:ENSBTAG00000016034|ENSEMBL:ENSBTAG00000012177|ENSEMBL:ENSBTAG00000001612|ENSEMBL:ENSBTAG00000001038|ENSEMBL:ENSBTAG00000031327|ENSEMBL:ENSBTAG00000002038|ENSEMBL:ENSBTAG00000009811|ENSEMBL:ENSBTAG00000006245|ENSEMBL:ENSBTAG00000008578|ENSEMBL:ENSBTAG00000006486|ENSEMBL:ENSBTAG00000006104|ENSEMBL:ENSBTAG00000026248|ENSEMBL:ENSBTAG00000004590|ENSEMBL:ENSBTAG000000…
ALDOA	ENSBTAG00000012927	16070	5.0733e-05	0.0026178	RNA metabolic process	ENSEMBL:ENSBTAG00000016034|ENSEMBL:ENSBTAG00000020776|ENSEMBL:ENSBTAG00000012177|ENSEMBL:ENSBTAG00000001612|ENSEMBL:ENSBTAG00000001038|ENSEMBL:ENSBTAG00000003058|ENSEMBL:ENSBTAG00000009811|ENSEMBL:ENSBTAG00000006245|ENSEMBL:ENSBTAG00000006486|ENSEMBL:ENSBTAG00000006104|ENSEMBL:ENSBTAG00000009795|ENSEMBL:ENSBTAG00000007299|ENSEMBL:ENSBTAG00000011645|ENSEMBL:ENSBTAG00000011963|ENSEMBL:ENSBTAG000000…
ALDOA	ENSBTAG00000012927	9056	7.4222e-05	0.0036825	catabolic process	ENSEMBL:ENSBTAG00000009084|ENSEMBL:ENSBTAG00000002808|ENSEMBL:ENSBTAG00000021744|ENSEMBL:ENSBTAG00000014731|ENSEMBL:ENSBTAG00000021202|ENSEMBL:ENSBTAG00000019782|ENSEMBL:ENSBTAG00000018593|ENSEMBL:ENSBTAG00000001612|ENSEMBL:ENSBTAG00000016296|ENSEMBL:ENSBTAG00000005534|ENSEMBL:ENSBTAG00000001032|ENSEMBL:ENSBTAG00000006564|ENSEMBL:ENSBTAG00000001795|ENSEMBL:ENSBTAG00000009414|ENSEMBL:ENSBTAG000000…
ALDOA	ENSBTAG00000012927	15031	8.8558e-05	0.0042311	protein transport	ENSEMBL:ENSBTAG00000009084|ENSEMBL:ENSBTAG00000003914|ENSEMBL:ENSBTAG00000018496|ENSEMBL:ENSBTAG00000013084|ENSEMBL:ENSBTAG00000012094|ENSEMBL:ENSBTAG00000025001|ENSEMBL:ENSBTAG00000006665|ENSEMBL:ENSBTAG00000010157|ENSEMBL:ENSBTAG00000013589|ENSEMBL:ENSBTAG00000019906|ENSEMBL:ENSBTAG00000019515|ENSEMBL:ENSBTAG00000020547|ENSEMBL:ENSBTAG00000020106|ENSEMBL:ENSBTAG00000021378|ENSEMBL:ENSBTAG000000…
ALDOA	ENSBTAG00000012927	45184	0.00010245	0.0044563	establishment of protein localization	ENSEMBL:ENSBTAG00000009084|ENSEMBL:ENSBTAG00000003914|ENSEMBL:ENSBTAG00000018496|ENSEMBL:ENSBTAG00000013084|ENSEMBL:ENSBTAG00000012094|ENSEMBL:ENSBTAG00000025001|ENSEMBL:ENSBTAG00000006665|ENSEMBL:ENSBTAG00000010157|ENSEMBL:ENSBTAG00000013589|ENSEMBL:ENSBTAG00000019906|ENSEMBL:ENSBTAG00000019515|ENSEMBL:ENSBTAG00000020547|ENSEMBL:ENSBTAG00000020106|ENSEMBL:ENSBTAG00000021378|ENSEMBL:ENSBTAG000000…
ALDOA	ENSBTAG00000012927	45861	0.00010709	0.0044563	negative regulation of proteolysis	ENSEMBL:ENSBTAG00000010481|ENSEMBL:ENSBTAG00000003264|ENSEMBL:ENSBTAG00000010681|ENSEMBL:ENSBTAG00000000778
ALDOA	ENSBTAG00000012927	32434	0.00010709	0.0044563	regulation of proteasomal ubiquitin	dependent protein catabolic process	ENSEMBL:ENSBTAG00000010481|ENSEMBL:ENSBTAG00000003644|ENSEMBL:ENSBTAG00000019136|ENSEMBL:ENSBTAG00000000778
ALDOA	ENSBTAG00000012927	61136	0.00010709	0.0044563	regulation of proteasomal protein catabolic process	ENSEMBL:ENSBTAG00000010481|ENSEMBL:ENSBTAG00000003644|ENSEMBL:ENSBTAG00000019136|ENSEMBL:ENSBTAG00000000778
ALDOA	ENSBTAG00000012927	42273	0.00018563	0.0072564	ribosomal large subunit biogenesis	ENSEMBL:ENSBTAG00000013461|ENSEMBL:ENSBTAG00000002038|ENSEMBL:ENSBTAG00000009811
ALDOA	ENSBTAG00000012927	42274	0.00018563	0.0072564	ribosomal small subunit biogenesis	ENSEMBL:ENSBTAG00000016224|ENSEMBL:ENSBTAG00000011963|ENSEMBL:ENSBTAG00000019718
ALDOA	ENSBTAG00000012927	8380	0.00028327	0.010748	RNA splicing	ENSEMBL:ENSBTAG00000006245|ENSEMBL:ENSBTAG00000008578|ENSEMBL:ENSBTAG00000012177|ENSEMBL:ENSBTAG00000006486|ENSEMBL:ENSBTAG00000006104|ENSEMBL:ENSBTAG00000004590|ENSEMBL:ENSBTAG00000009795|ENSEMBL:ENSBTAG00000001612|ENSEMBL:ENSBTAG00000011645|ENSEMBL:ENSBTAG00000001038|ENSEMBL:ENSBTAG00000012649|ENSEMBL:ENSBTAG00000019804
ALDOA	ENSBTAG00000012927	6006	0.0003581	0.013199	glucose metabolic process	ENSEMBL:ENSBTAG00000005534|ENSEMBL:ENSBTAG00000001032|ENSEMBL:ENSBTAG00000014731|ENSEMBL:ENSBTAG00000019554|ENSEMBL:ENSBTAG00000012146|ENSEMBL:ENSBTAG00000019782|ENSEMBL:ENSBTAG00000019011|ENSEMBL:ENSBTAG00000017462|ENSEMBL:ENSBTAG00000012511|ENSEMBL:ENSBTAG00000014547|ENSEMBL:ENSBTAG00000016296
ALDOA	ENSBTAG00000012927	51246	0.00045184	0.016191	regulation of protein metabolic process	ENSEMBL:ENSBTAG00000015882|ENSEMBL:ENSBTAG00000010481|ENSEMBL:ENSBTAG00000019136|ENSEMBL:ENSBTAG00000010681|ENSEMBL:ENSBTAG00000011212|ENSEMBL:ENSBTAG00000025617|ENSEMBL:ENSBTAG00000016165|ENSEMBL:ENSBTAG00000000778|ENSEMBL:ENSBTAG00000026320|ENSEMBL:ENSBTAG00000004874|ENSEMBL:ENSBTAG00000007766|ENSEMBL:ENSBTAG00000002098|ENSEMBL:ENSBTAG00000003644|ENSEMBL:ENSBTAG00000003264|ENSEMBL:ENSBTAG000000…
ALDOA	ENSBTAG00000012927	43632	0.00052815	0.017929	modification	dependent macromolecule catabolic process	ENSEMBL:ENSBTAG00000005127|ENSEMBL:ENSBTAG00000002808|ENSEMBL:ENSBTAG00000014440|ENSEMBL:ENSBTAG00000006564|ENSEMBL:ENSBTAG00000001795|ENSEMBL:ENSBTAG00000015116|ENSEMBL:ENSBTAG00000019136|ENSEMBL:ENSBTAG00000020641|ENSEMBL:ENSBTAG00000009211|ENSEMBL:ENSBTAG00000009683|ENSEMBL:ENSBTAG00000012726|ENSEMBL:ENSBTAG00000021061
ALDOA	ENSBTAG00000012927	19941	0.00052815	0.017929	modification	dependent protein catabolic process	ENSEMBL:ENSBTAG00000005127|ENSEMBL:ENSBTAG00000002808|ENSEMBL:ENSBTAG00000014440|ENSEMBL:ENSBTAG00000006564|ENSEMBL:ENSBTAG00000001795|ENSEMBL:ENSBTAG00000015116|ENSEMBL:ENSBTAG00000019136|ENSEMBL:ENSBTAG00000020641|ENSEMBL:ENSBTAG00000009211|ENSEMBL:ENSBTAG00000009683|ENSEMBL:ENSBTAG00000012726|ENSEMBL:ENSBTAG00000021061
ALDOA	ENSBTAG00000012927	8104	0.00056913	0.018825	protein localization	ENSEMBL:ENSBTAG00000009084|ENSEMBL:ENSBTAG00000038842|ENSEMBL:ENSBTAG00000003914|ENSEMBL:ENSBTAG00000018496|ENSEMBL:ENSBTAG00000013084|ENSEMBL:ENSBTAG00000012094|ENSEMBL:ENSBTAG00000025001|ENSEMBL:ENSBTAG00000006665|ENSEMBL:ENSBTAG00000010157|ENSEMBL:ENSBTAG00000013589|ENSEMBL:ENSBTAG00000019906|ENSEMBL:ENSBTAG00000019515|ENSEMBL:ENSBTAG00000020547|ENSEMBL:ENSBTAG00000020106|ENSEMBL:ENSBTAG000000…
ALDOA	ENSBTAG00000012927	44248	0.0006506	0.020982	cellular catabolic process	ENSEMBL:ENSBTAG00000009084|ENSEMBL:ENSBTAG00000002808|ENSEMBL:ENSBTAG00000014440|ENSEMBL:ENSBTAG00000015116|ENSEMBL:ENSBTAG00000019136|ENSEMBL:ENSBTAG00000020641|ENSEMBL:ENSBTAG00000021202|ENSEMBL:ENSBTAG00000018593|ENSEMBL:ENSBTAG00000001612|ENSEMBL:ENSBTAG00000018040|ENSEMBL:ENSBTAG00000013390|ENSEMBL:ENSBTAG00000005127|ENSEMBL:ENSBTAG00000007766|ENSEMBL:ENSBTAG00000006564|ENSEMBL:ENSBTAG000000…
ALDOA	ENSBTAG00000012927	6457	0.00079604	0.025046	protein folding	ENSEMBL:ENSBTAG00000008935|ENSEMBL:ENSBTAG00000016596|ENSEMBL:ENSBTAG00000016822|ENSEMBL:ENSBTAG00000015820|ENSEMBL:ENSBTAG00000004590|ENSEMBL:ENSBTAG00000012756|ENSEMBL:ENSBTAG00000010478|ENSEMBL:ENSBTAG00000016988|ENSEMBL:ENSBTAG00000016264|ENSEMBL:ENSBTAG00000010723|ENSEMBL:ENSBTAG00000010181|ENSEMBL:ENSBTAG00000000778
ALDOA	ENSBTAG00000012927	6413	0.00094642	0.029069	translational initiation	ENSEMBL:ENSBTAG00000011212|ENSEMBL:ENSBTAG00000008664|ENSEMBL:ENSBTAG00000002734|ENSEMBL:ENSBTAG00000001988
ALDOA	ENSBTAG00000012927	6364	0.0010873	0.031878	rRNA processing	ENSEMBL:ENSBTAG00000016224|ENSEMBL:ENSBTAG00000002038|ENSEMBL:ENSBTAG00000009811|ENSEMBL:ENSBTAG00000006374|ENSEMBL:ENSBTAG00000011963|ENSEMBL:ENSBTAG00000014607|ENSEMBL:ENSBTAG00000019718
ALDOA	ENSBTAG00000012927	16072	0.0010873	0.031878	rRNA metabolic process	ENSEMBL:ENSBTAG00000016224|ENSEMBL:ENSBTAG00000002038|ENSEMBL:ENSBTAG00000009811|ENSEMBL:ENSBTAG00000006374|ENSEMBL:ENSBTAG00000011963|ENSEMBL:ENSBTAG00000014607|ENSEMBL:ENSBTAG00000019718
ALDOA	ENSBTAG00000012927	6091	0.0012699	0.036101	generation of precursor metabolites and energy	ENSEMBL:ENSBTAG00000014731|ENSEMBL:ENSBTAG00000010232|ENSEMBL:ENSBTAG00000015972|ENSEMBL:ENSBTAG00000012146|ENSEMBL:ENSBTAG00000019782|ENSEMBL:ENSBTAG00000019025|ENSEMBL:ENSBTAG00000019163|ENSEMBL:ENSBTAG00000021759|ENSEMBL:ENSBTAG00000007812|ENSEMBL:ENSBTAG00000005534|ENSEMBL:ENSBTAG00000001032|ENSEMBL:ENSBTAG00000012634|ENSEMBL:ENSBTAG00000014238|ENSEMBL:ENSBTAG00000014547|ENSEMBL:ENSBTAG000000…
ALDOA	ENSBTAG00000012927	6094	0.0012873	0.036101	gluconeogenesis	ENSEMBL:ENSBTAG00000019554|ENSEMBL:ENSBTAG00000019782|ENSEMBL:ENSBTAG00000017462|ENSEMBL:ENSBTAG00000016296
ALDOA	ENSBTAG00000012927	42255	0.0013194	0.036213	ribosome assembly	ENSEMBL:ENSBTAG00000011263|ENSEMBL:ENSBTAG00000013461
ALDOA	ENSBTAG00000012927	5996	0.0014556	0.038418	monosaccharide metabolic process	ENSEMBL:ENSBTAG00000001022|ENSEMBL:ENSBTAG00000005534|ENSEMBL:ENSBTAG00000001032|ENSEMBL:ENSBTAG00000014731|ENSEMBL:ENSBTAG00000019554|ENSEMBL:ENSBTAG00000012146|ENSEMBL:ENSBTAG00000019782|ENSEMBL:ENSBTAG00000019011|ENSEMBL:ENSBTAG00000017462|ENSEMBL:ENSBTAG00000012511|ENSEMBL:ENSBTAG00000014547|ENSEMBL:ENSBTAG00000016296
ALDOA	ENSBTAG00000012927	6511	0.0014593	0.038418	ubiquitin	dependent protein catabolic process	ENSEMBL:ENSBTAG00000005127|ENSEMBL:ENSBTAG00000002808|ENSEMBL:ENSBTAG00000014440|ENSEMBL:ENSBTAG00000006564|ENSEMBL:ENSBTAG00000015116|ENSEMBL:ENSBTAG00000019136|ENSEMBL:ENSBTAG00000020641|ENSEMBL:ENSBTAG00000009211|ENSEMBL:ENSBTAG00000009683|ENSEMBL:ENSBTAG00000012726|ENSEMBL:ENSBTAG00000021061
ALDOA	ENSBTAG00000012927	31398	0.0017056	0.044004	positive regulation of protein ubiquitination	ENSEMBL:ENSBTAG00000003644|ENSEMBL:ENSBTAG00000019136|ENSEMBL:ENSBTAG00000009211|ENSEMBL:ENSBTAG00000016988
ALDOA	ENSBTAG00000012927	42176	0.0017982	0.045484	regulation of protein catabolic process	ENSEMBL:ENSBTAG00000010481|ENSEMBL:ENSBTAG00000003644|ENSEMBL:ENSBTAG00000019136|ENSEMBL:ENSBTAG00000021461|ENSEMBL:ENSBTAG00000000778
ALDOA	ENSBTAG00000012927	19318	0.001835	0.045521	hexose metabolic process	ENSEMBL:ENSBTAG00000005534|ENSEMBL:ENSBTAG00000001032|ENSEMBL:ENSBTAG00000014731|ENSEMBL:ENSBTAG00000019554|ENSEMBL:ENSBTAG00000012146|ENSEMBL:ENSBTAG00000019782|ENSEMBL:ENSBTAG00000019011|ENSEMBL:ENSBTAG00000017462|ENSEMBL:ENSBTAG00000012511|ENSEMBL:ENSBTAG00000014547|ENSEMBL:ENSBTAG00000016296
ALDOA	ENSBTAG00000012927	34470	0.001952	0.047512	ncRNA processing	ENSEMBL:ENSBTAG00000016224|ENSEMBL:ENSBTAG00000031327|ENSEMBL:ENSBTAG00000002038|ENSEMBL:ENSBTAG00000009811|ENSEMBL:ENSBTAG00000006486|ENSEMBL:ENSBTAG00000026248|ENSEMBL:ENSBTAG00000006374|ENSEMBL:ENSBTAG00000011963|ENSEMBL:ENSBTAG00000014607|ENSEMBL:ENSBTAG00000019718
ALDOA	ENSBTAG00000012927	19319	0.0022096	0.051825	hexose biosynthetic process	ENSEMBL:ENSBTAG00000019554|ENSEMBL:ENSBTAG00000019782|ENSEMBL:ENSBTAG00000017462|ENSEMBL:ENSBTAG00000016296
ALDOA	ENSBTAG00000012927	6090	0.0022096	0.051825	pyruvate metabolic process	ENSEMBL:ENSBTAG00000019554|ENSEMBL:ENSBTAG00000019782|ENSEMBL:ENSBTAG00000017462|ENSEMBL:ENSBTAG00000016296
ALDOA	ENSBTAG00000012927	31397	0.0023302	0.053678	negative regulation of protein ubiquitination	ENSEMBL:ENSBTAG00000026320|ENSEMBL:ENSBTAG00000007766|ENSEMBL:ENSBTAG00000010481
ALDOA	ENSBTAG00000012927	6139	0.0024777	0.055692	nucleobase, nucleoside, nucleotide and nucleic acid metabolic process	ENSEMBL:ENSBTAG00000016034|ENSEMBL:ENSBTAG00000020776|ENSEMBL:ENSBTAG00000012177|ENSEMBL:ENSBTAG00000012037|ENSEMBL:ENSBTAG00000019782|ENSEMBL:ENSBTAG00000002745|ENSEMBL:ENSBTAG00000001612|ENSEMBL:ENSBTAG00000001038|ENSEMBL:ENSBTAG00000003058|ENSEMBL:ENSBTAG00000006305|ENSEMBL:ENSBTAG00000009811|ENSEMBL:ENSBTAG00000006245|ENSEMBL:ENSBTAG00000006101|ENSEMBL:ENSBTAG00000006486|ENSEMBL:ENSBTAG000000…
ALDOA	ENSBTAG00000012927	90304	0.0025364	0.055692	nucleic acid metabolic process	ENSEMBL:ENSBTAG00000016034|ENSEMBL:ENSBTAG00000020776|ENSEMBL:ENSBTAG00000012177|ENSEMBL:ENSBTAG00000002745|ENSEMBL:ENSBTAG00000001612|ENSEMBL:ENSBTAG00000001038|ENSEMBL:ENSBTAG00000003058|ENSEMBL:ENSBTAG00000009811|ENSEMBL:ENSBTAG00000006245|ENSEMBL:ENSBTAG00000006101|ENSEMBL:ENSBTAG00000006486|ENSEMBL:ENSBTAG00000006104|ENSEMBL:ENSBTAG00000009795|ENSEMBL:ENSBTAG00000007299|ENSEMBL:ENSBTAG000000…
ALDOA	ENSBTAG00000012927	32268	0.0025664	0.055692	regulation of cellular protein metabolic process	ENSEMBL:ENSBTAG00000010481|ENSEMBL:ENSBTAG00000019136|ENSEMBL:ENSBTAG00000010681|ENSEMBL:ENSBTAG00000011212|ENSEMBL:ENSBTAG00000025617|ENSEMBL:ENSBTAG00000016165|ENSEMBL:ENSBTAG00000000778|ENSEMBL:ENSBTAG00000026320|ENSEMBL:ENSBTAG00000004874|ENSEMBL:ENSBTAG00000007766|ENSEMBL:ENSBTAG00000003644|ENSEMBL:ENSBTAG00000003264|ENSEMBL:ENSBTAG00000015989|ENSEMBL:ENSBTAG00000009211|ENSEMBL:ENSBTAG000000…
ALDOA	ENSBTAG00000012927	22900	0.0025903	0.055692	electron transport chain	ENSEMBL:ENSBTAG00000007812|ENSEMBL:ENSBTAG00000010232|ENSEMBL:ENSBTAG00000015972|ENSEMBL:ENSBTAG00000012634|ENSEMBL:ENSBTAG00000019025|ENSEMBL:ENSBTAG00000008692|ENSEMBL:ENSBTAG00000010318|ENSEMBL:ENSBTAG00000019163|ENSEMBL:ENSBTAG00000021759
ALDOA	ENSBTAG00000012927	22618	0.0028076	0.058656	ribonucleoprotein complex assembly	ENSEMBL:ENSBTAG00000011263|ENSEMBL:ENSBTAG00000013461|ENSEMBL:ENSBTAG00000016526|ENSEMBL:ENSBTAG00000001988
ALDOA	ENSBTAG00000012927	43623	0.0028191	0.058656	cellular protein complex assembly	ENSEMBL:ENSBTAG00000003058|ENSEMBL:ENSBTAG00000007964|ENSEMBL:ENSBTAG00000007766|ENSEMBL:ENSBTAG00000010232|ENSEMBL:ENSBTAG00000010157|ENSEMBL:ENSBTAG00000009211|ENSEMBL:ENSBTAG00000013600|ENSEMBL:ENSBTAG00000010723|ENSEMBL:ENSBTAG00000003813
ALDOA	ENSBTAG00000012927	44275	0.0028823	0.059018	cellular carbohydrate catabolic process	ENSEMBL:ENSBTAG00000005534|ENSEMBL:ENSBTAG00000001032|ENSEMBL:ENSBTAG00000014731|ENSEMBL:ENSBTAG00000019782|ENSEMBL:ENSBTAG00000012511|ENSEMBL:ENSBTAG00000014547|ENSEMBL:ENSBTAG00000016296
ALDOA	ENSBTAG00000012927	1824	0.0030423	0.061321	blastocyst development	ENSEMBL:ENSBTAG00000019094|ENSEMBL:ENSBTAG00000021744|ENSEMBL:ENSBTAG00000009414|ENSEMBL:ENSBTAG00000019077|ENSEMBL:ENSBTAG00000005082
ALDOA	ENSBTAG00000012927	34660	0.0034578	0.068559	ncRNA metabolic process	ENSEMBL:ENSBTAG00000016224|ENSEMBL:ENSBTAG00000031327|ENSEMBL:ENSBTAG00000002038|ENSEMBL:ENSBTAG00000009811|ENSEMBL:ENSBTAG00000006486|ENSEMBL:ENSBTAG00000026248|ENSEMBL:ENSBTAG00000006374|ENSEMBL:ENSBTAG00000011963|ENSEMBL:ENSBTAG00000014607|ENSEMBL:ENSBTAG00000018847|ENSEMBL:ENSBTAG00000019718
ALDOA	ENSBTAG00000012927	46364	0.0035077	0.068559	monosaccharide biosynthetic process	ENSEMBL:ENSBTAG00000019554|ENSEMBL:ENSBTAG00000019782|ENSEMBL:ENSBTAG00000017462|ENSEMBL:ENSBTAG00000016296
ALDOA	ENSBTAG00000012927	42396	0.0038628	0.072711	phosphagen biosynthetic process	ENSEMBL:ENSBTAG00000004112|ENSEMBL:ENSBTAG00000013921
ALDOA	ENSBTAG00000012927	32435	0.0038628	0.072711	negative regulation of proteasomal ubiquitin	dependent protein catabolic process	ENSEMBL:ENSBTAG00000010481|ENSEMBL:ENSBTAG00000000778
ALDOA	ENSBTAG00000012927	6397	0.0038892	0.072711	mRNA processing	ENSEMBL:ENSBTAG00000006245|ENSEMBL:ENSBTAG00000008578|ENSEMBL:ENSBTAG00000012177|ENSEMBL:ENSBTAG00000006104|ENSEMBL:ENSBTAG00000004590|ENSEMBL:ENSBTAG00000009795|ENSEMBL:ENSBTAG00000001612|ENSEMBL:ENSBTAG00000007299|ENSEMBL:ENSBTAG00000011645|ENSEMBL:ENSBTAG00000001038|ENSEMBL:ENSBTAG00000012649|ENSEMBL:ENSBTAG00000019804
ALDOA	ENSBTAG00000012927	33036	0.0044244	0.080427	macromolecule localization	ENSEMBL:ENSBTAG00000009084|ENSEMBL:ENSBTAG00000038842|ENSEMBL:ENSBTAG00000014653|ENSEMBL:ENSBTAG00000003914|ENSEMBL:ENSBTAG00000018496|ENSEMBL:ENSBTAG00000013084|ENSEMBL:ENSBTAG00000012094|ENSEMBL:ENSBTAG00000025001|ENSEMBL:ENSBTAG00000006665|ENSEMBL:ENSBTAG00000010157|ENSEMBL:ENSBTAG00000013589|ENSEMBL:ENSBTAG00000019906|ENSEMBL:ENSBTAG00000019515|ENSEMBL:ENSBTAG00000020547|ENSEMBL:ENSBTAG000000…
ALDOA	ENSBTAG00000012927	16071	0.0044266	0.080427	mRNA metabolic process	ENSEMBL:ENSBTAG00000012177|ENSEMBL:ENSBTAG00000001612|ENSEMBL:ENSBTAG00000001038|ENSEMBL:ENSBTAG00000006245|ENSEMBL:ENSBTAG00000008578|ENSEMBL:ENSBTAG00000006104|ENSEMBL:ENSBTAG00000004590|ENSEMBL:ENSBTAG00000009795|ENSEMBL:ENSBTAG00000007299|ENSEMBL:ENSBTAG00000011645|ENSEMBL:ENSBTAG00000014607|ENSEMBL:ENSBTAG00000012649|ENSEMBL:ENSBTAG00000019804
ENO3	ENSBTAG00000005534	6412	1.1934e-33	1.6672e-30	translation	ENSEMBL:ENSBTAG00000015388|ENSEMBL:ENSBTAG00000019701|ENSEMBL:ENSBTAG00000016278|ENSEMBL:ENSBTAG00000019147|ENSEMBL:ENSBTAG00000012752|ENSEMBL:ENSBTAG00000040308|ENSEMBL:ENSBTAG00000001174|ENSEMBL:ENSBTAG00000005211|ENSEMBL:ENSBTAG00000009535|ENSEMBL:ENSBTAG00000015989|ENSEMBL:ENSBTAG00000021188|ENSEMBL:ENSBTAG00000005296|ENSEMBL:ENSBTAG00000013924|ENSEMBL:ENSBTAG00000012044|ENSEMBL:ENSBTAG000000…
ENO3	ENSBTAG00000005534	44237	2.0958e-30	1.4639e-27	cellular metabolic process	ENSEMBL:ENSBTAG00000015388|ENSEMBL:ENSBTAG00000016596|ENSEMBL:ENSBTAG00000014731|ENSEMBL:ENSBTAG00000017321|ENSEMBL:ENSBTAG00000015820|ENSEMBL:ENSBTAG00000002745|ENSEMBL:ENSBTAG00000003830|ENSEMBL:ENSBTAG00000006305|ENSEMBL:ENSBTAG00000005211|ENSEMBL:ENSBTAG00000009811|ENSEMBL:ENSBTAG00000040333|ENSEMBL:ENSBTAG00000015156|ENSEMBL:ENSBTAG00000015831|ENSEMBL:ENSBTAG00000002734|ENSEMBL:ENSBTAG000000…
ENO3	ENSBTAG00000005534	10467	6.4775e-29	3.0163e-26	gene expression	ENSEMBL:ENSBTAG00000015388|ENSEMBL:ENSBTAG00000005211|ENSEMBL:ENSBTAG00000009811|ENSEMBL:ENSBTAG00000009535|ENSEMBL:ENSBTAG00000005296|ENSEMBL:ENSBTAG00000013924|ENSEMBL:ENSBTAG00000012044|ENSEMBL:ENSBTAG00000015831|ENSEMBL:ENSBTAG00000016887|ENSEMBL:ENSBTAG00000002734|ENSEMBL:ENSBTAG00000026327|ENSEMBL:ENSBTAG00000000797|ENSEMBL:ENSBTAG00000020905|ENSEMBL:ENSBTAG00000000950|ENSEMBL:ENSBTAG000000…
ENO3	ENSBTAG00000005534	9987	1.448e-24	5.0571e-22	cellular process	ENSEMBL:ENSBTAG00000015388|ENSEMBL:ENSBTAG00000016596|ENSEMBL:ENSBTAG00000014731|ENSEMBL:ENSBTAG00000017321|ENSEMBL:ENSBTAG00000015820|ENSEMBL:ENSBTAG00000014971|ENSEMBL:ENSBTAG00000002745|ENSEMBL:ENSBTAG00000013084|ENSEMBL:ENSBTAG00000030302|ENSEMBL:ENSBTAG00000003830|ENSEMBL:ENSBTAG00000006305|ENSEMBL:ENSBTAG00000005211|ENSEMBL:ENSBTAG00000009811|ENSEMBL:ENSBTAG00000006665|ENSEMBL:ENSBTAG000000…
ENO3	ENSBTAG00000005534	44267	1.1707e-23	3.271e-21	cellular protein metabolic process	ENSEMBL:ENSBTAG00000015388|ENSEMBL:ENSBTAG00000016596|ENSEMBL:ENSBTAG00000001937|ENSEMBL:ENSBTAG00000017321|ENSEMBL:ENSBTAG00000015820|ENSEMBL:ENSBTAG00000003830|ENSEMBL:ENSBTAG00000000162|ENSEMBL:ENSBTAG00000005211|ENSEMBL:ENSBTAG00000009535|ENSEMBL:ENSBTAG00000005296|ENSEMBL:ENSBTAG00000013924|ENSEMBL:ENSBTAG00000012044|ENSEMBL:ENSBTAG00000015831|ENSEMBL:ENSBTAG00000002734|ENSEMBL:ENSBTAG000000…
ENO3	ENSBTAG00000005534	44260	2.2118e-23	5.1497e-21	cellular macromolecule metabolic process	ENSEMBL:ENSBTAG00000015388|ENSEMBL:ENSBTAG00000016596|ENSEMBL:ENSBTAG00000001937|ENSEMBL:ENSBTAG00000017321|ENSEMBL:ENSBTAG00000015820|ENSEMBL:ENSBTAG00000002745|ENSEMBL:ENSBTAG00000003830|ENSEMBL:ENSBTAG00000000162|ENSEMBL:ENSBTAG00000005211|ENSEMBL:ENSBTAG00000009811|ENSEMBL:ENSBTAG00000009535|ENSEMBL:ENSBTAG00000005296|ENSEMBL:ENSBTAG00000013924|ENSEMBL:ENSBTAG00000020900|ENSEMBL:ENSBTAG000000…
ENO3	ENSBTAG00000005534	34645	2.6336e-19	4.85e-17	cellular macromolecule biosynthetic process	ENSEMBL:ENSBTAG00000015388|ENSEMBL:ENSBTAG00000019701|ENSEMBL:ENSBTAG00000016278|ENSEMBL:ENSBTAG00000020776|ENSEMBL:ENSBTAG00000019147|ENSEMBL:ENSBTAG00000012752|ENSEMBL:ENSBTAG00000040308|ENSEMBL:ENSBTAG00000001174|ENSEMBL:ENSBTAG00000005211|ENSEMBL:ENSBTAG00000009535|ENSEMBL:ENSBTAG00000009972|ENSEMBL:ENSBTAG00000015989|ENSEMBL:ENSBTAG00000021188|ENSEMBL:ENSBTAG00000005296|ENSEMBL:ENSBTAG000000…
ENO3	ENSBTAG00000005534	8152	2.7774e-19	4.85e-17	metabolic process	ENSEMBL:ENSBTAG00000015388|ENSEMBL:ENSBTAG00000016596|ENSEMBL:ENSBTAG00000014731|ENSEMBL:ENSBTAG00000017321|ENSEMBL:ENSBTAG00000015820|ENSEMBL:ENSBTAG00000002745|ENSEMBL:ENSBTAG00000003830|ENSEMBL:ENSBTAG00000006305|ENSEMBL:ENSBTAG00000005211|ENSEMBL:ENSBTAG00000009811|ENSEMBL:ENSBTAG00000040333|ENSEMBL:ENSBTAG00000015156|ENSEMBL:ENSBTAG00000015831|ENSEMBL:ENSBTAG00000002734|ENSEMBL:ENSBTAG000000…
ENO3	ENSBTAG00000005534	9059	7.4271e-19	1.1528e-16	macromolecule biosynthetic process	ENSEMBL:ENSBTAG00000015388|ENSEMBL:ENSBTAG00000019701|ENSEMBL:ENSBTAG00000016278|ENSEMBL:ENSBTAG00000020776|ENSEMBL:ENSBTAG00000019147|ENSEMBL:ENSBTAG00000012752|ENSEMBL:ENSBTAG00000040308|ENSEMBL:ENSBTAG00000001174|ENSEMBL:ENSBTAG00000005211|ENSEMBL:ENSBTAG00000009535|ENSEMBL:ENSBTAG00000009972|ENSEMBL:ENSBTAG00000015989|ENSEMBL:ENSBTAG00000021188|ENSEMBL:ENSBTAG00000005296|ENSEMBL:ENSBTAG000000…
ENO3	ENSBTAG00000005534	19538	5.9959e-18	8.3763e-16	protein metabolic process	ENSEMBL:ENSBTAG00000015388|ENSEMBL:ENSBTAG00000016596|ENSEMBL:ENSBTAG00000001937|ENSEMBL:ENSBTAG00000017321|ENSEMBL:ENSBTAG00000015820|ENSEMBL:ENSBTAG00000003830|ENSEMBL:ENSBTAG00000000162|ENSEMBL:ENSBTAG00000005211|ENSEMBL:ENSBTAG00000009414|ENSEMBL:ENSBTAG00000009535|ENSEMBL:ENSBTAG00000005296|ENSEMBL:ENSBTAG00000013924|ENSEMBL:ENSBTAG00000012044|ENSEMBL:ENSBTAG00000015831|ENSEMBL:ENSBTAG000000…
ENO3	ENSBTAG00000005534	43170	8.0511e-18	9.8223e-16	macromolecule metabolic process	ENSEMBL:ENSBTAG00000015388|ENSEMBL:ENSBTAG00000016596|ENSEMBL:ENSBTAG00000001937|ENSEMBL:ENSBTAG00000017321|ENSEMBL:ENSBTAG00000015820|ENSEMBL:ENSBTAG00000002745|ENSEMBL:ENSBTAG00000003830|ENSEMBL:ENSBTAG00000000162|ENSEMBL:ENSBTAG00000005211|ENSEMBL:ENSBTAG00000009811|ENSEMBL:ENSBTAG00000009414|ENSEMBL:ENSBTAG00000009535|ENSEMBL:ENSBTAG00000005296|ENSEMBL:ENSBTAG00000013924|ENSEMBL:ENSBTAG000000…
ENO3	ENSBTAG00000005534	44238	8.4372e-18	9.8223e-16	primary metabolic process	ENSEMBL:ENSBTAG00000015388|ENSEMBL:ENSBTAG00000016596|ENSEMBL:ENSBTAG00000014731|ENSEMBL:ENSBTAG00000017321|ENSEMBL:ENSBTAG00000015820|ENSEMBL:ENSBTAG00000002745|ENSEMBL:ENSBTAG00000003830|ENSEMBL:ENSBTAG00000006305|ENSEMBL:ENSBTAG00000005211|ENSEMBL:ENSBTAG00000009811|ENSEMBL:ENSBTAG00000015831|ENSEMBL:ENSBTAG00000002734|ENSEMBL:ENSBTAG00000003948|ENSEMBL:ENSBTAG00000000797|ENSEMBL:ENSBTAG000000…
ENO3	ENSBTAG00000005534	44249	6.0577e-16	6.5097e-14	cellular biosynthetic process	ENSEMBL:ENSBTAG00000015388|ENSEMBL:ENSBTAG00000018257|ENSEMBL:ENSBTAG00000019463|ENSEMBL:ENSBTAG00000005211|ENSEMBL:ENSBTAG00000009535|ENSEMBL:ENSBTAG00000013921|ENSEMBL:ENSBTAG00000005296|ENSEMBL:ENSBTAG00000013924|ENSEMBL:ENSBTAG00000040333|ENSEMBL:ENSBTAG00000012044|ENSEMBL:ENSBTAG00000015831|ENSEMBL:ENSBTAG00000016887|ENSEMBL:ENSBTAG00000002734|ENSEMBL:ENSBTAG00000026327|ENSEMBL:ENSBTAG000000…
ENO3	ENSBTAG00000005534	9058	8.3434e-14	8.3255e-12	biosynthetic process	ENSEMBL:ENSBTAG00000015388|ENSEMBL:ENSBTAG00000018257|ENSEMBL:ENSBTAG00000019463|ENSEMBL:ENSBTAG00000005211|ENSEMBL:ENSBTAG00000009535|ENSEMBL:ENSBTAG00000013921|ENSEMBL:ENSBTAG00000005296|ENSEMBL:ENSBTAG00000013924|ENSEMBL:ENSBTAG00000040333|ENSEMBL:ENSBTAG00000012044|ENSEMBL:ENSBTAG00000015831|ENSEMBL:ENSBTAG00000016887|ENSEMBL:ENSBTAG00000002734|ENSEMBL:ENSBTAG00000026327|ENSEMBL:ENSBTAG000000…
ENO3	ENSBTAG00000005534	6091	3.0481e-10	2.8388e-08	generation of precursor metabolites and energy	ENSEMBL:ENSBTAG00000021227|ENSEMBL:ENSBTAG00000014731|ENSEMBL:ENSBTAG00000018278|ENSEMBL:ENSBTAG00000010232|ENSEMBL:ENSBTAG00000019782|ENSEMBL:ENSBTAG00000019025|ENSEMBL:ENSBTAG00000015041|ENSEMBL:ENSBTAG00000019163|ENSEMBL:ENSBTAG00000012072|ENSEMBL:ENSBTAG00000007812|ENSEMBL:ENSBTAG00000005534|ENSEMBL:ENSBTAG00000001032|ENSEMBL:ENSBTAG00000009479|ENSEMBL:ENSBTAG00000012634|ENSEMBL:ENSBTAG000000…
ENO3	ENSBTAG00000005534	22900	9.5946e-09	8.3773e-07	electron transport chain	ENSEMBL:ENSBTAG00000020405|ENSEMBL:ENSBTAG00000015156|ENSEMBL:ENSBTAG00000010232|ENSEMBL:ENSBTAG00000015972|ENSEMBL:ENSBTAG00000019025|ENSEMBL:ENSBTAG00000019096|ENSEMBL:ENSBTAG00000000913|ENSEMBL:ENSBTAG00000015041|ENSEMBL:ENSBTAG00000019163|ENSEMBL:ENSBTAG00000012072|ENSEMBL:ENSBTAG00000021759|ENSEMBL:ENSBTAG00000007812|ENSEMBL:ENSBTAG00000009479|ENSEMBL:ENSBTAG00000012634|ENSEMBL:ENSBTAG000000…
ENO3	ENSBTAG00000005534	6396	1.1752e-07	9.6571e-06	RNA processing	ENSEMBL:ENSBTAG00000016034|ENSEMBL:ENSBTAG00000012177|ENSEMBL:ENSBTAG00000001612|ENSEMBL:ENSBTAG00000001038|ENSEMBL:ENSBTAG00000037493|ENSEMBL:ENSBTAG00000009811|ENSEMBL:ENSBTAG00000006245|ENSEMBL:ENSBTAG00000005595|ENSEMBL:ENSBTAG00000006486|ENSEMBL:ENSBTAG00000006104|ENSEMBL:ENSBTAG00000009795|ENSEMBL:ENSBTAG00000007299|ENSEMBL:ENSBTAG00000011645|ENSEMBL:ENSBTAG00000011963|ENSEMBL:ENSBTAG000000…
ENO3	ENSBTAG00000005534	9057	1.3089e-07	1.0158e-05	macromolecule catabolic process	ENSEMBL:ENSBTAG00000002808|ENSEMBL:ENSBTAG00000021744|ENSEMBL:ENSBTAG00000018593|ENSEMBL:ENSBTAG00000001612|ENSEMBL:ENSBTAG00000001032|ENSEMBL:ENSBTAG00000003830|ENSEMBL:ENSBTAG00000006564|ENSEMBL:ENSBTAG00000001795|ENSEMBL:ENSBTAG00000009414|ENSEMBL:ENSBTAG00000021288|ENSEMBL:ENSBTAG00000009211|ENSEMBL:ENSBTAG00000021061|ENSEMBL:ENSBTAG00000014440|ENSEMBL:ENSBTAG00000015116|ENSEMBL:ENSBTAG000000…
ENO3	ENSBTAG00000005534	30163	3.3242e-07	2.4441e-05	protein catabolic process	ENSEMBL:ENSBTAG00000002808|ENSEMBL:ENSBTAG00000014440|ENSEMBL:ENSBTAG00000021744|ENSEMBL:ENSBTAG00000015116|ENSEMBL:ENSBTAG00000019136|ENSEMBL:ENSBTAG00000020641|ENSEMBL:ENSBTAG00000018593|ENSEMBL:ENSBTAG00000002457|ENSEMBL:ENSBTAG00000018040|ENSEMBL:ENSBTAG00000013390|ENSEMBL:ENSBTAG00000005127|ENSEMBL:ENSBTAG00000003830|ENSEMBL:ENSBTAG00000005426|ENSEMBL:ENSBTAG00000006564|ENSEMBL:ENSBTAG000000…
ENO3	ENSBTAG00000005534	15031	8.3074e-07	5.8027e-05	protein transport	ENSEMBL:ENSBTAG00000009084|ENSEMBL:ENSBTAG00000014353|ENSEMBL:ENSBTAG00000014971|ENSEMBL:ENSBTAG00000003914|ENSEMBL:ENSBTAG00000018496|ENSEMBL:ENSBTAG00000013084|ENSEMBL:ENSBTAG00000002243|ENSEMBL:ENSBTAG00000002000|ENSEMBL:ENSBTAG00000025001|ENSEMBL:ENSBTAG00000006665|ENSEMBL:ENSBTAG00000010157|ENSEMBL:ENSBTAG00000013589|ENSEMBL:ENSBTAG00000019906|ENSEMBL:ENSBTAG00000019515|ENSEMBL:ENSBTAG000000…
ENO3	ENSBTAG00000005534	45184	1.0212e-06	6.7934e-05	establishment of protein localization	ENSEMBL:ENSBTAG00000009084|ENSEMBL:ENSBTAG00000014353|ENSEMBL:ENSBTAG00000014971|ENSEMBL:ENSBTAG00000003914|ENSEMBL:ENSBTAG00000018496|ENSEMBL:ENSBTAG00000013084|ENSEMBL:ENSBTAG00000002243|ENSEMBL:ENSBTAG00000002000|ENSEMBL:ENSBTAG00000025001|ENSEMBL:ENSBTAG00000006665|ENSEMBL:ENSBTAG00000010157|ENSEMBL:ENSBTAG00000013589|ENSEMBL:ENSBTAG00000019906|ENSEMBL:ENSBTAG00000019515|ENSEMBL:ENSBTAG000000…
ENO3	ENSBTAG00000005534	6457	1.9318e-06	0.00012267	protein folding	ENSEMBL:ENSBTAG00000016596|ENSEMBL:ENSBTAG00000016265|ENSEMBL:ENSBTAG00000016822|ENSEMBL:ENSBTAG00000015820|ENSEMBL:ENSBTAG00000015004|ENSEMBL:ENSBTAG00000016264|ENSEMBL:ENSBTAG00000010181|ENSEMBL:ENSBTAG00000016680|ENSEMBL:ENSBTAG00000007605|ENSEMBL:ENSBTAG00000000778|ENSEMBL:ENSBTAG00000008935|ENSEMBL:ENSBTAG00000008812|ENSEMBL:ENSBTAG00000004590|ENSEMBL:ENSBTAG00000012756|ENSEMBL:ENSBTAG000000…
ENO3	ENSBTAG00000005534	51603	2.9882e-06	0.0001815	proteolysis involved in cellular protein catabolic process	ENSEMBL:ENSBTAG00000002808|ENSEMBL:ENSBTAG00000014440|ENSEMBL:ENSBTAG00000015116|ENSEMBL:ENSBTAG00000019136|ENSEMBL:ENSBTAG00000020641|ENSEMBL:ENSBTAG00000018593|ENSEMBL:ENSBTAG00000002457|ENSEMBL:ENSBTAG00000018040|ENSEMBL:ENSBTAG00000013390|ENSEMBL:ENSBTAG00000005127|ENSEMBL:ENSBTAG00000003830|ENSEMBL:ENSBTAG00000006564|ENSEMBL:ENSBTAG00000001795|ENSEMBL:ENSBTAG00000002377|ENSEMBL:ENSBTAG000000…
ENO3	ENSBTAG00000005534	44265	3.1273e-06	0.00018204	cellular macromolecule catabolic process	ENSEMBL:ENSBTAG00000002808|ENSEMBL:ENSBTAG00000014440|ENSEMBL:ENSBTAG00000015116|ENSEMBL:ENSBTAG00000019136|ENSEMBL:ENSBTAG00000020641|ENSEMBL:ENSBTAG00000018593|ENSEMBL:ENSBTAG00000001612|ENSEMBL:ENSBTAG00000002457|ENSEMBL:ENSBTAG00000018040|ENSEMBL:ENSBTAG00000013390|ENSEMBL:ENSBTAG00000005127|ENSEMBL:ENSBTAG00000003830|ENSEMBL:ENSBTAG00000006564|ENSEMBL:ENSBTAG00000001795|ENSEMBL:ENSBTAG000000…
ENO3	ENSBTAG00000005534	44257	3.3648e-06	0.00018803	cellular protein catabolic process	ENSEMBL:ENSBTAG00000002808|ENSEMBL:ENSBTAG00000014440|ENSEMBL:ENSBTAG00000015116|ENSEMBL:ENSBTAG00000019136|ENSEMBL:ENSBTAG00000020641|ENSEMBL:ENSBTAG00000018593|ENSEMBL:ENSBTAG00000002457|ENSEMBL:ENSBTAG00000018040|ENSEMBL:ENSBTAG00000013390|ENSEMBL:ENSBTAG00000005127|ENSEMBL:ENSBTAG00000003830|ENSEMBL:ENSBTAG00000006564|ENSEMBL:ENSBTAG00000001795|ENSEMBL:ENSBTAG00000002377|ENSEMBL:ENSBTAG000000…
ENO3	ENSBTAG00000005534	42273	3.744e-06	0.00020117	ribosomal large subunit biogenesis	ENSEMBL:ENSBTAG00000013461|ENSEMBL:ENSBTAG00000002038|ENSEMBL:ENSBTAG00000009811|ENSEMBL:ENSBTAG00000020905
ENO3	ENSBTAG00000005534	16070	4.5288e-06	0.00023433	RNA metabolic process	ENSEMBL:ENSBTAG00000020776|ENSEMBL:ENSBTAG00000016034|ENSEMBL:ENSBTAG00000012177|ENSEMBL:ENSBTAG00000001612|ENSEMBL:ENSBTAG00000001038|ENSEMBL:ENSBTAG00000037493|ENSEMBL:ENSBTAG00000009811|ENSEMBL:ENSBTAG00000006245|ENSEMBL:ENSBTAG00000005595|ENSEMBL:ENSBTAG00000006486|ENSEMBL:ENSBTAG00000006104|ENSEMBL:ENSBTAG00000009795|ENSEMBL:ENSBTAG00000007299|ENSEMBL:ENSBTAG00000011645|ENSEMBL:ENSBTAG000000…
ENO3	ENSBTAG00000005534	8380	7.7627e-06	0.0003873	RNA splicing	ENSEMBL:ENSBTAG00000012177|ENSEMBL:ENSBTAG00000017890|ENSEMBL:ENSBTAG00000001612|ENSEMBL:ENSBTAG00000001038|ENSEMBL:ENSBTAG00000037493|ENSEMBL:ENSBTAG00000006245|ENSEMBL:ENSBTAG00000008578|ENSEMBL:ENSBTAG00000006486|ENSEMBL:ENSBTAG00000006104|ENSEMBL:ENSBTAG00000008873|ENSEMBL:ENSBTAG00000004590|ENSEMBL:ENSBTAG00000009795|ENSEMBL:ENSBTAG00000011645|ENSEMBL:ENSBTAG00000007363|ENSEMBL:ENSBTAG000000…
ENO3	ENSBTAG00000005534	6413	9.387e-06	0.0004522	translational initiation	ENSEMBL:ENSBTAG00000014032|ENSEMBL:ENSBTAG00000011212|ENSEMBL:ENSBTAG00000014388|ENSEMBL:ENSBTAG00000008664|ENSEMBL:ENSBTAG00000002734|ENSEMBL:ENSBTAG00000001988
ENO3	ENSBTAG00000005534	8104	1.4815e-05	0.00068989	protein localization	ENSEMBL:ENSBTAG00000009084|ENSEMBL:ENSBTAG00000014353|ENSEMBL:ENSBTAG00000038842|ENSEMBL:ENSBTAG00000014971|ENSEMBL:ENSBTAG00000003914|ENSEMBL:ENSBTAG00000018496|ENSEMBL:ENSBTAG00000013084|ENSEMBL:ENSBTAG00000002243|ENSEMBL:ENSBTAG00000002000|ENSEMBL:ENSBTAG00000025001|ENSEMBL:ENSBTAG00000006665|ENSEMBL:ENSBTAG00000010157|ENSEMBL:ENSBTAG00000013589|ENSEMBL:ENSBTAG00000019906|ENSEMBL:ENSBTAG000000…
ENO3	ENSBTAG00000005534	30162	2.1019e-05	0.0009472	regulation of proteolysis	ENSEMBL:ENSBTAG00000004874|ENSEMBL:ENSBTAG00000010481|ENSEMBL:ENSBTAG00000003644|ENSEMBL:ENSBTAG00000003264|ENSEMBL:ENSBTAG00000010681|ENSEMBL:ENSBTAG00000019136|ENSEMBL:ENSBTAG00000000778
ENO3	ENSBTAG00000005534	22613	6.2585e-05	0.0027322	ribonucleoprotein complex biogenesis	ENSEMBL:ENSBTAG00000016224|ENSEMBL:ENSBTAG00000013461|ENSEMBL:ENSBTAG00000020905|ENSEMBL:ENSBTAG00000001988|ENSEMBL:ENSBTAG00000002038|ENSEMBL:ENSBTAG00000009811|ENSEMBL:ENSBTAG00000006104|ENSEMBL:ENSBTAG00000016526|ENSEMBL:ENSBTAG00000006374|ENSEMBL:ENSBTAG00000011963|ENSEMBL:ENSBTAG00000014607|ENSEMBL:ENSBTAG00000011559|ENSEMBL:ENSBTAG00000019718
ENO3	ENSBTAG00000005534	9056	7.7622e-05	0.003286	catabolic process	ENSEMBL:ENSBTAG00000009084|ENSEMBL:ENSBTAG00000002808|ENSEMBL:ENSBTAG00000021744|ENSEMBL:ENSBTAG00000014731|ENSEMBL:ENSBTAG00000021202|ENSEMBL:ENSBTAG00000019782|ENSEMBL:ENSBTAG00000018593|ENSEMBL:ENSBTAG00000001612|ENSEMBL:ENSBTAG00000016296|ENSEMBL:ENSBTAG00000005534|ENSEMBL:ENSBTAG00000001032|ENSEMBL:ENSBTAG00000003830|ENSEMBL:ENSBTAG00000006564|ENSEMBL:ENSBTAG00000001795|ENSEMBL:ENSBTAG000000…
ENO3	ENSBTAG00000005534	44275	8.8807e-05	0.0036489	cellular carbohydrate catabolic process	ENSEMBL:ENSBTAG00000005534|ENSEMBL:ENSBTAG00000001032|ENSEMBL:ENSBTAG00000014731|ENSEMBL:ENSBTAG00000008895|ENSEMBL:ENSBTAG00000019782|ENSEMBL:ENSBTAG00000012511|ENSEMBL:ENSBTAG00000014547|ENSEMBL:ENSBTAG00000013337|ENSEMBL:ENSBTAG00000006396|ENSEMBL:ENSBTAG00000016296
ENO3	ENSBTAG00000005534	31396	9.8168e-05	0.0039183	regulation of protein ubiquitination	ENSEMBL:ENSBTAG00000026320|ENSEMBL:ENSBTAG00000007766|ENSEMBL:ENSBTAG00000010481|ENSEMBL:ENSBTAG00000003644|ENSEMBL:ENSBTAG00000019136|ENSEMBL:ENSBTAG00000009211|ENSEMBL:ENSBTAG00000016988
ENO3	ENSBTAG00000005534	33036	0.00015996	0.0062074	macromolecule localization	ENSEMBL:ENSBTAG00000009084|ENSEMBL:ENSBTAG00000014353|ENSEMBL:ENSBTAG00000038842|ENSEMBL:ENSBTAG00000014971|ENSEMBL:ENSBTAG00000014653|ENSEMBL:ENSBTAG00000003914|ENSEMBL:ENSBTAG00000018496|ENSEMBL:ENSBTAG00000013084|ENSEMBL:ENSBTAG00000002243|ENSEMBL:ENSBTAG00000002000|ENSEMBL:ENSBTAG00000025001|ENSEMBL:ENSBTAG00000006665|ENSEMBL:ENSBTAG00000010157|ENSEMBL:ENSBTAG00000013589|ENSEMBL:ENSBTAG000000…
ENO3	ENSBTAG00000005534	42254	0.00017029	0.0064295	ribosome biogenesis	ENSEMBL:ENSBTAG00000016224|ENSEMBL:ENSBTAG00000013461|ENSEMBL:ENSBTAG00000002038|ENSEMBL:ENSBTAG00000009811|ENSEMBL:ENSBTAG00000006104|ENSEMBL:ENSBTAG00000020905|ENSEMBL:ENSBTAG00000006374|ENSEMBL:ENSBTAG00000011963|ENSEMBL:ENSBTAG00000014607|ENSEMBL:ENSBTAG00000011559|ENSEMBL:ENSBTAG00000019718
ENO3	ENSBTAG00000005534	34660	0.00018361	0.00675	ncRNA metabolic process	ENSEMBL:ENSBTAG00000016224|ENSEMBL:ENSBTAG00000017779|ENSEMBL:ENSBTAG00000015136|ENSEMBL:ENSBTAG00000020905|ENSEMBL:ENSBTAG00000031327|ENSEMBL:ENSBTAG00000002038|ENSEMBL:ENSBTAG00000009811|ENSEMBL:ENSBTAG00000005595|ENSEMBL:ENSBTAG00000006486|ENSEMBL:ENSBTAG00000026248|ENSEMBL:ENSBTAG00000006374|ENSEMBL:ENSBTAG00000011963|ENSEMBL:ENSBTAG00000014607|ENSEMBL:ENSBTAG00000018847|ENSEMBL:ENSBTAG000000…
ENO3	ENSBTAG00000005534	34470	0.00020592	0.0073761	ncRNA processing	ENSEMBL:ENSBTAG00000016224|ENSEMBL:ENSBTAG00000017779|ENSEMBL:ENSBTAG00000020905|ENSEMBL:ENSBTAG00000031327|ENSEMBL:ENSBTAG00000002038|ENSEMBL:ENSBTAG00000009811|ENSEMBL:ENSBTAG00000005595|ENSEMBL:ENSBTAG00000006486|ENSEMBL:ENSBTAG00000026248|ENSEMBL:ENSBTAG00000006374|ENSEMBL:ENSBTAG00000011963|ENSEMBL:ENSBTAG00000014607|ENSEMBL:ENSBTAG00000019718
ENO3	ENSBTAG00000005534	45861	0.00022738	0.007563	negative regulation of proteolysis	ENSEMBL:ENSBTAG00000010481|ENSEMBL:ENSBTAG00000003264|ENSEMBL:ENSBTAG00000010681|ENSEMBL:ENSBTAG00000000778
ENO3	ENSBTAG00000005534	32434	0.00022738	0.007563	regulation of proteasomal ubiquitin	dependent protein catabolic process	ENSEMBL:ENSBTAG00000010481|ENSEMBL:ENSBTAG00000003644|ENSEMBL:ENSBTAG00000019136|ENSEMBL:ENSBTAG00000000778
ENO3	ENSBTAG00000005534	61136	0.00022738	0.007563	regulation of proteasomal protein catabolic process	ENSEMBL:ENSBTAG00000010481|ENSEMBL:ENSBTAG00000003644|ENSEMBL:ENSBTAG00000019136|ENSEMBL:ENSBTAG00000000778
ENO3	ENSBTAG00000005534	6139	0.00026652	0.0085558	nucleobase, nucleoside, nucleotide and nucleic acid metabolic process	ENSEMBL:ENSBTAG00000020776|ENSEMBL:ENSBTAG00000016034|ENSEMBL:ENSBTAG00000021227|ENSEMBL:ENSBTAG00000015743|ENSEMBL:ENSBTAG00000012037|ENSEMBL:ENSBTAG00000019782|ENSEMBL:ENSBTAG00000002745|ENSEMBL:ENSBTAG00000001612|ENSEMBL:ENSBTAG00000037493|ENSEMBL:ENSBTAG00000006305|ENSEMBL:ENSBTAG00000009811|ENSEMBL:ENSBTAG00000006101|ENSEMBL:ENSBTAG00000006104|ENSEMBL:ENSBTAG00000017605|ENSEMBL:ENSBTAG000000…
ENO3	ENSBTAG00000005534	6886	0.00026947	0.0085558	intracellular protein transport	ENSEMBL:ENSBTAG00000014353|ENSEMBL:ENSBTAG00000020547|ENSEMBL:ENSBTAG00000020106|ENSEMBL:ENSBTAG00000001948|ENSEMBL:ENSBTAG00000011694|ENSEMBL:ENSBTAG00000014971|ENSEMBL:ENSBTAG00000010584|ENSEMBL:ENSBTAG00000018496|ENSEMBL:ENSBTAG00000002457|ENSEMBL:ENSBTAG00000020905|ENSEMBL:ENSBTAG00000013084|ENSEMBL:ENSBTAG00000010181|ENSEMBL:ENSBTAG00000002000|ENSEMBL:ENSBTAG00000002352|ENSEMBL:ENSBTAG000000…
ENO3	ENSBTAG00000005534	6397	0.00030919	0.0094431	mRNA processing	ENSEMBL:ENSBTAG00000012177|ENSEMBL:ENSBTAG00000017890|ENSEMBL:ENSBTAG00000001612|ENSEMBL:ENSBTAG00000001038|ENSEMBL:ENSBTAG00000037493|ENSEMBL:ENSBTAG00000006245|ENSEMBL:ENSBTAG00000008578|ENSEMBL:ENSBTAG00000006104|ENSEMBL:ENSBTAG00000008873|ENSEMBL:ENSBTAG00000004590|ENSEMBL:ENSBTAG00000009795|ENSEMBL:ENSBTAG00000007299|ENSEMBL:ENSBTAG00000011645|ENSEMBL:ENSBTAG00000007363|ENSEMBL:ENSBTAG000000…
ENO3	ENSBTAG00000005534	51246	0.00031094	0.0094431	regulation of protein metabolic process	ENSEMBL:ENSBTAG00000014353|ENSEMBL:ENSBTAG00000015882|ENSEMBL:ENSBTAG00000010481|ENSEMBL:ENSBTAG00000010681|ENSEMBL:ENSBTAG00000019136|ENSEMBL:ENSBTAG00000011212|ENSEMBL:ENSBTAG00000025617|ENSEMBL:ENSBTAG00000016165|ENSEMBL:ENSBTAG00000000778|ENSEMBL:ENSBTAG00000026320|ENSEMBL:ENSBTAG00000004874|ENSEMBL:ENSBTAG00000007766|ENSEMBL:ENSBTAG00000002098|ENSEMBL:ENSBTAG00000003644|ENSEMBL:ENSBTAG000000…
ENO3	ENSBTAG00000005534	42274	0.00033056	0.0098253	ribosomal small subunit biogenesis	ENSEMBL:ENSBTAG00000016224|ENSEMBL:ENSBTAG00000011963|ENSEMBL:ENSBTAG00000019718
ENO3	ENSBTAG00000005534	16052	0.00044758	0.013026	carbohydrate catabolic process	ENSEMBL:ENSBTAG00000005534|ENSEMBL:ENSBTAG00000001032|ENSEMBL:ENSBTAG00000014731|ENSEMBL:ENSBTAG00000008895|ENSEMBL:ENSBTAG00000019782|ENSEMBL:ENSBTAG00000012511|ENSEMBL:ENSBTAG00000014547|ENSEMBL:ENSBTAG00000013337|ENSEMBL:ENSBTAG00000006396|ENSEMBL:ENSBTAG00000016296
ENO3	ENSBTAG00000005534	16071	0.00050304	0.014342	mRNA metabolic process	ENSEMBL:ENSBTAG00000012177|ENSEMBL:ENSBTAG00000017890|ENSEMBL:ENSBTAG00000001612|ENSEMBL:ENSBTAG00000001038|ENSEMBL:ENSBTAG00000037493|ENSEMBL:ENSBTAG00000006245|ENSEMBL:ENSBTAG00000008578|ENSEMBL:ENSBTAG00000006104|ENSEMBL:ENSBTAG00000008873|ENSEMBL:ENSBTAG00000004590|ENSEMBL:ENSBTAG00000009795|ENSEMBL:ENSBTAG00000007299|ENSEMBL:ENSBTAG00000011645|ENSEMBL:ENSBTAG00000007363|ENSEMBL:ENSBTAG000000…
ENO3	ENSBTAG00000005534	46164	0.00060683	0.016955	alcohol catabolic process	ENSEMBL:ENSBTAG00000005534|ENSEMBL:ENSBTAG00000014731|ENSEMBL:ENSBTAG00000008895|ENSEMBL:ENSBTAG00000019782|ENSEMBL:ENSBTAG00000012511|ENSEMBL:ENSBTAG00000014547|ENSEMBL:ENSBTAG00000013337|ENSEMBL:ENSBTAG00000006396|ENSEMBL:ENSBTAG00000016296
ENO3	ENSBTAG00000005534	6364	0.00068743	0.018468	rRNA processing	ENSEMBL:ENSBTAG00000016224|ENSEMBL:ENSBTAG00000002038|ENSEMBL:ENSBTAG00000009811|ENSEMBL:ENSBTAG00000020905|ENSEMBL:ENSBTAG00000006374|ENSEMBL:ENSBTAG00000011963|ENSEMBL:ENSBTAG00000014607|ENSEMBL:ENSBTAG00000019718
ENO3	ENSBTAG00000005534	16072	0.00068743	0.018468	rRNA metabolic process	ENSEMBL:ENSBTAG00000016224|ENSEMBL:ENSBTAG00000002038|ENSEMBL:ENSBTAG00000009811|ENSEMBL:ENSBTAG00000020905|ENSEMBL:ENSBTAG00000006374|ENSEMBL:ENSBTAG00000011963|ENSEMBL:ENSBTAG00000014607|ENSEMBL:ENSBTAG00000019718
ENO3	ENSBTAG00000005534	6810	0.0007779	0.020504	transport	ENSEMBL:ENSBTAG00000021227|ENSEMBL:ENSBTAG00000014971|ENSEMBL:ENSBTAG00000014653|ENSEMBL:ENSBTAG00000019463|ENSEMBL:ENSBTAG00000003914|ENSEMBL:ENSBTAG00000018496|ENSEMBL:ENSBTAG00000013084|ENSEMBL:ENSBTAG00000003635|ENSEMBL:ENSBTAG00000012072|ENSEMBL:ENSBTAG00000006665|ENSEMBL:ENSBTAG00000005333|ENSEMBL:ENSBTAG00000012634|ENSEMBL:ENSBTAG00000019906|ENSEMBL:ENSBTAG00000040575|ENSEMBL:ENSBTAG000000…
ENO3	ENSBTAG00000005534	46365	0.00080071	0.020715	monosaccharide catabolic process	ENSEMBL:ENSBTAG00000005534|ENSEMBL:ENSBTAG00000014731|ENSEMBL:ENSBTAG00000008895|ENSEMBL:ENSBTAG00000019782|ENSEMBL:ENSBTAG00000012511|ENSEMBL:ENSBTAG00000014547|ENSEMBL:ENSBTAG00000013337|ENSEMBL:ENSBTAG00000006396
ENO3	ENSBTAG00000005534	90304	0.00087098	0.022021	nucleic acid metabolic process	ENSEMBL:ENSBTAG00000020776|ENSEMBL:ENSBTAG00000016034|ENSEMBL:ENSBTAG00000012177|ENSEMBL:ENSBTAG00000002745|ENSEMBL:ENSBTAG00000001612|ENSEMBL:ENSBTAG00000001038|ENSEMBL:ENSBTAG00000037493|ENSEMBL:ENSBTAG00000009811|ENSEMBL:ENSBTAG00000006245|ENSEMBL:ENSBTAG00000005595|ENSEMBL:ENSBTAG00000006101|ENSEMBL:ENSBTAG00000006486|ENSEMBL:ENSBTAG00000006104|ENSEMBL:ENSBTAG00000009795|ENSEMBL:ENSBTAG000000…
ENO3	ENSBTAG00000005534	43632	0.00089848	0.022021	modification	dependent macromolecule catabolic process	ENSEMBL:ENSBTAG00000002808|ENSEMBL:ENSBTAG00000014440|ENSEMBL:ENSBTAG00000015116|ENSEMBL:ENSBTAG00000019136|ENSEMBL:ENSBTAG00000020641|ENSEMBL:ENSBTAG00000002457|ENSEMBL:ENSBTAG00000005127|ENSEMBL:ENSBTAG00000006564|ENSEMBL:ENSBTAG00000001795|ENSEMBL:ENSBTAG00000009211|ENSEMBL:ENSBTAG00000009683|ENSEMBL:ENSBTAG00000012726|ENSEMBL:ENSBTAG00000021061
ENO3	ENSBTAG00000005534	19941	0.00089848	0.022021	modification	dependent protein catabolic process	ENSEMBL:ENSBTAG00000002808|ENSEMBL:ENSBTAG00000014440|ENSEMBL:ENSBTAG00000015116|ENSEMBL:ENSBTAG00000019136|ENSEMBL:ENSBTAG00000020641|ENSEMBL:ENSBTAG00000002457|ENSEMBL:ENSBTAG00000005127|ENSEMBL:ENSBTAG00000006564|ENSEMBL:ENSBTAG00000001795|ENSEMBL:ENSBTAG00000009211|ENSEMBL:ENSBTAG00000009683|ENSEMBL:ENSBTAG00000012726|ENSEMBL:ENSBTAG00000021061
ENO3	ENSBTAG00000005534	51234	0.0009979	0.024036	establishment of localization	ENSEMBL:ENSBTAG00000021227|ENSEMBL:ENSBTAG00000014971|ENSEMBL:ENSBTAG00000014653|ENSEMBL:ENSBTAG00000019463|ENSEMBL:ENSBTAG00000003914|ENSEMBL:ENSBTAG00000018496|ENSEMBL:ENSBTAG00000013084|ENSEMBL:ENSBTAG00000003635|ENSEMBL:ENSBTAG00000012072|ENSEMBL:ENSBTAG00000006665|ENSEMBL:ENSBTAG00000005333|ENSEMBL:ENSBTAG00000012634|ENSEMBL:ENSBTAG00000019906|ENSEMBL:ENSBTAG00000040575|ENSEMBL:ENSBTAG000000…
ENO3	ENSBTAG00000005534	32268	0.0011036	0.02613	regulation of cellular protein metabolic process	ENSEMBL:ENSBTAG00000014353|ENSEMBL:ENSBTAG00000010481|ENSEMBL:ENSBTAG00000010681|ENSEMBL:ENSBTAG00000019136|ENSEMBL:ENSBTAG00000011212|ENSEMBL:ENSBTAG00000025617|ENSEMBL:ENSBTAG00000016165|ENSEMBL:ENSBTAG00000000778|ENSEMBL:ENSBTAG00000026320|ENSEMBL:ENSBTAG00000004874|ENSEMBL:ENSBTAG00000007766|ENSEMBL:ENSBTAG00000003644|ENSEMBL:ENSBTAG00000003264|ENSEMBL:ENSBTAG00000008873|ENSEMBL:ENSBTAG000000…
ENO3	ENSBTAG00000005534	6119	0.0011616	0.027047	oxidative phosphorylation	ENSEMBL:ENSBTAG00000021227|ENSEMBL:ENSBTAG00000018278|ENSEMBL:ENSBTAG00000000550|ENSEMBL:ENSBTAG00000014238|ENSEMBL:ENSBTAG00000007572|ENSEMBL:ENSBTAG00000019096|ENSEMBL:ENSBTAG00000000913|ENSEMBL:ENSBTAG00000008692|ENSEMBL:ENSBTAG00000000091
ENO3	ENSBTAG00000005534	46907	0.0011915	0.027288	intracellular transport	ENSEMBL:ENSBTAG00000014353|ENSEMBL:ENSBTAG00000020547|ENSEMBL:ENSBTAG00000020106|ENSEMBL:ENSBTAG00000001948|ENSEMBL:ENSBTAG00000011694|ENSEMBL:ENSBTAG00000014971|ENSEMBL:ENSBTAG00000010584|ENSEMBL:ENSBTAG00000000810|ENSEMBL:ENSBTAG00000018496|ENSEMBL:ENSBTAG00000002457|ENSEMBL:ENSBTAG00000020905|ENSEMBL:ENSBTAG00000013084|ENSEMBL:ENSBTAG00000010181|ENSEMBL:ENSBTAG00000002000|ENSEMBL:ENSBTAG000000…
ENO3	ENSBTAG00000005534	70727	0.0014763	0.032737	cellular macromolecule localization	ENSEMBL:ENSBTAG00000014353|ENSEMBL:ENSBTAG00000020547|ENSEMBL:ENSBTAG00000020106|ENSEMBL:ENSBTAG00000001948|ENSEMBL:ENSBTAG00000011694|ENSEMBL:ENSBTAG00000014971|ENSEMBL:ENSBTAG00000010584|ENSEMBL:ENSBTAG00000018496|ENSEMBL:ENSBTAG00000002457|ENSEMBL:ENSBTAG00000020905|ENSEMBL:ENSBTAG00000013084|ENSEMBL:ENSBTAG00000010181|ENSEMBL:ENSBTAG00000002000|ENSEMBL:ENSBTAG00000002352|ENSEMBL:ENSBTAG000000…
ENO3	ENSBTAG00000005534	34613	0.0014763	0.032737	cellular protein localization	ENSEMBL:ENSBTAG00000014353|ENSEMBL:ENSBTAG00000020547|ENSEMBL:ENSBTAG00000020106|ENSEMBL:ENSBTAG00000001948|ENSEMBL:ENSBTAG00000011694|ENSEMBL:ENSBTAG00000014971|ENSEMBL:ENSBTAG00000010584|ENSEMBL:ENSBTAG00000018496|ENSEMBL:ENSBTAG00000002457|ENSEMBL:ENSBTAG00000020905|ENSEMBL:ENSBTAG00000013084|ENSEMBL:ENSBTAG00000010181|ENSEMBL:ENSBTAG00000002000|ENSEMBL:ENSBTAG00000002352|ENSEMBL:ENSBTAG000000…
ENO3	ENSBTAG00000005534	6122	0.0015463	0.033753	mitochondrial electron transport, ubiquinol to cytochrome c	ENSEMBL:ENSBTAG00000019096|ENSEMBL:ENSBTAG00000000913|ENSEMBL:ENSBTAG00000008692
ENO3	ENSBTAG00000005534	6006	0.0017713	0.038069	glucose metabolic process	ENSEMBL:ENSBTAG00000005534|ENSEMBL:ENSBTAG00000001032|ENSEMBL:ENSBTAG00000014731|ENSEMBL:ENSBTAG00000019554|ENSEMBL:ENSBTAG00000008895|ENSEMBL:ENSBTAG00000012146|ENSEMBL:ENSBTAG00000019782|ENSEMBL:ENSBTAG00000012511|ENSEMBL:ENSBTAG00000014547|ENSEMBL:ENSBTAG00000006396|ENSEMBL:ENSBTAG00000016296
ENO3	ENSBTAG00000005534	42775	0.001947	0.041211	mitochondrial ATP synthesis coupled electron transport	ENSEMBL:ENSBTAG00000019096|ENSEMBL:ENSBTAG00000000913|ENSEMBL:ENSBTAG00000008692|ENSEMBL:ENSBTAG00000000091
ENO3	ENSBTAG00000005534	44248	0.002072	0.042784	cellular catabolic process	ENSEMBL:ENSBTAG00000009084|ENSEMBL:ENSBTAG00000002808|ENSEMBL:ENSBTAG00000021202|ENSEMBL:ENSBTAG00000018593|ENSEMBL:ENSBTAG00000001612|ENSEMBL:ENSBTAG00000003830|ENSEMBL:ENSBTAG00000006564|ENSEMBL:ENSBTAG00000001795|ENSEMBL:ENSBTAG00000021288|ENSEMBL:ENSBTAG00000009211|ENSEMBL:ENSBTAG00000021061|ENSEMBL:ENSBTAG00000014440|ENSEMBL:ENSBTAG00000015116|ENSEMBL:ENSBTAG00000019136|ENSEMBL:ENSBTAG000000…
ENO3	ENSBTAG00000005534	51649	0.0020826	0.042784	establishment of localization in cell	ENSEMBL:ENSBTAG00000014353|ENSEMBL:ENSBTAG00000014971|ENSEMBL:ENSBTAG00000018496|ENSEMBL:ENSBTAG00000013084|ENSEMBL:ENSBTAG00000002000|ENSEMBL:ENSBTAG00000025001|ENSEMBL:ENSBTAG00000006665|ENSEMBL:ENSBTAG00000010157|ENSEMBL:ENSBTAG00000020547|ENSEMBL:ENSBTAG00000020106|ENSEMBL:ENSBTAG00000001948|ENSEMBL:ENSBTAG00000011694|ENSEMBL:ENSBTAG00000020047|ENSEMBL:ENSBTAG00000021378|ENSEMBL:ENSBTAG000000…
ENO3	ENSBTAG00000005534	6511	0.0021983	0.044507	ubiquitin	dependent protein catabolic process	ENSEMBL:ENSBTAG00000005127|ENSEMBL:ENSBTAG00000002808|ENSEMBL:ENSBTAG00000014440|ENSEMBL:ENSBTAG00000006564|ENSEMBL:ENSBTAG00000015116|ENSEMBL:ENSBTAG00000019136|ENSEMBL:ENSBTAG00000020641|ENSEMBL:ENSBTAG00000009211|ENSEMBL:ENSBTAG00000002457|ENSEMBL:ENSBTAG00000009683|ENSEMBL:ENSBTAG00000012726|ENSEMBL:ENSBTAG00000021061
ENO3	ENSBTAG00000005534	7005	0.0023048	0.045998	mitochondrion organization	ENSEMBL:ENSBTAG00000002000|ENSEMBL:ENSBTAG00000032777|ENSEMBL:ENSBTAG00000003303|ENSEMBL:ENSBTAG00000001795|ENSEMBL:ENSBTAG00000010232|ENSEMBL:ENSBTAG00000010157|ENSEMBL:ENSBTAG00000010181|ENSEMBL:ENSBTAG00000012072|ENSEMBL:ENSBTAG00000003813
ENO3	ENSBTAG00000005534	5996	0.0025547	0.050267	monosaccharide metabolic process	ENSEMBL:ENSBTAG00000014731|ENSEMBL:ENSBTAG00000019554|ENSEMBL:ENSBTAG00000012146|ENSEMBL:ENSBTAG00000019782|ENSEMBL:ENSBTAG00000016296|ENSEMBL:ENSBTAG00000001022|ENSEMBL:ENSBTAG00000005534|ENSEMBL:ENSBTAG00000001032|ENSEMBL:ENSBTAG00000008895|ENSEMBL:ENSBTAG00000012511|ENSEMBL:ENSBTAG00000014547|ENSEMBL:ENSBTAG00000013337|ENSEMBL:ENSBTAG00000006396
ENO3	ENSBTAG00000005534	6094	0.0026317	0.051063	gluconeogenesis	ENSEMBL:ENSBTAG00000019554|ENSEMBL:ENSBTAG00000019782|ENSEMBL:ENSBTAG00000006396|ENSEMBL:ENSBTAG00000016296
ENO3	ENSBTAG00000005534	51179	0.0028322	0.054199	localization	ENSEMBL:ENSBTAG00000021227|ENSEMBL:ENSBTAG00000014971|ENSEMBL:ENSBTAG00000014653|ENSEMBL:ENSBTAG00000019463|ENSEMBL:ENSBTAG00000003914|ENSEMBL:ENSBTAG00000018496|ENSEMBL:ENSBTAG00000013084|ENSEMBL:ENSBTAG00000003635|ENSEMBL:ENSBTAG00000012072|ENSEMBL:ENSBTAG00000006665|ENSEMBL:ENSBTAG00000005333|ENSEMBL:ENSBTAG00000012634|ENSEMBL:ENSBTAG00000019906|ENSEMBL:ENSBTAG00000040575|ENSEMBL:ENSBTAG000000…
ENO3	ENSBTAG00000005534	6007	0.0028836	0.054438	glucose catabolic process	ENSEMBL:ENSBTAG00000005534|ENSEMBL:ENSBTAG00000014731|ENSEMBL:ENSBTAG00000008895|ENSEMBL:ENSBTAG00000019782|ENSEMBL:ENSBTAG00000012511|ENSEMBL:ENSBTAG00000014547|ENSEMBL:ENSBTAG00000006396
ENO3	ENSBTAG00000005534	34641	0.0029462	0.054877	cellular nitrogen compound metabolic process	ENSEMBL:ENSBTAG00000020776|ENSEMBL:ENSBTAG00000016034|ENSEMBL:ENSBTAG00000021227|ENSEMBL:ENSBTAG00000015743|ENSEMBL:ENSBTAG00000018257|ENSEMBL:ENSBTAG00000012037|ENSEMBL:ENSBTAG00000019782|ENSEMBL:ENSBTAG00000019463|ENSEMBL:ENSBTAG00000002745|ENSEMBL:ENSBTAG00000001612|ENSEMBL:ENSBTAG00000037493|ENSEMBL:ENSBTAG00000006305|ENSEMBL:ENSBTAG00000009811|ENSEMBL:ENSBTAG00000006101|ENSEMBL:ENSBTAG000000…
ENO3	ENSBTAG00000005534	19320	0.0032881	0.060441	hexose catabolic process	ENSEMBL:ENSBTAG00000005534|ENSEMBL:ENSBTAG00000014731|ENSEMBL:ENSBTAG00000008895|ENSEMBL:ENSBTAG00000019782|ENSEMBL:ENSBTAG00000012511|ENSEMBL:ENSBTAG00000014547|ENSEMBL:ENSBTAG00000006396
ENO3	ENSBTAG00000005534	31324	0.0033466	0.060717	negative regulation of cellular metabolic process	ENSEMBL:ENSBTAG00000014353|ENSEMBL:ENSBTAG00000012242|ENSEMBL:ENSBTAG00000010481|ENSEMBL:ENSBTAG00000010681|ENSEMBL:ENSBTAG00000040308|ENSEMBL:ENSBTAG00000005912|ENSEMBL:ENSBTAG00000017360|ENSEMBL:ENSBTAG00000000778|ENSEMBL:ENSBTAG00000026320|ENSEMBL:ENSBTAG00000007812|ENSEMBL:ENSBTAG00000007766|ENSEMBL:ENSBTAG00000003264|ENSEMBL:ENSBTAG00000005620|ENSEMBL:ENSBTAG00000007498|ENSEMBL:ENSBTAG000000…
ENO3	ENSBTAG00000005534	31398	0.0034651	0.061275	positive regulation of protein ubiquitination	ENSEMBL:ENSBTAG00000003644|ENSEMBL:ENSBTAG00000019136|ENSEMBL:ENSBTAG00000009211|ENSEMBL:ENSBTAG00000016988
ENO3	ENSBTAG00000005534	42773	0.0034651	0.061275	ATP synthesis coupled electron transport	ENSEMBL:ENSBTAG00000019096|ENSEMBL:ENSBTAG00000000913|ENSEMBL:ENSBTAG00000008692|ENSEMBL:ENSBTAG00000000091
ENO3	ENSBTAG00000005534	31397	0.0040518	0.070755	negative regulation of protein ubiquitination	ENSEMBL:ENSBTAG00000026320|ENSEMBL:ENSBTAG00000007766|ENSEMBL:ENSBTAG00000010481
ENO3	ENSBTAG00000005534	42176	0.0041784	0.072064	regulation of protein catabolic process	ENSEMBL:ENSBTAG00000010481|ENSEMBL:ENSBTAG00000003644|ENSEMBL:ENSBTAG00000019136|ENSEMBL:ENSBTAG00000021461|ENSEMBL:ENSBTAG00000000778
ENO3	ENSBTAG00000005534	19319	0.0044612	0.074899	hexose biosynthetic process	ENSEMBL:ENSBTAG00000019554|ENSEMBL:ENSBTAG00000019782|ENSEMBL:ENSBTAG00000006396|ENSEMBL:ENSBTAG00000016296
ENO3	ENSBTAG00000005534	6090	0.0044612	0.074899	pyruvate metabolic process	ENSEMBL:ENSBTAG00000019554|ENSEMBL:ENSBTAG00000019782|ENSEMBL:ENSBTAG00000006396|ENSEMBL:ENSBTAG00000016296
ENO3	ENSBTAG00000005534	6096	0.0045036	0.074899	glycolysis	ENSEMBL:ENSBTAG00000005534|ENSEMBL:ENSBTAG00000014731|ENSEMBL:ENSBTAG00000008895|ENSEMBL:ENSBTAG00000019782|ENSEMBL:ENSBTAG00000014547|ENSEMBL:ENSBTAG00000006396
ENO3	ENSBTAG00000005534	6417	0.0053526	0.087971	regulation of translation	ENSEMBL:ENSBTAG00000014353|ENSEMBL:ENSBTAG00000011212|ENSEMBL:ENSBTAG00000008873|ENSEMBL:ENSBTAG00000015989|ENSEMBL:ENSBTAG00000009595|ENSEMBL:ENSBTAG00000025617|ENSEMBL:ENSBTAG00000016165
ENO3	ENSBTAG00000005534	10605	0.0054643	0.088763	negative regulation of macromolecule metabolic process	ENSEMBL:ENSBTAG00000014353|ENSEMBL:ENSBTAG00000012242|ENSEMBL:ENSBTAG00000010481|ENSEMBL:ENSBTAG00000010681|ENSEMBL:ENSBTAG00000040308|ENSEMBL:ENSBTAG00000005912|ENSEMBL:ENSBTAG00000017360|ENSEMBL:ENSBTAG00000000778|ENSEMBL:ENSBTAG00000026320|ENSEMBL:ENSBTAG00000007812|ENSEMBL:ENSBTAG00000007766|ENSEMBL:ENSBTAG00000003264|ENSEMBL:ENSBTAG00000005620|ENSEMBL:ENSBTAG00000008873|ENSEMBL:ENSBTAG000000…
ENO3	ENSBTAG00000005534	42396	0.0056642	0.08992	phosphagen biosynthetic process	ENSEMBL:ENSBTAG00000004112|ENSEMBL:ENSBTAG00000013921
ENO3	ENSBTAG00000005534	32435	0.0056642	0.08992	negative regulation of proteasomal ubiquitin	dependent protein catabolic process	ENSEMBL:ENSBTAG00000010481|ENSEMBL:ENSBTAG00000000778
ENO3	ENSBTAG00000005534	10257	0.0058802	0.091274	NADH dehydrogenase complex assembly	ENSEMBL:ENSBTAG00000010232|ENSEMBL:ENSBTAG00000012072|ENSEMBL:ENSBTAG00000003813
ENO3	ENSBTAG00000005534	32981	0.0058802	0.091274	mitochondrial respiratory chain complex I assembly	ENSEMBL:ENSBTAG00000010232|ENSEMBL:ENSBTAG00000012072|ENSEMBL:ENSBTAG00000003813
ENO3	ENSBTAG00000005534	32446	0.0060296	0.091875	protein modification by small protein conjugation	ENSEMBL:ENSBTAG00000009084|ENSEMBL:ENSBTAG00000000162|ENSEMBL:ENSBTAG00000015473|ENSEMBL:ENSBTAG00000001937|ENSEMBL:ENSBTAG00000017321|ENSEMBL:ENSBTAG00000038842|ENSEMBL:ENSBTAG00000019136|ENSEMBL:ENSBTAG00000012744|ENSEMBL:ENSBTAG00000009211
ENO3	ENSBTAG00000005534	6807	0.0060504	0.091875	nitrogen compound metabolic process	ENSEMBL:ENSBTAG00000020776|ENSEMBL:ENSBTAG00000016034|ENSEMBL:ENSBTAG00000021227|ENSEMBL:ENSBTAG00000015743|ENSEMBL:ENSBTAG00000018257|ENSEMBL:ENSBTAG00000012037|ENSEMBL:ENSBTAG00000019782|ENSEMBL:ENSBTAG00000019463|ENSEMBL:ENSBTAG00000002745|ENSEMBL:ENSBTAG00000001612|ENSEMBL:ENSBTAG00000037493|ENSEMBL:ENSBTAG00000006305|ENSEMBL:ENSBTAG00000009811|ENSEMBL:ENSBTAG00000006101|ENSEMBL:ENSBTAG000000…
ENO3	ENSBTAG00000005534	70647	0.0061245	0.091999	protein modification by small protein conjugation or removal	ENSEMBL:ENSBTAG00000009084|ENSEMBL:ENSBTAG00000000162|ENSEMBL:ENSBTAG00000015473|ENSEMBL:ENSBTAG00000001937|ENSEMBL:ENSBTAG00000017321|ENSEMBL:ENSBTAG00000038842|ENSEMBL:ENSBTAG00000012587|ENSEMBL:ENSBTAG00000019136|ENSEMBL:ENSBTAG00000012744|ENSEMBL:ENSBTAG00000009211
ENO3	ENSBTAG00000005534	9892	0.0066588	0.098961	negative regulation of metabolic process	ENSEMBL:ENSBTAG00000014353|ENSEMBL:ENSBTAG00000012242|ENSEMBL:ENSBTAG00000010481|ENSEMBL:ENSBTAG00000010681|ENSEMBL:ENSBTAG00000040308|ENSEMBL:ENSBTAG00000005912|ENSEMBL:ENSBTAG00000017360|ENSEMBL:ENSBTAG00000000778|ENSEMBL:ENSBTAG00000026320|ENSEMBL:ENSBTAG00000007812|ENSEMBL:ENSBTAG00000007766|ENSEMBL:ENSBTAG00000003264|ENSEMBL:ENSBTAG00000005620|ENSEMBL:ENSBTAG00000008873|ENSEMBL:ENSBTAG000000…
PYGM	ENSBTAG00000001032	6006	2.6965e-08	1.6071e-05	glucose metabolic process	ENSEMBL:ENSBTAG00000005534|ENSEMBL:ENSBTAG00000001032|ENSEMBL:ENSBTAG00000014731|ENSEMBL:ENSBTAG00000019782|ENSEMBL:ENSBTAG00000019011|ENSEMBL:ENSBTAG00000017462|ENSEMBL:ENSBTAG00000006396|ENSEMBL:ENSBTAG00000014547
PYGM	ENSBTAG00000001032	19318	1.2414e-07	3.6994e-05	hexose metabolic process	ENSEMBL:ENSBTAG00000005534|ENSEMBL:ENSBTAG00000001032|ENSEMBL:ENSBTAG00000014731|ENSEMBL:ENSBTAG00000019782|ENSEMBL:ENSBTAG00000019011|ENSEMBL:ENSBTAG00000017462|ENSEMBL:ENSBTAG00000006396|ENSEMBL:ENSBTAG00000014547
PYGM	ENSBTAG00000001032	44281	2.5607e-07	4.4773e-05	small molecule metabolic process	ENSEMBL:ENSBTAG00000014731|ENSEMBL:ENSBTAG00000021202|ENSEMBL:ENSBTAG00000019782|ENSEMBL:ENSBTAG00000019011|ENSEMBL:ENSBTAG00000002018|ENSEMBL:ENSBTAG00000017462|ENSEMBL:ENSBTAG00000005534|ENSEMBL:ENSBTAG00000001032|ENSEMBL:ENSBTAG00000030335|ENSEMBL:ENSBTAG00000006305|ENSEMBL:ENSBTAG00000006541|ENSEMBL:ENSBTAG00000013921|ENSEMBL:ENSBTAG00000018928|ENSEMBL:ENSBTAG00000014238|ENSEMBL:ENSBTAG000000…
PYGM	ENSBTAG00000001032	5996	3.0049e-07	4.4773e-05	monosaccharide metabolic process	ENSEMBL:ENSBTAG00000005534|ENSEMBL:ENSBTAG00000001032|ENSEMBL:ENSBTAG00000014731|ENSEMBL:ENSBTAG00000019782|ENSEMBL:ENSBTAG00000019011|ENSEMBL:ENSBTAG00000017462|ENSEMBL:ENSBTAG00000006396|ENSEMBL:ENSBTAG00000014547
PYGM	ENSBTAG00000001032	44275	4.2838e-07	5.1063e-05	cellular carbohydrate catabolic process	ENSEMBL:ENSBTAG00000005534|ENSEMBL:ENSBTAG00000001032|ENSEMBL:ENSBTAG00000014731|ENSEMBL:ENSBTAG00000019782|ENSEMBL:ENSBTAG00000006396|ENSEMBL:ENSBTAG00000014547
PYGM	ENSBTAG00000001032	16052	1.3355e-06	0.00012749	carbohydrate catabolic process	ENSEMBL:ENSBTAG00000005534|ENSEMBL:ENSBTAG00000001032|ENSEMBL:ENSBTAG00000014731|ENSEMBL:ENSBTAG00000019782|ENSEMBL:ENSBTAG00000006396|ENSEMBL:ENSBTAG00000014547
PYGM	ENSBTAG00000001032	6096	1.4973e-06	0.00012749	glycolysis	ENSEMBL:ENSBTAG00000005534|ENSEMBL:ENSBTAG00000014731|ENSEMBL:ENSBTAG00000019782|ENSEMBL:ENSBTAG00000006396|ENSEMBL:ENSBTAG00000014547
PYGM	ENSBTAG00000001032	44237	3.1444e-06	0.00023425	cellular metabolic process	ENSEMBL:ENSBTAG00000014731|ENSEMBL:ENSBTAG00000038865|ENSEMBL:ENSBTAG00000021202|ENSEMBL:ENSBTAG00000019782|ENSEMBL:ENSBTAG00000002745|ENSEMBL:ENSBTAG00000017462|ENSEMBL:ENSBTAG00000004823|ENSEMBL:ENSBTAG00000020518|ENSEMBL:ENSBTAG00000003058|ENSEMBL:ENSBTAG00000005534|ENSEMBL:ENSBTAG00000001032|ENSEMBL:ENSBTAG00000006305|ENSEMBL:ENSBTAG00000006541|ENSEMBL:ENSBTAG00000001795|ENSEMBL:ENSBTAG000000…
PYGM	ENSBTAG00000001032	6007	4.171e-06	0.00027621	glucose catabolic process	ENSEMBL:ENSBTAG00000005534|ENSEMBL:ENSBTAG00000014731|ENSEMBL:ENSBTAG00000019782|ENSEMBL:ENSBTAG00000006396|ENSEMBL:ENSBTAG00000014547
PYGM	ENSBTAG00000001032	19320	4.6727e-06	0.00027849	hexose catabolic process	ENSEMBL:ENSBTAG00000005534|ENSEMBL:ENSBTAG00000014731|ENSEMBL:ENSBTAG00000019782|ENSEMBL:ENSBTAG00000006396|ENSEMBL:ENSBTAG00000014547
PYGM	ENSBTAG00000001032	46365	5.2206e-06	0.00028286	monosaccharide catabolic process	ENSEMBL:ENSBTAG00000005534|ENSEMBL:ENSBTAG00000014731|ENSEMBL:ENSBTAG00000019782|ENSEMBL:ENSBTAG00000006396|ENSEMBL:ENSBTAG00000014547
PYGM	ENSBTAG00000001032	9056	6.8553e-06	0.00034048	catabolic process	ENSEMBL:ENSBTAG00000005534|ENSEMBL:ENSBTAG00000001032|ENSEMBL:ENSBTAG00000014731|ENSEMBL:ENSBTAG00000001795|ENSEMBL:ENSBTAG00000015116|ENSEMBL:ENSBTAG00000021202|ENSEMBL:ENSBTAG00000019782|ENSEMBL:ENSBTAG00000006396|ENSEMBL:ENSBTAG00000014547|ENSEMBL:ENSBTAG00000004855|ENSEMBL:ENSBTAG00000010524|ENSEMBL:ENSBTAG00000021061
PYGM	ENSBTAG00000001032	44282	1.0426e-05	0.000478	small molecule catabolic process	ENSEMBL:ENSBTAG00000005534|ENSEMBL:ENSBTAG00000014731|ENSEMBL:ENSBTAG00000021202|ENSEMBL:ENSBTAG00000019782|ENSEMBL:ENSBTAG00000006396|ENSEMBL:ENSBTAG00000014547|ENSEMBL:ENSBTAG00000010524
PYGM	ENSBTAG00000001032	46164	1.2758e-05	0.00054313	alcohol catabolic process	ENSEMBL:ENSBTAG00000005534|ENSEMBL:ENSBTAG00000014731|ENSEMBL:ENSBTAG00000019782|ENSEMBL:ENSBTAG00000006396|ENSEMBL:ENSBTAG00000014547
PYGM	ENSBTAG00000001032	6091	1.5817e-05	0.00062848	generation of precursor metabolites and energy	ENSEMBL:ENSBTAG00000005534|ENSEMBL:ENSBTAG00000001032|ENSEMBL:ENSBTAG00000014731|ENSEMBL:ENSBTAG00000015972|ENSEMBL:ENSBTAG00000019782|ENSEMBL:ENSBTAG00000014238|ENSEMBL:ENSBTAG00000006396|ENSEMBL:ENSBTAG00000014547
PYGM	ENSBTAG00000001032	6066	2.7254e-05	0.0010152	alcohol metabolic process	ENSEMBL:ENSBTAG00000005534|ENSEMBL:ENSBTAG00000001032|ENSEMBL:ENSBTAG00000014731|ENSEMBL:ENSBTAG00000019782|ENSEMBL:ENSBTAG00000019011|ENSEMBL:ENSBTAG00000017462|ENSEMBL:ENSBTAG00000006396|ENSEMBL:ENSBTAG00000014547
PYGM	ENSBTAG00000001032	44262	3.0029e-05	0.0010528	cellular carbohydrate metabolic process	ENSEMBL:ENSBTAG00000005534|ENSEMBL:ENSBTAG00000001032|ENSEMBL:ENSBTAG00000014731|ENSEMBL:ENSBTAG00000019782|ENSEMBL:ENSBTAG00000019011|ENSEMBL:ENSBTAG00000017462|ENSEMBL:ENSBTAG00000006396|ENSEMBL:ENSBTAG00000014547
PYGM	ENSBTAG00000001032	6094	5.8135e-05	0.0019249	gluconeogenesis	ENSEMBL:ENSBTAG00000019782|ENSEMBL:ENSBTAG00000017462|ENSEMBL:ENSBTAG00000006396
PYGM	ENSBTAG00000001032	19319	8.8734e-05	0.002643	hexose biosynthetic process	ENSEMBL:ENSBTAG00000019782|ENSEMBL:ENSBTAG00000017462|ENSEMBL:ENSBTAG00000006396
PYGM	ENSBTAG00000001032	6090	8.8734e-05	0.002643	pyruvate metabolic process	ENSEMBL:ENSBTAG00000019782|ENSEMBL:ENSBTAG00000017462|ENSEMBL:ENSBTAG00000006396
PYGM	ENSBTAG00000001032	44238	9.3127e-05	0.002643	primary metabolic process	ENSEMBL:ENSBTAG00000014731|ENSEMBL:ENSBTAG00000038865|ENSEMBL:ENSBTAG00000021202|ENSEMBL:ENSBTAG00000019782|ENSEMBL:ENSBTAG00000002745|ENSEMBL:ENSBTAG00000017462|ENSEMBL:ENSBTAG00000004823|ENSEMBL:ENSBTAG00000003058|ENSEMBL:ENSBTAG00000005534|ENSEMBL:ENSBTAG00000001032|ENSEMBL:ENSBTAG00000006305|ENSEMBL:ENSBTAG00000006541|ENSEMBL:ENSBTAG00000001795|ENSEMBL:ENSBTAG00000013921|ENSEMBL:ENSBTAG000000…
PYGM	ENSBTAG00000001032	46364	0.00012828	0.0034752	monosaccharide biosynthetic process	ENSEMBL:ENSBTAG00000019782|ENSEMBL:ENSBTAG00000017462|ENSEMBL:ENSBTAG00000006396
PYGM	ENSBTAG00000001032	9987	0.00014394	0.00373	cellular process	ENSEMBL:ENSBTAG00000014731|ENSEMBL:ENSBTAG00000038865|ENSEMBL:ENSBTAG00000021202|ENSEMBL:ENSBTAG00000019782|ENSEMBL:ENSBTAG00000002745|ENSEMBL:ENSBTAG00000017462|ENSEMBL:ENSBTAG00000004823|ENSEMBL:ENSBTAG00000020518|ENSEMBL:ENSBTAG00000003058|ENSEMBL:ENSBTAG00000005534|ENSEMBL:ENSBTAG00000001032|ENSEMBL:ENSBTAG00000006305|ENSEMBL:ENSBTAG00000006541|ENSEMBL:ENSBTAG00000001795|ENSEMBL:ENSBTAG000000…
PYGM	ENSBTAG00000001032	5975	0.00026674	0.0066241	carbohydrate metabolic process	ENSEMBL:ENSBTAG00000005534|ENSEMBL:ENSBTAG00000001032|ENSEMBL:ENSBTAG00000014731|ENSEMBL:ENSBTAG00000019782|ENSEMBL:ENSBTAG00000019011|ENSEMBL:ENSBTAG00000017462|ENSEMBL:ENSBTAG00000006396|ENSEMBL:ENSBTAG00000014547
PYGM	ENSBTAG00000001032	46165	0.00031074	0.0074081	alcohol biosynthetic process	ENSEMBL:ENSBTAG00000019782|ENSEMBL:ENSBTAG00000017462|ENSEMBL:ENSBTAG00000006396
PYGM	ENSBTAG00000001032	8152	0.00037104	0.0085055	metabolic process	ENSEMBL:ENSBTAG00000014731|ENSEMBL:ENSBTAG00000038865|ENSEMBL:ENSBTAG00000021202|ENSEMBL:ENSBTAG00000019782|ENSEMBL:ENSBTAG00000002745|ENSEMBL:ENSBTAG00000017462|ENSEMBL:ENSBTAG00000004823|ENSEMBL:ENSBTAG00000020518|ENSEMBL:ENSBTAG00000003058|ENSEMBL:ENSBTAG00000005534|ENSEMBL:ENSBTAG00000001032|ENSEMBL:ENSBTAG00000006305|ENSEMBL:ENSBTAG00000006541|ENSEMBL:ENSBTAG00000001795|ENSEMBL:ENSBTAG000000…
PYGM	ENSBTAG00000001032	44249	0.00066006	0.01457	cellular biosynthetic process	ENSEMBL:ENSBTAG00000038865|ENSEMBL:ENSBTAG00000019782|ENSEMBL:ENSBTAG00000002734|ENSEMBL:ENSBTAG00000002018|ENSEMBL:ENSBTAG00000017462|ENSEMBL:ENSBTAG00000004823|ENSEMBL:ENSBTAG00000003058|ENSEMBL:ENSBTAG00000030335|ENSEMBL:ENSBTAG00000006541|ENSEMBL:ENSBTAG00000013921|ENSEMBL:ENSBTAG00000018928|ENSEMBL:ENSBTAG00000014724|ENSEMBL:ENSBTAG00000014238|ENSEMBL:ENSBTAG00000006396
PYGM	ENSBTAG00000001032	6354	0.0008486	0.01744	RNA elongation	ENSEMBL:ENSBTAG00000003058|ENSEMBL:ENSBTAG00000038865
PYGM	ENSBTAG00000001032	45861	0.0008486	0.01744	negative regulation of proteolysis	ENSEMBL:ENSBTAG00000010481|ENSEMBL:ENSBTAG00000010681
PYGM	ENSBTAG00000001032	44283	0.0010339	0.020541	small molecule biosynthetic process	ENSEMBL:ENSBTAG00000030335|ENSEMBL:ENSBTAG00000006541|ENSEMBL:ENSBTAG00000013921|ENSEMBL:ENSBTAG00000019782|ENSEMBL:ENSBTAG00000017462|ENSEMBL:ENSBTAG00000014238|ENSEMBL:ENSBTAG00000006396
PYGM	ENSBTAG00000001032	19752	0.0011208	0.020649	carboxylic acid metabolic process	ENSEMBL:ENSBTAG00000030335|ENSEMBL:ENSBTAG00000021202|ENSEMBL:ENSBTAG00000018928|ENSEMBL:ENSBTAG00000019782|ENSEMBL:ENSBTAG00000017462|ENSEMBL:ENSBTAG00000006396|ENSEMBL:ENSBTAG00000010524
PYGM	ENSBTAG00000001032	43436	0.0011208	0.020649	oxoacid metabolic process	ENSEMBL:ENSBTAG00000030335|ENSEMBL:ENSBTAG00000021202|ENSEMBL:ENSBTAG00000018928|ENSEMBL:ENSBTAG00000019782|ENSEMBL:ENSBTAG00000017462|ENSEMBL:ENSBTAG00000006396|ENSEMBL:ENSBTAG00000010524
PYGM	ENSBTAG00000001032	6082	0.0011433	0.020649	organic acid metabolic process	ENSEMBL:ENSBTAG00000030335|ENSEMBL:ENSBTAG00000021202|ENSEMBL:ENSBTAG00000018928|ENSEMBL:ENSBTAG00000019782|ENSEMBL:ENSBTAG00000017462|ENSEMBL:ENSBTAG00000006396|ENSEMBL:ENSBTAG00000010524
PYGM	ENSBTAG00000001032	9058	0.0013962	0.024116	biosynthetic process	ENSEMBL:ENSBTAG00000038865|ENSEMBL:ENSBTAG00000019782|ENSEMBL:ENSBTAG00000002734|ENSEMBL:ENSBTAG00000002018|ENSEMBL:ENSBTAG00000017462|ENSEMBL:ENSBTAG00000004823|ENSEMBL:ENSBTAG00000003058|ENSEMBL:ENSBTAG00000030335|ENSEMBL:ENSBTAG00000006541|ENSEMBL:ENSBTAG00000013921|ENSEMBL:ENSBTAG00000018928|ENSEMBL:ENSBTAG00000014724|ENSEMBL:ENSBTAG00000014238|ENSEMBL:ENSBTAG00000006396
PYGM	ENSBTAG00000001032	42180	0.0014162	0.024116	cellular ketone metabolic process	ENSEMBL:ENSBTAG00000030335|ENSEMBL:ENSBTAG00000021202|ENSEMBL:ENSBTAG00000018928|ENSEMBL:ENSBTAG00000019782|ENSEMBL:ENSBTAG00000017462|ENSEMBL:ENSBTAG00000006396|ENSEMBL:ENSBTAG00000010524
PYGM	ENSBTAG00000001032	6357	0.0017014	0.028167	regulation of transcription from RNA polymerase II promoter	ENSEMBL:ENSBTAG00000017035|ENSEMBL:ENSBTAG00000010681|ENSEMBL:ENSBTAG00000038865|ENSEMBL:ENSBTAG00000015049|ENSEMBL:ENSBTAG00000006056|ENSEMBL:ENSBTAG00000017462
PYGM	ENSBTAG00000001032	34637	0.0017581	0.02832	cellular carbohydrate biosynthetic process	ENSEMBL:ENSBTAG00000019782|ENSEMBL:ENSBTAG00000017462|ENSEMBL:ENSBTAG00000006396
PYGM	ENSBTAG00000001032	42592	0.0034127	0.053526	homeostatic process	ENSEMBL:ENSBTAG00000011837|ENSEMBL:ENSBTAG00000017035|ENSEMBL:ENSBTAG00000010681|ENSEMBL:ENSBTAG00000015972|ENSEMBL:ENSBTAG00000002745|ENSEMBL:ENSBTAG00000004855|ENSEMBL:ENSBTAG00000020518
PYGM	ENSBTAG00000001032	45454	0.0035654	0.054487	cell redox homeostasis	ENSEMBL:ENSBTAG00000015972|ENSEMBL:ENSBTAG00000002745|ENSEMBL:ENSBTAG00000004855
PYGM	ENSBTAG00000001032	6519	0.0045541	0.054956	cellular amino acid and derivative metabolic process	ENSEMBL:ENSBTAG00000030335|ENSEMBL:ENSBTAG00000013921|ENSEMBL:ENSBTAG00000018928|ENSEMBL:ENSBTAG00000002018|ENSEMBL:ENSBTAG00000010524
PYGM	ENSBTAG00000001032	16051	0.0047775	0.054956	carbohydrate biosynthetic process	ENSEMBL:ENSBTAG00000019782|ENSEMBL:ENSBTAG00000017462|ENSEMBL:ENSBTAG00000006396
PYGM	ENSBTAG00000001032	43244	0.0055161	0.054956	regulation of protein complex disassembly	ENSEMBL:ENSBTAG00000004554|ENSEMBL:ENSBTAG00000002018
PYGM	ENSBTAG00000001032	19682	0.0056247	0.054956	glyceraldehyde	3	phosphate metabolic process	ENSEMBL:ENSBTAG00000019782
PYGM	ENSBTAG00000001032	46314	0.0056247	0.054956	phosphocreatine biosynthetic process	ENSEMBL:ENSBTAG00000013921
PYGM	ENSBTAG00000001032	6425	0.0056247	0.054956	glutaminyl	tRNA aminoacylation	ENSEMBL:ENSBTAG00000018928
PYGM	ENSBTAG00000001032	51583	0.0056247	0.054956	dopamine uptake	ENSEMBL:ENSBTAG00000020518
PYGM	ENSBTAG00000001032	429	0.0056247	0.054956	regulation of transcription from RNA polymerase II promoter by carbon catabolites	ENSEMBL:ENSBTAG00000017035
PYGM	ENSBTAG00000001032	430	0.0056247	0.054956	regulation of transcription from RNA polymerase II promoter by glucose	ENSEMBL:ENSBTAG00000017035
PYGM	ENSBTAG00000001032	432	0.0056247	0.054956	positive regulation of transcription from RNA polymerase II promoter by glucose	ENSEMBL:ENSBTAG00000017035
PYGM	ENSBTAG00000001032	436	0.0056247	0.054956	positive regulation of transcription from RNA polymerase II promoter by carbon catabolites	ENSEMBL:ENSBTAG00000017035
PYGM	ENSBTAG00000001032	6603	0.0056247	0.054956	phosphocreatine metabolic process	ENSEMBL:ENSBTAG00000013921
PYGM	ENSBTAG00000001032	15872	0.0056247	0.054956	dopamine transport	ENSEMBL:ENSBTAG00000020518
PYGM	ENSBTAG00000001032	48790	0.0056247	0.054956	maintenance of presynaptic active zone structure	ENSEMBL:ENSBTAG00000010635
PYGM	ENSBTAG00000001032	51934	0.0056247	0.054956	catecholamine uptake involved in synaptic transmission	ENSEMBL:ENSBTAG00000020518
PYGM	ENSBTAG00000001032	70407	0.0056247	0.054956	oxidation	dependent protein catabolic process	ENSEMBL:ENSBTAG00000001795
PYGM	ENSBTAG00000001032	50975	0.0056247	0.054956	sensory perception of touch	ENSEMBL:ENSBTAG00000010635
PYGM	ENSBTAG00000001032	31630	0.0056247	0.054956	regulation of synaptic vesicle fusion to presynaptic membrane	ENSEMBL:ENSBTAG00000010635
PYGM	ENSBTAG00000001032	45990	0.0056247	0.054956	regulation of transcription by carbon catabolites	ENSEMBL:ENSBTAG00000017035
PYGM	ENSBTAG00000001032	45991	0.0056247	0.054956	positive regulation of transcription by carbon catabolites	ENSEMBL:ENSBTAG00000017035
PYGM	ENSBTAG00000001032	46015	0.0056247	0.054956	regulation of transcription by glucose	ENSEMBL:ENSBTAG00000017035
PYGM	ENSBTAG00000001032	46016	0.0056247	0.054956	positive regulation of transcription by glucose	ENSEMBL:ENSBTAG00000017035
PYGM	ENSBTAG00000001032	30162	0.0060749	0.058398	regulation of proteolysis	ENSEMBL:ENSBTAG00000010481|ENSEMBL:ENSBTAG00000010681
PYGM	ENSBTAG00000001032	6979	0.0064728	0.061235	response to oxidative stress	ENSEMBL:ENSBTAG00000001795|ENSEMBL:ENSBTAG00000004855|ENSEMBL:ENSBTAG00000020518
PYGM	ENSBTAG00000001032	19725	0.0075443	0.070256	cellular homeostasis	ENSEMBL:ENSBTAG00000011837|ENSEMBL:ENSBTAG00000015972|ENSEMBL:ENSBTAG00000002745|ENSEMBL:ENSBTAG00000004855|ENSEMBL:ENSBTAG00000020518
PYGM	ENSBTAG00000001032	32787	0.0080971	0.074244	monocarboxylic acid metabolic process	ENSEMBL:ENSBTAG00000021202|ENSEMBL:ENSBTAG00000019782|ENSEMBL:ENSBTAG00000017462|ENSEMBL:ENSBTAG00000006396
PYGM	ENSBTAG00000001032	302	0.0085554	0.077258	response to reactive oxygen species	ENSEMBL:ENSBTAG00000004855|ENSEMBL:ENSBTAG00000020518
PYGM	ENSBTAG00000001032	65008	0.0091484	0.081379	regulation of biological quality	ENSEMBL:ENSBTAG00000004554|ENSEMBL:ENSBTAG00000011837|ENSEMBL:ENSBTAG00000017035|ENSEMBL:ENSBTAG00000010681|ENSEMBL:ENSBTAG00000015972|ENSEMBL:ENSBTAG00000002745|ENSEMBL:ENSBTAG00000010635|ENSEMBL:ENSBTAG00000004855|ENSEMBL:ENSBTAG00000020518
PYGM	ENSBTAG00000001032	46034	0.011192	0.087976	ATP metabolic process	ENSEMBL:ENSBTAG00000006305|ENSEMBL:ENSBTAG00000006541|ENSEMBL:ENSBTAG00000014238
PYGM	ENSBTAG00000001032	6449	0.011218	0.087976	regulation of translational termination	ENSEMBL:ENSBTAG00000002018
PYGM	ENSBTAG00000001032	6452	0.011218	0.087976	translational frameshifting	ENSEMBL:ENSBTAG00000002018
PYGM	ENSBTAG00000001032	51602	0.011218	0.087976	response to electrical stimulus	ENSEMBL:ENSBTAG00000010635
PYGM	ENSBTAG00000001032	18106	0.011218	0.087976	peptidyl	histidine phosphorylation	ENSEMBL:ENSBTAG00000010524
PYGM	ENSBTAG00000001032	16188	0.011218	0.087976	synaptic vesicle maturation	ENSEMBL:ENSBTAG00000010635
PYGM	ENSBTAG00000001032	45901	0.011218	0.087976	positive regulation of translational elongation	ENSEMBL:ENSBTAG00000002018
PYGM	ENSBTAG00000001032	45905	0.011218	0.087976	positive regulation of translational termination	ENSEMBL:ENSBTAG00000002018
PYGM	ENSBTAG00000001032	31670	0.011218	0.087976	cellular response to nutrient	ENSEMBL:ENSBTAG00000017035
PYGM	ENSBTAG00000001032	1505	0.012186	0.094324	regulation of neurotransmitter levels	ENSEMBL:ENSBTAG00000010635|ENSEMBL:ENSBTAG00000020518
PYGM	ENSBTAG00000001032	43161	0.01298	0.096704	proteasomal ubiquitin	dependent protein catabolic process	ENSEMBL:ENSBTAG00000015116|ENSEMBL:ENSBTAG00000021061
PYGM	ENSBTAG00000001032	10498	0.01298	0.096704	proteasomal protein catabolic process	ENSEMBL:ENSBTAG00000015116|ENSEMBL:ENSBTAG00000021061
PYGM	ENSBTAG00000001032	55088	0.01298	0.096704	lipid homeostasis	ENSEMBL:ENSBTAG00000017035|ENSEMBL:ENSBTAG00000010681
GAPDH	ENSBTAG00000014731	6412	1.1309e-43	1.4746e-40	translation	ENSEMBL:ENSBTAG00000015388|ENSEMBL:ENSBTAG00000019701|ENSEMBL:ENSBTAG00000016278|ENSEMBL:ENSBTAG00000019147|ENSEMBL:ENSBTAG00000012752|ENSEMBL:ENSBTAG00000040308|ENSEMBL:ENSBTAG00000017441|ENSEMBL:ENSBTAG00000001174|ENSEMBL:ENSBTAG00000000084|ENSEMBL:ENSBTAG00000005211|ENSEMBL:ENSBTAG00000024378|ENSEMBL:ENSBTAG00000021188|ENSEMBL:ENSBTAG00000015989|ENSEMBL:ENSBTAG00000014337|ENSEMBL:ENSBTAG000000…
GAPDH	ENSBTAG00000014731	10467	2.4718e-34	1.6116e-31	gene expression	ENSEMBL:ENSBTAG00000015388|ENSEMBL:ENSBTAG00000017441|ENSEMBL:ENSBTAG00000005211|ENSEMBL:ENSBTAG00000009811|ENSEMBL:ENSBTAG00000024378|ENSEMBL:ENSBTAG00000014337|ENSEMBL:ENSBTAG00000005296|ENSEMBL:ENSBTAG00000013924|ENSEMBL:ENSBTAG00000012044|ENSEMBL:ENSBTAG00000015831|ENSEMBL:ENSBTAG00000002734|ENSEMBL:ENSBTAG00000026327|ENSEMBL:ENSBTAG00000000797|ENSEMBL:ENSBTAG00000020905|ENSEMBL:ENSBTAG000000…
GAPDH	ENSBTAG00000014731	44237	5.4273e-30	2.3591e-27	cellular metabolic process	ENSEMBL:ENSBTAG00000015388|ENSEMBL:ENSBTAG00000016596|ENSEMBL:ENSBTAG00000014731|ENSEMBL:ENSBTAG00000015820|ENSEMBL:ENSBTAG00000002745|ENSEMBL:ENSBTAG00000017441|ENSEMBL:ENSBTAG00000003830|ENSEMBL:ENSBTAG00000006305|ENSEMBL:ENSBTAG00000005211|ENSEMBL:ENSBTAG00000009811|ENSEMBL:ENSBTAG00000040333|ENSEMBL:ENSBTAG00000015831|ENSEMBL:ENSBTAG00000002734|ENSEMBL:ENSBTAG00000000797|ENSEMBL:ENSBTAG000000…
GAPDH	ENSBTAG00000014731	34645	1.7828e-25	5.8118e-23	cellular macromolecule biosynthetic process	ENSEMBL:ENSBTAG00000015388|ENSEMBL:ENSBTAG00000019701|ENSEMBL:ENSBTAG00000016278|ENSEMBL:ENSBTAG00000020776|ENSEMBL:ENSBTAG00000019147|ENSEMBL:ENSBTAG00000012752|ENSEMBL:ENSBTAG00000040308|ENSEMBL:ENSBTAG00000017441|ENSEMBL:ENSBTAG00000001174|ENSEMBL:ENSBTAG00000000084|ENSEMBL:ENSBTAG00000005211|ENSEMBL:ENSBTAG00000024378|ENSEMBL:ENSBTAG00000021188|ENSEMBL:ENSBTAG00000015989|ENSEMBL:ENSBTAG000000…
GAPDH	ENSBTAG00000014731	9059	5.8449e-25	1.5243e-22	macromolecule biosynthetic process	ENSEMBL:ENSBTAG00000015388|ENSEMBL:ENSBTAG00000019701|ENSEMBL:ENSBTAG00000016278|ENSEMBL:ENSBTAG00000020776|ENSEMBL:ENSBTAG00000019147|ENSEMBL:ENSBTAG00000012752|ENSEMBL:ENSBTAG00000040308|ENSEMBL:ENSBTAG00000017441|ENSEMBL:ENSBTAG00000001174|ENSEMBL:ENSBTAG00000000084|ENSEMBL:ENSBTAG00000005211|ENSEMBL:ENSBTAG00000024378|ENSEMBL:ENSBTAG00000021188|ENSEMBL:ENSBTAG00000015989|ENSEMBL:ENSBTAG000000…
GAPDH	ENSBTAG00000014731	44267	7.4519e-24	1.6196e-21	cellular protein metabolic process	ENSEMBL:ENSBTAG00000015388|ENSEMBL:ENSBTAG00000016596|ENSEMBL:ENSBTAG00000001937|ENSEMBL:ENSBTAG00000015820|ENSEMBL:ENSBTAG00000017441|ENSEMBL:ENSBTAG00000003830|ENSEMBL:ENSBTAG00000000162|ENSEMBL:ENSBTAG00000005211|ENSEMBL:ENSBTAG00000024378|ENSEMBL:ENSBTAG00000014337|ENSEMBL:ENSBTAG00000005296|ENSEMBL:ENSBTAG00000013924|ENSEMBL:ENSBTAG00000012044|ENSEMBL:ENSBTAG00000015831|ENSEMBL:ENSBTAG000000…
GAPDH	ENSBTAG00000014731	9987	1.0155e-23	1.8917e-21	cellular process	ENSEMBL:ENSBTAG00000015388|ENSEMBL:ENSBTAG00000016596|ENSEMBL:ENSBTAG00000014731|ENSEMBL:ENSBTAG00000015820|ENSEMBL:ENSBTAG00000014971|ENSEMBL:ENSBTAG00000002745|ENSEMBL:ENSBTAG00000017441|ENSEMBL:ENSBTAG00000013084|ENSEMBL:ENSBTAG00000030302|ENSEMBL:ENSBTAG00000003830|ENSEMBL:ENSBTAG00000006305|ENSEMBL:ENSBTAG00000005211|ENSEMBL:ENSBTAG00000009811|ENSEMBL:ENSBTAG00000006665|ENSEMBL:ENSBTAG000000…
GAPDH	ENSBTAG00000014731	44260	4.0213e-22	6.5547e-20	cellular macromolecule metabolic process	ENSEMBL:ENSBTAG00000015388|ENSEMBL:ENSBTAG00000016596|ENSEMBL:ENSBTAG00000001937|ENSEMBL:ENSBTAG00000015820|ENSEMBL:ENSBTAG00000002745|ENSEMBL:ENSBTAG00000017441|ENSEMBL:ENSBTAG00000003830|ENSEMBL:ENSBTAG00000000162|ENSEMBL:ENSBTAG00000005211|ENSEMBL:ENSBTAG00000009811|ENSEMBL:ENSBTAG00000024378|ENSEMBL:ENSBTAG00000014337|ENSEMBL:ENSBTAG00000005296|ENSEMBL:ENSBTAG00000013924|ENSEMBL:ENSBTAG000000…
GAPDH	ENSBTAG00000014731	44249	6.3578e-22	9.2118e-20	cellular biosynthetic process	ENSEMBL:ENSBTAG00000015388|ENSEMBL:ENSBTAG00000018257|ENSEMBL:ENSBTAG00000019463|ENSEMBL:ENSBTAG00000017441|ENSEMBL:ENSBTAG00000005211|ENSEMBL:ENSBTAG00000024378|ENSEMBL:ENSBTAG00000013921|ENSEMBL:ENSBTAG00000014337|ENSEMBL:ENSBTAG00000005296|ENSEMBL:ENSBTAG00000013924|ENSEMBL:ENSBTAG00000040333|ENSEMBL:ENSBTAG00000012044|ENSEMBL:ENSBTAG00000015831|ENSEMBL:ENSBTAG00000002734|ENSEMBL:ENSBTAG000000…
GAPDH	ENSBTAG00000014731	8152	1.405e-20	1.8321e-18	metabolic process	ENSEMBL:ENSBTAG00000015388|ENSEMBL:ENSBTAG00000016596|ENSEMBL:ENSBTAG00000014731|ENSEMBL:ENSBTAG00000015820|ENSEMBL:ENSBTAG00000002745|ENSEMBL:ENSBTAG00000017441|ENSEMBL:ENSBTAG00000003830|ENSEMBL:ENSBTAG00000006305|ENSEMBL:ENSBTAG00000005211|ENSEMBL:ENSBTAG00000009811|ENSEMBL:ENSBTAG00000040333|ENSEMBL:ENSBTAG00000015831|ENSEMBL:ENSBTAG00000002734|ENSEMBL:ENSBTAG00000000797|ENSEMBL:ENSBTAG000000…
GAPDH	ENSBTAG00000014731	9058	5.9496e-20	7.053e-18	biosynthetic process	ENSEMBL:ENSBTAG00000015388|ENSEMBL:ENSBTAG00000018257|ENSEMBL:ENSBTAG00000019463|ENSEMBL:ENSBTAG00000017441|ENSEMBL:ENSBTAG00000005211|ENSEMBL:ENSBTAG00000024378|ENSEMBL:ENSBTAG00000013921|ENSEMBL:ENSBTAG00000014337|ENSEMBL:ENSBTAG00000005296|ENSEMBL:ENSBTAG00000013924|ENSEMBL:ENSBTAG00000040333|ENSEMBL:ENSBTAG00000012044|ENSEMBL:ENSBTAG00000015831|ENSEMBL:ENSBTAG00000002734|ENSEMBL:ENSBTAG000000…
GAPDH	ENSBTAG00000014731	44238	1.7957e-17	1.9513e-15	primary metabolic process	ENSEMBL:ENSBTAG00000015388|ENSEMBL:ENSBTAG00000016596|ENSEMBL:ENSBTAG00000014731|ENSEMBL:ENSBTAG00000015820|ENSEMBL:ENSBTAG00000002745|ENSEMBL:ENSBTAG00000017441|ENSEMBL:ENSBTAG00000003830|ENSEMBL:ENSBTAG00000006305|ENSEMBL:ENSBTAG00000005211|ENSEMBL:ENSBTAG00000009811|ENSEMBL:ENSBTAG00000015831|ENSEMBL:ENSBTAG00000002734|ENSEMBL:ENSBTAG00000000797|ENSEMBL:ENSBTAG00000003948|ENSEMBL:ENSBTAG000000…
GAPDH	ENSBTAG00000014731	19538	6.2329e-17	6.2521e-15	protein metabolic process	ENSEMBL:ENSBTAG00000015388|ENSEMBL:ENSBTAG00000016596|ENSEMBL:ENSBTAG00000001937|ENSEMBL:ENSBTAG00000015820|ENSEMBL:ENSBTAG00000017441|ENSEMBL:ENSBTAG00000003830|ENSEMBL:ENSBTAG00000000162|ENSEMBL:ENSBTAG00000005211|ENSEMBL:ENSBTAG00000009414|ENSEMBL:ENSBTAG00000024378|ENSEMBL:ENSBTAG00000014337|ENSEMBL:ENSBTAG00000005296|ENSEMBL:ENSBTAG00000013924|ENSEMBL:ENSBTAG00000012044|ENSEMBL:ENSBTAG000000…
GAPDH	ENSBTAG00000014731	43170	4.3127e-16	4.017e-14	macromolecule metabolic process	ENSEMBL:ENSBTAG00000015388|ENSEMBL:ENSBTAG00000016596|ENSEMBL:ENSBTAG00000001937|ENSEMBL:ENSBTAG00000015820|ENSEMBL:ENSBTAG00000002745|ENSEMBL:ENSBTAG00000017441|ENSEMBL:ENSBTAG00000003830|ENSEMBL:ENSBTAG00000000162|ENSEMBL:ENSBTAG00000005211|ENSEMBL:ENSBTAG00000009811|ENSEMBL:ENSBTAG00000009414|ENSEMBL:ENSBTAG00000024378|ENSEMBL:ENSBTAG00000014337|ENSEMBL:ENSBTAG00000005296|ENSEMBL:ENSBTAG000000…
GAPDH	ENSBTAG00000014731	6091	2.2538e-11	1.9593e-09	generation of precursor metabolites and energy	ENSEMBL:ENSBTAG00000021227|ENSEMBL:ENSBTAG00000014731|ENSEMBL:ENSBTAG00000010232|ENSEMBL:ENSBTAG00000019782|ENSEMBL:ENSBTAG00000019025|ENSEMBL:ENSBTAG00000015041|ENSEMBL:ENSBTAG00000012072|ENSEMBL:ENSBTAG00000007812|ENSEMBL:ENSBTAG00000005534|ENSEMBL:ENSBTAG00000001032|ENSEMBL:ENSBTAG00000009479|ENSEMBL:ENSBTAG00000012634|ENSEMBL:ENSBTAG00000007332|ENSEMBL:ENSBTAG00000014238|ENSEMBL:ENSBTAG000000…
GAPDH	ENSBTAG00000014731	6413	6.4815e-09	5.2824e-07	translational initiation	ENSEMBL:ENSBTAG00000014032|ENSEMBL:ENSBTAG00000010790|ENSEMBL:ENSBTAG00000011212|ENSEMBL:ENSBTAG00000014388|ENSEMBL:ENSBTAG00000008664|ENSEMBL:ENSBTAG00000002734|ENSEMBL:ENSBTAG00000014337|ENSEMBL:ENSBTAG00000001988
GAPDH	ENSBTAG00000014731	22900	1.412e-08	1.0831e-06	electron transport chain	ENSEMBL:ENSBTAG00000020405|ENSEMBL:ENSBTAG00000015892|ENSEMBL:ENSBTAG00000010232|ENSEMBL:ENSBTAG00000015972|ENSEMBL:ENSBTAG00000018483|ENSEMBL:ENSBTAG00000005907|ENSEMBL:ENSBTAG00000019025|ENSEMBL:ENSBTAG00000000913|ENSEMBL:ENSBTAG00000015041|ENSEMBL:ENSBTAG00000012072|ENSEMBL:ENSBTAG00000021759|ENSEMBL:ENSBTAG00000007812|ENSEMBL:ENSBTAG00000009479|ENSEMBL:ENSBTAG00000012634|ENSEMBL:ENSBTAG000000…
GAPDH	ENSBTAG00000014731	15031	1.6925e-06	0.00012262	protein transport	ENSEMBL:ENSBTAG00000009084|ENSEMBL:ENSBTAG00000014353|ENSEMBL:ENSBTAG00000014971|ENSEMBL:ENSBTAG00000003914|ENSEMBL:ENSBTAG00000018496|ENSEMBL:ENSBTAG00000013084|ENSEMBL:ENSBTAG00000012094|ENSEMBL:ENSBTAG00000002243|ENSEMBL:ENSBTAG00000002000|ENSEMBL:ENSBTAG00000025001|ENSEMBL:ENSBTAG00000004463|ENSEMBL:ENSBTAG00000006665|ENSEMBL:ENSBTAG00000010157|ENSEMBL:ENSBTAG00000013589|ENSEMBL:ENSBTAG000000…
GAPDH	ENSBTAG00000014731	45184	2.0482e-06	0.00014057	establishment of protein localization	ENSEMBL:ENSBTAG00000009084|ENSEMBL:ENSBTAG00000014353|ENSEMBL:ENSBTAG00000014971|ENSEMBL:ENSBTAG00000003914|ENSEMBL:ENSBTAG00000018496|ENSEMBL:ENSBTAG00000013084|ENSEMBL:ENSBTAG00000012094|ENSEMBL:ENSBTAG00000002243|ENSEMBL:ENSBTAG00000002000|ENSEMBL:ENSBTAG00000025001|ENSEMBL:ENSBTAG00000004463|ENSEMBL:ENSBTAG00000006665|ENSEMBL:ENSBTAG00000010157|ENSEMBL:ENSBTAG00000013589|ENSEMBL:ENSBTAG000000…
GAPDH	ENSBTAG00000014731	42273	2.5089e-06	0.00016358	ribosomal large subunit biogenesis	ENSEMBL:ENSBTAG00000013461|ENSEMBL:ENSBTAG00000002038|ENSEMBL:ENSBTAG00000009811|ENSEMBL:ENSBTAG00000020905
GAPDH	ENSBTAG00000014731	22613	4.3835e-06	0.00027219	ribonucleoprotein complex biogenesis	ENSEMBL:ENSBTAG00000016224|ENSEMBL:ENSBTAG00000013461|ENSEMBL:ENSBTAG00000017389|ENSEMBL:ENSBTAG00000001832|ENSEMBL:ENSBTAG00000020905|ENSEMBL:ENSBTAG00000001988|ENSEMBL:ENSBTAG00000002038|ENSEMBL:ENSBTAG00000009811|ENSEMBL:ENSBTAG00000006104|ENSEMBL:ENSBTAG00000016526|ENSEMBL:ENSBTAG00000006374|ENSEMBL:ENSBTAG00000011963|ENSEMBL:ENSBTAG00000011559|ENSEMBL:ENSBTAG00000019718
GAPDH	ENSBTAG00000014731	6396	5.5059e-06	0.00032635	RNA processing	ENSEMBL:ENSBTAG00000016034|ENSEMBL:ENSBTAG00000012177|ENSEMBL:ENSBTAG00000001612|ENSEMBL:ENSBTAG00000001038|ENSEMBL:ENSBTAG00000009811|ENSEMBL:ENSBTAG00000005595|ENSEMBL:ENSBTAG00000006486|ENSEMBL:ENSBTAG00000006104|ENSEMBL:ENSBTAG00000005196|ENSEMBL:ENSBTAG00000009795|ENSEMBL:ENSBTAG00000011645|ENSEMBL:ENSBTAG00000011963|ENSEMBL:ENSBTAG00000019804|ENSEMBL:ENSBTAG00000016224|ENSEMBL:ENSBTAG000000…
GAPDH	ENSBTAG00000014731	30162	1.0964e-05	0.00062164	regulation of proteolysis	ENSEMBL:ENSBTAG00000004874|ENSEMBL:ENSBTAG00000010481|ENSEMBL:ENSBTAG00000003644|ENSEMBL:ENSBTAG00000003264|ENSEMBL:ENSBTAG00000019136|ENSEMBL:ENSBTAG00000010681|ENSEMBL:ENSBTAG00000000778
GAPDH	ENSBTAG00000014731	42254	1.321e-05	0.00071776	ribosome biogenesis	ENSEMBL:ENSBTAG00000016224|ENSEMBL:ENSBTAG00000013461|ENSEMBL:ENSBTAG00000002038|ENSEMBL:ENSBTAG00000009811|ENSEMBL:ENSBTAG00000006104|ENSEMBL:ENSBTAG00000017389|ENSEMBL:ENSBTAG00000001832|ENSEMBL:ENSBTAG00000020905|ENSEMBL:ENSBTAG00000006374|ENSEMBL:ENSBTAG00000011963|ENSEMBL:ENSBTAG00000011559|ENSEMBL:ENSBTAG00000019718
GAPDH	ENSBTAG00000014731	30163	1.7447e-05	0.00091006	protein catabolic process	ENSEMBL:ENSBTAG00000002808|ENSEMBL:ENSBTAG00000014440|ENSEMBL:ENSBTAG00000021744|ENSEMBL:ENSBTAG00000015116|ENSEMBL:ENSBTAG00000019136|ENSEMBL:ENSBTAG00000018593|ENSEMBL:ENSBTAG00000013390|ENSEMBL:ENSBTAG00000005127|ENSEMBL:ENSBTAG00000003830|ENSEMBL:ENSBTAG00000005426|ENSEMBL:ENSBTAG00000006564|ENSEMBL:ENSBTAG00000001795|ENSEMBL:ENSBTAG00000009414|ENSEMBL:ENSBTAG00000002377|ENSEMBL:ENSBTAG000000…
GAPDH	ENSBTAG00000014731	8104	2.2528e-05	0.0011299	protein localization	ENSEMBL:ENSBTAG00000009084|ENSEMBL:ENSBTAG00000014353|ENSEMBL:ENSBTAG00000038842|ENSEMBL:ENSBTAG00000014971|ENSEMBL:ENSBTAG00000003914|ENSEMBL:ENSBTAG00000018496|ENSEMBL:ENSBTAG00000013084|ENSEMBL:ENSBTAG00000012094|ENSEMBL:ENSBTAG00000002243|ENSEMBL:ENSBTAG00000002000|ENSEMBL:ENSBTAG00000025001|ENSEMBL:ENSBTAG00000004463|ENSEMBL:ENSBTAG00000006665|ENSEMBL:ENSBTAG00000010157|ENSEMBL:ENSBTAG000000…
GAPDH	ENSBTAG00000014731	9057	3.71e-05	0.0017826	macromolecule catabolic process	ENSEMBL:ENSBTAG00000002808|ENSEMBL:ENSBTAG00000014440|ENSEMBL:ENSBTAG00000021744|ENSEMBL:ENSBTAG00000015116|ENSEMBL:ENSBTAG00000019136|ENSEMBL:ENSBTAG00000018593|ENSEMBL:ENSBTAG00000001612|ENSEMBL:ENSBTAG00000013390|ENSEMBL:ENSBTAG00000005127|ENSEMBL:ENSBTAG00000001032|ENSEMBL:ENSBTAG00000003830|ENSEMBL:ENSBTAG00000005426|ENSEMBL:ENSBTAG00000007766|ENSEMBL:ENSBTAG00000006564|ENSEMBL:ENSBTAG000000…
GAPDH	ENSBTAG00000014731	44275	3.8278e-05	0.0017826	cellular carbohydrate catabolic process	ENSEMBL:ENSBTAG00000005534|ENSEMBL:ENSBTAG00000001032|ENSEMBL:ENSBTAG00000014731|ENSEMBL:ENSBTAG00000008895|ENSEMBL:ENSBTAG00000019782|ENSEMBL:ENSBTAG00000012511|ENSEMBL:ENSBTAG00000014547|ENSEMBL:ENSBTAG00000008683|ENSEMBL:ENSBTAG00000006396|ENSEMBL:ENSBTAG00000016296
GAPDH	ENSBTAG00000014731	16070	0.00012063	0.005424	RNA metabolic process	ENSEMBL:ENSBTAG00000020776|ENSEMBL:ENSBTAG00000016034|ENSEMBL:ENSBTAG00000012177|ENSEMBL:ENSBTAG00000001612|ENSEMBL:ENSBTAG00000001038|ENSEMBL:ENSBTAG00000009811|ENSEMBL:ENSBTAG00000005595|ENSEMBL:ENSBTAG00000006486|ENSEMBL:ENSBTAG00000006104|ENSEMBL:ENSBTAG00000005196|ENSEMBL:ENSBTAG00000009795|ENSEMBL:ENSBTAG00000011645|ENSEMBL:ENSBTAG00000011963|ENSEMBL:ENSBTAG00000019804|ENSEMBL:ENSBTAG000000…
GAPDH	ENSBTAG00000014731	45861	0.00015448	0.0062952	negative regulation of proteolysis	ENSEMBL:ENSBTAG00000010481|ENSEMBL:ENSBTAG00000003264|ENSEMBL:ENSBTAG00000010681|ENSEMBL:ENSBTAG00000000778
GAPDH	ENSBTAG00000014731	32434	0.00015448	0.0062952	regulation of proteasomal ubiquitin	dependent protein catabolic process	ENSEMBL:ENSBTAG00000010481|ENSEMBL:ENSBTAG00000003644|ENSEMBL:ENSBTAG00000019136|ENSEMBL:ENSBTAG00000000778
GAPDH	ENSBTAG00000014731	61136	0.00015448	0.0062952	regulation of proteasomal protein catabolic process	ENSEMBL:ENSBTAG00000010481|ENSEMBL:ENSBTAG00000003644|ENSEMBL:ENSBTAG00000019136|ENSEMBL:ENSBTAG00000000778
GAPDH	ENSBTAG00000014731	51603	0.00016927	0.0066886	proteolysis involved in cellular protein catabolic process	ENSEMBL:ENSBTAG00000002808|ENSEMBL:ENSBTAG00000014440|ENSEMBL:ENSBTAG00000015116|ENSEMBL:ENSBTAG00000019136|ENSEMBL:ENSBTAG00000018593|ENSEMBL:ENSBTAG00000013390|ENSEMBL:ENSBTAG00000005127|ENSEMBL:ENSBTAG00000003830|ENSEMBL:ENSBTAG00000006564|ENSEMBL:ENSBTAG00000001795|ENSEMBL:ENSBTAG00000002377|ENSEMBL:ENSBTAG00000021288|ENSEMBL:ENSBTAG00000009211|ENSEMBL:ENSBTAG00000012726|ENSEMBL:ENSBTAG000000…
GAPDH	ENSBTAG00000014731	8380	0.00017868	0.0068527	RNA splicing	ENSEMBL:ENSBTAG00000012177|ENSEMBL:ENSBTAG00000017890|ENSEMBL:ENSBTAG00000001612|ENSEMBL:ENSBTAG00000001038|ENSEMBL:ENSBTAG00000008578|ENSEMBL:ENSBTAG00000006486|ENSEMBL:ENSBTAG00000006104|ENSEMBL:ENSBTAG00000002332|ENSEMBL:ENSBTAG00000009795|ENSEMBL:ENSBTAG00000011645|ENSEMBL:ENSBTAG00000007363|ENSEMBL:ENSBTAG00000012649|ENSEMBL:ENSBTAG00000019804
GAPDH	ENSBTAG00000014731	44257	0.00018473	0.0068826	cellular protein catabolic process	ENSEMBL:ENSBTAG00000002808|ENSEMBL:ENSBTAG00000014440|ENSEMBL:ENSBTAG00000015116|ENSEMBL:ENSBTAG00000019136|ENSEMBL:ENSBTAG00000018593|ENSEMBL:ENSBTAG00000013390|ENSEMBL:ENSBTAG00000005127|ENSEMBL:ENSBTAG00000003830|ENSEMBL:ENSBTAG00000006564|ENSEMBL:ENSBTAG00000001795|ENSEMBL:ENSBTAG00000002377|ENSEMBL:ENSBTAG00000021288|ENSEMBL:ENSBTAG00000009211|ENSEMBL:ENSBTAG00000012726|ENSEMBL:ENSBTAG000000…
GAPDH	ENSBTAG00000014731	16052	0.0002012	0.0071402	carbohydrate catabolic process	ENSEMBL:ENSBTAG00000005534|ENSEMBL:ENSBTAG00000001032|ENSEMBL:ENSBTAG00000014731|ENSEMBL:ENSBTAG00000008895|ENSEMBL:ENSBTAG00000019782|ENSEMBL:ENSBTAG00000012511|ENSEMBL:ENSBTAG00000014547|ENSEMBL:ENSBTAG00000008683|ENSEMBL:ENSBTAG00000006396|ENSEMBL:ENSBTAG00000016296
GAPDH	ENSBTAG00000014731	6006	0.0002026	0.0071402	glucose metabolic process	ENSEMBL:ENSBTAG00000005534|ENSEMBL:ENSBTAG00000001032|ENSEMBL:ENSBTAG00000014731|ENSEMBL:ENSBTAG00000008895|ENSEMBL:ENSBTAG00000012146|ENSEMBL:ENSBTAG00000019782|ENSEMBL:ENSBTAG00000017462|ENSEMBL:ENSBTAG00000012511|ENSEMBL:ENSBTAG00000014547|ENSEMBL:ENSBTAG00000008683|ENSEMBL:ENSBTAG00000006396|ENSEMBL:ENSBTAG00000016296
GAPDH	ENSBTAG00000014731	9056	0.00021448	0.0073602	catabolic process	ENSEMBL:ENSBTAG00000009084|ENSEMBL:ENSBTAG00000002808|ENSEMBL:ENSBTAG00000021744|ENSEMBL:ENSBTAG00000014731|ENSEMBL:ENSBTAG00000021202|ENSEMBL:ENSBTAG00000019782|ENSEMBL:ENSBTAG00000018593|ENSEMBL:ENSBTAG00000001612|ENSEMBL:ENSBTAG00000016296|ENSEMBL:ENSBTAG00000005534|ENSEMBL:ENSBTAG00000001032|ENSEMBL:ENSBTAG00000003830|ENSEMBL:ENSBTAG00000006564|ENSEMBL:ENSBTAG00000001795|ENSEMBL:ENSBTAG000000…
GAPDH	ENSBTAG00000014731	42274	0.00024572	0.008216	ribosomal small subunit biogenesis	ENSEMBL:ENSBTAG00000016224|ENSEMBL:ENSBTAG00000011963|ENSEMBL:ENSBTAG00000019718
GAPDH	ENSBTAG00000014731	10257	0.00026933	0.0085659	NADH dehydrogenase complex assembly	ENSEMBL:ENSBTAG00000010232|ENSEMBL:ENSBTAG00000018918|ENSEMBL:ENSBTAG00000012072|ENSEMBL:ENSBTAG00000003813
GAPDH	ENSBTAG00000014731	32981	0.00026933	0.0085659	mitochondrial respiratory chain complex I assembly	ENSEMBL:ENSBTAG00000010232|ENSEMBL:ENSBTAG00000018918|ENSEMBL:ENSBTAG00000012072|ENSEMBL:ENSBTAG00000003813
GAPDH	ENSBTAG00000014731	46164	0.00029234	0.0090765	alcohol catabolic process	ENSEMBL:ENSBTAG00000005534|ENSEMBL:ENSBTAG00000014731|ENSEMBL:ENSBTAG00000008895|ENSEMBL:ENSBTAG00000019782|ENSEMBL:ENSBTAG00000012511|ENSEMBL:ENSBTAG00000014547|ENSEMBL:ENSBTAG00000008683|ENSEMBL:ENSBTAG00000006396|ENSEMBL:ENSBTAG00000016296
GAPDH	ENSBTAG00000014731	6007	0.00030105	0.0091296	glucose catabolic process	ENSEMBL:ENSBTAG00000005534|ENSEMBL:ENSBTAG00000014731|ENSEMBL:ENSBTAG00000008895|ENSEMBL:ENSBTAG00000019782|ENSEMBL:ENSBTAG00000012511|ENSEMBL:ENSBTAG00000014547|ENSEMBL:ENSBTAG00000008683|ENSEMBL:ENSBTAG00000006396
GAPDH	ENSBTAG00000014731	34470	0.0003081	0.0091308	ncRNA processing	ENSEMBL:ENSBTAG00000016224|ENSEMBL:ENSBTAG00000031327|ENSEMBL:ENSBTAG00000002038|ENSEMBL:ENSBTAG00000009811|ENSEMBL:ENSBTAG00000005595|ENSEMBL:ENSBTAG00000006486|ENSEMBL:ENSBTAG00000026248|ENSEMBL:ENSBTAG00000005196|ENSEMBL:ENSBTAG00000020905|ENSEMBL:ENSBTAG00000006374|ENSEMBL:ENSBTAG00000011963|ENSEMBL:ENSBTAG00000019718
GAPDH	ENSBTAG00000014731	19320	0.00035362	0.010247	hexose catabolic process	ENSEMBL:ENSBTAG00000005534|ENSEMBL:ENSBTAG00000014731|ENSEMBL:ENSBTAG00000008895|ENSEMBL:ENSBTAG00000019782|ENSEMBL:ENSBTAG00000012511|ENSEMBL:ENSBTAG00000014547|ENSEMBL:ENSBTAG00000008683|ENSEMBL:ENSBTAG00000006396
GAPDH	ENSBTAG00000014731	46365	0.00041342	0.01172	monosaccharide catabolic process	ENSEMBL:ENSBTAG00000005534|ENSEMBL:ENSBTAG00000014731|ENSEMBL:ENSBTAG00000008895|ENSEMBL:ENSBTAG00000019782|ENSEMBL:ENSBTAG00000012511|ENSEMBL:ENSBTAG00000014547|ENSEMBL:ENSBTAG00000008683|ENSEMBL:ENSBTAG00000006396
GAPDH	ENSBTAG00000014731	31396	0.0004552	0.012629	regulation of protein ubiquitination	ENSEMBL:ENSBTAG00000007766|ENSEMBL:ENSBTAG00000010481|ENSEMBL:ENSBTAG00000003644|ENSEMBL:ENSBTAG00000019136|ENSEMBL:ENSBTAG00000009211|ENSEMBL:ENSBTAG00000016988
GAPDH	ENSBTAG00000014731	6096	0.00046913	0.012745	glycolysis	ENSEMBL:ENSBTAG00000005534|ENSEMBL:ENSBTAG00000014731|ENSEMBL:ENSBTAG00000008895|ENSEMBL:ENSBTAG00000019782|ENSEMBL:ENSBTAG00000014547|ENSEMBL:ENSBTAG00000008683|ENSEMBL:ENSBTAG00000006396
GAPDH	ENSBTAG00000014731	6886	0.00065267	0.01726	intracellular protein transport	ENSEMBL:ENSBTAG00000014353|ENSEMBL:ENSBTAG00000020547|ENSEMBL:ENSBTAG00000020106|ENSEMBL:ENSBTAG00000001948|ENSEMBL:ENSBTAG00000011694|ENSEMBL:ENSBTAG00000014971|ENSEMBL:ENSBTAG00000010584|ENSEMBL:ENSBTAG00000002018|ENSEMBL:ENSBTAG00000018496|ENSEMBL:ENSBTAG00000020905|ENSEMBL:ENSBTAG00000013084|ENSEMBL:ENSBTAG00000002000|ENSEMBL:ENSBTAG00000007766|ENSEMBL:ENSBTAG00000025001|ENSEMBL:ENSBTAG000000…
GAPDH	ENSBTAG00000014731	33108	0.0006618	0.01726	mitochondrial respiratory chain complex assembly	ENSEMBL:ENSBTAG00000010232|ENSEMBL:ENSBTAG00000018918|ENSEMBL:ENSBTAG00000012072|ENSEMBL:ENSBTAG00000003813
GAPDH	ENSBTAG00000014731	34660	0.00076286	0.01923	ncRNA metabolic process	ENSEMBL:ENSBTAG00000016224|ENSEMBL:ENSBTAG00000015136|ENSEMBL:ENSBTAG00000020905|ENSEMBL:ENSBTAG00000031327|ENSEMBL:ENSBTAG00000002038|ENSEMBL:ENSBTAG00000009811|ENSEMBL:ENSBTAG00000005595|ENSEMBL:ENSBTAG00000006486|ENSEMBL:ENSBTAG00000026248|ENSEMBL:ENSBTAG00000005196|ENSEMBL:ENSBTAG00000006374|ENSEMBL:ENSBTAG00000011963|ENSEMBL:ENSBTAG00000019718
GAPDH	ENSBTAG00000014731	33036	0.00076683	0.01923	macromolecule localization	ENSEMBL:ENSBTAG00000009084|ENSEMBL:ENSBTAG00000014353|ENSEMBL:ENSBTAG00000038842|ENSEMBL:ENSBTAG00000014971|ENSEMBL:ENSBTAG00000003914|ENSEMBL:ENSBTAG00000018496|ENSEMBL:ENSBTAG00000013084|ENSEMBL:ENSBTAG00000012094|ENSEMBL:ENSBTAG00000002243|ENSEMBL:ENSBTAG00000002000|ENSEMBL:ENSBTAG00000025001|ENSEMBL:ENSBTAG00000004463|ENSEMBL:ENSBTAG00000006665|ENSEMBL:ENSBTAG00000010157|ENSEMBL:ENSBTAG000000…
GAPDH	ENSBTAG00000014731	44265	0.0008961	0.022047	cellular macromolecule catabolic process	ENSEMBL:ENSBTAG00000002808|ENSEMBL:ENSBTAG00000014440|ENSEMBL:ENSBTAG00000015116|ENSEMBL:ENSBTAG00000019136|ENSEMBL:ENSBTAG00000018593|ENSEMBL:ENSBTAG00000001612|ENSEMBL:ENSBTAG00000013390|ENSEMBL:ENSBTAG00000005127|ENSEMBL:ENSBTAG00000003830|ENSEMBL:ENSBTAG00000006564|ENSEMBL:ENSBTAG00000001795|ENSEMBL:ENSBTAG00000002377|ENSEMBL:ENSBTAG00000021288|ENSEMBL:ENSBTAG00000009211|ENSEMBL:ENSBTAG000000…
GAPDH	ENSBTAG00000014731	5996	0.0010478	0.025302	monosaccharide metabolic process	ENSEMBL:ENSBTAG00000014731|ENSEMBL:ENSBTAG00000012146|ENSEMBL:ENSBTAG00000019782|ENSEMBL:ENSBTAG00000017462|ENSEMBL:ENSBTAG00000016296|ENSEMBL:ENSBTAG00000001022|ENSEMBL:ENSBTAG00000005534|ENSEMBL:ENSBTAG00000001032|ENSEMBL:ENSBTAG00000008895|ENSEMBL:ENSBTAG00000012511|ENSEMBL:ENSBTAG00000014547|ENSEMBL:ENSBTAG00000008683|ENSEMBL:ENSBTAG00000006396
GAPDH	ENSBTAG00000014731	6448	0.0011569	0.026981	regulation of translational elongation	ENSEMBL:ENSBTAG00000014353|ENSEMBL:ENSBTAG00000015989|ENSEMBL:ENSBTAG00000002018
GAPDH	ENSBTAG00000014731	70727	0.0011794	0.026981	cellular macromolecule localization	ENSEMBL:ENSBTAG00000014353|ENSEMBL:ENSBTAG00000020547|ENSEMBL:ENSBTAG00000020106|ENSEMBL:ENSBTAG00000001948|ENSEMBL:ENSBTAG00000011694|ENSEMBL:ENSBTAG00000014971|ENSEMBL:ENSBTAG00000010584|ENSEMBL:ENSBTAG00000002018|ENSEMBL:ENSBTAG00000018496|ENSEMBL:ENSBTAG00000020905|ENSEMBL:ENSBTAG00000013084|ENSEMBL:ENSBTAG00000002000|ENSEMBL:ENSBTAG00000007766|ENSEMBL:ENSBTAG00000025001|ENSEMBL:ENSBTAG000000…
GAPDH	ENSBTAG00000014731	34613	0.0011794	0.026981	cellular protein localization	ENSEMBL:ENSBTAG00000014353|ENSEMBL:ENSBTAG00000020547|ENSEMBL:ENSBTAG00000020106|ENSEMBL:ENSBTAG00000001948|ENSEMBL:ENSBTAG00000011694|ENSEMBL:ENSBTAG00000014971|ENSEMBL:ENSBTAG00000010584|ENSEMBL:ENSBTAG00000002018|ENSEMBL:ENSBTAG00000018496|ENSEMBL:ENSBTAG00000020905|ENSEMBL:ENSBTAG00000013084|ENSEMBL:ENSBTAG00000002000|ENSEMBL:ENSBTAG00000007766|ENSEMBL:ENSBTAG00000025001|ENSEMBL:ENSBTAG000000…
GAPDH	ENSBTAG00000014731	19318	0.0012068	0.027131	hexose metabolic process	ENSEMBL:ENSBTAG00000005534|ENSEMBL:ENSBTAG00000001032|ENSEMBL:ENSBTAG00000014731|ENSEMBL:ENSBTAG00000008895|ENSEMBL:ENSBTAG00000012146|ENSEMBL:ENSBTAG00000019782|ENSEMBL:ENSBTAG00000017462|ENSEMBL:ENSBTAG00000012511|ENSEMBL:ENSBTAG00000014547|ENSEMBL:ENSBTAG00000008683|ENSEMBL:ENSBTAG00000006396|ENSEMBL:ENSBTAG00000016296
GAPDH	ENSBTAG00000014731	6810	0.0013794	0.030487	transport	ENSEMBL:ENSBTAG00000021227|ENSEMBL:ENSBTAG00000014971|ENSEMBL:ENSBTAG00000019463|ENSEMBL:ENSBTAG00000003914|ENSEMBL:ENSBTAG00000018496|ENSEMBL:ENSBTAG00000013084|ENSEMBL:ENSBTAG00000003635|ENSEMBL:ENSBTAG00000012072|ENSEMBL:ENSBTAG00000006665|ENSEMBL:ENSBTAG00000012634|ENSEMBL:ENSBTAG00000009178|ENSEMBL:ENSBTAG00000019906|ENSEMBL:ENSBTAG00000019515|ENSEMBL:ENSBTAG00000014068|ENSEMBL:ENSBTAG000000…
GAPDH	ENSBTAG00000014731	51234	0.0017281	0.037558	establishment of localization	ENSEMBL:ENSBTAG00000021227|ENSEMBL:ENSBTAG00000014971|ENSEMBL:ENSBTAG00000019463|ENSEMBL:ENSBTAG00000003914|ENSEMBL:ENSBTAG00000018496|ENSEMBL:ENSBTAG00000013084|ENSEMBL:ENSBTAG00000003635|ENSEMBL:ENSBTAG00000012072|ENSEMBL:ENSBTAG00000006665|ENSEMBL:ENSBTAG00000012634|ENSEMBL:ENSBTAG00000009178|ENSEMBL:ENSBTAG00000019906|ENSEMBL:ENSBTAG00000019515|ENSEMBL:ENSBTAG00000014068|ENSEMBL:ENSBTAG000000…
GAPDH	ENSBTAG00000014731	6094	0.0018249	0.038781	gluconeogenesis	ENSEMBL:ENSBTAG00000019782|ENSEMBL:ENSBTAG00000017462|ENSEMBL:ENSBTAG00000006396|ENSEMBL:ENSBTAG00000016296
GAPDH	ENSBTAG00000014731	6364	0.0018736	0.038781	rRNA processing	ENSEMBL:ENSBTAG00000016224|ENSEMBL:ENSBTAG00000002038|ENSEMBL:ENSBTAG00000009811|ENSEMBL:ENSBTAG00000020905|ENSEMBL:ENSBTAG00000006374|ENSEMBL:ENSBTAG00000011963|ENSEMBL:ENSBTAG00000019718
GAPDH	ENSBTAG00000014731	16072	0.0018736	0.038781	rRNA metabolic process	ENSEMBL:ENSBTAG00000016224|ENSEMBL:ENSBTAG00000002038|ENSEMBL:ENSBTAG00000009811|ENSEMBL:ENSBTAG00000020905|ENSEMBL:ENSBTAG00000006374|ENSEMBL:ENSBTAG00000011963|ENSEMBL:ENSBTAG00000019718
GAPDH	ENSBTAG00000014731	6139	0.0020667	0.04211	nucleobase, nucleoside, nucleotide and nucleic acid metabolic process	ENSEMBL:ENSBTAG00000020776|ENSEMBL:ENSBTAG00000016034|ENSEMBL:ENSBTAG00000021227|ENSEMBL:ENSBTAG00000015743|ENSEMBL:ENSBTAG00000019782|ENSEMBL:ENSBTAG00000002745|ENSEMBL:ENSBTAG00000001612|ENSEMBL:ENSBTAG00000006305|ENSEMBL:ENSBTAG00000009811|ENSEMBL:ENSBTAG00000006101|ENSEMBL:ENSBTAG00000006104|ENSEMBL:ENSBTAG00000017605|ENSEMBL:ENSBTAG00000020900|ENSEMBL:ENSBTAG00000000639|ENSEMBL:ENSBTAG000000…
GAPDH	ENSBTAG00000014731	31398	0.0024109	0.048366	positive regulation of protein ubiquitination	ENSEMBL:ENSBTAG00000003644|ENSEMBL:ENSBTAG00000019136|ENSEMBL:ENSBTAG00000009211|ENSEMBL:ENSBTAG00000016988
GAPDH	ENSBTAG00000014731	6119	0.0024949	0.049293	oxidative phosphorylation	ENSEMBL:ENSBTAG00000021227|ENSEMBL:ENSBTAG00000000550|ENSEMBL:ENSBTAG00000007332|ENSEMBL:ENSBTAG00000014238|ENSEMBL:ENSBTAG00000007572|ENSEMBL:ENSBTAG00000000913|ENSEMBL:ENSBTAG00000008692|ENSEMBL:ENSBTAG00000000091
GAPDH	ENSBTAG00000014731	42176	0.0027173	0.052887	regulation of protein catabolic process	ENSEMBL:ENSBTAG00000010481|ENSEMBL:ENSBTAG00000003644|ENSEMBL:ENSBTAG00000019136|ENSEMBL:ENSBTAG00000021461|ENSEMBL:ENSBTAG00000000778
GAPDH	ENSBTAG00000014731	70647	0.0030353	0.057677	protein modification by small protein conjugation or removal	ENSEMBL:ENSBTAG00000009084|ENSEMBL:ENSBTAG00000000162|ENSEMBL:ENSBTAG00000015473|ENSEMBL:ENSBTAG00000001937|ENSEMBL:ENSBTAG00000038842|ENSEMBL:ENSBTAG00000012587|ENSEMBL:ENSBTAG00000019136|ENSEMBL:ENSBTAG00000012744|ENSEMBL:ENSBTAG00000009211|ENSEMBL:ENSBTAG00000007737
GAPDH	ENSBTAG00000014731	19319	0.0031143	0.057677	hexose biosynthetic process	ENSEMBL:ENSBTAG00000019782|ENSEMBL:ENSBTAG00000017462|ENSEMBL:ENSBTAG00000006396|ENSEMBL:ENSBTAG00000016296
GAPDH	ENSBTAG00000014731	6090	0.0031143	0.057677	pyruvate metabolic process	ENSEMBL:ENSBTAG00000019782|ENSEMBL:ENSBTAG00000017462|ENSEMBL:ENSBTAG00000006396|ENSEMBL:ENSBTAG00000016296
GAPDH	ENSBTAG00000014731	32446	0.0031404	0.057677	protein modification by small protein conjugation	ENSEMBL:ENSBTAG00000009084|ENSEMBL:ENSBTAG00000000162|ENSEMBL:ENSBTAG00000015473|ENSEMBL:ENSBTAG00000001937|ENSEMBL:ENSBTAG00000038842|ENSEMBL:ENSBTAG00000019136|ENSEMBL:ENSBTAG00000012744|ENSEMBL:ENSBTAG00000009211|ENSEMBL:ENSBTAG00000007737
GAPDH	ENSBTAG00000014731	51246	0.003359	0.060835	regulation of protein metabolic process	ENSEMBL:ENSBTAG00000014353|ENSEMBL:ENSBTAG00000015882|ENSEMBL:ENSBTAG00000010481|ENSEMBL:ENSBTAG00000019136|ENSEMBL:ENSBTAG00000010681|ENSEMBL:ENSBTAG00000011212|ENSEMBL:ENSBTAG00000002018|ENSEMBL:ENSBTAG00000000778|ENSEMBL:ENSBTAG00000004874|ENSEMBL:ENSBTAG00000007766|ENSEMBL:ENSBTAG00000003644|ENSEMBL:ENSBTAG00000003264|ENSEMBL:ENSBTAG00000012744|ENSEMBL:ENSBTAG00000015989|ENSEMBL:ENSBTAG000000…
GAPDH	ENSBTAG00000014731	46907	0.0039133	0.069904	intracellular transport	ENSEMBL:ENSBTAG00000014353|ENSEMBL:ENSBTAG00000020547|ENSEMBL:ENSBTAG00000020106|ENSEMBL:ENSBTAG00000001948|ENSEMBL:ENSBTAG00000011694|ENSEMBL:ENSBTAG00000014971|ENSEMBL:ENSBTAG00000010584|ENSEMBL:ENSBTAG00000000810|ENSEMBL:ENSBTAG00000002018|ENSEMBL:ENSBTAG00000018496|ENSEMBL:ENSBTAG00000020905|ENSEMBL:ENSBTAG00000013084|ENSEMBL:ENSBTAG00000002000|ENSEMBL:ENSBTAG00000007766|ENSEMBL:ENSBTAG000000…
GAPDH	ENSBTAG00000014731	7005	0.0045535	0.078794	mitochondrion organization	ENSEMBL:ENSBTAG00000002000|ENSEMBL:ENSBTAG00000003303|ENSEMBL:ENSBTAG00000001795|ENSEMBL:ENSBTAG00000010232|ENSEMBL:ENSBTAG00000010157|ENSEMBL:ENSBTAG00000018918|ENSEMBL:ENSBTAG00000012072|ENSEMBL:ENSBTAG00000003813
GAPDH	ENSBTAG00000014731	51649	0.0045702	0.078794	establishment of localization in cell	ENSEMBL:ENSBTAG00000014353|ENSEMBL:ENSBTAG00000020547|ENSEMBL:ENSBTAG00000020106|ENSEMBL:ENSBTAG00000001948|ENSEMBL:ENSBTAG00000011694|ENSEMBL:ENSBTAG00000014971|ENSEMBL:ENSBTAG00000020047|ENSEMBL:ENSBTAG00000010584|ENSEMBL:ENSBTAG00000000810|ENSEMBL:ENSBTAG00000002018|ENSEMBL:ENSBTAG00000018496|ENSEMBL:ENSBTAG00000020905|ENSEMBL:ENSBTAG00000023415|ENSEMBL:ENSBTAG00000013084|ENSEMBL:ENSBTAG000000…
GAPDH	ENSBTAG00000014731	42396	0.0046527	0.078794	phosphagen biosynthetic process	ENSEMBL:ENSBTAG00000004112|ENSEMBL:ENSBTAG00000013921
GAPDH	ENSBTAG00000014731	32435	0.0046527	0.078794	negative regulation of proteasomal ubiquitin	dependent protein catabolic process	ENSEMBL:ENSBTAG00000010481|ENSEMBL:ENSBTAG00000000778
GAPDH	ENSBTAG00000014731	34641	0.0048096	0.080407	cellular nitrogen compound metabolic process	ENSEMBL:ENSBTAG00000020776|ENSEMBL:ENSBTAG00000016034|ENSEMBL:ENSBTAG00000021227|ENSEMBL:ENSBTAG00000015743|ENSEMBL:ENSBTAG00000018257|ENSEMBL:ENSBTAG00000019782|ENSEMBL:ENSBTAG00000019463|ENSEMBL:ENSBTAG00000002745|ENSEMBL:ENSBTAG00000001612|ENSEMBL:ENSBTAG00000006305|ENSEMBL:ENSBTAG00000009811|ENSEMBL:ENSBTAG00000006101|ENSEMBL:ENSBTAG00000006104|ENSEMBL:ENSBTAG00000017605|ENSEMBL:ENSBTAG000000…
GAPDH	ENSBTAG00000014731	46364	0.0049157	0.08114	monosaccharide biosynthetic process	ENSEMBL:ENSBTAG00000019782|ENSEMBL:ENSBTAG00000017462|ENSEMBL:ENSBTAG00000006396|ENSEMBL:ENSBTAG00000016296
GAPDH	ENSBTAG00000014731	43623	0.0052424	0.085451	cellular protein complex assembly	ENSEMBL:ENSBTAG00000007766|ENSEMBL:ENSBTAG00000010232|ENSEMBL:ENSBTAG00000010157|ENSEMBL:ENSBTAG00000018918|ENSEMBL:ENSBTAG00000009211|ENSEMBL:ENSBTAG00000010723|ENSEMBL:ENSBTAG00000007605|ENSEMBL:ENSBTAG00000012072|ENSEMBL:ENSBTAG00000003813
GAPDH	ENSBTAG00000014731	6457	0.0053764	0.086553	protein folding	ENSEMBL:ENSBTAG00000008935|ENSEMBL:ENSBTAG00000016596|ENSEMBL:ENSBTAG00000008812|ENSEMBL:ENSBTAG00000015820|ENSEMBL:ENSBTAG00000015004|ENSEMBL:ENSBTAG00000010478|ENSEMBL:ENSBTAG00000016988|ENSEMBL:ENSBTAG00000016264|ENSEMBL:ENSBTAG00000010723|ENSEMBL:ENSBTAG00000007605|ENSEMBL:ENSBTAG00000000778
GAPDH	ENSBTAG00000014731	51179	0.0054588	0.086808	localization	ENSEMBL:ENSBTAG00000021227|ENSEMBL:ENSBTAG00000014971|ENSEMBL:ENSBTAG00000019463|ENSEMBL:ENSBTAG00000003914|ENSEMBL:ENSBTAG00000018496|ENSEMBL:ENSBTAG00000013084|ENSEMBL:ENSBTAG00000003635|ENSEMBL:ENSBTAG00000012072|ENSEMBL:ENSBTAG00000006665|ENSEMBL:ENSBTAG00000012634|ENSEMBL:ENSBTAG00000009178|ENSEMBL:ENSBTAG00000019906|ENSEMBL:ENSBTAG00000019515|ENSEMBL:ENSBTAG00000014068|ENSEMBL:ENSBTAG000000…
GAPDH	ENSBTAG00000014731	32268	0.0061582	0.095609	regulation of cellular protein metabolic process	ENSEMBL:ENSBTAG00000014353|ENSEMBL:ENSBTAG00000010481|ENSEMBL:ENSBTAG00000019136|ENSEMBL:ENSBTAG00000010681|ENSEMBL:ENSBTAG00000011212|ENSEMBL:ENSBTAG00000002018|ENSEMBL:ENSBTAG00000000778|ENSEMBL:ENSBTAG00000004874|ENSEMBL:ENSBTAG00000007766|ENSEMBL:ENSBTAG00000003644|ENSEMBL:ENSBTAG00000003264|ENSEMBL:ENSBTAG00000015989|ENSEMBL:ENSBTAG00000009211|ENSEMBL:ENSBTAG00000016988|ENSEMBL:ENSBTAG000000…
GAPDH	ENSBTAG00000014731	70972	0.0061589	0.095609	protein localization in endoplasmic reticulum	ENSEMBL:ENSBTAG00000014353|ENSEMBL:ENSBTAG00000004463|ENSEMBL:ENSBTAG00000014971
ATP2A1	ENSBTAG00000006541	6006	6.2939e-05	0.0086522	glucose metabolic process	ENSEMBL:ENSBTAG00000001032|ENSEMBL:ENSBTAG00000019011|ENSEMBL:ENSBTAG00000006396
ATP2A1	ENSBTAG00000006541	19318	0.00011218	0.0086522	hexose metabolic process	ENSEMBL:ENSBTAG00000001032|ENSEMBL:ENSBTAG00000019011|ENSEMBL:ENSBTAG00000006396
ATP2A1	ENSBTAG00000006541	5996	0.00015731	0.0086522	monosaccharide metabolic process	ENSEMBL:ENSBTAG00000001032|ENSEMBL:ENSBTAG00000019011|ENSEMBL:ENSBTAG00000006396
ATP2A1	ENSBTAG00000006541	6066	0.00092638	0.025425	alcohol metabolic process	ENSEMBL:ENSBTAG00000001032|ENSEMBL:ENSBTAG00000019011|ENSEMBL:ENSBTAG00000006396
ATP2A1	ENSBTAG00000006541	70407	0.0009574	0.025425	oxidation	dependent protein catabolic process	ENSEMBL:ENSBTAG00000001795
ATP2A1	ENSBTAG00000006541	44262	0.00096348	0.025425	cellular carbohydrate metabolic process	ENSEMBL:ENSBTAG00000001032|ENSEMBL:ENSBTAG00000019011|ENSEMBL:ENSBTAG00000006396
ATP2A1	ENSBTAG00000006541	44275	0.0010786	0.025425	cellular carbohydrate catabolic process	ENSEMBL:ENSBTAG00000001032|ENSEMBL:ENSBTAG00000006396
ATP2A1	ENSBTAG00000006541	16052	0.0015697	0.031581	carbohydrate catabolic process	ENSEMBL:ENSBTAG00000001032|ENSEMBL:ENSBTAG00000006396
ATP2A1	ENSBTAG00000006541	44091	0.001914	0.031581	membrane biogenesis	ENSEMBL:ENSBTAG00000007537
ATP2A1	ENSBTAG00000006541	16557	0.001914	0.031581	peroxisome membrane biogenesis	ENSEMBL:ENSBTAG00000007537
ATP2A1	ENSBTAG00000006541	5975	0.0023745	0.033822	carbohydrate metabolic process	ENSEMBL:ENSBTAG00000001032|ENSEMBL:ENSBTAG00000019011|ENSEMBL:ENSBTAG00000006396
ATP2A1	ENSBTAG00000006541	9251	0.0028698	0.033822	glucan catabolic process	ENSEMBL:ENSBTAG00000001032
ATP2A1	ENSBTAG00000006541	5980	0.0028698	0.033822	glycogen catabolic process	ENSEMBL:ENSBTAG00000001032
ATP2A1	ENSBTAG00000006541	44247	0.0028698	0.033822	cellular polysaccharide catabolic process	ENSEMBL:ENSBTAG00000001032
ATP2A1	ENSBTAG00000006541	44281	0.0032917	0.036209	small molecule metabolic process	ENSEMBL:ENSBTAG00000001032|ENSEMBL:ENSBTAG00000006541|ENSEMBL:ENSBTAG00000019011|ENSEMBL:ENSBTAG00000006396
ATP2A1	ENSBTAG00000006541	51340	0.0057324	0.055638	regulation of ligase activity	ENSEMBL:ENSBTAG00000003476
ATP2A1	ENSBTAG00000006541	51438	0.0057324	0.055638	regulation of ubiquitin	protein ligase activity	ENSEMBL:ENSBTAG00000003476
ATP2A1	ENSBTAG00000006541	43574	0.0066849	0.058053	peroxisomal transport	ENSEMBL:ENSBTAG00000007537
ATP2A1	ENSBTAG00000006541	6625	0.0066849	0.058053	protein targeting to peroxisome	ENSEMBL:ENSBTAG00000007537
ATP2A1	ENSBTAG00000006541	9056	0.0078169	0.06449	catabolic process	ENSEMBL:ENSBTAG00000001032|ENSEMBL:ENSBTAG00000001795|ENSEMBL:ENSBTAG00000006396
ATP2A1	ENSBTAG00000006541	7031	0.010487	0.0824	peroxisome organization	ENSEMBL:ENSBTAG00000007537
ATP2A1	ENSBTAG00000006541	272	0.011436	0.08577	polysaccharide catabolic process	ENSEMBL:ENSBTAG00000001032
ATP2A1	ENSBTAG00000006541	6094	0.013331	0.093026	gluconeogenesis	ENSEMBL:ENSBTAG00000006396
ATP2A1	ENSBTAG00000006541	9057	0.014101	0.093026	macromolecule catabolic process	ENSEMBL:ENSBTAG00000001032|ENSEMBL:ENSBTAG00000001795
ATP2A1	ENSBTAG00000006541	6091	0.015214	0.093026	generation of precursor metabolites and energy	ENSEMBL:ENSBTAG00000001032|ENSEMBL:ENSBTAG00000006396
ATP2A1	ENSBTAG00000006541	19319	0.015222	0.093026	hexose biosynthetic process	ENSEMBL:ENSBTAG00000006396
ATP2A1	ENSBTAG00000006541	6090	0.015222	0.093026	pyruvate metabolic process	ENSEMBL:ENSBTAG00000006396
PKM	ENSBTAG00000001601	6006	2.2721e-07	5.771e-05	glucose metabolic process	ENSEMBL:ENSBTAG00000001032|ENSEMBL:ENSBTAG00000000286|ENSEMBL:ENSBTAG00000019011|ENSEMBL:ENSBTAG00000014547|ENSEMBL:ENSBTAG00000006396
PKM	ENSBTAG00000001601	19318	5.9976e-07	7.617e-05	hexose metabolic process	ENSEMBL:ENSBTAG00000001032|ENSEMBL:ENSBTAG00000000286|ENSEMBL:ENSBTAG00000019011|ENSEMBL:ENSBTAG00000014547|ENSEMBL:ENSBTAG00000006396
PKM	ENSBTAG00000001601	5996	1.0571e-06	8.7483e-05	monosaccharide metabolic process	ENSEMBL:ENSBTAG00000001032|ENSEMBL:ENSBTAG00000000286|ENSEMBL:ENSBTAG00000019011|ENSEMBL:ENSBTAG00000014547|ENSEMBL:ENSBTAG00000006396
PKM	ENSBTAG00000001601	44275	1.3777e-06	8.7483e-05	cellular carbohydrate catabolic process	ENSEMBL:ENSBTAG00000001032|ENSEMBL:ENSBTAG00000000286|ENSEMBL:ENSBTAG00000014547|ENSEMBL:ENSBTAG00000006396
PKM	ENSBTAG00000001601	16052	2.9579e-06	0.00015026	carbohydrate catabolic process	ENSEMBL:ENSBTAG00000001032|ENSEMBL:ENSBTAG00000000286|ENSEMBL:ENSBTAG00000014547|ENSEMBL:ENSBTAG00000006396
PKM	ENSBTAG00000001601	6066	2.0379e-05	0.00078936	alcohol metabolic process	ENSEMBL:ENSBTAG00000001032|ENSEMBL:ENSBTAG00000000286|ENSEMBL:ENSBTAG00000019011|ENSEMBL:ENSBTAG00000014547|ENSEMBL:ENSBTAG00000006396
PKM	ENSBTAG00000001601	44262	2.1754e-05	0.00078936	cellular carbohydrate metabolic process	ENSEMBL:ENSBTAG00000001032|ENSEMBL:ENSBTAG00000000286|ENSEMBL:ENSBTAG00000019011|ENSEMBL:ENSBTAG00000014547|ENSEMBL:ENSBTAG00000006396
PKM	ENSBTAG00000001601	6096	2.5879e-05	0.00082165	glycolysis	ENSEMBL:ENSBTAG00000000286|ENSEMBL:ENSBTAG00000014547|ENSEMBL:ENSBTAG00000006396
PKM	ENSBTAG00000001601	6007	4.7624e-05	0.0012579	glucose catabolic process	ENSEMBL:ENSBTAG00000000286|ENSEMBL:ENSBTAG00000014547|ENSEMBL:ENSBTAG00000006396
PKM	ENSBTAG00000001601	19320	5.0975e-05	0.0012579	hexose catabolic process	ENSEMBL:ENSBTAG00000000286|ENSEMBL:ENSBTAG00000014547|ENSEMBL:ENSBTAG00000006396
PKM	ENSBTAG00000001601	46365	5.4478e-05	0.0012579	monosaccharide catabolic process	ENSEMBL:ENSBTAG00000000286|ENSEMBL:ENSBTAG00000014547|ENSEMBL:ENSBTAG00000006396
PKM	ENSBTAG00000001601	46164	9.3317e-05	0.0018985	alcohol catabolic process	ENSEMBL:ENSBTAG00000000286|ENSEMBL:ENSBTAG00000014547|ENSEMBL:ENSBTAG00000006396
PKM	ENSBTAG00000001601	5975	9.7168e-05	0.0018985	carbohydrate metabolic process	ENSEMBL:ENSBTAG00000001032|ENSEMBL:ENSBTAG00000000286|ENSEMBL:ENSBTAG00000019011|ENSEMBL:ENSBTAG00000014547|ENSEMBL:ENSBTAG00000006396
PKM	ENSBTAG00000001601	6091	0.00029029	0.0052667	generation of precursor metabolites and energy	ENSEMBL:ENSBTAG00000001032|ENSEMBL:ENSBTAG00000000286|ENSEMBL:ENSBTAG00000014547|ENSEMBL:ENSBTAG00000006396
PKM	ENSBTAG00000001601	44237	0.00058534	0.0099118	cellular metabolic process	ENSEMBL:ENSBTAG00000001032|ENSEMBL:ENSBTAG00000007379|ENSEMBL:ENSBTAG00000006541|ENSEMBL:ENSBTAG00000013038|ENSEMBL:ENSBTAG00000000286|ENSEMBL:ENSBTAG00000017368|ENSEMBL:ENSBTAG00000019011|ENSEMBL:ENSBTAG00000017441|ENSEMBL:ENSBTAG00000014547|ENSEMBL:ENSBTAG00000006396|ENSEMBL:ENSBTAG00000004823
PKM	ENSBTAG00000001601	44281	0.00079653	0.012645	small molecule metabolic process	ENSEMBL:ENSBTAG00000001032|ENSEMBL:ENSBTAG00000006541|ENSEMBL:ENSBTAG00000000286|ENSEMBL:ENSBTAG00000019011|ENSEMBL:ENSBTAG00000014547|ENSEMBL:ENSBTAG00000006396
PKM	ENSBTAG00000001601	44282	0.001404	0.019344	small molecule catabolic process	ENSEMBL:ENSBTAG00000000286|ENSEMBL:ENSBTAG00000014547|ENSEMBL:ENSBTAG00000006396
PKM	ENSBTAG00000001601	44238	0.0014401	0.019344	primary metabolic process	ENSEMBL:ENSBTAG00000001032|ENSEMBL:ENSBTAG00000007379|ENSEMBL:ENSBTAG00000006541|ENSEMBL:ENSBTAG00000013038|ENSEMBL:ENSBTAG00000000286|ENSEMBL:ENSBTAG00000017368|ENSEMBL:ENSBTAG00000019011|ENSEMBL:ENSBTAG00000017441|ENSEMBL:ENSBTAG00000014547|ENSEMBL:ENSBTAG00000006396|ENSEMBL:ENSBTAG00000004823
PKM	ENSBTAG00000001601	71383	0.0016754	0.019344	cellular response to steroid hormone stimulus	ENSEMBL:ENSBTAG00000013038
PKM	ENSBTAG00000001601	71385	0.0016754	0.019344	cellular response to glucocorticoid stimulus	ENSEMBL:ENSBTAG00000013038
PKM	ENSBTAG00000001601	71384	0.0016754	0.019344	cellular response to corticosteroid stimulus	ENSEMBL:ENSBTAG00000013038
PKM	ENSBTAG00000001601	6002	0.0016754	0.019344	fructose 6	phosphate metabolic process	ENSEMBL:ENSBTAG00000000286
PKM	ENSBTAG00000001601	9987	0.0044049	0.048646	cellular process	ENSEMBL:ENSBTAG00000013038|ENSEMBL:ENSBTAG00000017368|ENSEMBL:ENSBTAG00000019011|ENSEMBL:ENSBTAG00000002238|ENSEMBL:ENSBTAG00000017441|ENSEMBL:ENSBTAG00000004823|ENSEMBL:ENSBTAG00000001032|ENSEMBL:ENSBTAG00000009307|ENSEMBL:ENSBTAG00000007379|ENSEMBL:ENSBTAG00000006541|ENSEMBL:ENSBTAG00000000286|ENSEMBL:ENSBTAG00000014547|ENSEMBL:ENSBTAG00000006396
PKM	ENSBTAG00000001601	9251	0.0050185	0.049027	glucan catabolic process	ENSEMBL:ENSBTAG00000001032
PKM	ENSBTAG00000001601	44247	0.0050185	0.049027	cellular polysaccharide catabolic process	ENSEMBL:ENSBTAG00000001032
PKM	ENSBTAG00000001601	5980	0.0050185	0.049027	glycogen catabolic process	ENSEMBL:ENSBTAG00000001032
PKM	ENSBTAG00000001601	9056	0.0061069	0.057451	catabolic process	ENSEMBL:ENSBTAG00000001032|ENSEMBL:ENSBTAG00000000286|ENSEMBL:ENSBTAG00000014547|ENSEMBL:ENSBTAG00000006396
PKM	ENSBTAG00000001601	8152	0.0070277	0.063751	metabolic process	ENSEMBL:ENSBTAG00000001032|ENSEMBL:ENSBTAG00000007379|ENSEMBL:ENSBTAG00000006541|ENSEMBL:ENSBTAG00000013038|ENSEMBL:ENSBTAG00000000286|ENSEMBL:ENSBTAG00000017368|ENSEMBL:ENSBTAG00000019011|ENSEMBL:ENSBTAG00000017441|ENSEMBL:ENSBTAG00000014547|ENSEMBL:ENSBTAG00000006396|ENSEMBL:ENSBTAG00000004823
PKM	ENSBTAG00000001601	32024	0.0083512	0.070707	positive regulation of insulin secretion	ENSEMBL:ENSBTAG00000000286
PKM	ENSBTAG00000001601	7090	0.0083512	0.070707	regulation of S phase of mitotic cell cycle	ENSEMBL:ENSBTAG00000013038
PKM	ENSBTAG00000001601	90277	0.011673	0.084716	positive regulation of peptide hormone secretion	ENSEMBL:ENSBTAG00000000286
PKM	ENSBTAG00000001601	45736	0.011673	0.084716	negative regulation of cyclin	dependent protein kinase activity	ENSEMBL:ENSBTAG00000006056
PKM	ENSBTAG00000001601	2793	0.011673	0.084716	positive regulation of peptide secretion	ENSEMBL:ENSBTAG00000000286
PKM	ENSBTAG00000001601	6000	0.011673	0.084716	fructose metabolic process	ENSEMBL:ENSBTAG00000000286
PKM	ENSBTAG00000001601	33261	0.011673	0.084716	regulation of S phase	ENSEMBL:ENSBTAG00000013038
PKM	ENSBTAG00000001601	51384	0.013331	0.094056	response to glucocorticoid stimulus	ENSEMBL:ENSBTAG00000013038
bta-miR-143		9987	5.8925e-10	1.5815e-06	cellular process	ENSEMBL:ENSBTAG00000010251|ENSEMBL:ENSBTAG00000013761|ENSEMBL:ENSBTAG00000001899|ENSEMBL:ENSBTAG00000002625|ENSEMBL:ENSBTAG00000003836|ENSEMBL:ENSBTAG00000035319|ENSEMBL:ENSBTAG00000009019|ENSEMBL:ENSBTAG00000012678|ENSEMBL:ENSBTAG00000011225|ENSEMBL:ENSBTAG00000021386|ENSEMBL:ENSBTAG00000021143|ENSEMBL:ENSBTAG00000011589|ENSEMBL:ENSBTAG00000015828|ENSEMBL:ENSBTAG00000038949|ENSEMBL:ENSBTAG000000…
bta-miR-143		51179	1.3867e-09	1.8609e-06	localization	ENSEMBL:ENSBTAG00000010251|ENSEMBL:ENSBTAG00000016635|ENSEMBL:ENSBTAG00000013367|ENSEMBL:ENSBTAG00000020455|ENSEMBL:ENSBTAG00000016236|ENSEMBL:ENSBTAG00000001899|ENSEMBL:ENSBTAG00000017680|ENSEMBL:ENSBTAG00000002108|ENSEMBL:ENSBTAG00000004407|ENSEMBL:ENSBTAG00000002463|ENSEMBL:ENSBTAG00000004247|ENSEMBL:ENSBTAG00000003038|ENSEMBL:ENSBTAG00000008600|ENSEMBL:ENSBTAG00000005694|ENSEMBL:ENSBTAG000000…
bta-miR-143		6810	3.8567e-08	2.6281e-05	transport	ENSEMBL:ENSBTAG00000010251|ENSEMBL:ENSBTAG00000016635|ENSEMBL:ENSBTAG00000013367|ENSEMBL:ENSBTAG00000020455|ENSEMBL:ENSBTAG00000016236|ENSEMBL:ENSBTAG00000001899|ENSEMBL:ENSBTAG00000002108|ENSEMBL:ENSBTAG00000004407|ENSEMBL:ENSBTAG00000002463|ENSEMBL:ENSBTAG00000004247|ENSEMBL:ENSBTAG00000003038|ENSEMBL:ENSBTAG00000008600|ENSEMBL:ENSBTAG00000005694|ENSEMBL:ENSBTAG00000005851|ENSEMBL:ENSBTAG000000…
bta-miR-143		51234	3.9168e-08	2.6281e-05	establishment of localization	ENSEMBL:ENSBTAG00000010251|ENSEMBL:ENSBTAG00000016635|ENSEMBL:ENSBTAG00000013367|ENSEMBL:ENSBTAG00000020455|ENSEMBL:ENSBTAG00000016236|ENSEMBL:ENSBTAG00000001899|ENSEMBL:ENSBTAG00000002108|ENSEMBL:ENSBTAG00000004407|ENSEMBL:ENSBTAG00000002463|ENSEMBL:ENSBTAG00000004247|ENSEMBL:ENSBTAG00000003038|ENSEMBL:ENSBTAG00000008600|ENSEMBL:ENSBTAG00000005694|ENSEMBL:ENSBTAG00000005851|ENSEMBL:ENSBTAG000000…
bta-miR-143		32502	1.2552e-07	6.7377e-05	developmental process	ENSEMBL:ENSBTAG00000014177|ENSEMBL:ENSBTAG00000010251|ENSEMBL:ENSBTAG00000020578|ENSEMBL:ENSBTAG00000013367|ENSEMBL:ENSBTAG00000020455|ENSEMBL:ENSBTAG00000013761|ENSEMBL:ENSBTAG00000014576|ENSEMBL:ENSBTAG00000017566|ENSEMBL:ENSBTAG00000000601|ENSEMBL:ENSBTAG00000018373|ENSEMBL:ENSBTAG00000002625|ENSEMBL:ENSBTAG00000017680|ENSEMBL:ENSBTAG00000003836|ENSEMBL:ENSBTAG00000019461|ENSEMBL:ENSBTAG000000…
bta-miR-143		7275	2.0382e-07	9.0686e-05	multicellular organismal development	ENSEMBL:ENSBTAG00000014177|ENSEMBL:ENSBTAG00000010251|ENSEMBL:ENSBTAG00000020578|ENSEMBL:ENSBTAG00000013367|ENSEMBL:ENSBTAG00000020455|ENSEMBL:ENSBTAG00000013761|ENSEMBL:ENSBTAG00000014576|ENSEMBL:ENSBTAG00000017566|ENSEMBL:ENSBTAG00000000601|ENSEMBL:ENSBTAG00000018373|ENSEMBL:ENSBTAG00000002625|ENSEMBL:ENSBTAG00000017680|ENSEMBL:ENSBTAG00000003836|ENSEMBL:ENSBTAG00000019461|ENSEMBL:ENSBTAG000000…
bta-miR-143		65007	2.3651e-07	9.0686e-05	biological regulation	ENSEMBL:ENSBTAG00000014177|ENSEMBL:ENSBTAG00000017567|ENSEMBL:ENSBTAG00000013401|ENSEMBL:ENSBTAG00000010252|ENSEMBL:ENSBTAG00000010131|ENSEMBL:ENSBTAG00000019502|ENSEMBL:ENSBTAG00000015026|ENSEMBL:ENSBTAG00000002625|ENSEMBL:ENSBTAG00000017680|ENSEMBL:ENSBTAG00000014295|ENSEMBL:ENSBTAG00000004126|ENSEMBL:ENSBTAG00000008726|ENSEMBL:ENSBTAG00000002187|ENSEMBL:ENSBTAG00000002065|ENSEMBL:ENSBTAG000000…
bta-miR-143		50789	1.6466e-06	0.00055244	regulation of biological process	ENSEMBL:ENSBTAG00000014177|ENSEMBL:ENSBTAG00000013401|ENSEMBL:ENSBTAG00000010252|ENSEMBL:ENSBTAG00000010131|ENSEMBL:ENSBTAG00000019502|ENSEMBL:ENSBTAG00000015026|ENSEMBL:ENSBTAG00000002625|ENSEMBL:ENSBTAG00000017680|ENSEMBL:ENSBTAG00000014295|ENSEMBL:ENSBTAG00000004126|ENSEMBL:ENSBTAG00000008726|ENSEMBL:ENSBTAG00000002187|ENSEMBL:ENSBTAG00000002065|ENSEMBL:ENSBTAG00000005453|ENSEMBL:ENSBTAG000000…
bta-miR-143		50794	1.8582e-06	0.00055417	regulation of cellular process	ENSEMBL:ENSBTAG00000013401|ENSEMBL:ENSBTAG00000010252|ENSEMBL:ENSBTAG00000010131|ENSEMBL:ENSBTAG00000019502|ENSEMBL:ENSBTAG00000015026|ENSEMBL:ENSBTAG00000002625|ENSEMBL:ENSBTAG00000017680|ENSEMBL:ENSBTAG00000014295|ENSEMBL:ENSBTAG00000004126|ENSEMBL:ENSBTAG00000008726|ENSEMBL:ENSBTAG00000002187|ENSEMBL:ENSBTAG00000002065|ENSEMBL:ENSBTAG00000005453|ENSEMBL:ENSBTAG00000008600|ENSEMBL:ENSBTAG000000…
bta-miR-143		32501	2.4155e-06	0.00064833	multicellular organismal process	ENSEMBL:ENSBTAG00000014177|ENSEMBL:ENSBTAG00000017567|ENSEMBL:ENSBTAG00000010251|ENSEMBL:ENSBTAG00000020578|ENSEMBL:ENSBTAG00000013367|ENSEMBL:ENSBTAG00000020455|ENSEMBL:ENSBTAG00000013761|ENSEMBL:ENSBTAG00000014576|ENSEMBL:ENSBTAG00000017566|ENSEMBL:ENSBTAG00000000601|ENSEMBL:ENSBTAG00000018373|ENSEMBL:ENSBTAG00000002625|ENSEMBL:ENSBTAG00000017680|ENSEMBL:ENSBTAG00000003836|ENSEMBL:ENSBTAG000000…
bta-miR-143		7269	1.1551e-05	0.0028184	neurotransmitter secretion	ENSEMBL:ENSBTAG00000013367|ENSEMBL:ENSBTAG00000005042|ENSEMBL:ENSBTAG00000011367|ENSEMBL:ENSBTAG00000031891|ENSEMBL:ENSBTAG00000011757|ENSEMBL:ENSBTAG00000010635|ENSEMBL:ENSBTAG00000014828|ENSEMBL:ENSBTAG00000008948
bta-miR-143		43412	1.348e-05	0.0030149	macromolecule modification	ENSEMBL:ENSBTAG00000015266|ENSEMBL:ENSBTAG00000017321|ENSEMBL:ENSBTAG00000013367|ENSEMBL:ENSBTAG00000015026|ENSEMBL:ENSBTAG00000002625|ENSEMBL:ENSBTAG00000002347|ENSEMBL:ENSBTAG00000004767|ENSEMBL:ENSBTAG00000014053|ENSEMBL:ENSBTAG00000018130|ENSEMBL:ENSBTAG00000010815|ENSEMBL:ENSBTAG00000007876|ENSEMBL:ENSBTAG00000000162|ENSEMBL:ENSBTAG00000003395|ENSEMBL:ENSBTAG00000020451|ENSEMBL:ENSBTAG000000…
bta-miR-143		48489	1.7394e-05	0.0035044	synaptic vesicle transport	ENSEMBL:ENSBTAG00000011367|ENSEMBL:ENSBTAG00000031891|ENSEMBL:ENSBTAG00000011757|ENSEMBL:ENSBTAG00000010635|ENSEMBL:ENSBTAG00000003525|ENSEMBL:ENSBTAG00000008948
bta-miR-143		48731	1.8279e-05	0.0035044	system development	ENSEMBL:ENSBTAG00000020578|ENSEMBL:ENSBTAG00000013367|ENSEMBL:ENSBTAG00000013761|ENSEMBL:ENSBTAG00000011266|ENSEMBL:ENSBTAG00000017566|ENSEMBL:ENSBTAG00000000601|ENSEMBL:ENSBTAG00000018373|ENSEMBL:ENSBTAG00000002625|ENSEMBL:ENSBTAG00000017680|ENSEMBL:ENSBTAG00000003836|ENSEMBL:ENSBTAG00000001854|ENSEMBL:ENSBTAG00000019267|ENSEMBL:ENSBTAG00000007718|ENSEMBL:ENSBTAG00000005658|ENSEMBL:ENSBTAG000000…
bta-miR-143		48513	2.0007e-05	0.0035799	organ development	ENSEMBL:ENSBTAG00000013367|ENSEMBL:ENSBTAG00000011266|ENSEMBL:ENSBTAG00000017566|ENSEMBL:ENSBTAG00000000601|ENSEMBL:ENSBTAG00000002625|ENSEMBL:ENSBTAG00000017680|ENSEMBL:ENSBTAG00000003836|ENSEMBL:ENSBTAG00000001854|ENSEMBL:ENSBTAG00000019267|ENSEMBL:ENSBTAG00000007718|ENSEMBL:ENSBTAG00000005658|ENSEMBL:ENSBTAG00000019461|ENSEMBL:ENSBTAG00000004126|ENSEMBL:ENSBTAG00000000283|ENSEMBL:ENSBTAG000000…
bta-miR-143		6464	2.3632e-05	0.0037537	protein modification process	ENSEMBL:ENSBTAG00000019944|ENSEMBL:ENSBTAG00000015069|ENSEMBL:ENSBTAG00000015266|ENSEMBL:ENSBTAG00000017321|ENSEMBL:ENSBTAG00000013367|ENSEMBL:ENSBTAG00000016799|ENSEMBL:ENSBTAG00000018699|ENSEMBL:ENSBTAG00000015026|ENSEMBL:ENSBTAG00000038107|ENSEMBL:ENSBTAG00000002625|ENSEMBL:ENSBTAG00000002347|ENSEMBL:ENSBTAG00000000005|ENSEMBL:ENSBTAG00000004767|ENSEMBL:ENSBTAG00000014053|ENSEMBL:ENSBTAG000000…
bta-miR-143		9653	2.3775e-05	0.0037537	anatomical structure morphogenesis	ENSEMBL:ENSBTAG00000011266|ENSEMBL:ENSBTAG00000014576|ENSEMBL:ENSBTAG00000000601|ENSEMBL:ENSBTAG00000002625|ENSEMBL:ENSBTAG00000017680|ENSEMBL:ENSBTAG00000019267|ENSEMBL:ENSBTAG00000007718|ENSEMBL:ENSBTAG00000005658|ENSEMBL:ENSBTAG00000019461|ENSEMBL:ENSBTAG00000000283|ENSEMBL:ENSBTAG00000001173|ENSEMBL:ENSBTAG00000027569|ENSEMBL:ENSBTAG00000003992|ENSEMBL:ENSBTAG00000008520|ENSEMBL:ENSBTAG000000…
bta-miR-143		6811	2.5516e-05	0.0038047	ion transport	ENSEMBL:ENSBTAG00000010251|ENSEMBL:ENSBTAG00000015100|ENSEMBL:ENSBTAG00000020455|ENSEMBL:ENSBTAG00000016236|ENSEMBL:ENSBTAG00000001899|ENSEMBL:ENSBTAG00000025826|ENSEMBL:ENSBTAG00000021506|ENSEMBL:ENSBTAG00000004407|ENSEMBL:ENSBTAG00000008125|ENSEMBL:ENSBTAG00000004321|ENSEMBL:ENSBTAG00000011700|ENSEMBL:ENSBTAG00000011105|ENSEMBL:ENSBTAG00000021780|ENSEMBL:ENSBTAG00000012798|ENSEMBL:ENSBTAG000000…
bta-miR-143		48856	3.0262e-05	0.0042749	anatomical structure development	ENSEMBL:ENSBTAG00000020578|ENSEMBL:ENSBTAG00000013367|ENSEMBL:ENSBTAG00000013761|ENSEMBL:ENSBTAG00000011266|ENSEMBL:ENSBTAG00000014576|ENSEMBL:ENSBTAG00000017566|ENSEMBL:ENSBTAG00000000601|ENSEMBL:ENSBTAG00000018373|ENSEMBL:ENSBTAG00000002625|ENSEMBL:ENSBTAG00000017680|ENSEMBL:ENSBTAG00000003836|ENSEMBL:ENSBTAG00000001854|ENSEMBL:ENSBTAG00000019267|ENSEMBL:ENSBTAG00000007718|ENSEMBL:ENSBTAG000000…
bta-miR-143		31327	3.8856e-05	0.0049417	negative regulation of cellular biosynthetic process	ENSEMBL:ENSBTAG00000020578|ENSEMBL:ENSBTAG00000016414|ENSEMBL:ENSBTAG00000011266|ENSEMBL:ENSBTAG00000002108|ENSEMBL:ENSBTAG00000001579|ENSEMBL:ENSBTAG00000007718|ENSEMBL:ENSBTAG00000011849|ENSEMBL:ENSBTAG00000003697|ENSEMBL:ENSBTAG00000006640|ENSEMBL:ENSBTAG00000003397|ENSEMBL:ENSBTAG00000006246|ENSEMBL:ENSBTAG00000012656|ENSEMBL:ENSBTAG00000017729|ENSEMBL:ENSBTAG00000021143|ENSEMBL:ENSBTAG000000…
bta-miR-143		15800	4.0506e-05	0.0049417	acidic amino acid transport	ENSEMBL:ENSBTAG00000018245|ENSEMBL:ENSBTAG00000019125|ENSEMBL:ENSBTAG00000011757|ENSEMBL:ENSBTAG00000021506
bta-miR-143		15813	4.0506e-05	0.0049417	L-glutamate transport	ENSEMBL:ENSBTAG00000018245|ENSEMBL:ENSBTAG00000019125|ENSEMBL:ENSBTAG00000011757|ENSEMBL:ENSBTAG00000021506
bta-miR-143		31324	4.4176e-05	0.0051551	negative regulation of cellular metabolic process	ENSEMBL:ENSBTAG00000020578|ENSEMBL:ENSBTAG00000016414|ENSEMBL:ENSBTAG00000011266|ENSEMBL:ENSBTAG00000002108|ENSEMBL:ENSBTAG00000001579|ENSEMBL:ENSBTAG00000007718|ENSEMBL:ENSBTAG00000020638|ENSEMBL:ENSBTAG00000011849|ENSEMBL:ENSBTAG00000003697|ENSEMBL:ENSBTAG00000006640|ENSEMBL:ENSBTAG00000003397|ENSEMBL:ENSBTAG00000006246|ENSEMBL:ENSBTAG00000012656|ENSEMBL:ENSBTAG00000017729|ENSEMBL:ENSBTAG000000…
bta-miR-143		10605	4.9743e-05	0.0054507	negative regulation of macromolecule metabolic process	ENSEMBL:ENSBTAG00000020578|ENSEMBL:ENSBTAG00000016414|ENSEMBL:ENSBTAG00000011266|ENSEMBL:ENSBTAG00000002108|ENSEMBL:ENSBTAG00000001579|ENSEMBL:ENSBTAG00000002006|ENSEMBL:ENSBTAG00000007718|ENSEMBL:ENSBTAG00000020638|ENSEMBL:ENSBTAG00000011849|ENSEMBL:ENSBTAG00000003697|ENSEMBL:ENSBTAG00000006640|ENSEMBL:ENSBTAG00000003397|ENSEMBL:ENSBTAG00000006246|ENSEMBL:ENSBTAG00000012656|ENSEMBL:ENSBTAG000000…
bta-miR-143		10558	5.0771e-05	0.0054507	negative regulation of macromolecule biosynthetic process	ENSEMBL:ENSBTAG00000020578|ENSEMBL:ENSBTAG00000016414|ENSEMBL:ENSBTAG00000011266|ENSEMBL:ENSBTAG00000002108|ENSEMBL:ENSBTAG00000001579|ENSEMBL:ENSBTAG00000007718|ENSEMBL:ENSBTAG00000011849|ENSEMBL:ENSBTAG00000003697|ENSEMBL:ENSBTAG00000006640|ENSEMBL:ENSBTAG00000003397|ENSEMBL:ENSBTAG00000006246|ENSEMBL:ENSBTAG00000012656|ENSEMBL:ENSBTAG00000017729|ENSEMBL:ENSBTAG00000021143|ENSEMBL:ENSBTAG000000…
bta-miR-143		9890	5.4235e-05	0.0055987	negative regulation of biosynthetic process	ENSEMBL:ENSBTAG00000020578|ENSEMBL:ENSBTAG00000016414|ENSEMBL:ENSBTAG00000011266|ENSEMBL:ENSBTAG00000002108|ENSEMBL:ENSBTAG00000001579|ENSEMBL:ENSBTAG00000007718|ENSEMBL:ENSBTAG00000011849|ENSEMBL:ENSBTAG00000003697|ENSEMBL:ENSBTAG00000006640|ENSEMBL:ENSBTAG00000003397|ENSEMBL:ENSBTAG00000006246|ENSEMBL:ENSBTAG00000012656|ENSEMBL:ENSBTAG00000017729|ENSEMBL:ENSBTAG00000021143|ENSEMBL:ENSBTAG000000…
bta-miR-143		48523	6.4854e-05	0.006447	negative regulation of cellular process	ENSEMBL:ENSBTAG00000021988|ENSEMBL:ENSBTAG00000020578|ENSEMBL:ENSBTAG00000013367|ENSEMBL:ENSBTAG00000011266|ENSEMBL:ENSBTAG00000002625|ENSEMBL:ENSBTAG00000017680|ENSEMBL:ENSBTAG00000002108|ENSEMBL:ENSBTAG00000001579|ENSEMBL:ENSBTAG00000001854|ENSEMBL:ENSBTAG00000017121|ENSEMBL:ENSBTAG00000007718|ENSEMBL:ENSBTAG00000014295|ENSEMBL:ENSBTAG00000015460|ENSEMBL:ENSBTAG00000018130|ENSEMBL:ENSBTAG000000…
bta-miR-143		48519	0.00010065	0.0096482	negative regulation of biological process	ENSEMBL:ENSBTAG00000021988|ENSEMBL:ENSBTAG00000020578|ENSEMBL:ENSBTAG00000013367|ENSEMBL:ENSBTAG00000011266|ENSEMBL:ENSBTAG00000014576|ENSEMBL:ENSBTAG00000002625|ENSEMBL:ENSBTAG00000017680|ENSEMBL:ENSBTAG00000002108|ENSEMBL:ENSBTAG00000001579|ENSEMBL:ENSBTAG00000001854|ENSEMBL:ENSBTAG00000017121|ENSEMBL:ENSBTAG00000007718|ENSEMBL:ENSBTAG00000014295|ENSEMBL:ENSBTAG00000015460|ENSEMBL:ENSBTAG000000…
bta-miR-143		32940	0.00011089	0.010263	secretion by cell	ENSEMBL:ENSBTAG00000021318|ENSEMBL:ENSBTAG00000016223|ENSEMBL:ENSBTAG00000038696|ENSEMBL:ENSBTAG00000013367|ENSEMBL:ENSBTAG00000018972|ENSEMBL:ENSBTAG00000031891|ENSEMBL:ENSBTAG00000003525|ENSEMBL:ENSBTAG00000008948|ENSEMBL:ENSBTAG00000008600|ENSEMBL:ENSBTAG00000005694|ENSEMBL:ENSBTAG00000020661|ENSEMBL:ENSBTAG00000005042|ENSEMBL:ENSBTAG00000011367|ENSEMBL:ENSBTAG00000011757|ENSEMBL:ENSBTAG000000…
bta-miR-143		46903	0.00013613	0.012179	secretion	ENSEMBL:ENSBTAG00000021318|ENSEMBL:ENSBTAG00000015750|ENSEMBL:ENSBTAG00000016366|ENSEMBL:ENSBTAG00000016223|ENSEMBL:ENSBTAG00000038696|ENSEMBL:ENSBTAG00000013367|ENSEMBL:ENSBTAG00000018972|ENSEMBL:ENSBTAG00000031891|ENSEMBL:ENSBTAG00000024406|ENSEMBL:ENSBTAG00000003525|ENSEMBL:ENSBTAG00000008948|ENSEMBL:ENSBTAG00000008600|ENSEMBL:ENSBTAG00000005694|ENSEMBL:ENSBTAG00000020661|ENSEMBL:ENSBTAG000000…
bta-miR-143		6816	0.00014136	0.012239	calcium ion transport	ENSEMBL:ENSBTAG00000020921|ENSEMBL:ENSBTAG00000020887|ENSEMBL:ENSBTAG00000010065|ENSEMBL:ENSBTAG00000016414|ENSEMBL:ENSBTAG00000020455|ENSEMBL:ENSBTAG00000027080|ENSEMBL:ENSBTAG00000013861|ENSEMBL:ENSBTAG00000001305|ENSEMBL:ENSBTAG00000025826|ENSEMBL:ENSBTAG00000008948|ENSEMBL:ENSBTAG00000014809|ENSEMBL:ENSBTAG00000009552|ENSEMBL:ENSBTAG00000014828|ENSEMBL:ENSBTAG00000014806|ENSEMBL:ENSBTAG000000…
bta-miR-143		9892	0.00014598	0.012244	negative regulation of metabolic process	ENSEMBL:ENSBTAG00000020578|ENSEMBL:ENSBTAG00000016414|ENSEMBL:ENSBTAG00000011266|ENSEMBL:ENSBTAG00000002108|ENSEMBL:ENSBTAG00000001579|ENSEMBL:ENSBTAG00000002006|ENSEMBL:ENSBTAG00000007718|ENSEMBL:ENSBTAG00000020638|ENSEMBL:ENSBTAG00000011849|ENSEMBL:ENSBTAG00000003697|ENSEMBL:ENSBTAG00000006640|ENSEMBL:ENSBTAG00000003397|ENSEMBL:ENSBTAG00000006246|ENSEMBL:ENSBTAG00000012656|ENSEMBL:ENSBTAG000000…
bta-miR-143		43687	0.00015398	0.012245	post-translational protein modification	ENSEMBL:ENSBTAG00000015069|ENSEMBL:ENSBTAG00000015266|ENSEMBL:ENSBTAG00000017321|ENSEMBL:ENSBTAG00000016799|ENSEMBL:ENSBTAG00000018699|ENSEMBL:ENSBTAG00000015026|ENSEMBL:ENSBTAG00000038107|ENSEMBL:ENSBTAG00000002625|ENSEMBL:ENSBTAG00000002347|ENSEMBL:ENSBTAG00000000005|ENSEMBL:ENSBTAG00000004767|ENSEMBL:ENSBTAG00000014053|ENSEMBL:ENSBTAG00000018130|ENSEMBL:ENSBTAG00000010815|ENSEMBL:ENSBTAG000000…
bta-miR-143		1952	0.00015511	0.012245	regulation of cell-matrix adhesion	ENSEMBL:ENSBTAG00000005190|ENSEMBL:ENSBTAG00000000283|ENSEMBL:ENSBTAG00000006909|ENSEMBL:ENSBTAG00000002006|ENSEMBL:ENSBTAG00000003509|ENSEMBL:ENSBTAG00000010989
bta-miR-143		16079	0.00018965	0.014543	synaptic vesicle exocytosis	ENSEMBL:ENSBTAG00000031891|ENSEMBL:ENSBTAG00000011757|ENSEMBL:ENSBTAG00000010635|ENSEMBL:ENSBTAG00000008948
bta-miR-143		70838	0.00020282	0.015122	divalent metal ion transport	ENSEMBL:ENSBTAG00000020921|ENSEMBL:ENSBTAG00000020887|ENSEMBL:ENSBTAG00000010065|ENSEMBL:ENSBTAG00000016414|ENSEMBL:ENSBTAG00000020455|ENSEMBL:ENSBTAG00000027080|ENSEMBL:ENSBTAG00000013861|ENSEMBL:ENSBTAG00000001305|ENSEMBL:ENSBTAG00000025826|ENSEMBL:ENSBTAG00000008948|ENSEMBL:ENSBTAG00000014809|ENSEMBL:ENSBTAG00000009552|ENSEMBL:ENSBTAG00000014828|ENSEMBL:ENSBTAG00000014806|ENSEMBL:ENSBTAG000000…
bta-miR-143		51641	0.00021239	0.01515	cellular localization	ENSEMBL:ENSBTAG00000014495|ENSEMBL:ENSBTAG00000013043|ENSEMBL:ENSBTAG00000013367|ENSEMBL:ENSBTAG00000011143|ENSEMBL:ENSBTAG00000014655|ENSEMBL:ENSBTAG00000018972|ENSEMBL:ENSBTAG00000002108|ENSEMBL:ENSBTAG00000017121|ENSEMBL:ENSBTAG00000003872|ENSEMBL:ENSBTAG00000004247|ENSEMBL:ENSBTAG00000001173|ENSEMBL:ENSBTAG00000008600|ENSEMBL:ENSBTAG00000005694|ENSEMBL:ENSBTAG00000020693|ENSEMBL:ENSBTAG000000…
bta-miR-143		65008	0.00021449	0.01515	regulation of biological quality	ENSEMBL:ENSBTAG00000017567|ENSEMBL:ENSBTAG00000015100|ENSEMBL:ENSBTAG00000014495|ENSEMBL:ENSBTAG00000013367|ENSEMBL:ENSBTAG00000020455|ENSEMBL:ENSBTAG00000006909|ENSEMBL:ENSBTAG00000014576|ENSEMBL:ENSBTAG00000000601|ENSEMBL:ENSBTAG00000017680|ENSEMBL:ENSBTAG00000017121|ENSEMBL:ENSBTAG00000018013|ENSEMBL:ENSBTAG00000014295|ENSEMBL:ENSBTAG00000005658|ENSEMBL:ENSBTAG00000015460|ENSEMBL:ENSBTAG000000…
bta-miR-143		33036	0.00026492	0.017831	macromolecule localization	ENSEMBL:ENSBTAG00000014495|ENSEMBL:ENSBTAG00000013043|ENSEMBL:ENSBTAG00000016635|ENSEMBL:ENSBTAG00000013367|ENSEMBL:ENSBTAG00000011143|ENSEMBL:ENSBTAG00000002108|ENSEMBL:ENSBTAG00000013282|ENSEMBL:ENSBTAG00000007958|ENSEMBL:ENSBTAG00000003872|ENSEMBL:ENSBTAG00000004247|ENSEMBL:ENSBTAG00000008600|ENSEMBL:ENSBTAG00000005694|ENSEMBL:ENSBTAG00000005851|ENSEMBL:ENSBTAG00000020693|ENSEMBL:ENSBTAG000000…
bta-miR-143		6793	0.00027238	0.017831	phosphorus metabolic process	ENSEMBL:ENSBTAG00000015266|ENSEMBL:ENSBTAG00000015100|ENSEMBL:ENSBTAG00000006909|ENSEMBL:ENSBTAG00000016799|ENSEMBL:ENSBTAG00000015026|ENSEMBL:ENSBTAG00000018138|ENSEMBL:ENSBTAG00000038107|ENSEMBL:ENSBTAG00000002625|ENSEMBL:ENSBTAG00000002347|ENSEMBL:ENSBTAG00000000005|ENSEMBL:ENSBTAG00000004767|ENSEMBL:ENSBTAG00000014053|ENSEMBL:ENSBTAG00000018130|ENSEMBL:ENSBTAG00000010815|ENSEMBL:ENSBTAG000000…
bta-miR-143		6796	0.00027238	0.017831	phosphate metabolic process	ENSEMBL:ENSBTAG00000015266|ENSEMBL:ENSBTAG00000015100|ENSEMBL:ENSBTAG00000006909|ENSEMBL:ENSBTAG00000016799|ENSEMBL:ENSBTAG00000015026|ENSEMBL:ENSBTAG00000018138|ENSEMBL:ENSBTAG00000038107|ENSEMBL:ENSBTAG00000002625|ENSEMBL:ENSBTAG00000002347|ENSEMBL:ENSBTAG00000000005|ENSEMBL:ENSBTAG00000004767|ENSEMBL:ENSBTAG00000014053|ENSEMBL:ENSBTAG00000018130|ENSEMBL:ENSBTAG00000010815|ENSEMBL:ENSBTAG000000…
bta-miR-143		31960	0.00030883	0.019735	response to corticosteroid stimulus	ENSEMBL:ENSBTAG00000017458|ENSEMBL:ENSBTAG00000011960|ENSEMBL:ENSBTAG00000010785|ENSEMBL:ENSBTAG00000006231|ENSEMBL:ENSBTAG00000020491
bta-miR-143		23060	0.00033821	0.02111	signal transmission	ENSEMBL:ENSBTAG00000010251|ENSEMBL:ENSBTAG00000013367|ENSEMBL:ENSBTAG00000006909|ENSEMBL:ENSBTAG00000015026|ENSEMBL:ENSBTAG00000002625|ENSEMBL:ENSBTAG00000017240|ENSEMBL:ENSBTAG00000018571|ENSEMBL:ENSBTAG00000002108|ENSEMBL:ENSBTAG00000040427|ENSEMBL:ENSBTAG00000019461|ENSEMBL:ENSBTAG00000001173|ENSEMBL:ENSBTAG00000008006|ENSEMBL:ENSBTAG00000000682|ENSEMBL:ENSBTAG00000012116|ENSEMBL:ENSBTAG000000…
bta-miR-143		23046	0.00035461	0.021631	signaling process	ENSEMBL:ENSBTAG00000010251|ENSEMBL:ENSBTAG00000013367|ENSEMBL:ENSBTAG00000006909|ENSEMBL:ENSBTAG00000015026|ENSEMBL:ENSBTAG00000002625|ENSEMBL:ENSBTAG00000017240|ENSEMBL:ENSBTAG00000018571|ENSEMBL:ENSBTAG00000002108|ENSEMBL:ENSBTAG00000040427|ENSEMBL:ENSBTAG00000019461|ENSEMBL:ENSBTAG00000001173|ENSEMBL:ENSBTAG00000008006|ENSEMBL:ENSBTAG00000000682|ENSEMBL:ENSBTAG00000012116|ENSEMBL:ENSBTAG000000…
bta-miR-143		42592	0.00036286	0.021642	homeostatic process	ENSEMBL:ENSBTAG00000017567|ENSEMBL:ENSBTAG00000021523|ENSEMBL:ENSBTAG00000013367|ENSEMBL:ENSBTAG00000012850|ENSEMBL:ENSBTAG00000016414|ENSEMBL:ENSBTAG00000020455|ENSEMBL:ENSBTAG00000006909|ENSEMBL:ENSBTAG00000011960|ENSEMBL:ENSBTAG00000013861|ENSEMBL:ENSBTAG00000000601|ENSEMBL:ENSBTAG00000001599|ENSEMBL:ENSBTAG00000008948|ENSEMBL:ENSBTAG00000000283|ENSEMBL:ENSBTAG00000006640|ENSEMBL:ENSBTAG000000…
bta-miR-143		23061	0.00039063	0.021656	signal release	ENSEMBL:ENSBTAG00000013367|ENSEMBL:ENSBTAG00000005042|ENSEMBL:ENSBTAG00000011367|ENSEMBL:ENSBTAG00000031891|ENSEMBL:ENSBTAG00000011757|ENSEMBL:ENSBTAG00000010635|ENSEMBL:ENSBTAG00000014828|ENSEMBL:ENSBTAG00000008096|ENSEMBL:ENSBTAG00000008948
bta-miR-143		6865	0.00039063	0.021656	amino acid transport	ENSEMBL:ENSBTAG00000007170|ENSEMBL:ENSBTAG00000018245|ENSEMBL:ENSBTAG00000019125|ENSEMBL:ENSBTAG00000018577|ENSEMBL:ENSBTAG00000007763|ENSEMBL:ENSBTAG00000011105|ENSEMBL:ENSBTAG00000011757|ENSEMBL:ENSBTAG00000014828|ENSEMBL:ENSBTAG00000021506
bta-miR-143		3001	0.00039063	0.021656	generation of a signal involved in cell-cell signaling	ENSEMBL:ENSBTAG00000013367|ENSEMBL:ENSBTAG00000005042|ENSEMBL:ENSBTAG00000011367|ENSEMBL:ENSBTAG00000031891|ENSEMBL:ENSBTAG00000011757|ENSEMBL:ENSBTAG00000010635|ENSEMBL:ENSBTAG00000014828|ENSEMBL:ENSBTAG00000008096|ENSEMBL:ENSBTAG00000008948
bta-miR-143		48869	0.00039537	0.021656	cellular developmental process	ENSEMBL:ENSBTAG00000020578|ENSEMBL:ENSBTAG00000013761|ENSEMBL:ENSBTAG00000011266|ENSEMBL:ENSBTAG00000010210|ENSEMBL:ENSBTAG00000000601|ENSEMBL:ENSBTAG00000018373|ENSEMBL:ENSBTAG00000007718|ENSEMBL:ENSBTAG00000005658|ENSEMBL:ENSBTAG00000019461|ENSEMBL:ENSBTAG00000018130|ENSEMBL:ENSBTAG00000004126|ENSEMBL:ENSBTAG00000008726|ENSEMBL:ENSBTAG00000027569|ENSEMBL:ENSBTAG00000003397|ENSEMBL:ENSBTAG000000…
bta-miR-143		43543	0.00043394	0.023294	protein amino acid acylation	ENSEMBL:ENSBTAG00000003906|ENSEMBL:ENSBTAG00000014677|ENSEMBL:ENSBTAG00000018699|ENSEMBL:ENSBTAG00000017064|ENSEMBL:ENSBTAG00000014459|ENSEMBL:ENSBTAG00000010118|ENSEMBL:ENSBTAG00000006051
bta-miR-143		30154	0.00047514	0.024853	cell differentiation	ENSEMBL:ENSBTAG00000020578|ENSEMBL:ENSBTAG00000013761|ENSEMBL:ENSBTAG00000011266|ENSEMBL:ENSBTAG00000010210|ENSEMBL:ENSBTAG00000000601|ENSEMBL:ENSBTAG00000018373|ENSEMBL:ENSBTAG00000007718|ENSEMBL:ENSBTAG00000005658|ENSEMBL:ENSBTAG00000019461|ENSEMBL:ENSBTAG00000018130|ENSEMBL:ENSBTAG00000004126|ENSEMBL:ENSBTAG00000008726|ENSEMBL:ENSBTAG00000027569|ENSEMBL:ENSBTAG00000003397|ENSEMBL:ENSBTAG000000…
bta-miR-143		45934	0.00048149	0.024853	negative regulation of nucleobase, nucleoside, nucleotide and nucleic acid metabolic process	ENSEMBL:ENSBTAG00000020578|ENSEMBL:ENSBTAG00000016414|ENSEMBL:ENSBTAG00000011266|ENSEMBL:ENSBTAG00000002108|ENSEMBL:ENSBTAG00000007718|ENSEMBL:ENSBTAG00000011849|ENSEMBL:ENSBTAG00000003697|ENSEMBL:ENSBTAG00000006640|ENSEMBL:ENSBTAG00000003397|ENSEMBL:ENSBTAG00000006246|ENSEMBL:ENSBTAG00000012656|ENSEMBL:ENSBTAG00000017729|ENSEMBL:ENSBTAG00000021143|ENSEMBL:ENSBTAG00000015965|ENSEMBL:ENSBTAG000000…
bta-miR-143		6538	0.00050879	0.025492	glutamate catabolic process	ENSEMBL:ENSBTAG00000011960|ENSEMBL:ENSBTAG00000007540|ENSEMBL:ENSBTAG00000007172
bta-miR-143		30001	0.00053101	0.025492	metal ion transport	ENSEMBL:ENSBTAG00000016414|ENSEMBL:ENSBTAG00000020455|ENSEMBL:ENSBTAG00000013861|ENSEMBL:ENSBTAG00000016236|ENSEMBL:ENSBTAG00000001899|ENSEMBL:ENSBTAG00000002644|ENSEMBL:ENSBTAG00000025826|ENSEMBL:ENSBTAG00000008948|ENSEMBL:ENSBTAG00000008125|ENSEMBL:ENSBTAG00000004321|ENSEMBL:ENSBTAG00000009552|ENSEMBL:ENSBTAG00000011105|ENSEMBL:ENSBTAG00000021780|ENSEMBL:ENSBTAG00000012798|ENSEMBL:ENSBTAG000000…
bta-miR-143		7399	0.00053155	0.025492	nervous system development	ENSEMBL:ENSBTAG00000021527|ENSEMBL:ENSBTAG00000020578|ENSEMBL:ENSBTAG00000021523|ENSEMBL:ENSBTAG00000013367|ENSEMBL:ENSBTAG00000013761|ENSEMBL:ENSBTAG00000011266|ENSEMBL:ENSBTAG00000018373|ENSEMBL:ENSBTAG00000002625|ENSEMBL:ENSBTAG00000031891|ENSEMBL:ENSBTAG00000007718|ENSEMBL:ENSBTAG00000005658|ENSEMBL:ENSBTAG00000013184|ENSEMBL:ENSBTAG00000019461|ENSEMBL:ENSBTAG00000000305|ENSEMBL:ENSBTAG000000…
bta-miR-143		51172	0.00053188	0.025492	negative regulation of nitrogen compound metabolic process	ENSEMBL:ENSBTAG00000020578|ENSEMBL:ENSBTAG00000016414|ENSEMBL:ENSBTAG00000011266|ENSEMBL:ENSBTAG00000002108|ENSEMBL:ENSBTAG00000007718|ENSEMBL:ENSBTAG00000011849|ENSEMBL:ENSBTAG00000003697|ENSEMBL:ENSBTAG00000006640|ENSEMBL:ENSBTAG00000003397|ENSEMBL:ENSBTAG00000006246|ENSEMBL:ENSBTAG00000012656|ENSEMBL:ENSBTAG00000017729|ENSEMBL:ENSBTAG00000021143|ENSEMBL:ENSBTAG00000015965|ENSEMBL:ENSBTAG000000…
bta-miR-143		6887	0.00064183	0.030222	exocytosis	ENSEMBL:ENSBTAG00000021318|ENSEMBL:ENSBTAG00000016223|ENSEMBL:ENSBTAG00000038696|ENSEMBL:ENSBTAG00000005694|ENSEMBL:ENSBTAG00000018972|ENSEMBL:ENSBTAG00000011367|ENSEMBL:ENSBTAG00000031891|ENSEMBL:ENSBTAG00000011757|ENSEMBL:ENSBTAG00000010635|ENSEMBL:ENSBTAG00000003525|ENSEMBL:ENSBTAG00000008948
bta-miR-143		8361	0.00077638	0.035928	regulation of cell size	ENSEMBL:ENSBTAG00000015100|ENSEMBL:ENSBTAG00000005190|ENSEMBL:ENSBTAG00000006998|ENSEMBL:ENSBTAG00000013367|ENSEMBL:ENSBTAG00000027569|ENSEMBL:ENSBTAG00000018013|ENSEMBL:ENSBTAG00000014828|ENSEMBL:ENSBTAG00000015460|ENSEMBL:ENSBTAG00000032260|ENSEMBL:ENSBTAG00000008096|ENSEMBL:ENSBTAG00000001306|ENSEMBL:ENSBTAG00000002912
bta-miR-143		90066	0.00079584	0.036204	regulation of anatomical structure size	ENSEMBL:ENSBTAG00000015100|ENSEMBL:ENSBTAG00000005190|ENSEMBL:ENSBTAG00000013367|ENSEMBL:ENSBTAG00000018543|ENSEMBL:ENSBTAG00000014576|ENSEMBL:ENSBTAG00000017680|ENSEMBL:ENSBTAG00000018013|ENSEMBL:ENSBTAG00000014295|ENSEMBL:ENSBTAG00000005658|ENSEMBL:ENSBTAG00000015460|ENSEMBL:ENSBTAG00000032260|ENSEMBL:ENSBTAG00000001306|ENSEMBL:ENSBTAG00000002912|ENSEMBL:ENSBTAG00000003401|ENSEMBL:ENSBTAG000000…
bta-miR-143		43434	0.00090281	0.040148	response to peptide hormone stimulus	ENSEMBL:ENSBTAG00000005190|ENSEMBL:ENSBTAG00000021523|ENSEMBL:ENSBTAG00000027654|ENSEMBL:ENSBTAG00000011960|ENSEMBL:ENSBTAG00000010069|ENSEMBL:ENSBTAG00000001403|ENSEMBL:ENSBTAG00000001335|ENSEMBL:ENSBTAG00000010989
bta-miR-143		16192	0.00091246	0.040148	vesicle-mediated transport	ENSEMBL:ENSBTAG00000001918|ENSEMBL:ENSBTAG00000000905|ENSEMBL:ENSBTAG00000020316|ENSEMBL:ENSBTAG00000017547|ENSEMBL:ENSBTAG00000013043|ENSEMBL:ENSBTAG00000013367|ENSEMBL:ENSBTAG00000018972|ENSEMBL:ENSBTAG00000021883|ENSEMBL:ENSBTAG00000002006|ENSEMBL:ENSBTAG00000001335|ENSEMBL:ENSBTAG00000031891|ENSEMBL:ENSBTAG00000013282|ENSEMBL:ENSBTAG00000008948|ENSEMBL:ENSBTAG00000003872|ENSEMBL:ENSBTAG000000…
bta-miR-143		7165	0.00093698	0.040562	signal transduction	ENSEMBL:ENSBTAG00000006909|ENSEMBL:ENSBTAG00000015026|ENSEMBL:ENSBTAG00000002625|ENSEMBL:ENSBTAG00000017240|ENSEMBL:ENSBTAG00000018571|ENSEMBL:ENSBTAG00000002108|ENSEMBL:ENSBTAG00000040427|ENSEMBL:ENSBTAG00000019461|ENSEMBL:ENSBTAG00000001173|ENSEMBL:ENSBTAG00000008006|ENSEMBL:ENSBTAG00000000682|ENSEMBL:ENSBTAG00000012116|ENSEMBL:ENSBTAG00000021980|ENSEMBL:ENSBTAG00000021386|ENSEMBL:ENSBTAG000000…
bta-miR-143		9725	0.0011015	0.046657	response to hormone stimulus	ENSEMBL:ENSBTAG00000017458|ENSEMBL:ENSBTAG00000005190|ENSEMBL:ENSBTAG00000021523|ENSEMBL:ENSBTAG00000027654|ENSEMBL:ENSBTAG00000011960|ENSEMBL:ENSBTAG00000010785|ENSEMBL:ENSBTAG00000010069|ENSEMBL:ENSBTAG00000001403|ENSEMBL:ENSBTAG00000006231|ENSEMBL:ENSBTAG00000001335|ENSEMBL:ENSBTAG00000020491|ENSEMBL:ENSBTAG00000010989
bta-miR-143		80090	0.0011197	0.046657	regulation of primary metabolic process	ENSEMBL:ENSBTAG00000014177|ENSEMBL:ENSBTAG00000020578|ENSEMBL:ENSBTAG00000010252|ENSEMBL:ENSBTAG00000010131|ENSEMBL:ENSBTAG00000019502|ENSEMBL:ENSBTAG00000014576|ENSEMBL:ENSBTAG00000002625|ENSEMBL:ENSBTAG00000017680|ENSEMBL:ENSBTAG00000018131|ENSEMBL:ENSBTAG00000002108|ENSEMBL:ENSBTAG00000011182|ENSEMBL:ENSBTAG00000002065|ENSEMBL:ENSBTAG00000000283|ENSEMBL:ENSBTAG00000008688|ENSEMBL:ENSBTAG000000…
bta-miR-143		6468	0.0011507	0.046657	protein amino acid phosphorylation	ENSEMBL:ENSBTAG00000021527|ENSEMBL:ENSBTAG00000004709|ENSEMBL:ENSBTAG00000016612|ENSEMBL:ENSBTAG00000020510|ENSEMBL:ENSBTAG00000016799|ENSEMBL:ENSBTAG00000015026|ENSEMBL:ENSBTAG00000038107|ENSEMBL:ENSBTAG00000002625|ENSEMBL:ENSBTAG00000002006|ENSEMBL:ENSBTAG00000002347|ENSEMBL:ENSBTAG00000000005|ENSEMBL:ENSBTAG00000004767|ENSEMBL:ENSBTAG00000033076|ENSEMBL:ENSBTAG00000014053|ENSEMBL:ENSBTAG000000…
bta-miR-143		71695	0.0011647	0.046657	anatomical structure maturation	ENSEMBL:ENSBTAG00000014127|ENSEMBL:ENSBTAG00000019267|ENSEMBL:ENSBTAG00000011757|ENSEMBL:ENSBTAG00000014828
bta-miR-143		51648	0.0011647	0.046657	vesicle localization	ENSEMBL:ENSBTAG00000014655|ENSEMBL:ENSBTAG00000005694|ENSEMBL:ENSBTAG00000031891|ENSEMBL:ENSBTAG00000011757
bta-miR-143		9719	0.0012037	0.047512	response to endogenous stimulus	ENSEMBL:ENSBTAG00000017458|ENSEMBL:ENSBTAG00000005190|ENSEMBL:ENSBTAG00000021523|ENSEMBL:ENSBTAG00000018245|ENSEMBL:ENSBTAG00000011960|ENSEMBL:ENSBTAG00000001403|ENSEMBL:ENSBTAG00000001335|ENSEMBL:ENSBTAG00000027654|ENSEMBL:ENSBTAG00000010785|ENSEMBL:ENSBTAG00000010069|ENSEMBL:ENSBTAG00000006231|ENSEMBL:ENSBTAG00000020491|ENSEMBL:ENSBTAG00000010989
bta-miR-143		6874	0.0013023	0.050656	cellular calcium ion homeostasis	ENSEMBL:ENSBTAG00000017458|ENSEMBL:ENSBTAG00000020921|ENSEMBL:ENSBTAG00000016414|ENSEMBL:ENSBTAG00000020455|ENSEMBL:ENSBTAG00000006909|ENSEMBL:ENSBTAG00000013861|ENSEMBL:ENSBTAG00000001599|ENSEMBL:ENSBTAG00000011757|ENSEMBL:ENSBTAG00000014828|ENSEMBL:ENSBTAG00000001061|ENSEMBL:ENSBTAG00000008096|ENSEMBL:ENSBTAG00000008948
bta-miR-143		8104	0.0013233	0.050741	protein localization	ENSEMBL:ENSBTAG00000014495|ENSEMBL:ENSBTAG00000013043|ENSEMBL:ENSBTAG00000016635|ENSEMBL:ENSBTAG00000013367|ENSEMBL:ENSBTAG00000011143|ENSEMBL:ENSBTAG00000002108|ENSEMBL:ENSBTAG00000013282|ENSEMBL:ENSBTAG00000007958|ENSEMBL:ENSBTAG00000003872|ENSEMBL:ENSBTAG00000004247|ENSEMBL:ENSBTAG00000008600|ENSEMBL:ENSBTAG00000005694|ENSEMBL:ENSBTAG00000005851|ENSEMBL:ENSBTAG00000020693|ENSEMBL:ENSBTAG000000…
bta-miR-143		9790	0.0014658	0.05541	embryonic development	ENSEMBL:ENSBTAG00000014177|ENSEMBL:ENSBTAG00000013103|ENSEMBL:ENSBTAG00000018114|ENSEMBL:ENSBTAG00000006909|ENSEMBL:ENSBTAG00000018973|ENSEMBL:ENSBTAG00000011266|ENSEMBL:ENSBTAG00000011640|ENSEMBL:ENSBTAG00000002625|ENSEMBL:ENSBTAG00000007718|ENSEMBL:ENSBTAG00000005658|ENSEMBL:ENSBTAG00000000305|ENSEMBL:ENSBTAG00000001173|ENSEMBL:ENSBTAG00000008621|ENSEMBL:ENSBTAG00000021143|ENSEMBL:ENSBTAG000000…
bta-miR-143		17148	0.0015842	0.057097	negative regulation of translation	ENSEMBL:ENSBTAG00000005190|ENSEMBL:ENSBTAG00000018324|ENSEMBL:ENSBTAG00000027654|ENSEMBL:ENSBTAG00000001579|ENSEMBL:ENSBTAG00000007062
bta-miR-143		8643	0.0015918	0.057097	carbohydrate transport	ENSEMBL:ENSBTAG00000005445|ENSEMBL:ENSBTAG00000010184|ENSEMBL:ENSBTAG00000030584|ENSEMBL:ENSBTAG00000012239|ENSEMBL:ENSBTAG00000019002|ENSEMBL:ENSBTAG00000016253|ENSEMBL:ENSBTAG00000008096
bta-miR-143		10810	0.0015918	0.057097	regulation of cell-substrate adhesion	ENSEMBL:ENSBTAG00000005190|ENSEMBL:ENSBTAG00000000283|ENSEMBL:ENSBTAG00000013103|ENSEMBL:ENSBTAG00000006909|ENSEMBL:ENSBTAG00000002006|ENSEMBL:ENSBTAG00000003509|ENSEMBL:ENSBTAG00000010989
bta-miR-143		51239	0.0015955	0.057097	regulation of multicellular organismal process	ENSEMBL:ENSBTAG00000014177|ENSEMBL:ENSBTAG00000015249|ENSEMBL:ENSBTAG00000016414|ENSEMBL:ENSBTAG00000018114|ENSEMBL:ENSBTAG00000013861|ENSEMBL:ENSBTAG00000011266|ENSEMBL:ENSBTAG00000014576|ENSEMBL:ENSBTAG00000002625|ENSEMBL:ENSBTAG00000017680|ENSEMBL:ENSBTAG00000002006|ENSEMBL:ENSBTAG00000001335|ENSEMBL:ENSBTAG00000031891|ENSEMBL:ENSBTAG00000007718|ENSEMBL:ENSBTAG00000019461|ENSEMBL:ENSBTAG000000…
bta-miR-143		16568	0.0016469	0.057936	chromatin modification	ENSEMBL:ENSBTAG00000026819|ENSEMBL:ENSBTAG00000020921|ENSEMBL:ENSBTAG00000020578|ENSEMBL:ENSBTAG00000003906|ENSEMBL:ENSBTAG00000014677|ENSEMBL:ENSBTAG00000018699|ENSEMBL:ENSBTAG00000010210|ENSEMBL:ENSBTAG00000017064|ENSEMBL:ENSBTAG00000001225|ENSEMBL:ENSBTAG00000011849|ENSEMBL:ENSBTAG00000007329|ENSEMBL:ENSBTAG00000018093|ENSEMBL:ENSBTAG00000004085|ENSEMBL:ENSBTAG00000021143|ENSEMBL:ENSBTAG000000…
bta-miR-143		46942	0.0016923	0.057936	carboxylic acid transport	ENSEMBL:ENSBTAG00000007170|ENSEMBL:ENSBTAG00000018245|ENSEMBL:ENSBTAG00000019125|ENSEMBL:ENSBTAG00000018577|ENSEMBL:ENSBTAG00000007763|ENSEMBL:ENSBTAG00000011105|ENSEMBL:ENSBTAG00000011757|ENSEMBL:ENSBTAG00000014828|ENSEMBL:ENSBTAG00000021506|ENSEMBL:ENSBTAG00000007172
bta-miR-143		15849	0.0016923	0.057936	organic acid transport	ENSEMBL:ENSBTAG00000007170|ENSEMBL:ENSBTAG00000018245|ENSEMBL:ENSBTAG00000019125|ENSEMBL:ENSBTAG00000018577|ENSEMBL:ENSBTAG00000007763|ENSEMBL:ENSBTAG00000011105|ENSEMBL:ENSBTAG00000011757|ENSEMBL:ENSBTAG00000014828|ENSEMBL:ENSBTAG00000021506|ENSEMBL:ENSBTAG00000007172
bta-miR-143		48878	0.0017549	0.057936	chemical homeostasis	ENSEMBL:ENSBTAG00000017567|ENSEMBL:ENSBTAG00000021523|ENSEMBL:ENSBTAG00000013367|ENSEMBL:ENSBTAG00000016414|ENSEMBL:ENSBTAG00000020455|ENSEMBL:ENSBTAG00000006909|ENSEMBL:ENSBTAG00000011960|ENSEMBL:ENSBTAG00000013861|ENSEMBL:ENSBTAG00000001599|ENSEMBL:ENSBTAG00000008948|ENSEMBL:ENSBTAG00000000286|ENSEMBL:ENSBTAG00000012116|ENSEMBL:ENSBTAG00000021386|ENSEMBL:ENSBTAG00000021780|ENSEMBL:ENSBTAG000000…
bta-miR-143		55074	0.0017949	0.057936	calcium ion homeostasis	ENSEMBL:ENSBTAG00000017458|ENSEMBL:ENSBTAG00000020921|ENSEMBL:ENSBTAG00000016414|ENSEMBL:ENSBTAG00000020455|ENSEMBL:ENSBTAG00000006909|ENSEMBL:ENSBTAG00000013861|ENSEMBL:ENSBTAG00000001599|ENSEMBL:ENSBTAG00000011757|ENSEMBL:ENSBTAG00000014828|ENSEMBL:ENSBTAG00000001061|ENSEMBL:ENSBTAG00000008096|ENSEMBL:ENSBTAG00000008948
bta-miR-143		32535	0.0018586	0.057936	regulation of cellular component size	ENSEMBL:ENSBTAG00000015100|ENSEMBL:ENSBTAG00000005190|ENSEMBL:ENSBTAG00000013367|ENSEMBL:ENSBTAG00000018543|ENSEMBL:ENSBTAG00000018013|ENSEMBL:ENSBTAG00000014295|ENSEMBL:ENSBTAG00000015460|ENSEMBL:ENSBTAG00000032260|ENSEMBL:ENSBTAG00000001306|ENSEMBL:ENSBTAG00000002912|ENSEMBL:ENSBTAG00000003401|ENSEMBL:ENSBTAG00000006998|ENSEMBL:ENSBTAG00000004672|ENSEMBL:ENSBTAG00000027569|ENSEMBL:ENSBTAG000000…
bta-miR-143		34405	0.0019136	0.057936	response to fluid shear stress	ENSEMBL:ENSBTAG00000017680|ENSEMBL:ENSBTAG00000010812|ENSEMBL:ENSBTAG00000008948
bta-miR-143		51650	0.0019136	0.057936	establishment of vesicle localization	ENSEMBL:ENSBTAG00000005694|ENSEMBL:ENSBTAG00000031891|ENSEMBL:ENSBTAG00000011757
bta-miR-143		43506	0.0019136	0.057936	regulation of JUN kinase activity	ENSEMBL:ENSBTAG00000002625|ENSEMBL:ENSBTAG00000002813|ENSEMBL:ENSBTAG00000008096
bta-miR-143		43507	0.0019136	0.057936	positive regulation of JUN kinase activity	ENSEMBL:ENSBTAG00000002625|ENSEMBL:ENSBTAG00000002813|ENSEMBL:ENSBTAG00000008096
bta-miR-143		43536	0.0019136	0.057936	positive regulation of blood vessel endothelial cell migration	ENSEMBL:ENSBTAG00000021811|ENSEMBL:ENSBTAG00000037686|ENSEMBL:ENSBTAG00000002006
bta-miR-143		6903	0.0019136	0.057936	vesicle targeting	ENSEMBL:ENSBTAG00000005694|ENSEMBL:ENSBTAG00000031891|ENSEMBL:ENSBTAG00000011757
bta-miR-143		48009	0.0019136	0.057936	insulin-like growth factor receptor signaling pathway	ENSEMBL:ENSBTAG00000021527|ENSEMBL:ENSBTAG00000001335|ENSEMBL:ENSBTAG00000010989
bta-miR-143		1505	0.0019211	0.057936	regulation of neurotransmitter levels	ENSEMBL:ENSBTAG00000013367|ENSEMBL:ENSBTAG00000005042|ENSEMBL:ENSBTAG00000011367|ENSEMBL:ENSBTAG00000031891|ENSEMBL:ENSBTAG00000011757|ENSEMBL:ENSBTAG00000010635|ENSEMBL:ENSBTAG00000014828|ENSEMBL:ENSBTAG00000008948
bta-miR-143		45766	0.0020544	0.061267	positive regulation of angiogenesis	ENSEMBL:ENSBTAG00000014177|ENSEMBL:ENSBTAG00000021811|ENSEMBL:ENSBTAG00000037686|ENSEMBL:ENSBTAG00000017680|ENSEMBL:ENSBTAG00000021386|ENSEMBL:ENSBTAG00000002006
bta-miR-143		10629	0.0020895	0.061629	negative regulation of gene expression	ENSEMBL:ENSBTAG00000020578|ENSEMBL:ENSBTAG00000016414|ENSEMBL:ENSBTAG00000018324|ENSEMBL:ENSBTAG00000011266|ENSEMBL:ENSBTAG00000002108|ENSEMBL:ENSBTAG00000001579|ENSEMBL:ENSBTAG00000007718|ENSEMBL:ENSBTAG00000011849|ENSEMBL:ENSBTAG00000003697|ENSEMBL:ENSBTAG00000006640|ENSEMBL:ENSBTAG00000003397|ENSEMBL:ENSBTAG00000003386|ENSEMBL:ENSBTAG00000006246|ENSEMBL:ENSBTAG00000012656|ENSEMBL:ENSBTAG000000…
bta-miR-143		9065	0.0021825	0.062986	glutamine family amino acid catabolic process	ENSEMBL:ENSBTAG00000011960|ENSEMBL:ENSBTAG00000007540|ENSEMBL:ENSBTAG00000017680|ENSEMBL:ENSBTAG00000007172
bta-miR-143		51384	0.0021825	0.062986	response to glucocorticoid stimulus	ENSEMBL:ENSBTAG00000017458|ENSEMBL:ENSBTAG00000011960|ENSEMBL:ENSBTAG00000010785|ENSEMBL:ENSBTAG00000006231
bta-miR-143		31323	0.0022964	0.065571	regulation of cellular metabolic process	ENSEMBL:ENSBTAG00000020578|ENSEMBL:ENSBTAG00000010252|ENSEMBL:ENSBTAG00000010131|ENSEMBL:ENSBTAG00000019502|ENSEMBL:ENSBTAG00000014576|ENSEMBL:ENSBTAG00000002625|ENSEMBL:ENSBTAG00000017680|ENSEMBL:ENSBTAG00000018131|ENSEMBL:ENSBTAG00000002108|ENSEMBL:ENSBTAG00000011182|ENSEMBL:ENSBTAG00000002065|ENSEMBL:ENSBTAG00000000283|ENSEMBL:ENSBTAG00000008688|ENSEMBL:ENSBTAG00000003397|ENSEMBL:ENSBTAG000000…
bta-miR-143		51640	0.0024113	0.068124	organelle localization	ENSEMBL:ENSBTAG00000013573|ENSEMBL:ENSBTAG00000001173|ENSEMBL:ENSBTAG00000014655|ENSEMBL:ENSBTAG00000005694|ENSEMBL:ENSBTAG00000017121|ENSEMBL:ENSBTAG00000031891|ENSEMBL:ENSBTAG00000011757|ENSEMBL:ENSBTAG00000013184
bta-miR-143		50954	0.0027118	0.075011	sensory perception of mechanical stimulus	ENSEMBL:ENSBTAG00000013103|ENSEMBL:ENSBTAG00000018245|ENSEMBL:ENSBTAG00000014655|ENSEMBL:ENSBTAG00000010244|ENSEMBL:ENSBTAG00000000601|ENSEMBL:ENSBTAG00000010635|ENSEMBL:ENSBTAG00000019175
bta-miR-143		51649	0.002712	0.075011	establishment of localization in cell	ENSEMBL:ENSBTAG00000020316|ENSEMBL:ENSBTAG00000013043|ENSEMBL:ENSBTAG00000014874|ENSEMBL:ENSBTAG00000013367|ENSEMBL:ENSBTAG00000011143|ENSEMBL:ENSBTAG00000018972|ENSEMBL:ENSBTAG00000021883|ENSEMBL:ENSBTAG00000002108|ENSEMBL:ENSBTAG00000031891|ENSEMBL:ENSBTAG00000008948|ENSEMBL:ENSBTAG00000007537|ENSEMBL:ENSBTAG00000003872|ENSEMBL:ENSBTAG00000004247|ENSEMBL:ENSBTAG00000008600|ENSEMBL:ENSBTAG000000…
bta-miR-143		16481	0.0027504	0.075011	negative regulation of transcription	ENSEMBL:ENSBTAG00000020578|ENSEMBL:ENSBTAG00000016414|ENSEMBL:ENSBTAG00000011266|ENSEMBL:ENSBTAG00000002108|ENSEMBL:ENSBTAG00000007718|ENSEMBL:ENSBTAG00000011849|ENSEMBL:ENSBTAG00000003697|ENSEMBL:ENSBTAG00000006640|ENSEMBL:ENSBTAG00000003397|ENSEMBL:ENSBTAG00000003386|ENSEMBL:ENSBTAG00000006246|ENSEMBL:ENSBTAG00000012656|ENSEMBL:ENSBTAG00000017729|ENSEMBL:ENSBTAG00000010069|ENSEMBL:ENSBTAG000000…
bta-miR-143		6875	0.0028119	0.075011	cellular metal ion homeostasis	ENSEMBL:ENSBTAG00000017458|ENSEMBL:ENSBTAG00000020921|ENSEMBL:ENSBTAG00000016414|ENSEMBL:ENSBTAG00000020455|ENSEMBL:ENSBTAG00000006909|ENSEMBL:ENSBTAG00000013861|ENSEMBL:ENSBTAG00000001599|ENSEMBL:ENSBTAG00000011757|ENSEMBL:ENSBTAG00000014828|ENSEMBL:ENSBTAG00000001061|ENSEMBL:ENSBTAG00000008096|ENSEMBL:ENSBTAG00000008948
bta-miR-143		7169	0.0028227	0.075011	transmembrane receptor protein tyrosine kinase signaling pathway	ENSEMBL:ENSBTAG00000021527|ENSEMBL:ENSBTAG00000021523|ENSEMBL:ENSBTAG00000012002|ENSEMBL:ENSBTAG00000020510|ENSEMBL:ENSBTAG00000013191|ENSEMBL:ENSBTAG00000001335|ENSEMBL:ENSBTAG00000002813|ENSEMBL:ENSBTAG00000006359|ENSEMBL:ENSBTAG00000027654|ENSEMBL:ENSBTAG00000005198|ENSEMBL:ENSBTAG00000014828|ENSEMBL:ENSBTAG00000014737|ENSEMBL:ENSBTAG00000010989|ENSEMBL:ENSBTAG00000010647
bta-miR-143		40007	0.0028227	0.075011	growth	ENSEMBL:ENSBTAG00000016465|ENSEMBL:ENSBTAG00000015100|ENSEMBL:ENSBTAG00000010184|ENSEMBL:ENSBTAG00000017355|ENSEMBL:ENSBTAG00000014127|ENSEMBL:ENSBTAG00000012870|ENSEMBL:ENSBTAG00000001019|ENSEMBL:ENSBTAG00000018013|ENSEMBL:ENSBTAG00000002912|ENSEMBL:ENSBTAG00000000283|ENSEMBL:ENSBTAG00000006998|ENSEMBL:ENSBTAG00000011339|ENSEMBL:ENSBTAG00000011757|ENSEMBL:ENSBTAG00000014828
bta-miR-143		60255	0.0028648	0.075384	regulation of macromolecule metabolic process	ENSEMBL:ENSBTAG00000014177|ENSEMBL:ENSBTAG00000020578|ENSEMBL:ENSBTAG00000010252|ENSEMBL:ENSBTAG00000010131|ENSEMBL:ENSBTAG00000019502|ENSEMBL:ENSBTAG00000002625|ENSEMBL:ENSBTAG00000018131|ENSEMBL:ENSBTAG00000002108|ENSEMBL:ENSBTAG00000011182|ENSEMBL:ENSBTAG00000002065|ENSEMBL:ENSBTAG00000000283|ENSEMBL:ENSBTAG00000008688|ENSEMBL:ENSBTAG00000003397|ENSEMBL:ENSBTAG00000017729|ENSEMBL:ENSBTAG000000…
bta-miR-143		16310	0.0029684	0.077352	phosphorylation	ENSEMBL:ENSBTAG00000015266|ENSEMBL:ENSBTAG00000015100|ENSEMBL:ENSBTAG00000006909|ENSEMBL:ENSBTAG00000016799|ENSEMBL:ENSBTAG00000015026|ENSEMBL:ENSBTAG00000038107|ENSEMBL:ENSBTAG00000002625|ENSEMBL:ENSBTAG00000002347|ENSEMBL:ENSBTAG00000000005|ENSEMBL:ENSBTAG00000004767|ENSEMBL:ENSBTAG00000014053|ENSEMBL:ENSBTAG00000018130|ENSEMBL:ENSBTAG00000010815|ENSEMBL:ENSBTAG00000007876|ENSEMBL:ENSBTAG000000…
bta-miR-143		15837	0.0030211	0.077969	amine transport	ENSEMBL:ENSBTAG00000007170|ENSEMBL:ENSBTAG00000018245|ENSEMBL:ENSBTAG00000019125|ENSEMBL:ENSBTAG00000018577|ENSEMBL:ENSBTAG00000007763|ENSEMBL:ENSBTAG00000011105|ENSEMBL:ENSBTAG00000011757|ENSEMBL:ENSBTAG00000014828|ENSEMBL:ENSBTAG00000021506
bta-miR-143		30097	0.0032881	0.08405	hemopoiesis	ENSEMBL:ENSBTAG00000017458|ENSEMBL:ENSBTAG00000017355|ENSEMBL:ENSBTAG00000011266|ENSEMBL:ENSBTAG00000001854|ENSEMBL:ENSBTAG00000022721|ENSEMBL:ENSBTAG00000002912|ENSEMBL:ENSBTAG00000004126|ENSEMBL:ENSBTAG00000007335|ENSEMBL:ENSBTAG00000006640|ENSEMBL:ENSBTAG00000010785|ENSEMBL:ENSBTAG00000010069|ENSEMBL:ENSBTAG00000007530|ENSEMBL:ENSBTAG00000003460|ENSEMBL:ENSBTAG00000011757|ENSEMBL:ENSBTAG000000…
bta-miR-143		16569	0.0034187	0.086563	covalent chromatin modification	ENSEMBL:ENSBTAG00000011849|ENSEMBL:ENSBTAG00000020921|ENSEMBL:ENSBTAG00000003906|ENSEMBL:ENSBTAG00000014677|ENSEMBL:ENSBTAG00000018699|ENSEMBL:ENSBTAG00000017064|ENSEMBL:ENSBTAG00000021143|ENSEMBL:ENSBTAG00000013336|ENSEMBL:ENSBTAG00000001225|ENSEMBL:ENSBTAG00000010118
bta-miR-143		16573	0.0034996	0.087784	histone acetylation	ENSEMBL:ENSBTAG00000003906|ENSEMBL:ENSBTAG00000014677|ENSEMBL:ENSBTAG00000018699|ENSEMBL:ENSBTAG00000017064|ENSEMBL:ENSBTAG00000010118
bta-miR-143		7420	0.0036049	0.089548	brain development	ENSEMBL:ENSBTAG00000021527|ENSEMBL:ENSBTAG00000005190|ENSEMBL:ENSBTAG00000013367|ENSEMBL:ENSBTAG00000002952|ENSEMBL:ENSBTAG00000005658|ENSEMBL:ENSBTAG00000013184|ENSEMBL:ENSBTAG00000019461|ENSEMBL:ENSBTAG00000011849|ENSEMBL:ENSBTAG00000001173|ENSEMBL:ENSBTAG00000004475|ENSEMBL:ENSBTAG00000014359|ENSEMBL:ENSBTAG00000011757|ENSEMBL:ENSBTAG00000008197|ENSEMBL:ENSBTAG00000014828
bta-miR-143		43966	0.0036814	0.089548	histone H3 acetylation	ENSEMBL:ENSBTAG00000003906|ENSEMBL:ENSBTAG00000014677|ENSEMBL:ENSBTAG00000018699|ENSEMBL:ENSBTAG00000017064
bta-miR-143		15031	0.0037058	0.089548	protein transport	ENSEMBL:ENSBTAG00000000905|ENSEMBL:ENSBTAG00000020316|ENSEMBL:ENSBTAG00000013043|ENSEMBL:ENSBTAG00000016635|ENSEMBL:ENSBTAG00000013103|ENSEMBL:ENSBTAG00000013367|ENSEMBL:ENSBTAG00000011143|ENSEMBL:ENSBTAG00000021883|ENSEMBL:ENSBTAG00000002108|ENSEMBL:ENSBTAG00000013282|ENSEMBL:ENSBTAG00000007537|ENSEMBL:ENSBTAG00000003872|ENSEMBL:ENSBTAG00000004247|ENSEMBL:ENSBTAG00000008600|ENSEMBL:ENSBTAG000000…
bta-miR-143		71375	0.0037367	0.089548	cellular response to peptide hormone stimulus	ENSEMBL:ENSBTAG00000021523|ENSEMBL:ENSBTAG00000027654|ENSEMBL:ENSBTAG00000011960|ENSEMBL:ENSBTAG00000001403|ENSEMBL:ENSBTAG00000001335|ENSEMBL:ENSBTAG00000010989
bta-miR-143		15914	0.0037367	0.089548	phospholipid transport	ENSEMBL:ENSBTAG00000016366|ENSEMBL:ENSBTAG00000011156|ENSEMBL:ENSBTAG00000020661|ENSEMBL:ENSBTAG00000016484|ENSEMBL:ENSBTAG00000000290|ENSEMBL:ENSBTAG00000008948
bta-miR-143		15674	0.0038006	0.090272	di-, tri-valent inorganic cation transport	ENSEMBL:ENSBTAG00000020921|ENSEMBL:ENSBTAG00000020887|ENSEMBL:ENSBTAG00000010065|ENSEMBL:ENSBTAG00000016414|ENSEMBL:ENSBTAG00000020455|ENSEMBL:ENSBTAG00000027080|ENSEMBL:ENSBTAG00000013861|ENSEMBL:ENSBTAG00000001305|ENSEMBL:ENSBTAG00000025826|ENSEMBL:ENSBTAG00000008948|ENSEMBL:ENSBTAG00000001306|ENSEMBL:ENSBTAG00000014809|ENSEMBL:ENSBTAG00000004321|ENSEMBL:ENSBTAG00000009552|ENSEMBL:ENSBTAG000000…
bta-miR-143		48522	0.0040517	0.095023	positive regulation of cellular process	ENSEMBL:ENSBTAG00000013367|ENSEMBL:ENSBTAG00000011266|ENSEMBL:ENSBTAG00000014576|ENSEMBL:ENSBTAG00000002625|ENSEMBL:ENSBTAG00000001335|ENSEMBL:ENSBTAG00000007718|ENSEMBL:ENSBTAG00000019461|ENSEMBL:ENSBTAG00000005897|ENSEMBL:ENSBTAG00000002187|ENSEMBL:ENSBTAG00000000283|ENSEMBL:ENSBTAG00000008600|ENSEMBL:ENSBTAG00000003395|ENSEMBL:ENSBTAG00000027569|ENSEMBL:ENSBTAG00000000286|ENSEMBL:ENSBTAG000000…
bta-miR-143		19222	0.0040714	0.095023	regulation of metabolic process	ENSEMBL:ENSBTAG00000014177|ENSEMBL:ENSBTAG00000020578|ENSEMBL:ENSBTAG00000010252|ENSEMBL:ENSBTAG00000010131|ENSEMBL:ENSBTAG00000019502|ENSEMBL:ENSBTAG00000014576|ENSEMBL:ENSBTAG00000002625|ENSEMBL:ENSBTAG00000017680|ENSEMBL:ENSBTAG00000018131|ENSEMBL:ENSBTAG00000002108|ENSEMBL:ENSBTAG00000011182|ENSEMBL:ENSBTAG00000002065|ENSEMBL:ENSBTAG00000000283|ENSEMBL:ENSBTAG00000008688|ENSEMBL:ENSBTAG000000…
bta-miR-143		23034	0.0041228	0.095393	intracellular signaling pathway	ENSEMBL:ENSBTAG00000021988|ENSEMBL:ENSBTAG00000006909|ENSEMBL:ENSBTAG00000019502|ENSEMBL:ENSBTAG00000013761|ENSEMBL:ENSBTAG00000014576|ENSEMBL:ENSBTAG00000002625|ENSEMBL:ENSBTAG00000017240|ENSEMBL:ENSBTAG00000002108|ENSEMBL:ENSBTAG00000004767|ENSEMBL:ENSBTAG00000008006|ENSEMBL:ENSBTAG00000020693|ENSEMBL:ENSBTAG00000005055|ENSEMBL:ENSBTAG00000007393|ENSEMBL:ENSBTAG00000017458|ENSEMBL:ENSBTAG000000…
bta-miR-143		10033	0.0041592	0.095413	response to organic substance	ENSEMBL:ENSBTAG00000017424|ENSEMBL:ENSBTAG00000021523|ENSEMBL:ENSBTAG00000011960|ENSEMBL:ENSBTAG00000015169|ENSEMBL:ENSBTAG00000017680|ENSEMBL:ENSBTAG00000001579|ENSEMBL:ENSBTAG00000002006|ENSEMBL:ENSBTAG00000001335|ENSEMBL:ENSBTAG00000008948|ENSEMBL:ENSBTAG00000031851|ENSEMBL:ENSBTAG00000012116|ENSEMBL:ENSBTAG00000020693|ENSEMBL:ENSBTAG00000020491|ENSEMBL:ENSBTAG00000010812|ENSEMBL:ENSBTAG000000…
bta-miR-143		55065	0.0042535	0.096748	metal ion homeostasis	ENSEMBL:ENSBTAG00000017458|ENSEMBL:ENSBTAG00000020921|ENSEMBL:ENSBTAG00000016414|ENSEMBL:ENSBTAG00000020455|ENSEMBL:ENSBTAG00000006909|ENSEMBL:ENSBTAG00000013861|ENSEMBL:ENSBTAG00000001599|ENSEMBL:ENSBTAG00000011757|ENSEMBL:ENSBTAG00000014828|ENSEMBL:ENSBTAG00000001061|ENSEMBL:ENSBTAG00000008096|ENSEMBL:ENSBTAG00000008948
bta-miR-143		45184	0.0043231	0.097395	establishment of protein localization	ENSEMBL:ENSBTAG00000000905|ENSEMBL:ENSBTAG00000020316|ENSEMBL:ENSBTAG00000013043|ENSEMBL:ENSBTAG00000016635|ENSEMBL:ENSBTAG00000013103|ENSEMBL:ENSBTAG00000013367|ENSEMBL:ENSBTAG00000011143|ENSEMBL:ENSBTAG00000021883|ENSEMBL:ENSBTAG00000002108|ENSEMBL:ENSBTAG00000013282|ENSEMBL:ENSBTAG00000007537|ENSEMBL:ENSBTAG00000003872|ENSEMBL:ENSBTAG00000004247|ENSEMBL:ENSBTAG00000008600|ENSEMBL:ENSBTAG000000…
bta-miR-143		9064	0.0044839	0.097395	glutamine family amino acid metabolic process	ENSEMBL:ENSBTAG00000016662|ENSEMBL:ENSBTAG00000018245|ENSEMBL:ENSBTAG00000013013|ENSEMBL:ENSBTAG00000011960|ENSEMBL:ENSBTAG00000007540|ENSEMBL:ENSBTAG00000017680|ENSEMBL:ENSBTAG00000002215|ENSEMBL:ENSBTAG00000007172
bta-miR-143		17158	0.0044996	0.097395	regulation of calcium ion-dependent exocytosis	ENSEMBL:ENSBTAG00000021318|ENSEMBL:ENSBTAG00000015249|ENSEMBL:ENSBTAG00000014828
bta-miR-143		1954	0.0044996	0.097395	positive regulation of cell-matrix adhesion	ENSEMBL:ENSBTAG00000005190|ENSEMBL:ENSBTAG00000000283|ENSEMBL:ENSBTAG00000003509
bta-miR-143		6107	0.0044996	0.097395	oxaloacetate metabolic process	ENSEMBL:ENSBTAG00000011960|ENSEMBL:ENSBTAG00000001335|ENSEMBL:ENSBTAG00000007172
bta-miR-143		31365	0.0044996	0.097395	N-terminal protein amino acid modification	ENSEMBL:ENSBTAG00000019944|ENSEMBL:ENSBTAG00000014459|ENSEMBL:ENSBTAG00000006051
bta-miR-143		30030	0.0046337	0.099013	cell projection organization	ENSEMBL:ENSBTAG00000038696|ENSEMBL:ENSBTAG00000005190|ENSEMBL:ENSBTAG00000014655|ENSEMBL:ENSBTAG00000010244|ENSEMBL:ENSBTAG00000003525|ENSEMBL:ENSBTAG00000019461|ENSEMBL:ENSBTAG00000008948|ENSEMBL:ENSBTAG00000018130|ENSEMBL:ENSBTAG00000004672|ENSEMBL:ENSBTAG00000027569|ENSEMBL:ENSBTAG00000004475|ENSEMBL:ENSBTAG00000009358|ENSEMBL:ENSBTAG00000003992|ENSEMBL:ENSBTAG00000009696|ENSEMBL:ENSBTAG000000…
bta-miR-143		32868	0.0048837	0.099013	response to insulin stimulus	ENSEMBL:ENSBTAG00000005190|ENSEMBL:ENSBTAG00000027654|ENSEMBL:ENSBTAG00000011960|ENSEMBL:ENSBTAG00000010069|ENSEMBL:ENSBTAG00000001403|ENSEMBL:ENSBTAG00000010989
bta-miR-143		6473	0.0049085	0.099013	protein amino acid acetylation	ENSEMBL:ENSBTAG00000003906|ENSEMBL:ENSBTAG00000014677|ENSEMBL:ENSBTAG00000018699|ENSEMBL:ENSBTAG00000017064|ENSEMBL:ENSBTAG00000010118
bta-miR-143		44236	0.0049085	0.099013	multicellular organismal metabolic process	ENSEMBL:ENSBTAG00000017567|ENSEMBL:ENSBTAG00000013103|ENSEMBL:ENSBTAG00000019267|ENSEMBL:ENSBTAG00000001335|ENSEMBL:ENSBTAG00000008948
bta-miR-143		48518	0.0049148	0.099013	positive regulation of biological process	ENSEMBL:ENSBTAG00000014177|ENSEMBL:ENSBTAG00000013367|ENSEMBL:ENSBTAG00000011266|ENSEMBL:ENSBTAG00000014576|ENSEMBL:ENSBTAG00000002625|ENSEMBL:ENSBTAG00000017680|ENSEMBL:ENSBTAG00000001335|ENSEMBL:ENSBTAG00000007718|ENSEMBL:ENSBTAG00000019461|ENSEMBL:ENSBTAG00000005897|ENSEMBL:ENSBTAG00000002187|ENSEMBL:ENSBTAG00000000283|ENSEMBL:ENSBTAG00000008600|ENSEMBL:ENSBTAG00000003395|ENSEMBL:ENSBTAG000000…
bta-miR-143		51240	0.0051033	0.099013	positive regulation of multicellular organismal process	ENSEMBL:ENSBTAG00000019734|ENSEMBL:ENSBTAG00000015249|ENSEMBL:ENSBTAG00000018245|ENSEMBL:ENSBTAG00000016414|ENSEMBL:ENSBTAG00000018114|ENSEMBL:ENSBTAG00000014465|ENSEMBL:ENSBTAG00000002625|ENSEMBL:ENSBTAG00000021819|ENSEMBL:ENSBTAG00000000477|ENSEMBL:ENSBTAG00000002006|ENSEMBL:ENSBTAG00000001335|ENSEMBL:ENSBTAG00000008948|ENSEMBL:ENSBTAG00000002912|ENSEMBL:ENSBTAG00000003366|ENSEMBL:ENSBTAG000000…
bta-miR-143		6836	0.0051255	0.099013	neurotransmitter transport	ENSEMBL:ENSBTAG00000013367|ENSEMBL:ENSBTAG00000005042|ENSEMBL:ENSBTAG00000011367|ENSEMBL:ENSBTAG00000001599|ENSEMBL:ENSBTAG00000031891|ENSEMBL:ENSBTAG00000011757|ENSEMBL:ENSBTAG00000010635|ENSEMBL:ENSBTAG00000014828|ENSEMBL:ENSBTAG00000008948
bta-miR-143		19219	0.0054199	0.099013	regulation of nucleobase, nucleoside, nucleotide and nucleic acid metabolic process	ENSEMBL:ENSBTAG00000020578|ENSEMBL:ENSBTAG00000010252|ENSEMBL:ENSBTAG00000010131|ENSEMBL:ENSBTAG00000019502|ENSEMBL:ENSBTAG00000014576|ENSEMBL:ENSBTAG00000017680|ENSEMBL:ENSBTAG00000018131|ENSEMBL:ENSBTAG00000002108|ENSEMBL:ENSBTAG00000011182|ENSEMBL:ENSBTAG00000002065|ENSEMBL:ENSBTAG00000008688|ENSEMBL:ENSBTAG00000003397|ENSEMBL:ENSBTAG00000017729|ENSEMBL:ENSBTAG00000011345|ENSEMBL:ENSBTAG000000…
bta-miR-143		40017	0.0054588	0.099013	positive regulation of locomotion	ENSEMBL:ENSBTAG00000021527|ENSEMBL:ENSBTAG00000021811|ENSEMBL:ENSBTAG00000000283|ENSEMBL:ENSBTAG00000037686|ENSEMBL:ENSBTAG00000014465|ENSEMBL:ENSBTAG00000021386|ENSEMBL:ENSBTAG00000002006|ENSEMBL:ENSBTAG00000001061|ENSEMBL:ENSBTAG00000010989|ENSEMBL:ENSBTAG00000008096
bta-miR-143		7417	0.005523	0.099013	central nervous system development	ENSEMBL:ENSBTAG00000021527|ENSEMBL:ENSBTAG00000005190|ENSEMBL:ENSBTAG00000013367|ENSEMBL:ENSBTAG00000011266|ENSEMBL:ENSBTAG00000002952|ENSEMBL:ENSBTAG00000005658|ENSEMBL:ENSBTAG00000013184|ENSEMBL:ENSBTAG00000019461|ENSEMBL:ENSBTAG00000011849|ENSEMBL:ENSBTAG00000001173|ENSEMBL:ENSBTAG00000004475|ENSEMBL:ENSBTAG00000003992|ENSEMBL:ENSBTAG00000014359|ENSEMBL:ENSBTAG00000011757|ENSEMBL:ENSBTAG000000…
bta-miR-143		9887	0.0055751	0.099013	organ morphogenesis	ENSEMBL:ENSBTAG00000021527|ENSEMBL:ENSBTAG00000013103|ENSEMBL:ENSBTAG00000021523|ENSEMBL:ENSBTAG00000016414|ENSEMBL:ENSBTAG00000000601|ENSEMBL:ENSBTAG00000002625|ENSEMBL:ENSBTAG00000019267|ENSEMBL:ENSBTAG00000007718|ENSEMBL:ENSBTAG00000000305|ENSEMBL:ENSBTAG00000008948|ENSEMBL:ENSBTAG00000000283|ENSEMBL:ENSBTAG00000003992|ENSEMBL:ENSBTAG00000008621|ENSEMBL:ENSBTAG00000008520|ENSEMBL:ENSBTAG000000…
bta-miR-143		43065	0.0056354	0.099013	positive regulation of apoptosis	ENSEMBL:ENSBTAG00000015249|ENSEMBL:ENSBTAG00000016414|ENSEMBL:ENSBTAG00000011266|ENSEMBL:ENSBTAG00000017064|ENSEMBL:ENSBTAG00000017196|ENSEMBL:ENSBTAG00000002006|ENSEMBL:ENSBTAG00000032260|ENSEMBL:ENSBTAG00000008948|ENSEMBL:ENSBTAG00000003109|ENSEMBL:ENSBTAG00000002912|ENSEMBL:ENSBTAG00000002187|ENSEMBL:ENSBTAG00000027569|ENSEMBL:ENSBTAG00000004475|ENSEMBL:ENSBTAG00000010785|ENSEMBL:ENSBTAG000000…
bta-miR-143		10324	0.0060014	0.099013	membrane invagination	ENSEMBL:ENSBTAG00000020316|ENSEMBL:ENSBTAG00000017547|ENSEMBL:ENSBTAG00000013367|ENSEMBL:ENSBTAG00000002006|ENSEMBL:ENSBTAG00000001335|ENSEMBL:ENSBTAG00000013282|ENSEMBL:ENSBTAG00000003525|ENSEMBL:ENSBTAG00000021935|ENSEMBL:ENSBTAG00000008948|ENSEMBL:ENSBTAG00000020661|ENSEMBL:ENSBTAG00000003490|ENSEMBL:ENSBTAG00000003063|ENSEMBL:ENSBTAG00000010635
bta-miR-143		6897	0.0060014	0.099013	endocytosis	ENSEMBL:ENSBTAG00000020316|ENSEMBL:ENSBTAG00000017547|ENSEMBL:ENSBTAG00000013367|ENSEMBL:ENSBTAG00000002006|ENSEMBL:ENSBTAG00000001335|ENSEMBL:ENSBTAG00000013282|ENSEMBL:ENSBTAG00000003525|ENSEMBL:ENSBTAG00000021935|ENSEMBL:ENSBTAG00000008948|ENSEMBL:ENSBTAG00000020661|ENSEMBL:ENSBTAG00000003490|ENSEMBL:ENSBTAG00000003063|ENSEMBL:ENSBTAG00000010635
bta-miR-143		6812	0.0060528	0.099013	cation transport	ENSEMBL:ENSBTAG00000015100|ENSEMBL:ENSBTAG00000016414|ENSEMBL:ENSBTAG00000020455|ENSEMBL:ENSBTAG00000013861|ENSEMBL:ENSBTAG00000016236|ENSEMBL:ENSBTAG00000001899|ENSEMBL:ENSBTAG00000002644|ENSEMBL:ENSBTAG00000025826|ENSEMBL:ENSBTAG00000008948|ENSEMBL:ENSBTAG00000008125|ENSEMBL:ENSBTAG00000004321|ENSEMBL:ENSBTAG00000009552|ENSEMBL:ENSBTAG00000011105|ENSEMBL:ENSBTAG00000021780|ENSEMBL:ENSBTAG000000…
bta-miR-143		43068	0.0061606	0.099013	positive regulation of programmed cell death	ENSEMBL:ENSBTAG00000015249|ENSEMBL:ENSBTAG00000016414|ENSEMBL:ENSBTAG00000011266|ENSEMBL:ENSBTAG00000017064|ENSEMBL:ENSBTAG00000017196|ENSEMBL:ENSBTAG00000002006|ENSEMBL:ENSBTAG00000032260|ENSEMBL:ENSBTAG00000008948|ENSEMBL:ENSBTAG00000003109|ENSEMBL:ENSBTAG00000002912|ENSEMBL:ENSBTAG00000002187|ENSEMBL:ENSBTAG00000027569|ENSEMBL:ENSBTAG00000004475|ENSEMBL:ENSBTAG00000010785|ENSEMBL:ENSBTAG000000…
bta-miR-143		10942	0.0061606	0.099013	positive regulation of cell death	ENSEMBL:ENSBTAG00000015249|ENSEMBL:ENSBTAG00000016414|ENSEMBL:ENSBTAG00000011266|ENSEMBL:ENSBTAG00000017064|ENSEMBL:ENSBTAG00000017196|ENSEMBL:ENSBTAG00000002006|ENSEMBL:ENSBTAG00000032260|ENSEMBL:ENSBTAG00000008948|ENSEMBL:ENSBTAG00000003109|ENSEMBL:ENSBTAG00000002912|ENSEMBL:ENSBTAG00000002187|ENSEMBL:ENSBTAG00000027569|ENSEMBL:ENSBTAG00000004475|ENSEMBL:ENSBTAG00000010785|ENSEMBL:ENSBTAG000000…
bta-miR-143		51924	0.0062695	0.099013	regulation of calcium ion transport	ENSEMBL:ENSBTAG00000020569|ENSEMBL:ENSBTAG00000008726|ENSEMBL:ENSBTAG00000013861|ENSEMBL:ENSBTAG00000017680|ENSEMBL:ENSBTAG00000010812|ENSEMBL:ENSBTAG00000008948
bta-miR-143		103	0.006382	0.099013	sulfate assimilation	ENSEMBL:ENSBTAG00000012961|ENSEMBL:ENSBTAG00000003196
bta-miR-143		45332	0.006382	0.099013	phospholipid translocation	ENSEMBL:ENSBTAG00000020661|ENSEMBL:ENSBTAG00000008948
bta-miR-143		45974	0.006382	0.099013	regulation of translation, ncRNA-mediated	ENSEMBL:ENSBTAG00000018324|ENSEMBL:ENSBTAG00000001579
bta-miR-143		70777	0.006382	0.099013	D-aspartate transport	ENSEMBL:ENSBTAG00000018245|ENSEMBL:ENSBTAG00000019125
bta-miR-143		70779	0.006382	0.099013	D-aspartate import	ENSEMBL:ENSBTAG00000018245|ENSEMBL:ENSBTAG00000019125
bta-miR-143		30033	0.006382	0.099013	microvillus assembly	ENSEMBL:ENSBTAG00000004672|ENSEMBL:ENSBTAG00000014655
bta-miR-143		34204	0.006382	0.099013	lipid translocation	ENSEMBL:ENSBTAG00000020661|ENSEMBL:ENSBTAG00000008948
bta-miR-143		42940	0.006382	0.099013	D-amino acid transport	ENSEMBL:ENSBTAG00000018245|ENSEMBL:ENSBTAG00000019125
bta-miR-143		6532	0.006382	0.099013	aspartate biosynthetic process	ENSEMBL:ENSBTAG00000011960|ENSEMBL:ENSBTAG00000007172
bta-miR-143		6533	0.006382	0.099013	aspartate catabolic process	ENSEMBL:ENSBTAG00000011960|ENSEMBL:ENSBTAG00000007172
bta-miR-143		51602	0.006382	0.099013	response to electrical stimulus	ENSEMBL:ENSBTAG00000010635|ENSEMBL:ENSBTAG00000008948
bta-miR-143		35278	0.006382	0.099013	negative regulation of translation involved in gene silencing by miRNA	ENSEMBL:ENSBTAG00000018324|ENSEMBL:ENSBTAG00000001579
bta-miR-143		10755	0.006382	0.099013	regulation of plasminogen activation	ENSEMBL:ENSBTAG00000014465|ENSEMBL:ENSBTAG00000002006
bta-miR-143		10757	0.006382	0.099013	negative regulation of plasminogen activation	ENSEMBL:ENSBTAG00000014465|ENSEMBL:ENSBTAG00000002006
bta-miR-143		60024	0.006382	0.099013	rhythmic synaptic transmission	ENSEMBL:ENSBTAG00000014828|ENSEMBL:ENSBTAG00000008096
bta-miR-143		51926	0.006382	0.099013	negative regulation of calcium ion transport	ENSEMBL:ENSBTAG00000008726|ENSEMBL:ENSBTAG00000017680
bta-miR-143		51938	0.006382	0.099013	L-glutamate import	ENSEMBL:ENSBTAG00000018245|ENSEMBL:ENSBTAG00000019125
bta-miR-143		60346	0.006382	0.099013	bone trabecula formation	ENSEMBL:ENSBTAG00000013103|ENSEMBL:ENSBTAG00000019267
bta-miR-143		19550	0.006382	0.099013	glutamate catabolic process to aspartate	ENSEMBL:ENSBTAG00000011960|ENSEMBL:ENSBTAG00000007172
bta-miR-143		19551	0.006382	0.099013	glutamate catabolic process to 2-oxoglutarate	ENSEMBL:ENSBTAG00000011960|ENSEMBL:ENSBTAG00000007172
bta-miR-143		40033	0.006382	0.099013	negative regulation of translation, ncRNA-mediated	ENSEMBL:ENSBTAG00000018324|ENSEMBL:ENSBTAG00000001579
bta-miR-143		44268	0.006382	0.099013	multicellular organismal protein metabolic process	ENSEMBL:ENSBTAG00000017567|ENSEMBL:ENSBTAG00000008948
bta-miR-143		15712	0.006382	0.099013	hexose phosphate transport	ENSEMBL:ENSBTAG00000010184|ENSEMBL:ENSBTAG00000016253
bta-miR-143		15760	0.006382	0.099013	glucose-6-phosphate transport	ENSEMBL:ENSBTAG00000010184|ENSEMBL:ENSBTAG00000016253
bta-miR-143		15810	0.006382	0.099013	aspartate transport	ENSEMBL:ENSBTAG00000018245|ENSEMBL:ENSBTAG00000019125
bta-miR-143		7638	0.006382	0.099013	mechanosensory behavior	ENSEMBL:ENSBTAG00000021921|ENSEMBL:ENSBTAG00000018245
bta-miR-143		16080	0.006382	0.099013	synaptic vesicle targeting	ENSEMBL:ENSBTAG00000031891|ENSEMBL:ENSBTAG00000011757
bta-miR-143		32528	0.006382	0.099013	microvillus organization	ENSEMBL:ENSBTAG00000004672|ENSEMBL:ENSBTAG00000014655
bta-miR-143		16188	0.006382	0.099013	synaptic vesicle maturation	ENSEMBL:ENSBTAG00000010635|ENSEMBL:ENSBTAG00000003525
bta-miR-143		90003	0.006382	0.099013	regulation of establishment of protein localization in plasma membrane	ENSEMBL:ENSBTAG00000001403|ENSEMBL:ENSBTAG00000010989
bta-miR-143		90004	0.006382	0.099013	positive regulation of establishment of protein localization in plasma membrane	ENSEMBL:ENSBTAG00000001403|ENSEMBL:ENSBTAG00000010989
bta-miR-26b		6464	0.00014745	0.08268	protein modification process	ENSEMBL:ENSBTAG00000015249|ENSEMBL:ENSBTAG00000020796|ENSEMBL:ENSBTAG00000021445|ENSEMBL:ENSBTAG00000017664|ENSEMBL:ENSBTAG00000011244|ENSEMBL:ENSBTAG00000015026|ENSEMBL:ENSBTAG00000033076|ENSEMBL:ENSBTAG00000018130|ENSEMBL:ENSBTAG00000003257|ENSEMBL:ENSBTAG00000001771|ENSEMBL:ENSBTAG00000020175|ENSEMBL:ENSBTAG00000016999|ENSEMBL:ENSBTAG00000010954|ENSEMBL:ENSBTAG00000020073|ENSEMBL:ENSBTAG000000…
bta-miR-26b		6793	0.00020331	0.08268	phosphorus metabolic process	ENSEMBL:ENSBTAG00000000738|ENSEMBL:ENSBTAG00000006909|ENSEMBL:ENSBTAG00000017664|ENSEMBL:ENSBTAG00000019337|ENSEMBL:ENSBTAG00000011244|ENSEMBL:ENSBTAG00000015026|ENSEMBL:ENSBTAG00000019298|ENSEMBL:ENSBTAG00000001528|ENSEMBL:ENSBTAG00000033076|ENSEMBL:ENSBTAG00000004901|ENSEMBL:ENSBTAG00000018130|ENSEMBL:ENSBTAG00000003257|ENSEMBL:ENSBTAG00000001771|ENSEMBL:ENSBTAG00000005481|ENSEMBL:ENSBTAG000000…
bta-miR-26b		6796	0.00020331	0.08268	phosphate metabolic process	ENSEMBL:ENSBTAG00000000738|ENSEMBL:ENSBTAG00000006909|ENSEMBL:ENSBTAG00000017664|ENSEMBL:ENSBTAG00000019337|ENSEMBL:ENSBTAG00000011244|ENSEMBL:ENSBTAG00000015026|ENSEMBL:ENSBTAG00000019298|ENSEMBL:ENSBTAG00000001528|ENSEMBL:ENSBTAG00000033076|ENSEMBL:ENSBTAG00000004901|ENSEMBL:ENSBTAG00000018130|ENSEMBL:ENSBTAG00000003257|ENSEMBL:ENSBTAG00000001771|ENSEMBL:ENSBTAG00000005481|ENSEMBL:ENSBTAG000000…
