# Supplementary material for: Integrative analysis of microRNAs and mRNAs revealed regulation of composition and metabolism in Nelore cattle
Source: BMC Genomics. 2018 Feb 7;19:126. doi: 10.1186/s12864-018-4514-3 (PMC5804041; doi:10.1186/s12864-018-4514-3)
Supplement: Supplementary file 11 — Full list of all mRNA modules and module membership (MM) values for each gene in dataset: modules constructed in the High intramuscular fat (IMF) group (Table S13), modules constructed in the Low IMF group (Table S14). (XLSX 18066 kb) [file 12864_2018_4514_MOESM11_ESM.xlsx]

## Sheet: Suppl T13
Supplemental Table 13: List of mRNA modules from the High IMF content group
ID	ENSEMBL	kTotal	kWithin	kOut	kDiff	MM.blue	MM.brown	MM.green	MM.darkorange	MM.yellow	MM.lightgreen	MM.red	MM.salmon	MM.darkturquoise	MM.royalblue	MM.cyan	MM.grey60	MM.greenyellow	MM.purple	MM.midnightblue	MM.pink	MM.darkred	MM.orange	MM.tan	MM.turquoise	MM.lightyellow	MM.magenta	MM.darkgrey	MM.lightcyan	MM.black	MM.darkgreen	MM.grey
ADRBK2	ENSBTAG00000000005	297.523	53.8589	243.665	-189.806	0.725598	0.679505	-0.00394127	-0.0735952	0.603898	-0.0670794	0.494017	0.109902	0.630263	-0.143821	0.0913275	-0.450321	0.117787	0.105355	-0.194472	0.113592	0.0146035	0.102582	-0.0665034	-0.783986	-0.225744	-0.182554	0.433744	0.296498	0.0987451	-0.0552142	-0.362636
KCNJ1	ENSBTAG00000000008	17.0695	5.13971	11.9298	-6.79009	0.297118	0.0574159	0.174779	0.462527	-0.061404	-0.0852689	-0.258837	-0.222476	-0.240676	-0.164307	-0.175905	-0.236284	-0.228832	0.147203	-0.208925	-0.403265	-0.343052	-0.178864	-0.202384	-0.118964	0.391085	0.707802	0.49485	0.426752	0.454567	0.504598	-0.480249
FOXF1	ENSBTAG00000000009	14.0951	1.89041	12.2047	-10.3143	-0.0736856	0.301349	0.248226	0.0203983	0.0966586	0.108699	0.522439	0.558296	0.721035	-0.0925044	0.118011	-0.0116581	0.127891	0.13271	-0.240648	0.232978	0.250726	-0.158649	-0.0127161	-0.126633	-0.343725	-0.327421	-0.0288704	-0.344678	-0.483203	-0.412748	0.076654
UBL7	ENSBTAG00000000010	980.153	744.082	236.072	508.01	-0.811009	-0.863382	-0.0960682	-0.230158	-0.581056	0.278695	-0.101093	-0.286933	-0.419813	0.0195474	0.00685626	0.0723264	-0.135285	-0.160439	-0.0742449	-0.465583	-0.284829	-0.108193	0.0832414	0.960702	0.609897	-0.00105397	-0.267914	-0.105934	-0.070526	0.355539	-0.0583174
Tdh	ENSBTAG00000000011	26.0412	8.96252	17.0787	-8.11616	-0.44042	-0.284644	-0.166599	-0.0909528	0.0865664	0.393521	-0.168149	0.0344835	-0.194408	0.00667474	-0.161307	0.837356	0.134395	-0.157237	-0.0381766	0.0603995	0.0885553	-0.0901409	-0.185789	0.356018	0.0806769	-0.1962	-0.34494	-0.247044	-0.309454	-0.42965	0.396605
TTC33	ENSBTAG00000000012	80.7899	26.7545	54.0354	-27.281	0.59856	0.241013	-0.461827	-0.0226783	0.492329	-0.214483	0.371838	-0.0225801	0.287166	-0.0588315	-0.0411519	-0.120422	-0.121358	0.152197	0.07705	0.302752	-0.132883	0.418048	-0.043888	-0.536768	-0.396648	0.359167	0.577663	-0.284172	0.426479	-0.165866	0.0116038
PRKAA1	ENSBTAG00000000013	81.9569	11.447	70.5099	-59.0628	0.669731	0.211892	-0.153277	-0.167444	0.196929	-0.241202	0.0754627	-0.236178	0.0826955	-0.117712	-0.204949	-0.493838	-0.140139	-0.192756	-0.419172	-0.413771	-0.50234	0.460209	0.142497	-0.434675	0.242614	0.21406	0.505539	0.441693	0.691815	0.609648	-0.672531
TXN2	ENSBTAG00000000014	670.473	494.621	175.852	318.77	-0.853731	-0.737626	-0.0436445	-0.353016	-0.464918	0.388499	-0.251068	0.113516	-0.207155	0.101077	0.101831	0.0813771	-0.055845	-0.191923	-0.192548	-0.473832	-0.186107	-0.132114	0.138031	0.905965	0.514886	-0.192749	-0.470755	-0.204693	-0.244461	0.158114	0.000295574
FOXRED2	ENSBTAG00000000015	16.3884	5.89801	10.4904	-4.5924	0.333084	0.2248	-0.0674053	0.531845	0.187187	-0.123299	0.0796264	0.146281	0.115519	0.125105	0.251432	0.157125	0.0311255	-0.232389	0.0493965	0.253324	-0.027402	-0.102286	-0.354729	-0.363962	-0.296741	0.719057	0.618811	-0.205874	0.159905	-0.238416	0.113864
LTA	ENSBTAG00000000016	33.9544	12.9082	21.0461	-8.13792	0.162634	0.452784	0.450513	0.633543	0.587659	0.382979	-0.133561	-0.242297	-0.151087	-0.239175	0.410719	0.0549881	-0.200004	-0.0817567	0.0584898	0.273744	-0.208911	0.00872215	-0.184705	-0.315367	-0.206003	0.279935	0.11321	-0.153476	-0.30165	-0.528809	-0.0626113
SERINC1	ENSBTAG00000000019	20.6401	3.71124	16.9288	-13.2176	0.354587	0.106336	-0.198956	0.198348	-0.139919	-0.510172	-0.170174	-0.10921	-0.257463	0.441992	0.155206	0.277019	0.0321261	0.134189	0.168132	0.308854	0.353918	0.0697079	-0.305676	-0.356615	-0.269966	0.334754	0.209183	0.284038	0.305466	0.150228	0.391534
CCDC53	ENSBTAG00000000021	323.316	196.305	127.012	69.293	-0.505534	-0.906965	-0.495069	-0.315394	-0.3632	0.199153	0.0462796	-0.234872	-0.237317	0.0362366	0.0976542	0.0134458	-0.28076	-0.114847	-0.183168	-0.501823	-0.492603	-0.196509	0.16757	0.755982	0.60251	0.307544	0.15272	-0.109361	0.331505	0.434914	-0.156994
NUP37	ENSBTAG00000000022	92.1763	46.1333	46.043	0.0903777	-0.299988	-0.711563	-0.460181	-0.410897	-0.404783	-0.127893	-0.0179733	-0.511309	-0.480807	-0.194449	0.199913	0.0239312	-0.174741	-0.110729	0.0512058	-0.099861	-0.368544	0.295648	0.438152	0.555171	0.185534	0.136998	-0.122626	-0.269897	0.373284	0.310675	0.0598386
RNF2	ENSBTAG00000000023	181.859	34.9398	146.919	-111.98	0.675139	0.561413	-0.0700997	-0.0566712	0.66776	-0.0451137	-0.112949	0.180318	0.287976	0.0833001	-0.0366024	-0.215898	-0.215753	0.133363	-0.0452969	0.0661299	-0.0725262	0.112751	0.138118	-0.722821	-0.189952	-0.122681	0.154902	0.326928	0.251693	-0.0890863	-0.190981
DYM	ENSBTAG00000000024	54.7535	18.5074	36.2461	-17.7387	-0.033261	-0.587256	-0.579726	-0.338629	-0.145167	0.0621709	-0.285115	0.06621	-0.0964006	-0.149208	-0.0296562	-0.128402	-0.272988	-0.216669	-0.223417	-0.63748	-0.630036	0.0567354	0.097187	0.364612	0.59409	0.504968	0.308449	0.11699	0.670328	0.499112	-0.377253
VPS33B	ENSBTAG00000000026	164.372	95.863	68.5086	27.3545	-0.645848	-0.701214	-0.288817	-0.352948	-0.31349	0.252674	0.364727	-0.247646	-0.09009	-0.0238091	0.297123	0.293516	-0.0680324	-0.270099	-0.0836659	-0.0484617	-0.191653	-0.0501741	0.183932	0.704781	0.209361	-0.222348	-0.184713	-0.348276	-0.186455	-0.031154	0.17165
LYZL6	ENSBTAG00000000029	28.5865	10.0595	18.5269	-8.46744	0.248814	0.446673	0.630347	0.586526	-0.0457491	-0.0746854	-0.268036	-0.179607	-0.228293	0.0213529	-0.219171	-0.276434	0.192009	-0.0479348	-0.0358938	-0.178565	0.0781053	-0.245153	-0.252085	-0.289279	0.151819	0.252861	0.172315	0.474944	-0.0346026	0.266299	-0.35169
RDM1	ENSBTAG00000000030	19.1981	9.29945	9.89867	-0.599214	0.0555343	-0.0778129	-0.341511	-0.0140832	0.256824	0.0741249	0.743804	-0.12804	0.342655	-0.154881	0.213593	0.370045	-0.0579655	-0.0781864	0.0180928	0.408965	-0.0658035	-0.282889	0.155492	-0.0839828	-0.286361	-0.0252289	0.331883	-0.351154	-0.0375061	-0.396192	0.210336
TRPV4	ENSBTAG00000000031	7.73802	1.18755	6.55047	-5.36291	0.100916	0.121824	0.211293	0.358068	0.140454	-0.0966156	-0.313467	-0.3091	-0.485994	0.419138	-0.0931167	-0.177519	-0.00182595	0.0610513	0.0360685	0.122567	-0.00740589	0.0148225	0.283552	-0.165411	-0.250821	0.376916	0.0565747	-0.367605	0.109655	-0.0130242	0.0594269
ABI3	ENSBTAG00000000032	91.469	49.6137	41.8552	7.75851	-0.503669	-0.628231	-0.31279	-0.414571	-0.589719	-0.0885234	-0.13915	0.387272	0.0185576	0.217805	-0.2749	-0.0524357	0.129758	0.0461918	-0.0303176	-0.361675	0.0738548	-0.251536	0.224025	0.616916	0.277982	0.00157368	-0.193419	-0.219348	0.123312	0.316337	0.0907192
PHOSPHO1	ENSBTAG00000000033	307.097	220.308	86.7887	133.52	-0.6309	-0.757866	-0.310347	-0.372699	-0.305104	0.248512	-0.320682	0.000210079	-0.31966	-0.0609059	-0.136703	0.168724	-0.212757	-0.234165	0.119999	-0.311188	-0.353443	-0.0589731	0.45149	0.778953	0.354675	-0.0421975	-0.38546	-0.367082	0.0796509	0.0525036	0.0709813
CWC27	ENSBTAG00000000037	32.391	7.92397	24.4671	-16.5431	-0.197968	-0.442103	-0.598624	-0.533158	0.360011	0.562784	0.00310903	0.00705102	0.122375	-0.263647	-0.0194715	0.0228725	-0.10733	-0.0663343	-0.0483003	-0.452815	-0.419516	-0.0250658	-0.151751	0.343917	0.585707	-0.0994727	0.0660558	0.133231	0.137611	0.00196363	-0.25548
SIRT7	ENSBTAG00000000039	40.1643	11.0679	29.0964	-18.0285	-0.58177	-0.331584	-0.0373258	0.177016	0.124798	0.430704	0.0486885	-0.107173	-0.209166	0.4636	0.114683	0.153989	-0.053754	0.103501	0.293924	0.163923	0.145338	-0.015422	-0.37959	0.412009	-0.036613	0.102354	-0.0715468	-0.540903	-0.462221	-0.404837	0.385912
MAFG	ENSBTAG00000000040	31.2597	2.02386	29.2359	-27.212	0.155558	0.402819	0.403756	0.218677	-0.393992	-0.571978	-0.113532	0.258006	-0.000623938	0.514889	-0.123228	-0.162345	0.350297	0.287021	0.0501402	0.280472	0.704251	0.11471	-0.161362	-0.323636	-0.45196	-0.0691419	-0.153967	0.0570645	-0.156129	0.139272	0.300258
PYCR1	ENSBTAG00000000042	32.1246	19.0194	13.1052	5.9142	-0.133427	-0.0640394	-0.11926	0.134386	0.664958	0.702049	0.199922	0.0937585	0.292369	-0.12002	-0.150651	0.309091	-0.447479	-0.284616	0.0475317	-0.0966137	-0.474168	-0.188608	-0.111843	0.082285	0.215768	-0.0304521	0.207666	-0.155164	-0.182164	-0.493784	-0.149519
MYADML2	ENSBTAG00000000044	205.764	154.989	50.7745	104.215	-0.723412	-0.474644	0.202541	0.0596396	-0.330665	0.429245	-0.22372	0.137164	-0.125207	-0.14294	-0.0604123	0.16692	-0.236595	-0.442059	0.2241	-0.28966	-0.27215	-0.104065	-0.0397087	0.745355	0.411628	-0.110991	-0.355479	-0.131256	-0.3581	-0.104473	-0.0279401
SURF2	ENSBTAG00000000046	663.395	511.615	151.78	359.836	-0.781895	-0.78294	-0.0841302	-0.273278	-0.492598	0.276214	-0.140809	-0.0952324	-0.289727	-0.0579296	0.0907816	-0.0561202	-0.188799	-0.151441	0.0188868	-0.365635	-0.308941	-0.103323	0.311537	0.90383	0.438085	-0.0435794	-0.353947	-0.312435	-0.102919	0.185312	-0.0307056
CCDC77	ENSBTAG00000000049	54.3507	17.0705	37.2802	-20.2098	0.29054	0.36295	-0.0515926	0.114806	0.174538	-0.354366	0.291449	-0.112459	0.0481887	0.00163328	0.431734	0.193639	0.177674	0.0345418	0.489189	0.888533	0.424039	-0.00256019	0.259176	-0.456359	-0.839193	-0.14947	-0.0754089	-0.359853	-0.162872	-0.568058	0.578995
PSMG3	ENSBTAG00000000050	793.746	536.366	257.38	278.986	-0.866925	-0.791558	-0.0111484	-0.124097	-0.689173	0.127593	-0.127463	-0.218765	-0.456088	0.115539	0.0367508	0.315054	-0.177802	0.00230381	0.167438	-0.138514	0.0176941	-0.121778	0.0464722	0.921031	0.337873	-0.134208	-0.477922	-0.154369	-0.246292	0.159532	0.301376
PKNOX2	ENSBTAG00000000052	149.416	49.5953	99.8203	-50.2249	0.277514	0.794782	0.830998	0.554323	0.237223	-0.00235791	0.0570134	0.254861	0.316862	-0.060849	-0.269727	-0.156584	-0.0782762	0.128117	-0.100999	0.194541	0.189605	0.153223	-0.158501	-0.504076	-0.334589	-0.197044	-0.0593738	0.0653729	-0.421285	-0.256685	-0.157891
FILIP1	ENSBTAG00000000053	666.477	153.919	512.558	-358.639	0.876795	0.814875	0.0785318	0.18563	0.4189	-0.381261	0.210432	0.178826	0.421109	-0.355905	-0.0445232	-0.195421	0.197639	0.0839986	-0.0687489	0.347885	0.100368	0.381965	-0.107119	-0.900476	-0.527565	0.160297	0.403165	0.0642598	0.233959	-0.172102	-0.142741
SNAPC4	ENSBTAG00000000054	55.2021	24.0383	31.1638	-7.12551	0.0511998	0.314718	0.0685193	0.210355	0.0904106	-0.252917	0.339523	-0.0830674	0.0405744	0.0547266	0.33359	0.27044	0.182679	0.28796	0.601753	0.947902	0.633469	0.0259826	-0.0542065	-0.294021	-0.826339	-0.219408	-0.189974	-0.414016	-0.434965	-0.665037	0.731195
STRADA	ENSBTAG00000000056	14.7939	2.46985	12.3241	-9.85424	0.205536	-0.0473202	-0.168362	0.040649	-0.109359	-0.468285	0.0680482	-0.277407	-0.208277	0.00416409	0.115643	-0.108522	-0.264162	0.375313	0.448654	0.462254	0.0960709	-0.197368	0.63651	-0.152595	-0.430061	0.1175	-0.0130455	-0.189642	0.304758	0.00668649	0.292391
THBS3	ENSBTAG00000000057	28.6523	12.9184	15.7339	-2.81553	-0.189829	0.0347815	0.0807239	0.309378	0.570702	0.668511	0.0403637	-0.254864	-0.106791	-0.273053	0.372646	0.554117	-0.126132	-0.100996	-0.0351626	0.183031	-0.191931	-0.321154	-0.235729	0.0538895	0.0546746	0.0241173	-0.00946733	-0.135525	-0.408825	-0.628847	0.112383
PCDH7	ENSBTAG00000000061	320.735	96.6535	224.082	-127.428	0.63898	0.852164	0.533775	0.514467	0.588505	0.0661155	-0.0601301	0.172538	0.296971	-0.362679	-0.145682	-0.111876	-0.0736301	-0.166462	-0.20532	0.1002	-0.20266	0.0628676	0.0368371	-0.735895	-0.263001	0.114681	0.244318	0.107033	-0.0221362	-0.294979	-0.384058
RASL12	ENSBTAG00000000062	16.447	1.83584	14.6111	-12.7753	-0.188403	0.264242	0.41346	0.434505	0.310369	0.251555	0.344518	-0.00978014	0.136942	0.428864	-0.180173	0.0261263	-0.0761731	0.359089	0.0928625	0.34789	0.32645	-0.137403	-0.205632	-0.107525	-0.33771	-0.138666	0.0032681	-0.403166	-0.572397	-0.447474	0.234403
FEN1	ENSBTAG00000000064	64.0405	1.59821	62.4423	-60.8441	-0.348275	-0.666793	-0.361547	0.124532	-0.212421	0.0851142	0.31115	-0.327828	-0.174679	-0.00927496	0.30715	0.179922	-0.487901	-0.174277	0.132475	0.0289266	-0.450915	-0.064614	0.0798941	0.504963	0.126122	0.513671	0.351652	-0.412612	0.203338	0.0271775	0.106796
CRLS1	ENSBTAG00000000065	31.8633	11.257	20.6063	-9.34935	-0.0895782	-0.543962	-0.439328	-0.575025	-0.295598	-0.226875	-0.057777	-0.389739	-0.355815	0.0112595	-0.160658	-0.170552	-0.210041	-0.0221945	-0.158878	-0.269294	-0.371881	0.508105	0.561464	0.34775	0.201103	-0.0369306	-0.129878	-0.145939	0.523915	0.512656	-0.119362
LRRN4	ENSBTAG00000000066	16.4394	6.52897	9.91041	-3.38144	-0.0520508	0.331546	0.478216	0.328839	0.120958	0.20485	0.129629	0.247116	0.324388	-0.151589	0.731143	-0.0978709	-0.151023	-0.127885	-0.0913983	0.215358	-0.00202232	-0.12193	-0.109465	-0.125463	-0.207319	-0.0820146	-0.0587523	-0.0407958	-0.482189	-0.367659	-0.0173553
SDF2L1	ENSBTAG00000000067	722.394	484.668	237.726	246.942	-0.929074	-0.708422	0.0471293	-0.156596	-0.459167	0.421321	-0.259318	-0.135187	-0.457365	0.199454	0.0230837	0.310802	0.144468	-0.12791	-0.097886	-0.321207	0.0237814	-0.221627	-0.0757931	0.909565	0.456548	-0.148312	-0.492451	-0.231139	-0.398118	0.0508833	0.18542
PMP2	ENSBTAG00000000071	25.5742	14.4976	11.0766	3.42096	-0.362067	-0.133776	0.265561	0.121507	-0.153187	0.0910601	-0.00811591	0.173756	0.00614116	0.878469	-0.141467	-0.097828	-0.165778	0.180505	-0.221879	-0.163065	0.223234	-0.224442	-0.040645	0.192741	0.0729888	-0.127621	-0.100331	-0.0609904	-0.268437	0.163461	0.0926164
TFB2M	ENSBTAG00000000072	154.059	86.326	67.7332	18.5928	-0.373254	-0.741121	-0.290686	-0.373422	-0.666656	-0.188924	-0.176741	-0.21062	-0.348882	0.122902	0.0181838	-0.1958	-0.260566	0.24815	-0.110349	-0.466565	-0.176318	-0.13589	0.270722	0.619825	0.52151	0.105862	-0.122009	0.241606	0.390265	0.740379	-0.106509
LRPAP1	ENSBTAG00000000073	395.148	265.913	129.234	136.679	-0.841925	-0.599328	0.222937	0.0730355	-0.297577	0.53072	-0.0118445	-0.127175	-0.242358	0.161275	-0.12227	0.342353	-0.285988	-0.113624	-0.340047	-0.38241	-0.252531	-0.0221246	-0.163022	0.821161	0.485685	-0.0703882	-0.263346	-0.251483	-0.397551	0.0471994	-0.0158032
NFIA	ENSBTAG00000000074	497.587	105.139	392.448	-287.309	0.70234	0.868633	0.242766	0.196555	0.720965	0.0228693	0.0758356	0.308594	0.488216	-0.323974	-0.172184	-0.211896	0.10801	-0.0479839	-0.0224525	0.230959	-0.0177389	0.177729	0.030638	-0.822419	-0.410505	-0.0883215	0.203516	0.0040604	-0.0251941	-0.421521	-0.248223
RECK	ENSBTAG00000000076	116.84	2.83723	114.003	-111.165	0.583054	0.576527	0.132714	0.434838	0.506504	0.0178868	0.497139	0.201089	0.594927	0.0694268	-0.0594978	-0.332102	0.0107961	-0.0572686	-0.168783	0.0342256	-0.0822661	-0.129867	-0.365709	-0.653881	-0.148343	0.355271	0.801818	0.109587	0.0837144	-0.0828373	-0.369825
ADSL	ENSBTAG00000000077	655.791	413.299	242.492	170.806	-0.834482	-0.855681	-0.327575	-0.260849	-0.457978	0.226691	-0.137386	-0.195208	-0.466089	0.125069	0.0655197	0.426073	0.0304937	0.0212656	0.189017	-0.0631694	0.0443835	-0.187839	0.0495006	0.883605	0.254557	-0.0183826	-0.393311	-0.406358	-0.176229	-0.0420256	0.42808
GLIPR2	ENSBTAG00000000078	254.057	166.22	87.837	78.3831	-0.769735	-0.458033	0.147864	-0.0285553	0.0486498	0.842415	-0.0848377	-0.00308916	-0.0672889	-0.0975498	0.147599	0.246771	-0.128963	-0.286084	-0.210864	-0.444818	-0.320267	-0.247819	-0.283864	0.720113	0.622444	-0.192296	-0.263163	-0.0447917	-0.521706	-0.178516	-0.158356
CCSAP	ENSBTAG00000000079	79.0126	8.74537	70.2673	-61.5219	0.487914	0.534807	0.227592	0.241828	0.0193149	-0.460439	0.419949	0.0657767	0.357529	0.160835	0.240436	-0.211912	-0.0247944	0.511222	-0.0716581	0.414284	0.429478	-0.0586958	-0.119876	-0.611818	-0.465744	-0.0375059	0.248685	0.247741	-0.022032	0.0573509	0.101956
GRWD1	ENSBTAG00000000080	701.954	450.154	251.8	198.354	-0.944941	-0.698027	0.100876	-0.0403678	-0.419851	0.436815	-0.258172	-0.0962713	-0.428466	0.253762	0.0278046	0.449848	-0.150666	-0.00552288	-0.0732519	-0.238457	0.00222631	-0.179608	-0.116385	0.896122	0.404718	-0.151674	-0.517303	-0.217555	-0.437819	-0.0218224	0.274845
COL4A3BP	ENSBTAG00000000081	395.497	149.653	245.844	-96.1905	0.906495	0.53714	-0.141613	0.0968157	0.232362	-0.569327	-0.0316663	-0.0373655	0.0947292	-0.174935	-0.0881291	-0.141004	-0.0567869	0.29231	-0.100362	0.191268	0.0135095	0.338911	0.0118159	-0.799313	-0.329043	0.335776	0.416161	0.321269	0.610447	0.214811	-0.123282
KCNJ14	ENSBTAG00000000082	11.9541	1.31532	10.6388	-9.32346	0.143734	0.00625355	-0.130663	-0.338218	-0.270615	-0.327943	-0.289342	0.3452	0.0961452	0.236358	-0.218166	0.199512	-0.183652	0.235761	-0.229934	-0.192125	0.20618	0.383362	-0.203711	-0.0899131	0.12648	-0.290686	-0.249876	0.564791	0.218408	0.392862	0.088972
MRPS30	ENSBTAG00000000084	504.524	358.233	146.29	211.943	-0.678582	-0.880397	-0.348025	-0.360858	-0.37172	0.268771	-0.176709	-0.250366	-0.420461	0.095502	-0.0475271	-0.110932	-0.0934411	0.0234301	0.00785893	-0.467079	-0.297813	-0.214903	0.262555	0.853197	0.551802	0.127057	-0.167998	-0.245265	0.12836	0.334208	-0.0623584
HSD17B12	ENSBTAG00000000087	185.551	65.2568	120.294	-55.0376	0.530472	0.782579	0.647978	0.451748	0.415389	0.0456465	-0.0428516	0.210596	0.326833	-0.0861484	-0.167048	-0.233989	-0.113867	-0.221375	-0.357729	-0.0859543	-0.17326	-0.00069961	0.0603763	-0.641393	-0.107829	-0.0405343	0.187631	0.297581	-0.0647459	-0.0512365	-0.481834
ALCAM	ENSBTAG00000000088	271.436	104.686	166.75	-62.0634	0.842495	0.614307	-0.032764	-0.130365	0.21996	-0.45515	0.285298	0.115756	0.447215	-0.362644	-0.301998	-0.347078	0.215595	0.0678546	-0.24889	0.0329914	-0.011561	0.24141	0.196416	-0.748886	-0.239671	-0.0482438	0.361613	0.297545	0.442118	0.224136	-0.384018
SEC31B	ENSBTAG00000000090	47.6387	16.3692	31.2695	-14.9003	0.541367	0.16748	-0.379476	-0.146097	-0.139575	-0.696835	0.155113	-0.149811	-0.0376159	-0.425266	0.126944	0.0890555	0.208442	0.251822	0.205706	0.529613	0.198522	0.29148	0.275735	-0.409374	-0.565263	0.211243	0.133063	-0.162328	0.468435	-0.0104158	0.298581
NDUFB8	ENSBTAG00000000091	1003.67	656.814	346.859	309.955	-0.888654	-0.892953	-0.196198	-0.324801	-0.597734	0.189408	-0.192622	-0.124909	-0.423342	0.362303	0.0994976	0.087189	-0.131627	0.00218052	0.101767	-0.28503	-0.0198733	-0.0740827	0.0795268	0.95029	0.406013	-0.10138	-0.429618	-0.23427	-0.159529	0.239627	0.244128
HIF1AN	ENSBTAG00000000092	73.8037	15.9798	57.824	-41.8442	0.652027	0.0775905	-0.502743	-0.304824	0.000346919	-0.513538	-0.230411	0.256743	0.144763	-0.282666	-0.163447	-0.0911587	-0.0838405	-0.00369082	-0.076827	-0.113507	-0.233631	0.0834677	0.434587	-0.395428	-0.0603235	0.29741	0.265728	0.22673	0.833667	0.329804	-0.176243
ATPAF1	ENSBTAG00000000094	72.6413	23.7084	48.9329	-25.2245	-0.141533	-0.639611	-0.448724	-0.45995	-0.567356	-0.312639	-0.482535	-0.0353435	-0.400601	0.277944	-0.193325	-0.071942	-0.111991	0.0742669	-0.165682	-0.537706	-0.15616	-0.124455	0.362655	0.41295	0.484415	0.17678	-0.106943	0.315069	0.637264	0.775739	-0.0878159
CD274	ENSBTAG00000000095	29.0642	22.7822	6.28198	16.5003	0.148797	0.303894	0.171838	0.157061	0.0907491	-0.17913	-0.134934	-0.0463203	-0.135219	0.109356	0.174246	-0.125008	0.144227	0.901661	-0.0134635	0.322898	0.519331	-0.121748	-0.118928	-0.29551	-0.342808	0.0684602	-0.134875	-0.0386487	-0.135853	-0.0878112	0.277591
EFCAB14	ENSBTAG00000000097	446.808	157.225	289.583	-132.357	0.906645	0.572365	-0.214861	-0.0279839	0.499917	-0.245189	0.1978	-0.0145412	0.333781	-0.226046	-0.113044	-0.362767	0.284645	-0.0831677	-0.16348	-0.0405697	-0.120138	0.0072053	-0.00233077	-0.809911	-0.093239	0.227537	0.631267	0.383451	0.525279	0.165707	-0.442086
SETDB1	ENSBTAG00000000098	40.7572	0.339451	40.4178	-40.0783	0.533938	0.275456	-0.175848	-0.419461	-0.110487	-0.639968	-0.273385	0.15715	0.0412916	0.139916	-0.055399	-0.308733	-0.0636387	0.126974	0.201746	0.117452	0.203974	0.413422	0.38605	-0.458074	-0.264382	-0.332726	-0.235467	0.433612	0.430915	0.332213	0.0513171
CERS2	ENSBTAG00000000099	94.099	47.108	46.991	0.117049	-0.63787	-0.572063	0.0227142	0.0776511	-0.398914	0.214815	0.286517	-0.202292	-0.129528	0.441122	-0.067912	0.386091	-0.289462	-0.00375747	-0.120065	-0.170828	0.0159164	-0.172735	-0.323853	0.614247	0.367166	-0.0956292	-0.0299466	0.0607663	-0.264953	0.191214	0.165707
GPR75	ENSBTAG00000000102	30.7965	16.7415	14.055	2.68644	0.291141	0.426608	0.22678	-0.0258873	0.676073	0.408402	-0.18576	-0.272383	-0.0855715	-0.264255	-0.0603642	-0.204186	0.0389232	-0.215435	-0.202742	-0.16516	-0.330325	0.331143	0.0477473	-0.331526	0.122096	-0.22686	-0.0717435	0.155515	-0.0722136	-0.155306	-0.431451
RIT1	ENSBTAG00000000105	35.1485	11.588	23.5605	-11.9726	0.404499	0.3282	0.0755887	-0.123921	0.0555908	-0.156131	0.237072	-0.290061	0.0947709	-0.0981114	-0.0876997	-0.268157	0.304064	0.14789	-0.167215	-0.147117	0.17298	-0.0280135	-0.256565	-0.369896	0.208185	-0.265686	0.172224	0.758334	0.10606	0.41084	-0.333704
FAM69C	ENSBTAG00000000106	124.653	64.8419	59.8108	5.03111	-0.674264	-0.559368	-0.0997602	-0.275599	-0.509581	0.119316	-0.151705	-0.00660266	-0.294687	0.511551	-0.101971	-0.00724495	0.445012	-0.0703883	0.0737418	-0.292026	0.325718	-0.296479	-0.158959	0.645747	0.354987	-0.169598	-0.302025	-0.0374199	-0.244668	0.247635	0.18952
KIAA0907	ENSBTAG00000000108	83.9552	12.6531	71.3021	-58.649	0.482873	0.366322	-0.259035	-0.125884	0.0296959	-0.630287	0.248109	-0.080952	0.0455156	0.0674301	0.0139186	0.160365	0.38531	0.326704	0.407523	0.742915	0.634899	0.102907	0.136523	-0.564785	-0.739578	-0.193813	-0.0349974	-0.0760354	0.112861	-0.223011	0.550877
NPTXR	ENSBTAG00000000109	76.8032	25.9331	50.87	-24.9369	0.284533	0.619623	0.288016	0.331601	0.719581	0.410003	-0.00996632	0.214806	0.267053	-0.379471	-0.148562	0.247344	0.283533	-0.1809	-0.171642	0.170954	-0.0434613	-0.122414	-0.117901	-0.460633	-0.243842	0.00181351	0.0929267	-0.248023	-0.304204	-0.668987	-0.111173
UGP2	ENSBTAG00000000111	26.4266	2.4227	24.0039	-21.5812	-0.0679308	-0.381886	-0.29515	-0.491608	-0.380328	-0.196275	-0.0990397	-0.0458524	-0.0738285	0.481864	0.124216	-0.185984	-0.108942	0.0285805	-0.219205	-0.442864	0.0204273	-0.0933807	0.0417735	0.19665	0.469835	-0.242635	-0.0684858	0.684652	0.312239	0.722556	-0.13431
ARHGEF2	ENSBTAG00000000113	26.1201	2.31552	23.8046	-21.4891	0.139734	0.514439	0.278679	-0.117845	0.12856	-0.0148459	-0.0018638	0.540882	0.451183	0.124124	-0.193801	-0.427168	0.455472	0.143204	-0.0334521	-0.0176218	0.439852	0.317966	-0.384776	-0.314881	-0.177659	-0.349761	-0.138948	0.0481207	-0.34589	-0.111905	-0.0799834
VPS54	ENSBTAG00000000115	197.804	83.5823	114.222	-30.6399	0.832249	0.338316	-0.251929	-0.000155136	0.173367	-0.54932	0.17494	-0.253793	0.0329789	-0.0344918	-0.189986	-0.0753747	-0.0284937	0.0807045	-0.266369	0.0815866	-0.124408	0.229272	0.209142	-0.676697	-0.210602	0.298549	0.523159	0.279312	0.71164	0.366715	-0.204143
USP43	ENSBTAG00000000120	33.1024	11.6499	21.4525	-9.80266	0.485663	0.302507	0.0803873	0.339396	0.0922444	-0.384515	0.428106	-0.184701	0.138875	-0.312606	-0.0528096	-0.116306	-0.112595	-0.0226293	-0.0554548	0.36808	-0.209857	0.0499751	0.479901	-0.422172	-0.500685	0.39598	0.454932	-0.42503	0.319586	-0.0861302	-0.0955227
DHH	ENSBTAG00000000124	30.7215	0.627617	30.0939	-29.4663	-0.431423	-0.374411	0.132103	0.157232	-0.595395	-0.0933223	-0.384664	-0.00881059	-0.385426	-0.0666974	-0.118519	0.25432	-0.0514424	-0.356847	0.47937	-0.0520496	0.0132997	-0.243154	0.0845565	0.505215	0.188083	0.0494308	-0.323831	0.0807055	-0.0641348	0.0823651	0.191179
SPATA5	ENSBTAG00000000125	77.8375	22.1988	55.6387	-33.4399	0.577044	0.508857	-0.0262711	-0.0788034	-0.136824	-0.610554	0.00143279	0.251782	0.245858	-0.364147	0.101282	0.0771461	0.352456	0.191153	0.188531	0.409906	0.472105	-0.0233585	0.0303668	-0.576314	-0.438248	-0.169612	-0.067979	0.387132	0.159681	-0.0235801	0.204548
FGF18	ENSBTAG00000000128	33.6985	19.0933	14.6052	4.48808	0.0912397	0.175769	-0.0703195	-0.0329872	0.689339	0.523986	0.192535	0.11252	0.32581	-0.275819	-0.209862	-0.244055	0.0449691	-0.356051	-0.025651	-0.122714	-0.438927	0.161587	0.0695189	-0.114274	0.0204923	0.0339687	0.252338	-0.4562	-0.0819086	-0.424609	-0.362956
TNFSF13	ENSBTAG00000000130	27.9779	1.82284	26.1551	-24.3323	-0.432188	-0.434564	-0.177648	0.0432325	-0.150985	0.258548	0.40841	-0.370445	-0.121969	0.0402757	0.52538	0.401509	0.0332245	-0.0921099	-0.0482793	0.106571	0.0195739	-0.207838	-0.399856	0.41132	0.168507	0.063311	0.120466	-0.0538135	-0.268405	-0.100446	0.238488
SENP3	ENSBTAG00000000131	251.372	114.212	137.16	-22.9483	-0.836498	-0.572438	-0.0469351	-0.0573653	-0.347695	0.296507	-0.161422	0.00677177	-0.313797	0.391245	0.14305	0.550946	-0.0107449	0.132763	0.272132	0.0954645	0.362204	-0.35292	-0.232498	0.69837	0.144234	-0.26857	-0.527295	-0.154408	-0.523633	-0.230911	0.591027
EIF4A1	ENSBTAG00000000132	641.871	417.455	224.416	193.04	-0.929976	-0.699334	-0.0203867	-0.256737	-0.392258	0.432635	-0.199842	-0.0503966	-0.328211	0.167644	0.0164532	0.342703	-0.0588651	0.146924	-0.00626676	-0.241426	0.0966529	-0.133429	-0.143025	0.890083	0.423092	-0.32047	-0.59039	-0.149137	-0.449382	-0.00968728	0.276739
CD68	ENSBTAG00000000133	52.0324	32.4476	19.5848	12.8628	-0.272929	-0.0205782	0.0049366	0.0120314	0.664551	0.80869	-0.151663	-0.190095	-0.140753	-0.0569221	0.279255	0.116571	0.0896125	-0.0502462	-0.0169166	-0.0935069	-0.15185	-0.310118	-0.189312	0.130155	0.250699	-0.127854	-0.12983	-0.0932607	-0.415873	-0.478031	-0.059557
MPDU1	ENSBTAG00000000134	196.659	94.5294	102.129	-7.59994	-0.747695	-0.709108	-0.260993	-0.132759	-0.249005	0.322244	0.118126	-0.0485992	-0.16422	0.5277	0.0445881	0.499027	-0.247681	0.0375267	-0.0227201	-0.07924	0.0556704	-0.0580468	-0.290869	0.69656	0.251916	-0.0906247	-0.170859	-0.251163	-0.28112	-0.0548067	0.401017
FRYL	ENSBTAG00000000137	725.415	178.985	546.429	-367.444	0.874898	0.827594	0.22054	0.215741	0.338285	-0.372598	0.156353	0.0441673	0.341581	-0.257003	-0.0376303	-0.280209	0.149896	0.183585	-0.09878	0.191037	0.157959	0.087059	-0.129787	-0.898934	-0.290639	0.0169493	0.355683	0.528344	0.220015	0.0813604	-0.275324
SETD8	ENSBTAG00000000139	43.0972	4.62842	38.4688	-33.8404	0.451827	0.0618491	-0.467028	-0.0704421	0.182364	-0.422062	-0.277018	-0.0163735	-0.224764	0.0822408	-0.181735	0.182162	0.0053859	0.049035	0.260523	0.330089	0.0145398	0.150137	0.414287	-0.366298	-0.444203	0.345404	0.118337	-0.312498	0.553782	-0.120541	0.304288
EPHX1	ENSBTAG00000000140	43.6959	17.245	26.4509	-9.20587	-0.432269	0.0365864	0.706618	0.710667	-0.00644302	0.490125	-0.0710858	-0.253351	-0.290663	-0.155767	-0.131642	0.39384	-0.118753	-0.274671	-0.14879	-0.0621321	-0.188275	-0.165452	-0.29188	0.307068	0.181332	0.153416	-0.079532	-0.174544	-0.531927	-0.279255	-0.085093
NFU1	ENSBTAG00000000141	367.295	276.477	90.8187	185.658	-0.583866	-0.776761	-0.222684	-0.243505	-0.216893	0.481533	-0.253051	-0.29146	-0.395816	-0.180052	-0.145977	0.107817	-0.216016	-0.318604	-0.182901	-0.676243	-0.605292	-0.160602	0.124858	0.807291	0.807229	0.118842	-0.0977866	0.0428961	0.15164	0.336428	-0.328398
FARP1	ENSBTAG00000000146	14.6263	4.41218	10.2142	-5.80199	0.451594	0.221636	-0.00525475	0.0593526	0.235338	-0.108487	0.280784	-0.436385	-0.0644442	-0.0379716	-0.386561	0.177967	0.0757212	-0.289488	-0.494963	-0.0950028	-0.277903	0.211399	0.144054	-0.36759	0.0235187	0.0573032	0.369561	0.135823	0.34436	0.223108	-0.315132
RIC8B	ENSBTAG00000000147	71.4367	23.6203	47.8164	-24.1961	0.644478	0.348984	0.0172412	0.367284	-0.209521	-0.738557	0.131767	0.0992784	0.145657	-0.00641122	-0.0886901	-0.204131	-0.110905	0.260154	0.0533557	0.258621	0.116438	0.0886775	0.023782	-0.54894	-0.407145	0.564847	0.52264	0.0888334	0.515851	0.27899	-0.00184366
USP40	ENSBTAG00000000149	312.914	78.9024	234.012	-155.109	0.801428	0.550674	-0.101349	0.160209	0.233263	-0.602521	0.226119	-0.255561	0.0442159	-0.196217	0.0130283	-0.0460505	0.0167514	0.191709	0.345834	0.601337	0.19181	0.167549	0.207904	-0.781022	-0.610158	0.0983007	0.282128	0.138244	0.37123	-0.0855889	0.149419
LRFN3	ENSBTAG00000000153	418.229	279.194	139.035	140.159	-0.747841	-0.759581	-0.10939	-0.206711	-0.458	0.215761	-0.29162	0.0126457	-0.361037	0.317222	-0.185021	-0.0392238	-0.166854	-0.0297473	-0.0776098	-0.425913	-0.202797	0.0671974	0.146767	0.83491	0.391408	0.122026	-0.278453	-0.426643	-0.0258976	0.247266	0.0417292
IRF2BP1	ENSBTAG00000000154	615.109	461.376	153.733	307.642	-0.795955	-0.758177	-0.0465045	-0.140807	-0.572523	0.252377	-0.278009	0.0790413	-0.298772	0.0304281	-0.1766	0.232891	-0.0969242	-0.2002	-0.0512556	-0.423002	-0.200517	-0.17821	0.0993923	0.900413	0.48011	0.052421	-0.331544	-0.250074	-0.104984	0.177987	0.0494304
LGALSL	ENSBTAG00000000156	156.031	51.7349	104.296	-52.5608	0.73627	0.640458	0.189162	0.22997	0.226461	-0.408049	0.185684	-0.225176	0.0701528	-0.399408	-0.251506	-0.271896	0.177692	0.26071	-0.145307	0.224118	0.0296547	0.477216	-0.0373061	-0.690679	-0.370559	0.235295	0.349287	0.0364482	0.294842	0.0836619	-0.237108
LY6K	ENSBTAG00000000158	47.4428	40.6736	6.7692	33.9044	0.182767	0.196954	-0.157808	-0.116828	0.766601	0.458473	-0.0384108	-0.15089	0.0123523	-0.124239	-0.131536	0.0900061	-0.0681497	-0.0882765	-0.0760977	-0.0165221	-0.279723	0.359719	-0.0890859	-0.227914	0.0200968	-0.120348	0.0373243	-0.132317	-0.0329092	-0.365995	-0.137938
TMEM40	ENSBTAG00000000161	10.7898	1.60908	9.18069	-7.57161	0.0150111	-0.351436	-0.334715	0.168899	-0.173135	-0.259254	0.163854	-0.234319	-0.191973	0.500636	0.381991	0.0674077	-0.276455	-0.0866864	0.0773836	0.155039	-0.101531	-0.194567	0.107725	0.0540246	-0.114658	0.522815	0.42532	-0.162943	0.344048	0.17259	0.220883
ANAPC16	ENSBTAG00000000162	784.595	552.819	231.776	321.043	-0.700688	-0.944737	-0.335236	-0.364239	-0.574563	0.186184	-0.159177	-0.289005	-0.448018	0.123917	0.0142949	0.0789084	-0.136241	-0.147134	-0.089098	-0.532393	-0.300744	-0.0798284	0.0533859	0.911756	0.672302	0.0833636	-0.1672	0.017376	0.147734	0.494231	-0.0520857
DDIT4	ENSBTAG00000000163	101.012	46.6732	54.3386	-7.66543	-0.715884	-0.382297	0.0405037	-0.184535	-0.239765	0.306235	-0.235341	-0.0386694	-0.310813	-0.150848	0.434711	0.275017	0.1893	0.093344	0.325416	0.208451	0.266214	-0.234311	0.0842237	0.601783	-0.0183717	-0.348388	-0.704727	-0.334608	-0.56298	-0.403833	0.468799
GNRH1	ENSBTAG00000000164	7.34855	0.950136	6.39841	-5.44827	0.124767	0.237052	0.105441	-0.0999867	0.0952588	-0.0858896	-0.199399	-0.259851	-0.320205	-0.22747	0.333562	0.220124	0.508131	-0.134441	-0.144313	0.319692	0.18015	-0.0615725	0.436226	-0.2026	-0.351554	-0.200614	-0.363692	-0.203925	-0.108033	-0.265349	0.200975
ASZ1	ENSBTAG00000000169	6.12625	1.72673	4.39952	-2.67279	-0.0425895	-0.148147	-0.227963	-0.0358595	-0.198528	-0.0459215	-0.190229	0.284926	0.0289764	-0.262888	0.0314259	-0.217591	0.409626	-0.234579	0.157664	-0.173396	-0.0518409	0.0924126	-0.277237	0.165401	0.0943651	0.497802	0.224432	-0.243242	0.166072	0.0237158	-0.0782468
Gstt4	ENSBTAG00000000170	13.0446	7.34262	5.70195	1.64067	-0.0568537	0.0158875	-0.112702	-0.101136	-0.0486757	-0.0419483	-0.0851657	0.362942	0.181951	-0.0658681	0.753083	0.385775	-0.0933036	-0.140932	-0.0349584	0.325175	0.119526	0.172047	-0.112373	-0.0235964	-0.29888	-0.0947967	-0.229672	-0.101759	-0.189127	-0.362528	0.401782
PFKFB1	ENSBTAG00000000172	38.3162	2.09057	36.2257	-34.1351	0.170538	-0.341569	-0.776214	-0.452305	0.0775368	-0.155541	0.297017	-0.104202	0.0708323	-0.132883	0.0109428	0.0346895	0.108736	-0.0323651	-0.103782	0.0147834	-0.228878	0.35829	0.108974	0.0284534	-0.0689231	0.306146	0.37338	-0.400331	0.512033	0.0695932	0.0457481
N4BP2	ENSBTAG00000000175	684.585	138.735	545.85	-407.116	0.83018	0.866693	0.348994	0.426168	0.61154	-0.113899	0.251915	-0.0865502	0.317221	-0.393567	-0.128491	-0.242634	0.0134012	0.0303447	-0.163922	0.223036	-0.129945	0.106071	0.0319289	-0.879691	-0.346859	0.147706	0.457388	0.153829	0.138763	-0.17011	-0.388257
SP3	ENSBTAG00000000176	687.315	158.598	528.717	-370.119	0.905703	0.660852	-0.192572	-0.0449886	0.605013	-0.292873	0.162582	0.127932	0.394441	-0.0755261	-0.187301	-0.174106	0.0422642	0.129871	-0.0904987	0.197467	0.0118665	0.177262	0.102593	-0.901192	-0.358605	0.0242209	0.41159	0.231337	0.419608	-0.0527176	-0.180753
MSLN	ENSBTAG00000000177	44.6963	37.2167	7.47957	29.7372	-0.255298	-0.216459	-0.0521894	-0.0668312	-0.0654597	0.190525	-0.0474093	-0.108195	-0.105067	-0.0958769	0.953805	-0.04123	-0.0583303	-0.121719	0.0212575	0.0776795	-0.0823194	-0.0991867	-0.062927	0.237174	0.0574916	0.0371064	-0.122958	-0.00413971	-0.199351	-0.119199	0.108726
RPUSD1	ENSBTAG00000000179	107.365	48.4445	58.9202	-10.4757	-0.720773	-0.240486	0.443128	0.339229	0.0592428	0.678578	-0.244851	-0.00418973	-0.252877	0.176447	-0.00437431	0.391549	-0.235122	-0.277488	-0.0905508	-0.140117	-0.174454	-0.0843674	-0.187366	0.551533	0.23068	-0.082538	-0.359649	-0.352655	-0.625039	-0.388184	0.0941011
SUSD3	ENSBTAG00000000181	25.4913	8.29078	17.2005	-8.90973	-0.299553	0.0338043	0.0971331	0.123937	0.213624	0.383621	0.314655	-0.0284279	0.156752	0.0786424	0.782049	0.155382	0.113982	0.128405	0.0671494	0.33947	0.284956	-0.360875	-0.37085	0.0689259	-0.138134	-0.186365	-0.0731117	-0.0940539	-0.61898	-0.487268	0.304199
SPINT2	ENSBTAG00000000182	323.232	196.7	126.533	70.1674	-0.740177	-0.754279	-0.182296	-0.241004	-0.504806	0.198428	-0.094653	-0.0549616	-0.289948	0.538267	-0.0867374	-0.105884	0.0700295	-0.0248308	-0.03119	-0.448046	0.0263262	-0.0427356	-0.236688	0.792154	0.49709	0.0626458	-0.121044	-0.138013	-0.104598	0.374198	0.0583278
TRAT1	ENSBTAG00000000183	9.1105	3.23339	5.87711	-2.64372	-0.242337	-0.246745	-0.259644	-0.113013	0.0449021	0.352944	-0.206487	0.370493	0.149327	-0.389466	0.0500537	-0.0469928	0.205171	0.115184	0.12026	-0.278016	-0.0662959	-0.432232	-0.250057	0.30966	0.339498	0.253107	0.0556854	-0.0573499	-0.0319318	-0.136695	-0.0897936
EIF2AK3	ENSBTAG00000000184	315.367	31.211	284.156	-252.945	0.697482	0.700086	0.162642	0.395046	0.691808	0.0745679	-0.0199648	-0.0999446	0.124928	-0.127017	0.0505292	-0.0168711	0.0875551	0.0883087	-0.114088	0.125241	-0.000222456	-0.233289	-0.239605	-0.782312	-0.12301	0.198402	0.414758	0.418236	0.104422	-0.175243	-0.236412
SLC6A14	ENSBTAG00000000185	74.6362	56.9232	17.713	39.2102	0.33884	0.317478	-0.175497	0.0900355	0.849636	0.448817	-0.164181	0.0949021	0.140124	-0.155455	-0.129198	-0.0144381	-0.0218183	-0.0520628	0.0526611	-0.0621016	-0.257641	0.021805	-0.226264	-0.377522	0.0460639	0.192544	0.28176	-0.0303571	0.0699902	-0.397027	-0.208304
FLAD1	ENSBTAG00000000186	626.025	411.548	214.477	197.071	-0.821702	-0.816464	-0.155668	-0.230308	-0.602075	0.145397	0.0549303	0.00923239	-0.167503	0.141106	0.109053	0.334946	-0.339786	-0.122166	0.0132428	-0.139528	-0.13499	0.0597326	0.0894223	0.887827	0.25863	-0.123181	-0.350707	-0.333645	-0.187324	0.0813366	0.279006
HS3ST5	ENSBTAG00000000188	17.966	4.20646	13.7596	-9.5531	0.388092	0.0850524	-0.00206793	-0.146319	-0.237842	-0.466767	-0.0313228	-0.0514208	-0.0294158	-0.226775	-0.312827	-0.374363	0.0959582	-0.238169	-0.313191	-0.202237	-0.313	0.310025	0.624307	-0.179127	-0.0736551	0.20354	0.164861	-0.124345	0.563359	0.448088	-0.385225
LHFPL3	ENSBTAG00000000189	17.0352	8.92033	8.11484	0.805481	0.110818	0.0691134	-0.156632	-0.381529	-0.0964325	-0.243726	-0.153857	0.808133	0.494658	0.202297	0.02516	-0.161046	-0.100686	-0.128742	-0.127444	-0.0526868	0.0357504	0.170751	0.375792	-0.118575	-0.22676	-0.211111	-0.179482	-0.151725	0.13708	-0.00842844	0.0532024
SLC25A20	ENSBTAG00000000191	775.082	511.888	263.193	248.695	-0.802938	-0.894415	-0.25553	-0.342486	-0.6593	0.0979194	-0.258419	-0.145146	-0.466934	0.177964	0.171645	0.306833	-0.165507	0.082774	0.0107789	-0.24853	-0.0186261	-0.124002	0.100275	0.909547	0.409737	-0.0754639	-0.465483	-0.0947128	-0.0555344	0.272179	0.298485
TRMT10A	ENSBTAG00000000197	16.9183	3.4799	13.4384	-9.95847	0.209767	0.408268	0.522306	0.373244	-0.147771	-0.219309	-0.453829	-0.0244818	-0.332834	0.0987544	-0.176741	0.0678083	0.438881	0.040961	-0.424394	-0.0676093	0.249957	-0.108839	-0.013636	-0.28558	-0.101707	0.208497	-0.0928911	0.115053	-0.00669914	0.166284	-0.0688171
PDP1	ENSBTAG00000000199	430.035	68.3222	361.713	-293.39	0.74973	0.799386	0.0896363	0.0827978	0.504635	-0.217208	-0.139482	0.305446	0.317292	-0.391985	-0.0164029	0.0440643	0.21984	0.17445	0.0320308	0.348919	0.2242	-0.037051	0.0888063	-0.835493	-0.456351	-0.109293	0.0203898	0.230237	0.0977353	-0.339414	0.00208786
LTN1	ENSBTAG00000000201	449.532	180.292	269.24	-88.9484	0.924692	0.548393	-0.0884854	0.0364909	0.154544	-0.597836	0.0340172	-0.125082	0.0960135	-0.185535	-0.0399252	-0.262388	0.109009	0.123309	-0.119286	0.11409	0.0178521	0.0959611	0.175285	-0.802875	-0.238756	0.212992	0.414633	0.492697	0.616782	0.344003	-0.250378
SLC25A19	ENSBTAG00000000202	49.985	27.1905	22.7945	4.39601	-0.460329	-0.589719	-0.151825	0.262793	-0.410531	0.0486437	-0.137306	-0.0632338	-0.284191	0.111103	0.279271	0.160804	-0.391626	-0.253685	0.45139	-0.0230697	-0.214436	-0.150408	-0.179191	0.561679	0.200177	0.487126	0.11235	-0.147706	0.0439638	0.0283928	0.210896
ATP6V1G1	ENSBTAG00000000203	514.694	390.938	123.756	267.181	-0.743881	-0.742657	-0.0397682	-0.301204	-0.383016	0.396811	-0.183163	-0.125999	-0.272671	0.157321	-0.118913	-0.259833	-0.232405	0.00182365	-0.116364	-0.65202	-0.31632	-0.0349131	0.0301626	0.864652	0.716056	-0.084462	-0.258392	0.00297434	-0.0790831	0.430219	-0.255616
C9orf91	ENSBTAG00000000204	55.3576	41.7291	13.6286	28.1005	-0.274708	0.182662	0.832745	0.542399	-0.394985	-0.0448271	-0.240858	-0.0576395	-0.250785	-0.138446	-0.0163384	-0.0109198	-0.151435	0.0307587	0.108406	0.100662	0.114633	-0.137754	0.109252	0.164756	-0.079467	-0.0786602	-0.396369	0.0152377	-0.422257	-0.034869	0.0179549
MMD	ENSBTAG00000000205	88.7544	12.6078	76.1465	-63.5387	0.701885	0.231857	-0.179662	0.012154	-0.0852698	-0.64622	-0.162331	-0.181109	-0.178914	0.197331	-0.304642	-0.229831	0.0281094	0.00997565	-0.128798	-0.0867648	-0.0466523	0.360221	0.0873301	-0.52271	-0.0860925	0.388321	0.404501	0.361801	0.745459	0.575499	-0.196517
HDHD1	ENSBTAG00000000207	146.836	83.8945	62.9412	20.9534	-0.471968	-0.797093	-0.515209	-0.34874	-0.177486	0.283203	-0.0823337	-0.0224212	-0.148174	0.165987	0.0368061	-0.166868	-0.166273	0.0798868	-0.164712	-0.531989	-0.372492	-0.253595	0.111031	0.658419	0.551775	0.33704	0.145846	-0.212196	0.282254	0.337853	-0.154289
ARHGAP31	ENSBTAG00000000210	325.923	66.9376	258.985	-192.048	0.628114	0.797342	0.132214	0.0194785	0.554638	-0.0281	0.121429	0.378696	0.550308	-0.0858288	-0.181392	-0.111494	0.333054	0.149986	-0.0487906	0.142782	0.340013	-0.0792935	-0.287765	-0.783073	-0.227549	-0.317106	0.142509	0.440604	-0.104718	-0.225376	-0.13893
NADK	ENSBTAG00000000212	152.947	62.5498	90.3971	-27.8473	-0.776377	-0.294912	0.38196	0.16826	-0.395948	0.223002	-0.292669	-0.201268	-0.540352	0.174558	0.259281	0.487236	0.121223	0.0568492	0.201396	0.24905	0.385432	-0.092384	-0.142066	0.58467	-0.0601645	-0.280544	-0.717034	-0.277377	-0.6906	-0.316652	0.560059
TMEM39A	ENSBTAG00000000213	31.0989	2.88961	28.2093	-25.3197	-0.117126	0.15155	0.339014	0.0422258	-0.438102	-0.255625	-0.416696	0.142474	-0.228343	0.159571	0.100619	0.284102	0.318821	0.395248	-0.0909547	0.0885179	0.649473	-0.249607	-0.218	-0.00975379	-0.0422693	-0.289681	-0.520866	0.457479	-0.272589	0.137004	0.334465
GNB1	ENSBTAG00000000215	85.4363	45.7142	39.7222	5.99199	-0.58078	-0.316352	0.266789	0.0249221	-0.0787198	0.626525	-0.112284	0.109778	0.0298725	0.0678798	-0.341769	0.00715008	-0.0935174	-0.328545	-0.117444	-0.633097	-0.253207	-0.388847	-0.226709	0.569838	0.736131	-0.242099	-0.150346	0.290412	-0.347353	0.136842	-0.372736
MAP2K5	ENSBTAG00000000218	663.967	474.317	189.65	284.668	-0.691187	-0.856305	-0.154646	-0.280772	-0.682482	0.108364	-0.153062	-0.193546	-0.388709	0.153011	-0.119045	-0.0369583	-0.10792	-0.191516	-0.1606	-0.581783	-0.286863	-0.0122709	0.0821432	0.891029	0.638705	0.0927464	-0.163861	-0.0265421	0.119797	0.56426	-0.135123
GRIN2B	ENSBTAG00000000219	54.8988	50.7585	4.14036	46.6181	-0.0498727	-0.0206981	-0.0652344	-0.0335324	0.0296083	0.036272	0.000819877	-0.0433589	-0.0151213	-0.0402158	0.994167	-0.0154286	-0.0445169	-0.0571434	0.0730136	0.280135	0.0449751	-0.0423141	-0.0351423	-0.0124158	-0.180823	0.0140237	-0.0874928	-0.0150002	-0.168598	-0.216466	0.220089
Nek10	ENSBTAG00000000220	27.2933	6.04236	21.2509	-15.2086	0.260114	0.503551	0.216307	0.25118	0.508433	0.202783	-0.0694121	0.182243	0.169354	0.0262109	-0.170326	0.47721	-0.0589739	0.0800146	-0.265335	0.170907	0.119671	0.290695	-0.451721	-0.436221	-0.195727	-0.121857	-0.0143766	0.0836298	-0.238501	-0.401264	0.10381
ARID4B	ENSBTAG00000000222	884.481	154.713	729.769	-575.056	0.868669	0.829952	0.0746751	0.123393	0.724103	-0.12295	0.185616	0.0748699	0.405877	-0.198414	-0.0894843	-0.198032	0.0760672	0.00975643	-0.0999629	0.244107	-0.0214706	0.17793	0.0442104	-0.937628	-0.384919	-0.0514779	0.35454	0.204385	0.183565	-0.221424	-0.254841
TSPAN15	ENSBTAG00000000224	77.8547	44.3456	33.5091	10.8365	-0.637626	-0.447192	0.0443673	-0.114125	-0.152049	0.373197	0.308212	-0.311415	-0.156976	0.0320945	-0.283166	0.195524	0.027762	-0.37239	0.125501	-0.0674676	-0.140687	0.102598	0.0621542	0.615067	0.195486	-0.334042	-0.233925	-0.395659	-0.378858	-0.144504	0.0576128
POLB	ENSBTAG00000000225	416.026	315.61	100.416	215.194	-0.580593	-0.820525	-0.279997	-0.370627	-0.594616	0.0857739	-0.195313	-0.155215	-0.319528	-0.178358	0.074641	0.0195188	-0.274762	-0.247915	0.0864519	-0.435959	-0.391136	0.0670059	0.183566	0.827791	0.563209	0.0146814	-0.247886	0.0498295	0.180346	0.409312	-0.0857215
BMPR1A	ENSBTAG00000000231	295.545	127.268	168.278	-41.0099	0.853659	0.505967	-0.12224	0.117853	0.491941	-0.286506	0.21711	-0.099816	0.243414	-0.349365	-0.228711	-0.339631	-0.0839502	-0.0643766	-0.10581	0.0961961	-0.365953	0.222217	0.357876	-0.725564	-0.286208	0.35633	0.588169	-0.0427859	0.586433	0.0429621	-0.405685
OR51E1	ENSBTAG00000000233	15.7852	2.13771	13.6475	-11.5098	0.21195	0.225191	-0.205647	-0.0210422	-0.121582	-0.413269	-0.0186237	0.272758	0.104992	-0.0339139	-0.125934	-0.0303075	0.588145	0.393468	0.570095	0.425176	0.695121	-0.253165	-0.210856	-0.276442	-0.410663	0.057289	0.00134648	-0.0322816	-0.00336013	-0.189893	0.426695
YWHAZ	ENSBTAG00000000236	124.17	72.7523	51.4181	21.3342	0.408896	0.568042	0.0650749	0.0230062	0.909243	0.487358	0.0718089	0.125146	0.404544	-0.357064	-0.011062	-0.0830264	0.0181915	-0.0630257	-0.00698253	0.0159058	-0.171543	-0.169121	-0.0644002	-0.521871	0.00482919	-0.268085	0.118518	0.224389	-0.163436	-0.462724	-0.318465
PSD2	ENSBTAG00000000238	56.6924	29.3054	27.387	1.91838	0.0576624	0.575968	0.766306	0.626027	0.130836	0.044679	0.023527	0.15591	0.148462	-0.242419	-0.141334	0.201159	-0.224778	-0.157076	0.19266	0.411861	0.0713315	0.114155	0.0214766	-0.264454	-0.435172	-0.183134	-0.216815	-0.181051	-0.496828	-0.524271	0.0892775
HEBP2	ENSBTAG00000000243	49.7039	22.4742	27.2297	-4.75554	-0.511818	-0.429247	-0.31598	-0.446987	0.238012	0.731054	0.121039	0.223809	0.272335	0.0218289	0.190012	0.077998	0.112286	-0.155812	-0.304813	-0.4584	-0.194956	-0.300553	-0.244775	0.488884	0.552538	-0.271857	-0.0652635	-0.0124272	-0.294045	-0.125048	-0.163673
NRXN2	ENSBTAG00000000244	15.4338	4.05065	11.3832	-7.33253	-0.230048	-0.422146	-0.417237	-0.271835	0.00414395	0.314731	-0.0891161	0.121778	0.0315799	-0.149994	0.089529	-0.123042	0.331563	-0.221098	0.00552437	-0.408332	-0.201479	-0.680076	0.0994176	0.354744	0.459517	0.214253	0.173356	-0.00415517	0.156964	0.0859063	-0.211756
NHSL1	ENSBTAG00000000245	126.706	75.8583	50.8475	25.0107	0.449074	0.508398	0.0307558	0.284177	0.913503	0.462825	-0.0269693	0.00855508	0.183493	-0.277779	-0.0222745	0.0422469	0.0632934	-0.0869073	-0.201023	-0.00328776	-0.282197	-0.0706757	-0.217824	-0.526254	-0.0345091	0.260292	0.393768	-0.0528982	0.000507011	-0.447695	-0.296988
ME3	ENSBTAG00000000246	40.8469	16.5974	24.2496	-7.65221	-0.545625	-0.282741	0.385203	-0.0633574	-0.497193	-0.0560458	-0.27038	0.0218367	-0.317051	0.492495	-0.188055	0.112811	-0.23659	0.184571	-0.284008	-0.116618	0.147274	0.182669	0.316234	0.456853	0.0158192	-0.34179	-0.620544	-0.217994	-0.269678	0.205952	0.205829
HDHD3	ENSBTAG00000000250	12.6314	3.69374	8.93765	-5.24392	-0.140923	-0.358164	-0.190152	0.114865	-0.315098	-0.141072	-0.237821	0.123096	-0.206224	-0.0479369	-0.194777	0.677515	-0.227678	-0.20282	-0.18223	-0.0317299	-0.205895	-0.0664341	0.184798	0.262056	0.0128109	0.370679	0.00578083	-0.249118	0.287015	0.0116504	0.228115
ALAD	ENSBTAG00000000251	124.827	58.6111	66.2162	-7.60507	-0.68235	-0.53006	0.0339704	-0.193964	-0.560463	0.0256543	-0.049392	-0.234622	-0.38673	0.334634	0.418063	0.238863	-0.00866517	0.395196	-0.106615	0.0335103	0.353518	-0.0243677	-0.157444	0.614776	0.131392	-0.25819	-0.506367	-0.024304	-0.364109	0.16287	0.429758
POLE3	ENSBTAG00000000252	276.963	174.536	102.427	72.109	-0.417484	-0.861079	-0.606938	-0.547716	-0.317435	0.181859	-0.0333942	-0.171217	-0.190732	-0.140611	-0.0463459	-0.0582544	-0.125824	-0.326977	-0.0574209	-0.561549	-0.538095	-0.0184168	0.248367	0.718678	0.635648	0.131784	0.0509954	-0.0460847	0.403967	0.427527	-0.239088
PTPRF	ENSBTAG00000000253	175.041	49.3459	125.695	-76.3495	0.310612	0.788702	0.560385	0.622423	0.6676	0.258982	0.334656	0.0574539	0.358643	-0.111989	0.14079	-0.00470824	0.0151065	0.16367	0.0303222	0.484291	0.189993	-0.0961206	-0.298459	-0.608099	-0.485115	-0.0421493	0.192238	-0.168989	-0.529268	-0.666826	0.0159364
MRAP2	ENSBTAG00000000257	25.4112	18.7203	6.69088	12.0294	0.0903081	0.0436701	-0.197993	-0.265585	-0.00634018	-0.0205523	-0.0944397	0.901037	0.648398	-0.0130091	-0.0532502	-0.171042	-0.0552139	-0.257554	-0.0442158	-0.242229	-0.0921542	-0.0519759	0.0507949	-0.0548027	0.0461668	-0.0460645	0.0644956	0.0252895	0.121659	-0.0304343	-0.142968
CYP2J2	ENSBTAG00000000258	9.52113	3.96273	5.55839	-1.59566	-0.036962	-0.266618	-0.296484	0.0594732	-0.186784	-0.144757	0.00105441	0.10696	0.0420353	0.0807258	0.682535	-0.0441492	-0.336526	-0.289335	0.400398	0.157767	-0.151109	0.0311439	-0.122343	0.117093	-0.0592167	0.349542	0.215773	0.0104186	0.159375	-0.0243525	0.187385
ZNRF2	ENSBTAG00000000260	18.1229	1.58425	16.5387	-14.9544	0.220347	-0.132913	-0.0569267	-0.237367	-0.27282	-0.3575	-0.1941	0.0287018	-0.0759898	0.247262	-0.236493	-0.486705	-0.21323	0.0172396	-0.540265	-0.489396	-0.345074	0.316739	0.475944	-0.0198071	0.193106	0.22497	0.145835	0.0642325	0.603787	0.723613	-0.429145
FAM228A	ENSBTAG00000000261	33.0092	12.0183	20.991	-8.97267	0.465569	0.053577	-0.354402	-0.173207	-0.0269744	-0.529707	-0.257092	-0.0594749	-0.200561	-0.250454	0.0650361	-0.26693	0.0548353	0.139041	0.168708	0.210142	-0.101384	0.248776	0.588232	-0.290428	-0.383586	0.396839	0.0913716	-0.311299	0.621265	0.100621	0.0589799
RFX6	ENSBTAG00000000264	24.7746	20.3241	4.45056	15.8735	0.114767	-0.043041	-0.1253	-0.161499	-0.0446505	-0.155693	0.0841785	-0.164004	-0.0534034	-0.136427	-0.0310408	-0.129293	-0.181513	-0.123514	-0.0480327	0.00433788	-0.245046	0.956142	-0.124033	0.000553902	-0.0791798	0.0766514	0.0609299	-0.186155	0.19558	0.118678	-0.0740618
SYNPR	ENSBTAG00000000265	42.5002	19.1238	23.3765	-4.2527	-0.56122	-0.262349	0.439538	0.479252	-0.260521	0.309325	0.122426	-0.323141	-0.291751	0.0926571	-0.104638	0.458348	-0.219628	0.219389	-0.191671	-0.0432062	0.0475072	-0.343136	-0.301745	0.465914	0.242901	0.0543115	-0.103028	-0.0338221	-0.436419	-0.0199154	0.120424
NAB1	ENSBTAG00000000266	271.588	109.413	162.175	-52.7613	0.864336	0.505489	-0.174023	0.236031	0.37841	-0.337972	0.0395212	0.0312438	0.200362	-0.322794	-0.206286	-0.256446	0.141404	0.072425	0.0140912	0.0573728	-0.128932	-0.140862	0.0454174	-0.738921	-0.181444	0.55687	0.673498	0.202981	0.605597	0.097504	-0.316915
SMG6	ENSBTAG00000000267	39.3026	5.03614	34.2664	-29.2303	0.408333	0.415657	-0.0558971	0.138658	0.383573	-0.136336	-0.220482	0.283007	0.0595629	0.236193	-0.109767	0.415664	0.140752	-0.0726886	-0.202706	0.288798	0.162945	0.148951	0.015905	-0.52909	-0.46308	0.131683	0.0608873	-0.231928	0.0996086	-0.355881	0.264587
CBWD1	ENSBTAG00000000269	15.9548	1.35386	14.6009	-13.2471	0.0853911	-0.387983	-0.407083	-0.413348	-0.26435	-0.203417	-0.23213	0.00620379	-0.0689481	-0.239943	0.296717	-0.149292	-0.460969	0.111129	-0.206891	-0.33791	-0.416175	0.310427	0.207051	0.191609	0.320786	0.173931	0.00773135	0.294893	0.561339	0.506423	-0.200448
MNS1	ENSBTAG00000000271	31.4682	2.50185	28.9663	-26.4645	0.39873	0.435542	0.160775	0.246883	0.142879	-0.375788	-0.284943	-0.238091	-0.335751	-0.357176	-0.0153558	0.0230836	0.0467961	0.242288	0.503713	0.598149	0.198229	0.253913	0.317857	-0.4331	-0.611096	0.090346	-0.216995	-0.224196	0.0843339	-0.331846	0.295916
IL5RA	ENSBTAG00000000273	10.2035	0.865745	9.33778	-8.47204	0.0334866	0.0361177	0.0751504	-0.0460693	-0.352308	-0.278978	-0.450991	0.5244	0.0929877	0.213139	-0.00561	-0.425512	0.12334	0.168023	0.17146	-0.228364	0.260536	-0.388563	0.0663443	-0.013345	0.103656	0.0863169	-0.10797	0.327825	0.133164	0.320538	-0.0575124
YKT6	ENSBTAG00000000274	17.9058	4.10197	13.8038	-9.70187	-0.371942	-0.428003	-0.386399	-0.305591	-0.267123	-0.0351032	0.167605	0.153508	0.0165916	0.496269	0.179996	0.470894	0.198591	0.226495	-0.331953	0.0690943	0.356699	-0.0697339	-0.207306	0.306696	-0.0536245	-0.0592374	-0.0910944	-0.264511	-0.107605	-0.00426425	0.482624
PARP11	ENSBTAG00000000275	93.4233	25.0888	68.3346	-43.2458	0.414155	0.672377	0.456149	0.425014	0.425082	0.155235	0.0615843	0.280969	0.399185	0.0435192	-0.205989	-0.156752	0.0725166	0.262723	-0.419106	-0.149976	0.12299	-0.106646	-0.55261	-0.561005	0.0431377	0.0929856	0.344039	0.396111	-0.159178	-0.0147166	-0.354947
IL18	ENSBTAG00000000277	34.192	6.1317	28.0603	-21.9285	-0.291693	-0.0558986	0.0236927	-0.00538468	0.560585	0.764631	0.0738604	0.0178006	0.15382	-0.409582	0.218679	-0.0359306	-0.131544	-0.210529	-0.00716388	-0.0988923	-0.430776	0.0696628	-0.0899424	0.231652	0.166567	-0.0496143	-0.0357384	-0.412069	-0.373629	-0.539036	-0.200764
RAB26	ENSBTAG00000000279	64.1555	33.695	30.4605	3.2345	-0.562417	-0.503271	-0.217244	-0.192671	-0.344621	0.0178849	-0.300754	0.130389	-0.269415	0.0952463	0.0507188	-0.0768836	0.0241803	0.306437	0.569003	0.102535	0.233998	-0.125518	0.119244	0.562114	-0.0340513	0.0277274	-0.409444	-0.439242	-0.149353	-0.137114	0.421873
MND1	ENSBTAG00000000281	15.7251	4.65139	11.0737	-6.42235	-0.259401	-0.36856	-0.269515	-0.326537	-0.248842	-0.0422148	0.523462	0.108563	0.357882	-0.280554	0.224872	-0.0258868	-0.307945	-0.203197	0.170532	0.135506	-0.229716	0.266804	0.256508	0.353226	-0.0887385	-0.214741	-0.0337638	-0.347878	-0.0335915	-0.0968018	0.0816858
CSF1	ENSBTAG00000000283	32.9051	2.02357	30.8815	-28.858	-0.330401	0.211797	0.471063	0.598866	0.438178	0.592749	0.00515654	-0.102256	-0.112168	0.028946	0.0542296	0.506701	-0.0743002	0.130048	0.0771701	0.316567	0.149768	-0.304516	-0.378348	0.040686	-0.147816	-0.0347289	-0.152527	-0.305997	-0.710795	-0.718976	0.278206
NAALAD2	ENSBTAG00000000284	57.3371	18.618	38.7192	-20.1012	0.590117	0.191142	-0.39375	-0.40057	0.545584	0.0721813	-0.044923	-0.0350028	0.217381	-0.175046	0.0156929	-0.424523	-0.0177266	-0.268517	-0.115376	-0.339118	-0.435491	-0.0477279	0.313214	-0.431037	0.26603	-0.0618602	0.3145	0.480083	0.531464	0.237173	-0.550774
GUF1	ENSBTAG00000000285	36.2912	8.14695	28.1443	-19.9973	0.530349	0.0222241	-0.134337	0.0243063	-0.112349	-0.437962	-0.069265	-0.529565	-0.317294	-0.342455	-0.204208	-0.0765926	-0.239046	-0.0566323	-0.0174832	-0.114541	-0.371283	0.049175	0.413292	-0.255133	0.142506	0.259593	0.272571	0.479341	0.71796	0.538766	-0.32825
PFKM	ENSBTAG00000000286	167.199	69.093	98.1064	-29.0134	-0.487222	-0.769865	-0.623439	-0.507661	-0.551677	-0.156295	-0.294095	0.069532	-0.352855	0.220627	-0.0807766	0.287882	0.20929	0.20767	0.136974	-0.138985	0.216851	-0.0901435	0.0380195	0.62477	0.198894	0.0918272	-0.276953	-0.199928	0.219073	0.23316	0.429705
GNPDA2	ENSBTAG00000000287	156.539	51.1736	105.366	-54.1922	0.579744	0.598405	0.199235	0.288135	0.825238	0.281063	0.0476787	-0.154212	0.138358	-0.276997	-0.310115	-0.222183	-0.0240119	-0.138744	-0.240715	-0.0724206	-0.402286	0.133018	0.0733766	-0.603594	-0.0584159	0.182992	0.403435	-0.0399618	0.140952	-0.214901	-0.508053
UPF2	ENSBTAG00000000288	281.097	113.106	167.991	-54.8844	0.858298	0.464761	-0.296214	0.0210129	0.430989	-0.27915	-0.0050211	0.134258	0.289375	-0.288245	0.0232105	0.0523628	-0.0409528	-0.163417	-0.113487	0.064628	-0.20913	0.0486062	0.0350067	-0.739858	-0.148268	0.274573	0.496046	0.395481	0.578116	0.0320942	-0.224212
ASB8	ENSBTAG00000000289	99.3876	40.8344	58.5532	-17.7187	-0.55004	-0.691756	-0.449817	-0.454317	-0.466463	-0.0284995	0.112252	0.341429	0.129327	0.539588	0.0686015	0.131012	-0.190101	-0.0642818	-0.0669344	-0.180745	0.0399707	0.235405	-0.102156	0.597788	0.154275	-0.0890952	-0.119369	-0.271695	0.0042483	0.184597	0.295263
ATP11B	ENSBTAG00000000290	355.994	136.572	219.422	-82.8498	0.844162	0.667952	0.133446	0.0821387	0.412197	-0.210986	-0.062374	-0.100287	0.160752	-0.326186	-0.100748	-0.269488	0.0328088	-0.0674357	-0.178178	-0.0844474	-0.161436	0.0567354	0.0750171	-0.771899	0.00369472	-0.00750664	0.29836	0.683298	0.390346	0.224038	-0.488661
DHTKD1	ENSBTAG00000000291	99.2318	36.4523	62.7795	-26.3272	0.679396	0.199044	-0.413663	-0.0947688	-0.112218	-0.772796	-0.120658	0.149537	0.0523369	0.00244229	-0.0554063	-0.238718	-0.0413174	0.413449	0.250345	0.247856	0.188809	0.258751	0.111702	-0.525174	-0.384022	0.405221	0.306644	0.139082	0.695332	0.285499	0.141513
TCIRG1	ENSBTAG00000000292	70.1417	29.0898	41.0519	-11.9621	-0.5662	-0.452775	-0.0576149	-0.126119	-0.575087	-0.145104	0.0726622	-0.0998108	-0.245669	0.135582	0.310702	0.499172	-0.000689487	0.461768	0.0937647	0.320202	0.476349	-0.242734	0.00732243	0.493321	-0.127525	-0.253524	-0.488437	-0.140944	-0.321085	-0.055657	0.642731
CLHC1	ENSBTAG00000000295	31.5264	8.83015	22.6963	-13.8661	0.233253	0.581823	0.373829	0.147048	0.286575	-0.0182036	0.325762	0.0131207	0.24898	-0.0250697	0.311548	0.0891733	0.232939	0.205963	-0.403021	0.414399	0.318284	0.357233	-0.208413	-0.463659	-0.505119	-0.253819	-0.0634521	-0.193375	-0.412442	-0.360641	0.139154
IMPDH1	ENSBTAG00000000296	80.4492	45.0833	35.3658	9.71752	-0.639529	-0.51315	-0.0945399	0.0782895	-0.169688	0.446803	0.209816	-0.0415365	-0.0286148	0.219193	0.00722029	-0.0582011	0.124219	-0.166998	0.193538	-0.255872	-0.0277234	-0.206696	-0.558987	0.624085	0.413435	0.192173	0.178666	-0.201395	-0.323281	-0.0224735	0.000421323
ZNF330	ENSBTAG00000000297	60.6236	25.4698	35.1538	-9.68406	-0.299046	-0.600591	-0.288931	-0.559435	-0.41433	0.00361262	0.13647	-0.286751	-0.133029	0.203625	0.00513846	-0.111446	-0.118248	0.0484585	-0.465819	-0.548643	-0.204745	0.0126354	0.143248	0.483401	0.599829	-0.25014	-0.0755741	0.387609	0.247569	0.717324	-0.254863
KIAA2022	ENSBTAG00000000300	74.9658	14.3389	60.6269	-46.2881	0.498852	0.623726	0.382051	0.244868	0.140017	-0.380156	0.268091	-0.110567	0.1474	-0.091766	0.016285	-0.204902	0.0725668	0.589728	-0.232503	0.40106	0.319634	0.0478996	0.189611	-0.6173	-0.526721	-0.0652139	0.0662864	-0.0142742	-0.0264795	-0.0276616	0.0111463
Gyk	ENSBTAG00000000301	12.1763	3.49751	8.67881	-5.1813	0.139442	0.435464	0.343743	0.0523437	0.0199447	-0.147481	-0.127778	-0.152585	-0.198056	-0.0696959	-0.109412	-0.183563	0.549045	-0.0113579	0.0758104	0.220576	0.349797	0.590891	-0.228969	-0.252859	-0.31611	-0.167779	-0.240882	-0.139539	-0.256594	-0.128679	0.0709794
LMO4	ENSBTAG00000000305	67.8568	39.4793	28.3776	11.1017	-0.444067	-0.576263	-0.202129	0.125273	0.0364969	0.537607	-0.164928	0.00286103	-0.156709	0.0649445	-0.249387	0.231351	-0.301951	-0.31737	-0.181243	-0.549875	-0.558867	-0.169319	-0.235547	0.571092	0.612393	0.474894	0.27048	-0.170467	0.112064	0.0777782	-0.235755
ITK	ENSBTAG00000000306	12.5731	1.76814	10.8049	-9.03678	-0.122248	-0.158089	-0.141172	0.0617904	0.141073	0.307091	0.480428	-0.362525	0.0418158	0.139126	0.229755	-0.119064	0.320916	-0.0149165	-0.0886352	-0.131004	0.0354125	-0.498658	-0.407486	0.0992819	0.309344	0.13252	0.446372	0.16404	-0.129905	0.0872901	-0.15902
ITCH	ENSBTAG00000000308	296.371	108.428	187.943	-79.5146	0.865128	0.420111	-0.276592	-0.114633	0.15929	-0.612449	0.0523403	-0.130763	0.0779051	-0.114701	0.0764166	-0.315495	0.142869	0.222919	-0.00703301	0.180185	0.0786138	-0.00180607	0.295556	-0.740287	-0.288016	0.190984	0.375361	0.386454	0.647334	0.309677	-0.13632
PTPRT	ENSBTAG00000000309	33.9403	13.2257	20.7146	-7.48887	0.580072	0.260077	-0.193221	-0.211296	0.0632904	-0.414183	0.0959206	0.256222	0.358308	0.0493137	-0.531168	0.0199819	-0.26472	-0.0333329	-0.21701	-0.115198	-0.117596	0.440514	0.102955	-0.458397	-0.0533593	-0.125472	0.214575	0.381595	0.507981	0.328184	-0.201383
MFAP5	ENSBTAG00000000310	96.4629	21.273	75.1899	-53.9169	-0.531397	-0.349514	-0.0421308	-0.0608897	0.432855	0.935033	-0.095825	-0.0684693	-0.0397824	-0.197005	0.115016	0.149141	-0.154412	-0.206522	-0.148398	-0.414451	-0.454891	-0.285457	-0.186626	0.504981	0.57852	-0.0721799	-0.0910154	-0.103383	-0.350448	-0.297697	-0.248911
GRINA	ENSBTAG00000000312	693.907	475.749	218.159	257.59	-0.870349	-0.82091	-0.179605	-0.177072	-0.348285	0.407195	-0.135074	-0.235405	-0.445813	0.123769	-0.0220259	0.294994	-0.118847	0.106201	0.0208115	-0.247396	-0.0994006	-0.0476682	-0.111973	0.914751	0.421526	0.0166222	-0.332703	-0.356051	-0.233629	0.0302706	0.223674
NUDT13	ENSBTAG00000000313	14.1936	3.34761	10.846	-7.49835	0.229225	-0.187883	-0.306674	0.323185	-0.152711	-0.427271	0.222402	-0.225364	-0.156916	0.152068	-0.283387	0.284383	-0.285297	0.121308	0.130341	0.24548	-0.0945726	-0.0492215	0.108988	-0.0987355	-0.239712	0.639463	0.521004	-0.269516	0.509966	0.121048	0.213566
ECD	ENSBTAG00000000315	17.0323	1.24321	15.7891	-14.5459	-0.196876	-0.434224	-0.196044	-0.328929	0.0180533	0.153215	-0.270148	-0.488174	-0.494919	-0.0509826	-0.286027	0.0253673	-0.370238	0.101	-0.048188	-0.290018	-0.399384	0.119014	0.52924	0.355065	0.35137	-0.161477	-0.298799	0.0243971	0.275848	0.275242	-0.142404
MAPK8IP1	ENSBTAG00000000317	161.492	122.378	39.1145	83.2632	-0.614163	-0.530612	0.113837	0.0690784	-0.288789	0.336521	-0.274575	-0.199311	-0.419245	-0.343186	-0.0755096	0.0777077	-0.11702	-0.232418	0.123926	-0.242629	-0.380129	-0.205646	0.330917	0.716944	0.325374	0.161368	-0.280466	-0.402356	-0.113615	-0.0432967	-0.0742341
UBAP1	ENSBTAG00000000320	17.8448	1.22788	16.6169	-15.3891	0.00702223	-0.26971	-0.398951	-0.417005	-0.462616	-0.423058	-0.409865	0.4094	-0.0178011	0.113208	-0.423093	0.0306624	0.0511447	-0.020412	0.379227	-0.172978	0.188144	0.0256521	0.119545	0.15034	0.12884	-0.102637	-0.228708	0.301522	0.387869	0.339593	0.162181
TBL2	ENSBTAG00000000321	81.2443	18.8999	62.3444	-43.4445	0.307673	0.659815	0.463345	0.624508	0.32153	-0.0880134	0.298591	-0.048655	0.15167	0.112863	0.0926963	0.0612304	0.0564702	0.423073	0.0440326	0.56349	0.429934	0.159535	-0.517983	-0.563743	-0.564826	0.129785	0.2161	-0.140917	-0.382738	-0.413934	0.238479
CD2AP	ENSBTAG00000000322	825.098	184.306	640.792	-456.486	0.898466	0.793644	0.041372	0.0981548	0.61748	-0.170902	0.0361433	0.150652	0.374395	-0.226074	-0.0788813	-0.217678	0.187786	0.0670534	-0.196705	0.0919199	0.0114984	-0.057164	0.0361256	-0.923527	-0.241498	0.0463373	0.380842	0.390567	0.295609	-0.0576306	-0.325964
ENTHD1	ENSBTAG00000000326	18.8094	1.84616	16.9633	-15.1171	-0.255935	-0.335367	-0.246735	-0.35181	-0.51531	-0.419603	-0.251816	0.102747	-0.303661	0.550462	-0.0869837	0.0743312	0.252731	-0.184922	0.198624	0.131901	0.321577	0.424904	0.202208	0.262658	-0.256825	-0.107494	-0.36275	-0.373042	0.0837529	0.127999	0.468034
TPPP2	ENSBTAG00000000328	28.3401	10.1909	18.1492	-7.95827	0.459387	0.269671	-0.32448	-0.225691	0.34316	-0.126718	-0.160603	0.536526	0.423949	-0.118336	-0.290807	-0.0634112	-0.0910172	-0.260296	0.352738	0.0277421	-0.0954436	0.0151588	0.225462	-0.406577	-0.136179	-0.121053	0.0797	0.165219	0.31798	-0.17137	-0.0676997
MEGF10	ENSBTAG00000000329	52.4246	13.3534	39.0712	-25.7178	0.543304	0.484722	-0.0771346	-0.211769	0.344654	-0.05794	0.376639	0.364675	0.685771	-0.428482	-0.292927	-0.53421	0.344283	-0.0286081	-0.160566	-0.146743	-0.071604	0.162021	-0.0554894	-0.490647	-0.0470993	-0.0710834	0.394404	0.0935239	0.17432	0.0291716	-0.493148
ALDH16A1	ENSBTAG00000000330	185.291	125.823	59.4685	66.3545	-0.692587	-0.572399	0.0715987	0.0252974	-0.456552	0.197327	0.234839	-0.210836	-0.145861	-0.189057	0.111995	0.313268	-0.396339	-0.121131	0.211966	0.0423544	-0.170547	0.105795	-0.0338474	0.7328	0.179262	-0.150975	-0.276682	-0.241287	-0.324996	-0.0770569	0.200296
ERF	ENSBTAG00000000332	26.9505	1.72115	25.2293	-23.5082	-0.444884	0.0817063	0.313981	-0.0481923	-0.136213	0.234534	-0.342863	0.323194	-0.0592369	-0.123467	-0.0626373	0.176112	0.523951	0.267954	0.169705	0.0890101	0.558727	-0.332039	-0.171417	0.245043	-0.0389811	-0.41538	-0.651811	-0.0920589	-0.628606	-0.363613	0.309342
ARHGAP20	ENSBTAG00000000333	208.663	32.8517	175.812	-142.96	0.694145	0.688108	0.17663	0.338151	0.6539	0.0622651	0.0713121	-0.0254888	0.215973	-0.487473	-0.141118	-0.183193	0.141308	-0.162128	-0.215556	0.0716777	-0.293782	0.303369	-0.0973959	-0.689555	-0.229362	0.357236	0.479144	-0.0997241	0.184202	-0.250256	-0.411078
ADNP	ENSBTAG00000000340	864.566	229.061	635.505	-406.445	0.945264	0.76463	0.00262754	0.133562	0.54095	-0.291087	0.0581533	0.122323	0.368784	-0.207244	-0.0832995	-0.316125	0.00272067	0.0850138	-0.0121493	0.131564	-0.0274766	0.180173	-0.0704678	-0.927004	-0.262776	0.125451	0.450342	0.44054	0.383695	0.0206211	-0.312565
ISOC1	ENSBTAG00000000341	51.1135	18.9163	32.1972	-13.281	-0.483151	-0.457963	0.0699337	-0.0150961	-0.651526	-0.0738383	-0.218167	0.278798	-0.0505945	0.370016	0.247248	-0.00386634	-0.226695	-0.207076	0.104985	-0.263172	0.0448829	-0.305234	-0.0495409	0.517461	0.320709	-0.0152714	-0.195844	0.266549	-0.0815187	0.332273	0.0924835
PLOD3	ENSBTAG00000000342	537.627	368.057	169.569	198.488	-0.873382	-0.645971	0.0477201	-0.205932	-0.350363	0.53443	-0.161809	-0.13393	-0.311634	0.119374	-0.0451085	0.185092	0.0920111	-0.0782986	-0.072134	-0.452956	-0.0145193	-0.182955	-0.302871	0.867692	0.642777	-0.261332	-0.41476	0.0506187	-0.426209	0.128886	0.0115
ZNHIT1	ENSBTAG00000000343	1069.88	753.573	316.302	437.271	-0.923246	-0.845961	-0.102572	-0.188744	-0.480228	0.367063	-0.188981	-0.118266	-0.389273	0.199433	0.0931187	0.208614	-0.18005	-0.241052	0.155091	-0.286256	-0.165924	-0.129486	0.0447843	0.971396	0.450044	-0.0921388	-0.406974	-0.257619	-0.260542	0.0666411	0.18116
CLDN15	ENSBTAG00000000345	48.7151	27.3287	21.3864	5.94236	-0.50072	-0.4801	-0.0800118	0.242176	-0.112122	0.378858	-0.0868427	-0.280623	-0.386394	0.0269622	0.0990583	0.779398	-0.137622	-0.279952	-0.00423405	-0.0385829	-0.149996	-0.318623	-0.287229	0.504221	0.302367	0.189587	-0.0374723	-0.0498152	-0.183264	-0.180132	0.254681
RHOG	ENSBTAG00000000347	535.584	402.113	133.47	268.643	-0.834451	-0.675445	-0.000581249	-0.237536	-0.336761	0.507576	-0.15839	-0.128634	-0.302894	0.0643145	-0.0881547	0.139803	-0.0167335	-0.260961	-0.0843403	-0.475905	-0.204815	0.130633	-0.23815	0.880648	0.604794	-0.182984	-0.363664	-0.110496	-0.322179	0.12696	-0.0510522
PDE6G	ENSBTAG00000000354	14.5264	5.40077	9.12562	-3.72484	-0.0116708	-0.23882	-0.174226	0.222229	-0.0308865	0.0604017	-0.0836719	-0.17231	-0.190751	-0.125419	0.701311	-0.0960361	-0.144082	-0.141912	-0.0271197	-0.0366768	-0.327936	-0.114838	-0.122861	0.121578	0.099047	0.680727	0.376215	-0.121322	0.215096	0.0417658	-0.060998
OXLD1	ENSBTAG00000000355	483.048	305.59	177.458	128.132	-0.764558	-0.787057	-0.0193932	-0.152099	-0.676718	0.051511	-0.0643226	-0.181866	-0.364713	0.380972	-0.0526849	0.146355	-0.40366	-0.109372	0.0353202	-0.272966	-0.134708	0.126003	0.0723902	0.848189	0.380082	-0.114055	-0.334253	-0.094432	-0.0953128	0.359768	0.153813
CCDC137	ENSBTAG00000000356	34.2468	12.7796	21.4672	-8.68752	-0.555861	-0.277141	0.169842	0.188838	-0.316098	0.0299427	0.0969199	-0.298559	-0.353517	0.292661	-0.0499567	0.389478	-0.137082	0.110178	0.49227	0.384227	0.345529	0.192787	-0.276019	0.419236	-0.164139	-0.23421	-0.380537	-0.242128	-0.485023	-0.243554	0.562161
SGK223	ENSBTAG00000000357	23.5613	4.04921	19.5121	-15.4629	0.314885	0.441778	0.269065	0.259034	0.0707089	-0.22249	0.598714	0.159337	0.501402	0.334772	-0.233086	-0.344398	0.165579	-0.121132	-0.0617131	0.140898	0.201705	-0.0341813	-0.112398	-0.434864	-0.284752	-0.0458956	0.44137	-0.00860638	-0.096466	0.0365099	-0.159815
EIF3J	ENSBTAG00000000359	43.6251	13.2519	30.3731	-17.1212	0.321697	-0.295533	-0.422854	-0.374453	-0.439917	-0.522804	-0.0759259	0.0401424	0.0246416	-0.0959538	-0.0587089	-0.210334	-0.233388	-0.0116746	-0.299707	-0.399718	-0.324998	0.100358	0.356407	0.00713214	0.286029	0.258799	0.258134	0.414714	0.812842	0.775975	-0.310281
SPG11	ENSBTAG00000000362	163.745	73.7267	90.0182	-16.2915	0.787737	0.476225	-0.0807333	0.0520286	0.355385	-0.362302	0.27633	-0.265507	0.148844	-0.340977	-0.111878	-0.380362	-0.113229	0.0423843	-0.0542351	0.163818	-0.26616	0.584187	0.142694	-0.662043	-0.297411	0.235358	0.474909	0.043158	0.494935	0.127396	-0.32847
BDP1	ENSBTAG00000000363	752.211	194.92	557.291	-362.372	0.908838	0.829594	0.191648	0.32123	0.374427	-0.422451	0.0438292	0.065942	0.261419	-0.427669	0.0263504	-0.178966	0.0486634	-0.000698315	0.1008	0.376591	0.0217275	0.163035	0.0968416	-0.910046	-0.496944	0.176477	0.328196	0.234038	0.285816	-0.142847	-0.163598
TDP2	ENSBTAG00000000365	127.203	68.1913	59.0118	9.17948	-0.238718	-0.735892	-0.345771	-0.280553	-0.440211	-0.0731869	-0.273457	-0.432444	-0.52713	0.0953979	-0.131308	-0.23506	-0.28892	-0.275917	-0.0587665	-0.586476	-0.563732	0.0605321	0.380747	0.562768	0.605974	0.319432	0.0845433	0.136377	0.594311	0.724349	-0.327878
EPS8	ENSBTAG00000000369	394.179	90.3295	303.85	-213.52	0.795361	0.683992	0.0199765	0.0283641	0.480507	-0.179433	0.142892	0.319171	0.540014	0.0290894	-0.268061	-0.189271	0.0659385	0.00740056	-0.279354	-0.0698085	0.0288045	-0.00952371	-0.108007	-0.81901	-0.0957462	-0.070479	0.417341	0.532523	0.283128	0.106074	-0.35874
DIS3L	ENSBTAG00000000371	29.7691	8.70901	21.0601	-12.3511	0.184705	-0.293423	-0.565628	-0.298528	-0.292031	-0.422291	-0.435002	0.385755	-0.049638	-0.108999	-0.189111	0.0491933	-0.0415516	0.0179255	0.107028	-0.146515	-0.116397	0.0984252	0.253911	0.0556626	0.00614742	0.431128	0.0783905	-0.0855326	0.667287	0.252837	0.0935941
TIPIN	ENSBTAG00000000372	10.9046	1.38754	9.51711	-8.12957	0.103771	0.00284511	0.0371972	0.111237	0.221624	0.104716	0.550124	-0.442948	0.0704329	-0.191619	0.199256	0.168605	-0.274004	-0.00223104	-0.359991	0.148588	-0.313024	-0.231839	0.405489	-0.0928504	-0.0786433	-0.0343396	0.232715	-0.125881	0.0370194	-0.0651496	-0.132912
LRRTM4	ENSBTAG00000000374	47.2887	40.2906	6.99819	33.2924	0.0378571	0.112546	-0.15345	0.0180561	0.756682	0.569947	-0.048888	-0.142566	-0.0405027	-0.0989048	-0.0952776	0.460048	-0.0380649	-0.0831813	-0.064622	0.0675945	-0.183588	-0.0983353	-0.0844066	-0.136879	0.037581	-0.114041	-0.00629102	-0.123178	-0.156996	-0.526508	0.0399008
SSRP1	ENSBTAG00000000375	389.827	256.378	133.449	122.929	-0.814454	-0.658508	-0.0700882	-0.127846	-0.374286	0.299187	-0.193565	0.0323308	-0.290694	-0.0511363	0.071292	0.53435	-0.208377	-0.153481	0.178916	0.0162373	-0.0780312	-0.0824946	0.175747	0.809076	0.131002	-0.167144	-0.548322	-0.462264	-0.332604	-0.268538	0.401805
BMX	ENSBTAG00000000377	18.0941	2.63614	15.4579	-12.8218	0.251767	0.0177888	-0.375756	-0.493721	-0.301202	-0.444938	0.0384461	0.664098	0.520359	0.111485	-0.290795	-0.0944349	0.136935	0.0377711	-0.0433609	-0.171424	0.244127	0.208414	-0.121423	-0.152065	0.0195388	-0.210491	0.0397622	0.356676	0.320271	0.337807	0.00377937
GOLT1B	ENSBTAG00000000379	67.8455	28.4124	39.433	-11.0206	0.637677	0.295973	0.064392	0.335585	0.30216	-0.124828	0.125917	-0.429176	-0.0358704	-0.0965679	0.0463042	-0.324485	-0.313401	-0.132035	-0.16756	-0.173895	-0.453232	-0.0546544	0.0289952	-0.493944	0.176332	0.424236	0.647935	0.526202	0.510234	0.390389	-0.545865
SPX	ENSBTAG00000000380	28.9766	14.404	14.5726	-0.168589	-0.35139	-0.514925	-0.299166	0.115625	-0.235478	0.0802608	-0.241674	0.197306	-0.135078	0.00502027	-0.114539	0.141439	-0.237634	-0.275377	0.529639	-0.0880494	-0.222766	-0.2659	0.0224594	0.470742	0.170896	0.437665	0.0952306	-0.274674	0.155883	-0.0883261	0.15692
S1PR4	ENSBTAG00000000381	24.1242	8.45346	15.6707	-7.21727	-0.274681	0.232589	0.628831	0.292348	-0.182525	0.08481	0.0617628	-0.219606	-0.213002	0.0397094	0.110819	-0.0263371	0.572737	-6.62836e-05	-0.118147	0.173798	0.406767	-0.298147	-0.0115812	0.0651169	-0.164412	-0.219316	-0.29533	-0.173519	-0.585591	-0.160058	0.0915501
MED27	ENSBTAG00000000382	501.846	359.033	142.813	216.221	-0.844564	-0.614512	0.181343	-0.11521	-0.545904	0.2775	-0.0510735	-0.182526	-0.329768	0.0370252	-0.221005	0.0862345	-0.00289876	-0.128343	0.110393	-0.270826	-0.0331649	-0.0851271	0.0623382	0.863601	0.398392	-0.270155	-0.465441	-0.19539	-0.372008	0.128454	0.0565384
ZBTB18	ENSBTAG00000000385	183.608	58.7665	124.841	-66.0749	0.709558	0.477066	-0.257213	0.0865997	0.363959	-0.400904	-0.0903145	0.343536	0.267104	-0.150724	-0.168277	0.177163	-0.0788224	-0.0710044	0.260279	0.41038	0.0262636	0.214733	0.167766	-0.68974	-0.547276	0.206585	0.241644	-0.0821719	0.404545	-0.307331	0.172036
NICN1	ENSBTAG00000000387	91.9028	13.3999	78.5029	-65.103	0.285439	0.648144	0.473271	0.614591	0.237889	-0.179329	0.296164	-0.0669127	0.122553	-0.185634	0.388475	0.126482	0.0368957	0.140213	0.31109	0.830214	0.348687	0.0767876	-0.104382	-0.526087	-0.799599	0.056494	0.0434873	-0.347402	-0.417876	-0.648867	0.372095
ZNF212	ENSBTAG00000000389	134.961	62.5534	72.4073	-9.85387	-0.648408	-0.547418	0.0258193	-0.0553069	-0.660631	-0.128706	-0.4508	0.00506799	-0.528606	0.225041	0.0541809	0.281806	0.0774772	0.0264259	0.294416	0.07907	0.254877	-0.340949	0.377403	0.639854	-0.0199479	-0.0317095	-0.587671	-0.326411	-0.154737	0.0113237	0.490029
TPST1	ENSBTAG00000000390	124.374	7.38453	116.989	-109.605	-0.40244	-0.5818	-0.0818586	-0.0542874	-0.174393	0.460699	0.040784	-0.313918	-0.173508	-0.175285	-0.214025	-0.159457	-0.140939	-0.206257	-0.321045	-0.784838	-0.577398	-0.23059	-0.19403	0.622407	0.903345	0.262172	0.27412	0.261599	0.159332	0.516668	-0.588563
ASCC1	ENSBTAG00000000392	171.59	4.6468	166.943	-162.296	-0.60689	-0.484109	0.20994	-0.0329378	-0.310232	0.464451	-0.312857	-0.290759	-0.414303	-0.23446	-0.154873	-0.00131044	-0.000804119	-0.235278	-0.039003	-0.586626	-0.303566	-0.290512	-0.0549985	0.71379	0.75975	-0.0912494	-0.292649	0.277245	-0.177407	0.292035	-0.326989
SSPN	ENSBTAG00000000393	220.551	66.2575	154.294	-88.0362	0.765637	0.451198	-0.154452	0.142281	-0.0953384	-0.833331	0.128552	0.053245	0.114028	-0.0986027	0.00547979	0.0389297	0.0768855	0.0913374	0.170199	0.534557	0.238015	0.340201	0.132369	-0.699119	-0.667557	0.305897	0.322358	0.00375018	0.494158	0.0433356	0.23499
BACE2	ENSBTAG00000000394	42.4825	4.7115	37.771	-33.0595	-0.186578	-0.537485	-0.441008	-0.354914	-0.0403019	0.330065	-0.0363872	-0.290157	-0.188988	-0.0437711	-0.123636	-0.2188	0.263874	-0.399411	-0.169301	-0.708303	-0.427065	-0.295846	-0.084665	0.420614	0.793978	0.201801	0.3083	0.302972	0.342477	0.490096	-0.492636
ADAMTS20	ENSBTAG00000000395	272.668	56.3715	216.297	-159.925	0.659252	0.784693	0.366174	0.463197	0.392819	-0.322473	0.173844	-0.0237775	0.210173	-0.264574	-0.000414128	-0.158746	-0.186126	0.239564	0.266322	0.592103	0.123051	0.291083	0.0775887	-0.772323	-0.669307	0.0605188	0.168479	-0.0642263	-0.00799892	-0.351195	0.0442422
PIM1	ENSBTAG00000000396	48.1798	28.2544	19.9254	8.32895	0.0655491	0.468496	0.778128	0.585497	0.109855	0.203432	-0.138217	0.0104454	0.0179823	0.17952	0.123609	-0.342703	-0.0382295	-0.120864	-0.22274	-0.192758	-0.0135611	-0.140827	-0.331319	-0.220283	0.139324	0.0799265	0.101469	0.349416	-0.341228	0.0808525	-0.375934
APOA1BP	ENSBTAG00000000404	911.246	648.273	262.973	385.3	-0.890707	-0.816753	-0.0264295	-0.204277	-0.553653	0.321091	-0.154185	-0.12381	-0.351585	0.130947	0.249891	0.17413	-0.191188	-0.167212	-0.0541979	-0.326338	-0.179466	-0.201382	0.123154	0.948402	0.471521	-0.112477	-0.418717	-0.169829	-0.247552	0.168245	0.11065
VKORC1	ENSBTAG00000000405	703.848	502.489	201.36	301.129	-0.856354	-0.788752	-0.0958759	-0.0912065	-0.401931	0.438824	0.177338	-0.195105	-0.186006	-0.00875525	0.151165	0.257291	-0.182493	-0.246332	0.0314364	-0.25072	-0.244576	-0.170838	-0.124188	0.914202	0.469611	-0.0335022	-0.155135	-0.241915	-0.303064	0.0201934	0.0752377
GPATCH4	ENSBTAG00000000406	34.054	7.56556	26.4885	-18.9229	-0.521965	-0.20001	0.223874	0.345462	0.154564	0.432427	-0.118464	-0.337604	-0.446365	0.167168	0.395928	0.49477	-0.24419	0.0406154	0.0851049	0.335516	0.0010225	-0.0197728	-0.0734618	0.335548	-0.166155	0.0362759	-0.316334	-0.519811	-0.515291	-0.54168	0.440623
CDC40	ENSBTAG00000000409	32.266	6.38536	25.8806	-19.4952	0.481875	0.0126842	-0.224739	-0.310565	-0.219586	-0.517208	-0.236302	-0.0489411	-0.0542472	-0.160684	0.064528	-0.680974	-0.169419	0.0899876	0.0149084	-0.272845	-0.255181	0.366052	0.328533	-0.21469	0.124418	0.208969	0.159784	0.405453	0.702849	0.664809	-0.388905
HGS	ENSBTAG00000000411	624.091	417.627	206.464	211.164	-0.863052	-0.760765	-0.111049	-0.36091	-0.550372	0.230667	-0.283799	-0.0458069	-0.394651	0.199192	0.16591	0.355594	-0.117286	-0.125378	0.00907588	-0.208104	0.00138175	0.135209	0.00107493	0.887394	0.340949	-0.295449	-0.629108	-0.168431	-0.285648	0.0816585	0.320533
NRTN	ENSBTAG00000000413	7.28118	0.944005	6.33717	-5.39317	-0.222833	-0.0541148	0.314849	0.391308	0.149425	0.28243	-0.0176204	-0.0545029	-0.0920343	0.508435	0.272413	-0.164686	-0.308157	-0.207085	-0.164743	-0.0649422	-0.232059	-0.288599	0.190346	0.0996275	-0.00171275	0.232211	0.13352	-0.305986	-0.187754	-0.0935137	-0.0880874
ERBB2IP	ENSBTAG00000000415	582.367	144.548	437.819	-293.271	0.832989	0.8261	0.354477	0.267738	0.44604	-0.194188	0.0578617	0.0393792	0.312584	-0.214453	-0.161555	-0.341351	0.00423132	0.0939949	-0.334507	-0.0324317	-0.0723448	0.150286	-0.0607651	-0.849829	-0.133153	0.0475883	0.364641	0.501268	0.227763	0.144821	-0.489188
MRPL12	ENSBTAG00000000417	807.276	514.876	292.4	222.477	-0.894117	-0.789827	-0.0479278	-0.205206	-0.671301	0.191789	-0.108424	-0.0848943	-0.332279	0.244263	0.197206	0.176074	-0.0567136	0.0266549	0.0846384	-0.235232	0.0992957	-0.23473	-0.0899741	0.917391	0.418014	-0.156103	-0.430384	-0.0608731	-0.305664	0.207552	0.255576
TOX3	ENSBTAG00000000418	40.6327	31.3828	9.24989	22.1329	-0.283605	-0.22556	-0.014654	-0.0651894	-0.1849	-0.0541991	-0.0428277	0.0970888	-0.0965075	0.986611	-0.0443971	-0.0633156	-0.0267241	0.0180316	-0.0877965	-0.0874469	0.268595	-0.0448867	-0.0536967	0.160703	0.00563786	-0.100952	-0.0722619	-0.069293	-0.108009	0.199415	0.221823
PHEX	ENSBTAG00000000419	25.0109	8.58426	16.4266	-7.84235	-0.0311202	0.304222	0.349734	0.336569	0.452093	0.414435	-0.0630829	-0.142594	-0.0572476	-0.142141	0.746325	0.180139	-0.113628	-0.125141	-0.0473214	0.298537	-0.0642566	-0.12826	-0.0982289	-0.16586	-0.183646	-0.065523	-0.136691	-0.0653258	-0.464747	-0.543245	0.092046
EEA1	ENSBTAG00000000421	587.76	98.9986	488.762	-389.763	0.794587	0.852787	0.262705	0.327784	0.702367	0.0121972	-0.0271016	0.117691	0.316187	-0.422857	-0.00377265	-0.152184	0.027947	-0.0120047	-0.180721	0.143894	-0.144241	0.147223	-0.0772236	-0.852444	-0.276208	0.146609	0.331633	0.199444	0.117093	-0.269208	-0.346318
TSHZ1	ENSBTAG00000000422	231.818	73.4935	158.324	-84.8308	0.479254	0.860521	0.546425	0.419756	0.226381	-0.259036	0.0676096	0.403473	0.381977	0.0437585	-0.112518	-0.0188885	0.214693	-0.0500931	-0.0379337	0.420443	0.372709	0.264548	-0.169762	-0.708331	-0.623436	-0.111433	0.0278818	-0.0699668	-0.277216	-0.367762	0.0849971
RBM4B	ENSBTAG00000000423	24.6991	5.23701	19.4621	-14.2251	0.243115	0.467602	0.241505	0.515151	0.364247	0.0703963	0.518518	0.00441703	0.378607	-0.375185	0.15645	-0.0537632	0.055253	0.29747	0.319409	0.510157	0.194944	-0.458235	-0.163604	-0.393299	-0.403573	0.145305	0.347796	-0.16595	-0.299459	-0.518584	0.0697632
RPL17	ENSBTAG00000000425	989.581	694.355	295.225	399.13	-0.880995	-0.891094	-0.186016	-0.168151	-0.430208	0.401326	-0.0257827	-0.182085	-0.310817	0.138192	0.160481	0.165948	-0.243239	-0.152516	0.108942	-0.315663	-0.238267	-0.268956	0.0121061	0.961467	0.519446	0.00547796	-0.226291	-0.205699	-0.191707	0.116142	0.103892
BAK1	ENSBTAG00000000428	17.3932	1.66536	15.7279	-14.0625	-0.422398	-0.305596	-0.165445	0.00672775	0.0692144	0.204824	0.141718	-0.0429968	-0.119666	0.605355	0.122712	0.258147	0.0943994	-0.216096	0.227947	0.257817	0.172826	-0.334041	0.161536	0.261253	-0.204387	-0.0779685	-0.0880525	-0.540882	-0.292468	-0.373556	0.439874
DGCR2	ENSBTAG00000000429	39.8379	9.46685	30.371	-20.9042	-0.246419	0.359115	0.623262	0.528777	0.108118	0.139976	0.161967	0.0988388	0.0696093	0.0354723	-0.0464685	0.234386	-0.0918801	0.0890999	0.244815	0.56281	0.298817	0.219426	-0.14463	-0.0473908	-0.56263	-0.188085	-0.291835	-0.589249	-0.712831	-0.683442	0.387875
CRYAB	ENSBTAG00000000434	53.2298	21.7907	31.4391	-9.64837	-0.457998	-0.310342	0.279286	-0.143733	-0.482149	0.0998164	-0.146899	0.146271	-0.0229123	0.532353	0.0412113	-0.27347	-0.135313	-0.0153008	-0.359686	-0.554666	0.0317941	-0.110004	-0.125617	0.443622	0.519205	-0.262298	-0.235753	0.416161	-0.180167	0.561447	-0.221601
TARBP2	ENSBTAG00000000435	58.9475	16.9292	42.0183	-25.0892	-0.506371	-0.185246	0.130296	0.145771	-0.308606	-0.0727911	0.14798	-0.171933	-0.290247	0.225458	0.246815	0.660403	0.104689	0.0255226	0.275793	0.659628	0.472454	0.0924048	-0.0175684	0.302668	-0.516571	-0.244908	-0.471328	-0.584813	-0.548917	-0.51261	0.803672
TNFAIP3	ENSBTAG00000000436	54.721	1.96875	52.7522	-50.7835	0.271145	0.527598	0.17421	0.375527	0.673657	0.239383	0.0728779	0.0644286	0.161481	0.023748	0.426532	-0.0890076	0.1189	-0.104487	0.156677	0.441594	0.0579552	0.00703014	-0.137847	-0.489558	-0.486263	0.169655	0.197726	-0.389374	-0.297371	-0.667279	0.109058
FFAR4	ENSBTAG00000000437	12.2589	1.01763	11.2412	-10.2236	-0.0191279	0.072596	0.43432	0.707096	-0.136178	0.0752253	0.255651	-0.381593	-0.123629	-0.236097	0.098414	0.253284	-0.223941	-0.147213	-0.0566136	0.0404716	-0.176527	-0.277067	-0.362658	0.0278272	0.149937	0.373564	0.364235	0.241958	-0.123343	0.0451737	-0.148284
SFSWAP	ENSBTAG00000000439	35.356	8.91636	26.4397	-17.5233	0.0218338	0.335558	0.0786215	0.087382	0.259167	-0.0677821	0.0273673	0.143113	0.0737251	-0.0878907	0.263878	0.292162	-0.0319327	0.278127	0.50677	0.794062	0.431802	0.317102	-0.0112294	-0.250678	-0.744751	-0.297352	-0.401401	-0.468626	-0.435678	-0.767815	0.645683
HSPB2	ENSBTAG00000000440	846.061	628.163	217.898	410.265	-0.869184	-0.774184	0.0408232	-0.124587	-0.450208	0.401581	-0.105307	-0.0638185	-0.252017	0.134213	0.00731572	0.0716212	-0.367109	-0.247807	-0.0422527	-0.417309	-0.35001	0.00114484	0.0812672	0.939304	0.510298	-0.0664817	-0.316346	-0.25542	-0.230168	0.15706	-0.0349135
SLC25A53	ENSBTAG00000000441	27.69	2.47069	25.2193	-22.7486	0.273358	0.0566317	-0.593664	-0.438494	0.080145	-0.354294	-0.201132	0.182699	-0.0372398	0.156438	0.0212708	0.247114	0.50917	0.264784	0.347458	0.361275	0.564622	-0.144271	0.0527647	-0.29872	-0.348755	-0.153442	-0.166527	0.0524343	0.210192	-0.163865	0.523178
RBP4	ENSBTAG00000000442	383.619	287.879	95.7394	192.14	-0.793014	-0.625917	0.0922561	0.173748	-0.206574	0.584994	-0.0312214	-0.247172	-0.325517	-0.123326	-0.143486	0.376256	-0.193975	-0.281444	0.0655351	-0.287146	-0.329018	-0.212927	-0.185004	0.827671	0.505349	0.0941485	-0.142417	-0.255926	-0.332267	-0.11069	-0.00694399
PDE6C	ENSBTAG00000000445	25.9566	7.90012	18.0564	-10.1563	0.350182	-0.0127841	-0.476575	-0.274612	0.182118	-0.335189	0.15766	-0.2173	-0.0959929	0.0313104	-0.0407506	0.0312847	0.104139	-0.175494	0.0713508	0.326534	-0.112669	0.400766	0.51601	-0.262797	-0.454059	0.119097	0.153062	-0.508424	0.430827	-0.108262	0.178644
ATP11A	ENSBTAG00000000446	349.893	57.754	292.139	-234.385	0.636885	0.767805	0.15778	0.393599	0.503475	-0.251519	0.364982	-0.0385825	0.279329	-0.197022	-0.00227037	-0.0500464	0.165011	0.190717	0.388599	0.711468	0.322159	0.161421	-0.146629	-0.798268	-0.728093	0.0492281	0.289231	-0.157459	-0.103492	-0.522278	0.191759
FRA10AC1	ENSBTAG00000000447	36.8478	2.22423	34.6236	-32.3994	-0.142169	-0.51124	-0.453969	-0.230756	0.221142	0.292277	0.00294877	-0.588443	-0.403521	-0.194513	0.0604715	-0.0775634	-0.165831	-0.220713	0.104102	-0.186372	-0.580749	-0.110221	0.47909	0.335248	0.29547	0.224175	0.138421	-0.270503	0.342939	0.0578609	-0.190575
BDH1	ENSBTAG00000000448	158.833	129.445	29.3887	100.056	-0.00210822	0.543039	0.982355	0.697243	0.0840618	0.191715	-0.111353	-0.0635918	-0.0515158	-0.0967352	-0.0908823	-0.0928596	-0.119436	-0.0766982	-0.180234	0.0126348	-0.0199768	-0.0888605	-0.0654406	-0.18409	-0.057493	-0.0685628	-0.133815	0.102818	-0.477617	-0.1421	-0.260022
TMEM126A	ENSBTAG00000000451	1098.99	752.212	346.774	405.439	-0.883949	-0.914858	-0.203247	-0.321009	-0.565868	0.241813	-0.179352	-0.13654	-0.406454	0.260288	0.121469	0.120155	-0.180567	-0.00755629	0.00951925	-0.331379	-0.120405	-0.123364	0.135652	0.969077	0.45402	-0.0652783	-0.399625	-0.243083	-0.126438	0.239651	0.180577
TMEM106C	ENSBTAG00000000454	19.974	3.76041	16.2136	-12.4532	-0.0549522	-0.29895	-0.374698	-0.115504	0.269421	0.268109	0.538234	-0.402443	0.0636447	-0.509791	-0.0884224	0.160224	-0.168503	-0.0979186	-0.00051171	0.0530614	-0.47491	0.0115452	0.233977	0.19258	0.0716237	0.117663	0.301491	-0.410666	0.1492	-0.195526	-0.127305
CREBZF	ENSBTAG00000000455	292.223	34.0811	258.142	-224.061	0.673987	0.710641	0.0594343	0.0691272	0.460204	-0.33661	0.246183	0.168293	0.363184	-0.0383415	-0.119716	-0.293237	0.229491	0.341834	0.0184533	0.46624	0.287762	0.176627	0.213441	-0.796513	-0.682037	-0.030854	0.198342	-0.250056	0.0872358	-0.283458	0.0473608
CPB1	ENSBTAG00000000456	39.046	34.5227	4.52336	29.9993	-0.0482094	-0.0152943	-0.0930918	0.157507	-0.126961	-0.218114	-0.0074913	-0.0139075	-0.0933382	-0.0785054	-0.0321093	0.0345435	-0.0141183	-0.0370671	0.981574	0.48768	0.272121	-0.0654098	-0.0265148	0.0214256	-0.325114	0.00245633	-0.102562	-0.118944	-0.0959266	-0.320453	0.418751
CCDC89	ENSBTAG00000000457	27.6025	17.6121	9.99038	7.62175	0.231055	0.0607779	-0.369053	-0.265574	0.683095	0.361137	0.238337	-0.258909	0.0828878	-0.14008	0.108544	-0.0894611	0.142288	-0.294525	-0.209653	-0.0391771	-0.385923	0.267311	0.10099	-0.202303	0.000408471	0.0208921	0.283725	-0.294399	0.134584	-0.244648	-0.233924
DYNC1LI2	ENSBTAG00000000458	138.418	44.4899	93.9277	-49.4378	0.716193	0.518369	-0.106134	-0.0588225	0.162293	-0.542492	-0.020878	0.0950833	0.131848	-0.121795	-0.101654	0.156763	0.0124532	0.1359	-0.146887	0.342373	0.143811	0.650762	0.0169908	-0.691507	-0.503286	0.00877891	0.0888094	0.0968171	0.362032	-0.011851	0.125922
POMGNT2	ENSBTAG00000000459	898.106	640.612	257.495	383.117	-0.883635	-0.814428	-0.0809931	-0.278843	-0.534575	0.33144	-0.217922	-0.0695277	-0.340125	0.242416	-0.0221964	-0.0167966	-0.0659118	-0.0427422	0.0814018	-0.46004	-0.0693647	-0.234192	-0.0133507	0.947948	0.594899	-0.140478	-0.392925	-0.0479549	-0.216094	0.281826	0.0402541
LOC100911824	ENSBTAG00000000460	202.378	46.2615	156.117	-109.855	0.701715	0.665877	0.0312047	-0.0458297	0.572405	-0.0161229	0.345019	0.0672972	0.516853	-0.403707	-0.0611414	-0.358044	0.157221	0.33552	-0.271372	0.0168616	0.0137855	0.120468	-0.197324	-0.716839	-0.0979016	-0.100512	0.371154	0.363045	0.121356	-0.0117221	-0.408193
CCDC102A	ENSBTAG00000000462	33.6955	1.09103	32.6044	-31.5134	-0.538647	0.0578705	0.516099	0.126994	0.057391	0.480714	0.00642496	0.206521	0.128094	0.105752	0.217682	0.0169394	-0.0749585	0.469907	-0.186316	0.0201526	0.284661	-0.228468	-0.222399	0.274632	0.03421	-0.412052	-0.46749	-0.132088	-0.773878	-0.320617	0.128631
PPP2CA	ENSBTAG00000000469	78.8535	53.3162	25.5373	27.7789	-0.278566	0.211344	0.863627	0.387244	-0.25522	0.192844	-0.23399	-0.051808	-0.174004	0.0659665	-0.152073	-0.0894284	0.0104545	-0.0426987	-0.371969	-0.307287	0.0498201	-0.0605853	-0.166868	0.156752	0.274118	-0.208948	-0.314933	0.293965	-0.452442	0.203925	-0.284547
IBSP	ENSBTAG00000000470	61.4671	57.4363	4.03081	53.4055	-0.0331871	-0.00266702	-0.00112512	-0.08913	-0.176366	-0.239471	-0.0885583	-0.00856627	-0.113383	0.0305264	-0.0233014	-0.0303607	-0.035116	0.981818	-0.0130516	0.177125	0.449204	-0.0132192	-0.0579534	-0.00965418	-0.158319	-0.0675076	-0.257774	0.029241	-0.0308415	0.109777	0.290637
ZNF570	ENSBTAG00000000472	259.688	52.4647	207.223	-154.758	0.75248	0.639409	0.205247	0.539979	0.355213	-0.351918	0.0722215	-0.0317396	0.0962088	0.0788399	-0.240519	-0.0949197	-0.0396177	0.13915	-0.170429	0.230444	-0.000416147	0.0466853	0.00340632	-0.783366	-0.412344	0.499235	0.559416	-0.000537683	0.342754	-0.00413343	-0.142341
ATP10D	ENSBTAG00000000473	215.823	53.6292	162.194	-108.564	0.624442	0.804496	0.431362	0.283107	0.225311	-0.257393	0.368545	0.160339	0.469432	-0.236807	-0.101582	-0.182774	0.271962	0.00457887	-0.364335	0.198587	0.156644	0.273132	-0.179379	-0.723219	-0.384802	-0.0402511	0.3046	0.11737	-0.0615545	-0.0674892	-0.253071
THPO	ENSBTAG00000000476	40.3432	19.7929	20.5503	-0.757376	0.333814	0.35915	-0.117175	-0.122054	0.694351	0.300669	0.558407	0.264526	0.732977	-0.0570146	0.0394627	0.0442547	-0.283881	-0.153837	-0.181773	0.0959544	-0.209663	0.0272577	-0.00399035	-0.432195	-0.112742	-0.382097	0.268993	0.0902002	-0.106643	-0.358483	-0.19306
TLR5	ENSBTAG00000000477	13.1192	6.09503	7.0242	-0.929165	0.00553209	0.0306784	-0.365301	-0.219747	0.47493	0.260269	0.0751379	0.0821655	0.0980911	0.196752	0.527619	0.0615913	0.333103	-0.0517915	-0.0363764	0.243771	0.129846	0.0261763	-0.125387	-0.13702	-0.260336	0.0164618	0.0574284	-0.414789	-0.163091	-0.467562	0.263133
LSMEM2	ENSBTAG00000000478	42.1055	17.46	24.6455	-7.18548	-0.553268	-0.218125	0.503409	0.17782	-0.46182	0.0601491	0.145019	-0.0100882	-0.0601122	0.107155	-0.0271044	0.30212	-0.324846	-0.166287	-0.207796	0.0500793	-0.0396966	0.00559788	0.295303	0.46169	-0.0425256	-0.324274	-0.417471	-0.282118	-0.428333	-0.0473122	0.143332
IFRD2	ENSBTAG00000000480	834.936	585.455	249.481	335.973	-0.81592	-0.889432	-0.306473	-0.438584	-0.559935	0.194717	-0.177104	-0.220053	-0.456359	0.0792925	0.121074	0.161966	0.0649444	-0.112001	0.10531	-0.268644	-0.0686416	-0.134121	0.185739	0.929626	0.420874	-0.131508	-0.440578	-0.224685	-0.08991	0.195563	0.206282
HYAL2	ENSBTAG00000000484	536.747	372.509	164.238	208.271	-0.854567	-0.676267	0.00270718	-0.241349	-0.526964	0.331873	-0.275542	-0.00919677	-0.327803	0.0777073	-0.0238484	0.158325	0.0819287	0.155389	0.0122268	-0.377562	0.118121	-0.2538	-0.191526	0.873145	0.540609	-0.201577	-0.50229	0.0276755	-0.336971	0.182059	0.13513
WDR54	ENSBTAG00000000489	41.6469	3.70985	37.9371	-34.2272	-0.503573	-0.446919	-0.0399368	0.123474	-0.322834	0.0299524	0.554827	-0.359799	-0.0918725	0.284868	0.41585	0.180829	-0.234269	0.0439878	0.228162	0.324372	0.113034	-0.085354	-0.12292	0.438449	-0.103809	-0.0294071	0.0316152	-0.296173	-0.320021	-0.0968899	0.381988
RTKN	ENSBTAG00000000490	30.4002	2.81672	27.5835	-24.7668	-0.406321	-0.101409	0.00168204	0.339693	0.314871	0.542391	0.464987	0.0245507	0.210167	-0.106107	0.127647	0.523967	0.0127479	-0.134582	0.215957	0.350322	0.0364882	-0.323623	-0.378044	0.225741	-0.146538	0.0505771	0.139438	-0.543428	-0.56806	-0.75578	0.321821
ASNSD1	ENSBTAG00000000492	77.5221	31.8949	45.6272	-13.7324	-0.170285	-0.663712	-0.374116	-0.428482	-0.305175	-0.00987406	-0.176563	-0.189572	-0.223996	0.235845	-0.0956918	-0.225269	-0.492542	-0.225016	-0.289756	-0.673742	-0.598415	0.0501256	0.418427	0.456472	0.644141	0.0875229	0.0705595	0.299646	0.577945	0.74664	-0.398675
PDE4D	ENSBTAG00000000494	91.1145	21.509	69.6055	-48.0965	0.555023	0.607706	0.327439	0.0961813	-0.0771232	-0.435378	-0.314366	0.141432	0.00778821	-0.0823815	-0.251774	0.0443136	0.302397	0.0479082	-0.190945	0.0116872	0.3182	0.0838588	-0.069996	-0.576703	-0.128501	-0.163534	-0.110484	0.62202	0.147214	0.238994	-0.101679
SLC12A8	ENSBTAG00000000496	10.9663	2.98205	7.98428	-5.00223	-0.214331	-0.325797	-0.192942	-0.266955	-0.197843	-0.0685206	0.571783	-0.220005	0.144022	0.0195688	0.534636	-0.0525698	-0.269653	0.145927	-0.158676	0.182849	-0.0746549	0.206466	0.168075	0.240003	-0.114094	-0.171134	0.00696236	-0.236205	-0.0654517	0.059227	0.134438
AKR1A1	ENSBTAG00000000497	707.921	501.93	205.991	295.939	-0.876841	-0.765586	-0.00473878	-0.0442325	-0.269596	0.58242	0.0325636	-0.203444	-0.241597	0.0758507	0.10631	0.285644	-0.355428	-0.249303	-0.040797	-0.352617	-0.348457	-0.221314	-0.0721271	0.911091	0.571741	-0.0885704	-0.225438	-0.148079	-0.328719	0.0173326	0.000238989
PINX1	ENSBTAG00000000500	101.929	60.6764	41.2527	19.4237	-0.625118	-0.59773	-0.0650702	0.318557	-0.263062	0.29276	-0.184498	-0.340878	-0.56547	0.0394098	0.143625	0.506164	-0.100642	0.0615461	0.145253	0.00824565	-0.0586933	-0.292412	-0.27788	0.643638	0.223976	0.459813	-0.0411071	-0.333626	-0.166486	-0.133237	0.331431
KLHL13	ENSBTAG00000000501	38.4026	6.02805	32.3745	-26.3465	0.354533	0.337167	0.480071	0.312532	0.0406723	-0.0320177	-0.188342	-0.118793	-0.0172707	-0.0201404	-0.142026	-0.354958	-0.296039	0.0513587	-0.394423	-0.440477	-0.268416	-0.135547	-0.0181043	-0.292278	0.377791	0.100614	0.204516	0.735663	0.211616	0.529357	-0.612594
DAZL	ENSBTAG00000000502	108.329	4.07265	104.257	-100.184	-0.484783	-0.628782	-0.139474	-0.393521	-0.382756	0.0948503	-0.171902	-0.205178	-0.324531	-0.14296	-0.123848	-0.151865	-0.165676	0.129763	-0.110071	-0.367706	-0.291588	-0.142544	0.616266	0.653664	0.372681	-0.105223	-0.353589	-0.197012	0.148018	0.339249	-0.130575
GTF2B	ENSBTAG00000000504	59.3677	26.8244	32.5432	-5.71879	-0.367877	-0.582788	-0.17344	-0.293692	-0.461067	-0.0223963	-0.405523	-0.0342986	-0.349895	0.64933	-0.0786655	-0.0908311	-0.227988	-0.147144	-0.169863	-0.582654	-0.129821	0.0505607	-0.0310121	0.492275	0.575183	-0.0072504	-0.150855	0.38591	0.240683	0.665601	-0.0974075
CCBL2	ENSBTAG00000000505	65.243	10.3062	54.9368	-44.6306	-0.0130709	-0.625806	-0.510703	-0.301534	-0.228159	-0.0953515	0.18089	-0.400236	-0.191079	-0.0385898	-0.217022	-0.151068	-0.312547	-0.0982107	-0.335658	-0.492943	-0.618658	0.118133	0.328249	0.348633	0.471642	0.39714	0.418922	-0.0118826	0.699152	0.649891	-0.384619
NR4A1	ENSBTAG00000000507	15.0335	5.54774	9.48575	-3.93801	-0.366036	-0.253684	-0.200989	-0.435231	-0.168609	0.0629922	-0.321895	0.350295	-0.0200921	-0.046448	-0.0482775	-0.189186	0.339271	0.220018	0.368733	-0.02733	0.292148	-0.321144	0.312934	0.342067	0.0030481	-0.277264	-0.498133	-0.249834	-0.153938	-0.140871	0.222173
ATG101	ENSBTAG00000000510	370.649	276.838	93.8108	183.027	-0.787404	-0.674798	-0.0944833	-0.244683	-0.468396	0.275624	-0.1427	-0.00675513	-0.246557	-0.0861004	-0.0843485	0.0643549	0.0270738	0.282864	0.129328	-0.26334	0.0669758	-0.189009	-0.0824955	0.838453	0.405001	-0.0979594	-0.405744	-0.198548	-0.256578	0.0933294	0.148639
CNST	ENSBTAG00000000511	449.302	122.588	326.714	-204.126	0.84652	0.69464	-0.102745	-0.0328738	0.34589	-0.418625	-0.186162	0.327195	0.276824	-0.199684	-0.151346	-0.0565907	0.32764	-0.0514307	0.0605881	0.210444	0.193575	0.0817797	0.0739494	-0.841682	-0.37934	0.0201326	0.17639	0.317802	0.364361	-0.082584	-0.0567176
SNTA1	ENSBTAG00000000512	262.758	170.402	92.3559	78.0463	-0.64407	-0.732783	-0.0354963	-0.202761	-0.587377	0.0456348	-0.242784	-0.371329	-0.586392	0.125037	-0.00779522	0.0225649	-0.0622785	0.00711656	-0.0763189	-0.305526	-0.151525	-0.291009	0.499311	0.768405	0.372889	0.000920662	-0.372826	-0.179582	0.0520371	0.382676	0.039689
OTOR	ENSBTAG00000000516	22.7364	16.8887	5.84776	11.0409	0.118558	0.0117248	-0.235437	-0.100841	0.102418	-0.0689084	0.822832	-0.0739549	0.486539	-0.215655	0.169325	-0.0984214	-0.179668	-0.122521	0.200274	0.313105	-0.109996	0.415888	-0.160808	-0.0916453	-0.238616	-0.107941	0.353535	-0.201169	-0.039134	-0.178797	0.0186988
ANKRD29	ENSBTAG00000000517	11.4848	0.870756	10.614	-9.74325	0.0953482	0.205383	0.0740187	0.347831	0.49312	0.267895	0.303491	0.137946	0.361767	0.0883959	0.177556	-0.305597	-0.285768	0.00324574	0.364853	0.212632	-0.124522	-0.468543	0.0912825	-0.217254	-0.184355	0.150619	0.351602	-0.214812	-0.162559	-0.405858	-0.0742152
ATP2B3	ENSBTAG00000000520	14.299	3.70574	10.5932	-6.88749	0.173502	0.301663	-0.0575222	-0.330783	-0.0468374	-0.161904	-0.107592	0.568438	0.35268	-0.126282	-0.153589	-0.15735	0.680586	-0.0796379	-0.131594	-0.0477255	0.345461	0.282106	-0.197771	-0.213471	-0.165527	-0.179014	-0.12119	-0.0713196	-0.0622783	-0.0691133	-0.00250411
PLEKHA8	ENSBTAG00000000521	133.076	30.9481	102.128	-71.18	0.632931	0.675043	0.513436	0.384574	0.175556	-0.299285	0.090546	0.0636989	0.27554	-0.132742	-0.0786689	-0.326233	-0.252688	-0.0864397	-0.182705	0.0731587	-0.151049	-0.0295052	0.344176	-0.655208	-0.240906	0.000897996	0.22648	0.327558	0.168084	0.128926	-0.392863
AHSG	ENSBTAG00000000522	54.8988	50.7585	4.14036	46.6181	-0.0498727	-0.0206981	-0.0652344	-0.0335324	0.0296083	0.036272	0.000819877	-0.0433589	-0.0151213	-0.0402158	0.994167	-0.0154286	-0.0445169	-0.0571434	0.0730136	0.280135	0.0449751	-0.0423141	-0.0351423	-0.0124158	-0.180823	0.0140237	-0.0874928	-0.0150002	-0.168598	-0.216466	0.220089
CSTB	ENSBTAG00000000524	187.839	120.776	67.0629	53.7134	-0.735023	-0.592631	0.06807	0.0285198	-0.181634	0.569636	-0.153118	-0.373297	-0.450868	0.189915	0.370878	0.152845	-0.0770116	-0.227166	-0.137692	-0.364514	-0.218495	-0.0991763	-0.363861	0.731483	0.576218	0.0538816	-0.168736	0.0115078	-0.341686	0.0908426	-0.0295359
TOPBP1	ENSBTAG00000000526	257.715	130.025	127.69	2.33456	0.882888	0.427442	-0.23885	-0.0311507	0.229087	-0.458104	-0.0130986	-0.0866017	0.115269	-0.214283	-0.171602	-0.434256	0.084671	0.0172386	-0.04763	-0.0984507	-0.166171	0.345773	-0.0591143	-0.689147	-0.04104	0.379045	0.567102	0.448409	0.710175	0.405493	-0.409883
ZFAND3	ENSBTAG00000000527	111.594	57.6436	53.9506	3.69301	-0.273882	-0.737044	-0.613029	-0.376085	-0.21861	0.0910321	-0.308128	0.0550228	-0.222601	-0.00510995	-0.225622	0.0365448	-0.212206	-0.282441	-0.0102287	-0.504261	-0.517548	0.0901375	0.205364	0.555608	0.474486	0.387973	0.108156	-0.193432	0.528557	0.321202	-0.134475
MANBAL	ENSBTAG00000000528	198.993	123.92	75.0733	48.8466	-0.700601	-0.671264	-0.0555415	0.0849529	-0.0578907	0.581425	0.0661215	-0.420421	-0.386109	0.210379	-0.263251	0.297398	-0.18797	-0.190534	-0.0943804	-0.365644	-0.344088	-0.271073	-0.0904366	0.735907	0.54658	0.110859	0.013252	-0.243346	-0.177787	0.0425989	-0.0629222
BTBD9	ENSBTAG00000000529	53.0627	7.11544	45.9473	-38.8318	0.535161	0.00585704	-0.374367	-0.262349	-0.413923	-0.81145	0.0506329	0.0975191	0.116105	-0.0697844	0.0237889	-0.00804674	-0.179353	0.0863647	-0.0292914	0.103307	0.0235207	0.267612	0.28889	-0.314283	-0.197098	0.121351	0.180392	0.357958	0.695695	0.497452	0.0562953
EXO5	ENSBTAG00000000532	13.2636	4.41405	8.84957	-4.43552	-0.0876912	-0.0444226	-0.0651578	-0.28183	-0.00370225	0.157251	0.587049	0.125661	0.520938	0.231075	0.246074	-0.348332	0.141496	0.0388411	-0.292505	-0.233128	0.106159	-0.233274	-0.262963	0.0377377	0.261831	-0.338636	0.218655	0.328646	-0.194963	0.231521	-0.246684
EXO5	ENSBTAG00000000533	9.43734	4.71287	4.72447	-0.0116002	0.0289188	-0.105336	-0.216712	-0.090963	0.206399	0.0660895	0.00828674	-0.223571	-0.169248	0.747658	0.169523	-0.112339	-0.0223205	-0.0113691	-0.150267	-0.0942769	0.0412757	0.150024	-0.230166	-0.083229	0.0802598	0.0726411	0.199229	0.0880976	0.0892747	0.180833	0.0421669
PNOC	ENSBTAG00000000534	192.939	150.015	42.9239	107.091	-0.67981	-0.622593	-0.0421413	-0.236891	-0.361191	0.307412	-0.117867	-0.131241	-0.258901	-0.0878508	-0.0571682	-0.0729558	-0.131887	0.433796	-0.0896066	-0.374547	-0.0696431	-0.107197	-0.0477007	0.755795	0.488017	-0.0609277	-0.323317	-0.0982532	-0.162989	0.238889	-0.029521
PCNXL2	ENSBTAG00000000535	8.66871	1.02422	7.64449	-6.62027	0.244623	0.0734061	-0.276059	-0.150907	-0.0449427	-0.114051	0.161952	0.541332	0.573382	0.000473747	0.26135	-0.327399	0.176711	-0.0991043	0.000752765	-0.202759	0.0669278	-0.276364	-0.338206	-0.183091	0.155885	0.158971	0.417352	0.391098	0.184845	0.188134	-0.201804
ZNF395	ENSBTAG00000000536	116.596	4.16173	112.434	-108.272	0.542001	0.554612	0.0049374	0.329524	0.22202	-0.439236	0.209675	0.371291	0.377278	0.0837722	0.0139034	0.00153908	0.0236732	-0.0124416	0.292066	0.614193	0.254352	0.334383	-0.0894571	-0.653126	-0.782436	0.273189	0.329203	-0.38544	0.0743992	-0.421168	0.303726
LRRC28	ENSBTAG00000000539	740.9	539.409	201.491	337.919	-0.679008	-0.928902	-0.358021	-0.434745	-0.572088	0.125747	-0.0822802	-0.193009	-0.322663	0.0582103	-0.0453766	-0.0388171	-0.233932	-0.192901	0.0589457	-0.459473	-0.351072	0.0201569	0.240378	0.901435	0.559513	-0.00475079	-0.20626	-0.113557	0.164653	0.429389	-0.0528236
RNF112	ENSBTAG00000000540	19.3157	7.91214	11.4036	-3.49147	-0.0239647	0.193783	0.177921	0.468535	0.00964842	-0.0478867	0.691599	0.0291527	0.373397	-0.260527	0.0396543	0.326396	-0.0741597	-0.0352695	0.403843	0.61292	0.193195	-0.179374	-0.200986	-0.104772	-0.46115	0.0168477	0.235845	-0.331103	-0.374053	-0.541048	0.316548
CFAP36	ENSBTAG00000000542	677.023	517.598	159.426	358.172	-0.696483	-0.887289	-0.304173	-0.350061	-0.434142	0.285131	-0.291328	-0.162964	-0.405484	-0.011015	0.0944125	0.000828351	-0.230638	-0.301452	0.0504059	-0.491256	-0.445394	-0.0317715	0.223025	0.898733	0.592917	0.0899158	-0.246358	-0.150225	0.115083	0.296166	-0.0793954
PPP4R3B	ENSBTAG00000000545	427.462	147.762	279.7	-131.938	0.886151	0.662162	0.133617	0.0947115	0.208938	-0.526623	-0.0622727	0.0447116	0.1741	-0.100644	-0.255647	-0.230886	-0.0559571	0.0396827	-0.205736	0.0596924	-0.0411863	0.194697	0.299247	-0.821332	-0.266683	0.043223	0.256917	0.444442	0.50557	0.276996	-0.303451
TOB1	ENSBTAG00000000546	137.972	37.3736	100.599	-63.225	0.563744	0.725665	0.314074	0.162735	0.579909	0.120671	0.00155478	0.292278	0.448626	-0.478655	-0.26214	-0.437378	0.165283	-0.0712199	-0.0356074	-0.0459851	-0.145579	-0.139815	0.188612	-0.612263	-0.124819	-0.0621883	0.187161	0.111035	0.0106388	-0.225427	-0.494911
KLHDC10	ENSBTAG00000000548	56.3633	25.5593	30.804	-5.24476	0.651117	0.267139	-0.42297	-0.237875	0.114546	-0.419284	0.0859205	0.452232	0.484887	-0.436735	-0.0600239	-0.189644	0.153156	-0.109758	0.00808935	0.0571554	-0.1201	0.0899601	0.251222	-0.483947	-0.248912	0.246706	0.379546	-0.00195103	0.567547	0.0316638	-0.162472
ATP5D	ENSBTAG00000000550	991.928	716.764	275.164	441.599	-0.869039	-0.830004	-0.0701541	-0.293551	-0.633951	0.232749	-0.0985997	-0.204061	-0.382367	0.139734	-0.00173119	0.0381291	-0.0449039	-0.0669294	0.0336833	-0.384994	-0.080062	-0.100684	0.0342705	0.960177	0.530108	-0.160177	-0.397718	-0.0990161	-0.194855	0.315687	0.0636752
SMNDC1	ENSBTAG00000000551	36.4933	9.29979	27.1935	-17.8937	0.486942	0.3186	0.0489538	0.16978	0.424167	0.122904	-0.11252	0.127808	0.21747	-0.176014	-0.418688	-0.379702	-0.141398	0.30042	-0.405119	-0.467073	-0.326503	-0.0832422	-0.157418	-0.386024	0.319689	0.400028	0.502229	0.330969	0.393157	0.29523	-0.620228
ACO1	ENSBTAG00000000555	18.0355	1.98907	16.0464	-14.0573	0.0186759	-0.144937	0.00312796	0.0339714	0.176152	0.403594	-0.342587	-0.267409	-0.254778	-0.209421	-0.0408728	0.12229	-0.230542	-0.475489	-0.315896	-0.603119	-0.604479	0.0658112	-0.233552	0.144436	0.700492	0.157758	0.141165	0.560684	0.223656	0.304054	-0.517739
PLTP	ENSBTAG00000000559	56.3362	31.0603	25.2759	5.78438	-0.260203	0.0282586	0.0804116	0.177678	0.720534	0.858471	0.238138	-0.152571	0.101754	-0.0349556	-0.058951	0.0948531	0.090126	-0.278468	-0.0878166	-0.110063	-0.28379	-0.255271	-0.225298	0.109879	0.204705	-0.0417599	0.171668	-0.344706	-0.448133	-0.539683	-0.20133
OCLN	ENSBTAG00000000561	24.9751	5.51884	19.4563	-13.9375	0.35085	0.150458	-0.118354	-0.302343	-0.125302	-0.3289	-0.0881578	0.0135819	0.0370848	0.365386	-0.139583	-0.375375	0.38282	0.0793472	-0.141896	-0.292665	0.278396	-0.220304	-0.0221267	-0.299628	0.220097	-0.182844	0.101529	0.714929	0.308205	0.590446	-0.23026
TOMM20	ENSBTAG00000000562	180.416	117.729	62.6869	55.042	-0.505324	-0.64573	-0.0661686	-0.433526	-0.501964	0.118216	-0.0959505	-0.253919	-0.294885	0.209538	-0.258544	-0.344843	-0.0715474	-0.107654	-0.310804	-0.70589	-0.299935	0.193837	0.129744	0.690344	0.684684	-0.144784	-0.180171	0.151956	0.141574	0.712188	-0.372335
MYD88	ENSBTAG00000000563	11.8364	1.20513	10.6313	-9.42612	-0.373464	-0.135364	0.18426	0.255247	0.228956	0.526803	0.11651	-0.102314	0.00828406	0.255842	-0.10266	-0.197758	-0.23485	0.421097	0.0666371	-0.210154	0.00487922	-0.28834	-0.473696	0.261396	0.348201	0.056377	0.115141	0.0441571	-0.362636	-0.0472286	-0.121213
HMP19	ENSBTAG00000000564	23.3699	7.40893	15.961	-8.55203	-0.000760145	0.0344536	-0.164776	-0.0260413	-0.207602	-0.469043	0.436986	0.117601	0.193126	0.133534	-0.0596913	0.23713	0.0362446	0.284647	0.57386	0.754475	0.539529	-0.0327272	0.239507	-0.112256	-0.711891	-0.239797	-0.139372	-0.435845	-0.141008	-0.371923	0.672972
RFX7	ENSBTAG00000000565	447.007	116.059	330.948	-214.889	0.84488	0.754487	0.209373	0.160936	0.349818	-0.376198	0.158314	0.105084	0.362395	-0.0686593	-0.205144	-0.453871	0.0197491	-0.0934254	-0.175802	0.0780984	-0.0778233	0.438321	0.059506	-0.837679	-0.326407	0.0792139	0.411036	0.222215	0.321845	0.129854	-0.390339
CCDC14	ENSBTAG00000000566	68.7634	15.8827	52.8808	-36.9981	0.544467	0.435432	0.0747907	0.35686	0.267319	-0.248731	0.666845	-0.288429	0.278501	-0.254178	0.215129	0.118891	-0.0869978	-0.149612	-0.0201263	0.49457	-0.0799245	-0.0353644	0.110598	-0.567858	-0.454671	0.128621	0.503892	-0.0277999	0.103341	-0.209262	-0.0220617
CCDC154	ENSBTAG00000000568	130.226	95.3134	34.9123	60.4011	-0.652281	-0.525804	-0.0895835	-0.242401	-0.317374	0.353982	-0.0963865	-0.179327	-0.289609	-0.202345	0.132987	-0.113686	0.429293	-0.20923	0.221895	-0.25774	-0.00387627	-0.195657	-0.122872	0.704321	0.408983	-0.065602	-0.264041	-0.169912	-0.283826	0.0162289	-0.0111928
HES1	ENSBTAG00000000569	16.8587	1.26397	15.5947	-14.3308	-0.300037	-0.254066	-0.352053	-0.413007	-0.0616601	0.0936412	-0.445243	0.387	-0.0547823	0.102827	-0.00213653	-0.163563	0.250966	0.274395	0.465069	-0.0558899	0.315836	0.0295272	-0.178633	0.283004	0.0654155	-0.109548	-0.372462	-0.121602	-0.0982693	-0.130191	0.285089
RET	ENSBTAG00000000570	16.8512	2.66358	14.1876	-11.524	-0.202799	0.0234292	0.247383	0.0166645	0.289241	0.65832	-0.360077	-0.183279	-0.209948	-0.348206	0.105113	-0.0417237	0.264029	-0.439324	-0.123006	-0.464377	-0.297876	-0.32758	-0.162086	0.19762	0.589727	-0.147389	-0.167614	0.375993	-0.265066	-0.0561781	-0.441514
ADGRG2	ENSBTAG00000000576	91.8417	77.5923	14.2493	63.343	0.263833	0.313317	-0.0704843	0.0763407	0.914325	0.606821	-0.0394474	0.0270377	0.185947	-0.131946	-0.107089	0.138726	-0.0401017	-0.208327	-0.223181	-0.135155	-0.355818	-0.120612	-0.096353	-0.338712	0.128174	0.0112609	0.236876	7.71748e-05	-0.0413295	-0.417908	-0.293359
ABHD16A	ENSBTAG00000000578	150.746	58.8414	91.9047	-33.0633	-0.743959	-0.485817	-0.139666	-0.102546	-0.173489	0.28988	-0.185815	0.117159	-0.238232	0.243978	0.332931	0.399815	-0.00534883	-0.0973917	0.465961	0.285824	0.225311	-0.0459294	-0.0584474	0.605031	-0.134686	-0.174226	-0.51851	-0.561989	-0.50153	-0.516366	0.639684
NIPBL	ENSBTAG00000000579	884.099	201.643	682.456	-480.813	0.890085	0.884982	0.256769	0.257259	0.46062	-0.273703	0.0289487	0.095719	0.31338	-0.299111	-0.155918	-0.275738	0.206776	0.133558	-0.114047	0.138566	0.10465	0.0434081	-0.0846976	-0.925476	-0.276294	0.0639747	0.341836	0.447605	0.215469	-0.00286798	-0.329209
LY6G6F	ENSBTAG00000000580	16.2129	11.3036	4.90933	6.39425	0.0148428	-0.20699	-0.14311	-0.294989	-0.217464	-0.33672	-0.131672	-0.0625553	-0.199614	0.468818	-0.125974	-0.156352	-0.0841229	-0.0995307	-0.089611	-0.0392484	-0.043792	-0.0878636	0.835449	0.0393986	-0.132512	-0.138834	-0.182661	-0.174251	0.328039	0.299505	0.0567598
DOCK10	ENSBTAG00000000581	239.19	58.6913	180.499	-121.808	0.766263	0.524221	-0.214482	-0.156251	0.381583	-0.321737	0.394455	0.0319077	0.449533	-0.0986476	0.174511	-0.305632	0.194794	0.292524	-0.185473	0.17982	0.157454	-0.0548531	0.0182528	-0.759384	-0.259969	-0.0472972	0.426051	0.372488	0.316465	0.107139	-0.178489
Ly6g6e	ENSBTAG00000000582	24.2165	5.38871	18.8278	-13.4391	0.0335217	0.453822	0.521485	0.293812	0.0340584	0.00986635	-0.15257	0.72645	0.466901	-0.0217952	0.0198624	-0.125183	-0.126758	-0.128	0.0894788	0.12512	0.126235	-0.142187	0.104251	-0.210688	-0.291282	-0.171256	-0.202725	-0.0905094	-0.357437	-0.345086	-0.00167389
LY6G6C	ENSBTAG00000000585	18.7885	14.9598	3.82876	11.131	-0.0911726	-0.0966353	-0.0829589	0.0716633	0.000174586	-0.000982279	0.795369	-0.0538129	0.372005	0.411742	-0.0890819	0.250722	-0.141774	-0.0562577	-0.176268	0.181321	0.0865748	-0.0996435	-0.13366	0.00146521	-0.12959	-0.145212	0.337945	-0.144956	-0.153117	-0.0548962	0.138822
CHODL	ENSBTAG00000000588	43.265	9.39719	33.8678	-24.4706	0.437611	0.0258239	-0.299806	-0.139777	0.413601	0.156562	0.234841	0.0775892	0.417723	-0.313074	-0.314649	-0.455987	-0.376628	-0.149007	-0.334976	-0.527704	-0.733594	0.245957	0.0431095	-0.199714	0.392833	0.329902	0.655287	0.16047	0.574066	0.32542	-0.744003
CACNG4	ENSBTAG00000000589	20.3681	2.71839	17.6497	-14.9313	-0.250294	-0.339447	-0.225538	-0.289232	-0.352089	-0.342093	-0.0783322	-0.127018	-0.319853	0.1936	-0.18611	0.360961	-0.122473	-0.0727744	0.398473	0.383771	0.162519	0.252688	0.593088	0.265346	-0.368647	-0.324898	-0.504186	-0.424454	0.0485477	-0.118769	0.552899
POLE	ENSBTAG00000000590	16.8958	3.17122	13.7246	-10.5534	0.112937	0.274282	-0.0343883	-0.21016	-0.116345	-0.287316	-0.355949	0.662905	0.255809	0.285014	0.0702662	-0.244447	0.312178	0.357301	0.362702	0.141807	0.655379	-0.0592594	-0.239803	-0.241497	-0.23357	-0.249929	-0.30316	0.256102	-0.1327	-0.0527893	0.301978
ST8SIA1	ENSBTAG00000000593	38.8966	13.6837	25.2129	-11.5292	0.335384	0.590231	0.580344	0.532637	0.208349	-0.0836257	-0.201843	0.141753	0.0649316	-0.295438	0.235789	0.0305194	-0.195874	-0.111505	-0.0187826	0.315517	-0.07659	-0.177747	0.360972	-0.451852	-0.411976	0.0853986	-0.0773791	-0.0576998	-0.127695	-0.343381	-0.0471654
FBN3	ENSBTAG00000000595	22.741	4.76885	17.9721	-13.2033	0.304272	0.409086	-0.0423035	-0.0338502	0.254322	-0.0781765	0.639149	0.0707293	0.49908	-0.323401	-0.23832	-0.121774	0.505371	-0.0530826	0.259243	0.344204	0.273542	-0.0995213	-0.074308	-0.381366	-0.337246	-0.246088	0.246789	-0.120629	-0.163942	-0.32637	-0.0118591
TMPRSS15	ENSBTAG00000000597	11.9427	6.71704	5.22567	1.49138	0.198576	0.116039	0.0859091	-0.213867	-0.0394351	-0.23541	-0.185734	-0.130428	-0.156762	0.309484	-0.127559	-0.228985	-0.204255	-0.108841	-0.210173	-0.130783	-0.109155	0.817781	0.0927528	-0.15968	-0.0277411	-0.211839	-0.163922	0.15704	0.194564	0.340638	-0.134705
CST3	ENSBTAG00000000598	973.051	730.978	242.073	488.906	-0.895349	-0.810997	-0.0704312	-0.158006	-0.366028	0.534732	-0.0769278	-0.184657	-0.318065	0.0185893	0.078317	0.189629	-0.107346	-0.151456	-0.109198	-0.444674	-0.264612	-0.192376	-0.1213	0.963428	0.622696	-0.014109	-0.25506	-0.183785	-0.273198	0.116442	-0.019874
CCNI	ENSBTAG00000000599	67.9907	32.607	35.3837	-2.77677	-0.19303	-0.576566	-0.371233	-0.362163	-0.228927	0.165721	0.100056	-0.00811559	0.0883882	-0.135819	-0.359147	-0.333145	-0.187305	-0.375416	-0.223589	-0.753525	-0.639161	0.190968	0.0105639	0.496751	0.709925	0.218611	0.330545	0.103123	0.442986	0.578558	-0.579432
COL11A2	ENSBTAG00000000601	10.6103	1.28585	9.32448	-8.03863	-0.226495	-0.240241	-0.0906438	0.104518	-0.371903	-0.252405	0.0215415	-0.186467	-0.315196	-0.1061	-0.265623	0.581745	-0.0397227	0.468669	0.157317	0.345913	0.310795	0.247276	-0.208273	0.240184	-0.226218	0.113071	-0.194465	-0.289458	-0.0419765	-0.0972312	0.532836
RXRB	ENSBTAG00000000602	667.358	438.562	228.795	209.767	-0.807178	-0.8414	-0.24438	-0.177817	-0.639713	0.0793284	-0.241007	-0.162018	-0.528313	0.140726	0.00734905	0.336713	0.0462625	-0.0422949	0.24482	-0.108117	0.0585861	-0.0794399	-0.012161	0.891451	0.263616	0.0994554	-0.369958	-0.352734	-0.106465	0.0913527	0.395396
JAM2	ENSBTAG00000000603	20.625	1.35938	19.2657	-17.9063	0.0960717	-0.07515	-0.0334425	0.00135733	0.00161025	0.138341	0.195348	0.0795474	0.258588	0.144805	-0.515454	-0.454778	0.0355509	-0.00298868	-0.417517	-0.700585	-0.270157	-0.0538819	-0.393788	0.0392307	0.600508	0.283687	0.571693	0.360424	0.279268	0.584959	-0.650119
GPNMB	ENSBTAG00000000604	10.1732	3.60447	6.56874	-2.96427	-0.0377981	-0.0109681	0.0320779	0.289614	0.149952	0.271043	0.63128	-0.135702	0.312853	-0.280777	0.417435	-0.12515	0.0213571	-0.0121696	-0.237674	0.0194533	-0.210664	-0.164198	-0.38142	0.0340832	0.0607847	0.384487	0.572675	-0.212461	-0.153395	-0.131583	-0.216193
ATP5J	ENSBTAG00000000605	588.842	435.152	153.69	281.462	-0.753853	-0.795099	-0.116009	-0.386948	-0.39334	0.390133	-0.227664	-0.045395	-0.25158	0.197931	-0.13854	-0.105283	-0.25843	-0.00769286	-0.236476	-0.67995	-0.323034	-0.102016	0.127349	0.880273	0.727042	-0.137557	-0.314854	0.0120898	-0.0318795	0.434412	-0.208227
ABCF2	ENSBTAG00000000607	119.574	44.1113	75.4622	-31.3508	-0.402604	-0.708864	-0.662909	-0.561036	-0.350361	-0.131972	-0.402798	0.118501	-0.338089	0.275686	-0.0120759	0.118238	-0.000453354	0.0552523	0.335175	-0.0620337	0.0550105	0.0874325	0.297216	0.532832	0.0646292	0.0414128	-0.339934	-0.343923	0.274342	0.0968212	0.416822
PRCC	ENSBTAG00000000608	463.959	327.254	136.705	190.548	-0.774454	-0.740671	-0.165125	-0.426477	-0.337288	0.379285	-0.156886	0.0392283	-0.199919	0.261557	-0.284591	-0.0612344	-0.0220656	-0.176076	-0.116975	-0.540367	-0.212669	0.0340673	0.128764	0.848951	0.53214	-0.188431	-0.335903	-0.285939	-0.124482	0.228822	-0.0792209
ELAVL1	ENSBTAG00000000613	53.1899	2.50012	50.6898	-48.1897	-0.317136	-0.26118	0.338483	-0.0800182	-0.366051	0.177783	-0.439837	-0.0345865	-0.261896	-0.000970131	-0.418802	-0.380919	-0.107455	-0.197846	-0.273688	-0.770864	-0.350993	0.0285788	0.117994	0.456497	0.690708	-0.0599485	-0.222576	0.347487	0.0770241	0.606106	-0.5609
GPR161	ENSBTAG00000000616	16.4282	4.78453	11.6436	-6.85912	0.420583	0.371206	0.0237607	0.106192	-0.14907	-0.447099	0.317551	0.137257	0.332521	-0.362639	-0.246759	-0.185103	0.354195	-0.0336331	0.430358	0.265224	0.287561	-0.167991	-0.0453777	-0.381071	-0.258215	-0.00842871	0.248261	0.227689	0.118684	0.014032	-0.0288892
KRT74	ENSBTAG00000000619	36.2267	28.9903	7.23633	21.754	-0.210137	-0.159324	-0.0426139	0.140144	-0.142562	0.00087136	-0.0836303	-0.0695159	-0.241437	0.00329778	-0.0318402	0.977677	-0.0402988	-0.104441	-0.0792889	0.284006	0.149248	-0.105884	-0.0683217	0.152294	-0.140577	-0.0604589	-0.243348	-0.10532	-0.14453	-0.293709	0.501062
MCMDC2	ENSBTAG00000000620	14.8353	3.79579	11.0395	-7.24367	0.0135342	0.233468	0.494248	0.301932	-0.191195	-0.306181	-0.199766	-0.178275	-0.303927	0.0210762	0.254487	-0.020874	-0.20722	-0.0137535	0.262193	0.460465	0.124004	0.00436266	0.602952	-0.12017	-0.495627	-0.150112	-0.419116	-0.206757	-0.170506	-0.173757	0.257329
CATSPERG	ENSBTAG00000000621	37.8673	12.8713	24.9959	-12.1246	0.136662	0.204803	-0.12061	0.233716	0.0815379	-0.290667	0.209103	0.175518	0.130273	0.130205	0.401318	0.616058	-0.0513022	0.288816	0.209775	0.821217	0.467297	-0.0455479	-0.0643155	-0.319807	-0.767027	0.063995	-0.0260762	-0.400384	-0.178504	-0.597747	0.760895
RPS17	ENSBTAG00000000622	1159.31	862.022	297.286	564.736	-0.88639	-0.890425	-0.182953	-0.25247	-0.441165	0.414655	-0.12793	-0.176147	-0.360488	0.0927741	0.0494821	0.101102	-0.14581	-0.152921	0.0697123	-0.413841	-0.245871	-0.183266	0.021958	0.987875	0.583317	-0.0267503	-0.293568	-0.197915	-0.166544	0.174412	0.0373883
CPEB1	ENSBTAG00000000623	16.6071	7.7319	8.87521	-1.14331	0.250392	0.142886	-0.318238	0.0110296	0.559067	0.242527	0.0797728	-0.417541	-0.186646	-0.247487	0.373362	0.189454	0.411128	-0.131018	0.0760126	0.247733	-0.0296449	-0.0247018	-0.242612	-0.271828	-0.112532	0.214257	0.25895	-0.110076	0.0214213	-0.377355	0.0792084
SMAD6	ENSBTAG00000000625	29.8402	1.05174	28.7884	-27.7367	-0.432218	0.0768024	0.511303	0.405161	0.156873	0.627303	-0.227324	0.364804	0.143361	-0.145479	0.249193	0.246358	-0.227109	-0.0908469	-0.177819	-0.142157	-0.115008	-0.219302	-0.403618	0.257974	0.204784	-0.0107063	-0.210851	-0.0579658	-0.612302	-0.421444	-0.0498819
STK32A	ENSBTAG00000000626	19.3855	10.8248	8.56068	2.26409	-0.0475808	0.24388	0.223285	0.114124	0.0686175	0.164839	0.221913	0.808141	0.747728	-0.13188	-0.147794	0.186678	-0.134073	-0.132245	-0.202958	-0.0176016	0.0198244	-0.133306	-0.143333	-0.0707605	-0.0963021	-0.191311	0.0187787	-0.0999211	-0.313293	-0.332621	-0.0426384
MARK1	ENSBTAG00000000628	50.3892	6.53915	43.85	-37.3109	0.540317	0.278123	-0.0685476	0.439149	0.420424	-0.0189807	0.447709	-0.169327	0.237715	-0.0306324	-0.187124	-0.195771	-0.0694305	-0.0525915	-0.275229	-0.054792	-0.340532	-0.0258121	-0.21882	-0.467711	-0.036705	0.687323	0.932057	-0.0877561	0.385534	0.0804838	-0.398414
MMS22L	ENSBTAG00000000629	97.2888	39.0417	58.2471	-19.2053	0.716994	0.32647	-0.28628	0.0680876	0.264317	-0.332701	0.545229	-0.0551069	0.446209	-0.257509	0.0903233	-0.3354	0.00259198	-0.181361	0.159157	0.16816	-0.185175	-0.13431	0.107751	-0.591585	-0.189917	0.277653	0.732282	0.223708	0.478113	0.0960102	-0.28857
LSM14A	ENSBTAG00000000630	267.678	72.1931	195.485	-123.292	0.774673	0.572355	-0.129915	0.123942	0.370102	-0.38913	-0.179045	0.177184	0.133078	-0.0805543	-0.213013	0.235132	-0.0485748	0.0964426	0.0591864	0.295921	0.114544	0.257043	-0.0613057	-0.769675	-0.390875	0.132566	0.204341	0.269302	0.386868	-0.119658	0.0971206
RAD54B	ENSBTAG00000000632	11.0021	1.88004	9.12202	-7.24197	0.342496	0.186724	-0.0250023	0.518627	0.208439	-0.0750236	0.052443	-0.185712	-0.0246055	-0.339111	0.168219	-0.104686	-0.247158	0.0060206	0.610151	0.262972	-0.147279	-0.260007	-0.205982	-0.277153	-0.0941898	0.536929	0.476545	0.169394	0.195631	-0.159408	-0.0424362
MLPH	ENSBTAG00000000634	58.5546	25.9853	32.5693	-6.58402	0.637569	0.261708	-0.222934	-0.337919	0.194181	-0.277497	0.281805	-0.0018432	0.410705	-0.248437	-0.160898	-0.402995	-0.193791	0.0823332	-0.124362	-0.184201	-0.222158	0.018286	0.309147	-0.472046	0.126489	-0.229934	0.288471	0.63208	0.510062	0.423918	-0.472304
CDT1	ENSBTAG00000000638	30.4	4.46047	25.9395	-21.4791	-0.299781	0.110114	0.247176	0.0984807	0.496078	0.745613	0.356278	-0.290683	0.0809209	-0.244146	0.0834481	0.120508	0.337767	-0.189019	-0.0899918	-0.0095917	-0.0387659	-0.369738	-0.227948	0.123105	0.191885	-0.350539	-0.0471959	-0.0994874	-0.630948	-0.471398	-0.155677
APRT	ENSBTAG00000000639	1050.53	774.457	276.069	498.388	-0.904133	-0.840612	-0.105149	-0.199925	-0.464922	0.392318	-0.141714	-0.169918	-0.378746	0.0066478	0.119046	0.306993	-0.189098	-0.153688	0.057691	-0.275455	-0.19946	-0.174565	0.0691034	0.971927	0.470174	-0.106701	-0.419273	-0.231566	-0.254821	0.0486917	0.161513
VIMP	ENSBTAG00000000640	666.793	498.059	168.734	329.325	-0.802267	-0.759937	0.0244662	-0.15248	-0.356197	0.48729	-0.024176	-0.281371	-0.313055	0.0924041	-0.0552469	-0.109886	-0.189769	-0.0572779	-0.21581	-0.589448	-0.357398	-0.13897	-0.016867	0.902121	0.702452	0.00141739	-0.159632	-0.105326	-0.165991	0.341157	-0.243118
SKAP1	ENSBTAG00000000641	30.7667	3.04591	27.7208	-24.6749	-0.0646088	-0.490527	-0.519237	-0.277691	0.00165909	0.249719	0.147854	-0.23639	-0.0351817	0.00811919	0.0657632	-0.227517	0.169612	-0.407189	-0.210632	-0.602345	-0.451852	-0.200758	-0.211432	0.297773	0.67349	0.362676	0.536556	0.249697	0.403052	0.458438	-0.45966
INTS1	ENSBTAG00000000642	56.9931	20.3042	36.6889	-16.3847	-0.504161	0.0337662	0.731869	0.467998	-0.480803	0.0282793	-0.147409	0.0116407	-0.245961	0.026096	-0.0578519	0.251705	0.0343609	-0.185383	0.105864	0.164569	0.229485	0.0438217	-0.1086	0.344181	-0.131489	-0.143571	-0.45512	-0.228436	-0.597449	-0.190558	0.233802
S100A5	ENSBTAG00000000644	24.6013	2.60542	21.9959	-19.3905	-0.379564	0.0158478	0.251985	0.136856	-0.245721	0.0815548	-0.207549	0.163713	-0.134905	-0.203772	0.522982	0.596275	0.232032	-0.0367905	0.0632193	0.389568	0.380512	-0.0415287	-0.240635	0.210505	-0.266089	-0.181594	-0.521938	-0.194382	-0.560475	-0.490113	0.537529
ANAPC4	ENSBTAG00000000646	43.7074	10.0074	33.7	-23.6925	0.488297	-0.159404	-0.604463	-0.121102	0.267131	-0.116262	0.253192	-0.384306	-0.00979084	-0.309114	-0.0992022	-0.0657322	-0.221294	0.0591809	-0.135328	-0.166333	-0.502788	0.0858412	0.0667618	-0.206761	0.202956	0.52157	0.678333	0.141273	0.752642	0.317044	-0.327248
SELO	ENSBTAG00000000647	823.079	639.604	183.475	456.129	-0.852919	-0.788983	-0.129576	-0.283476	-0.470739	0.346907	-0.145593	-0.0892682	-0.310219	-0.104984	-0.0809972	0.197802	-0.0874624	-0.0279519	0.0845526	-0.317925	-0.145045	-0.0796094	0.0392947	0.942979	0.470918	-0.134528	-0.432242	-0.247824	-0.218684	0.0824677	0.109178
ADAMTS5	ENSBTAG00000000648	188.963	49.2971	139.666	-90.3689	0.447402	0.728973	0.276976	0.344998	0.823183	0.304895	0.0488044	0.274146	0.418044	-0.295977	0.184942	-0.0670637	-0.0612585	-0.025845	0.0235397	0.309919	-0.080565	-0.00667985	-0.0633933	-0.637009	-0.387348	0.00106102	0.157722	-0.154751	-0.25148	-0.667282	-0.115357
TUBGCP6	ENSBTAG00000000650	27.5598	4.73267	22.8271	-18.0945	-0.280251	0.06195	0.254295	0.259417	-0.42349	-0.251568	0.0149608	0.0713124	-0.0939921	-0.088388	0.24938	0.319387	0.0777772	0.273471	0.62956	0.617552	0.618877	0.0614534	-0.360587	0.124574	-0.428989	-0.175767	-0.405142	-0.0905146	-0.498935	-0.367114	0.656832
PPP1R16B	ENSBTAG00000000653	22.0541	1.54657	20.5076	-18.961	0.19497	0.218395	0.0640258	-0.044066	-0.266105	-0.402609	0.171087	0.281663	0.258714	0.582671	-0.0825016	-0.158404	0.308008	0.275028	-0.30709	-0.0302237	0.522566	0.0639795	-0.390971	-0.282247	-0.110796	-0.0646289	0.160581	0.304354	0.0129051	0.363288	0.0737743
ARMC4	ENSBTAG00000000654	33.5068	10.7444	22.7624	-12.018	0.40435	0.122185	-0.202343	-0.0558723	0.431972	-0.0257318	0.41493	-0.184091	0.226408	-0.17508	-0.021573	-0.110947	-0.251063	-0.185739	-0.20484	0.109955	-0.462082	-0.0323336	0.667322	-0.326548	-0.217935	0.0818861	0.370025	-0.301954	0.355723	-0.0931756	-0.249902
MIPOL1	ENSBTAG00000000655	24.3899	9.28348	15.1064	-5.82291	-0.249048	0.192442	0.666352	0.138166	0.0534898	0.335119	0.0612254	-0.0309037	0.11877	0.142209	0.0572389	-0.391089	-0.284652	0.138597	-0.190417	-0.219278	-0.0278977	-0.0887653	0.0159445	0.0935363	0.226607	-0.490644	-0.295497	0.28957	-0.497886	0.0919149	-0.320809
NFATC1	ENSBTAG00000000656	79.6302	36.9537	42.6765	-5.72279	0.324487	0.69965	0.689363	0.463395	0.130996	-0.156254	-0.180778	0.335795	0.190454	-0.027405	-0.132676	-0.192513	-0.0295099	-0.19871	-0.0551326	0.190844	0.0555191	0.271617	0.116005	-0.480834	-0.43034	-0.0235822	-0.0844944	-0.126349	-0.205684	-0.23376	-0.118876
FAM83D	ENSBTAG00000000660	18.976	1.12229	17.8537	-16.7314	-0.352736	-0.361881	-0.0574493	0.0205677	-0.153799	0.0302195	-0.189421	-0.0053253	-0.278238	0.789725	-0.140526	0.0453119	-0.263203	0.347916	-0.192504	-0.145591	0.107614	0.137585	-0.130414	0.294558	0.0769722	0.170124	-0.0633319	-0.243632	-0.00502779	0.199472	0.225835
TCF20	ENSBTAG00000000662	306.988	83.1849	223.803	-140.618	0.587861	0.84898	0.304489	0.295386	0.50049	-0.101368	-0.197122	0.441859	0.337539	-0.219247	-0.194417	0.0682971	0.147566	0.115574	0.157246	0.354087	0.289581	0.0792407	-0.157092	-0.759802	-0.472047	-0.103784	-0.0259377	0.126227	-0.131451	-0.469547	0.0590063
SLC22A15	ENSBTAG00000000664	11.4558	4.12588	7.3299	-3.20402	0.250097	0.0692778	0.0388401	0.453229	0.106453	-0.162983	-0.236263	-0.310816	-0.371394	-0.259268	0.085827	-0.194913	-0.260665	0.302506	0.273821	0.193161	-0.212503	-0.00559446	0.154245	-0.156695	-0.195147	0.708817	0.275935	-0.263337	0.326782	-0.0361458	-0.0163091
HCRT	ENSBTAG00000000665	14.7449	3.4948	11.2501	-7.75526	-0.116481	0.0727766	0.52174	0.175666	-0.233384	-0.109459	-0.231239	-0.256729	-0.358224	-0.211242	0.0875052	0.106803	-0.253351	-0.0865831	-0.215157	0.117226	-0.173986	0.197994	0.606834	0.100574	-0.186989	-0.159142	-0.461528	-0.214567	-0.115211	-0.00596735	0.0019823
GHDC	ENSBTAG00000000666	110.322	50.295	60.0266	-9.73161	-0.693137	-0.460864	0.0768986	-0.108574	-0.456372	0.0180986	0.0643544	-0.277257	-0.391366	0.236351	0.084088	0.515231	-0.110578	0.159112	0.118886	0.303611	0.290702	0.268133	0.0134086	0.590429	-0.1467	-0.387522	-0.609099	-0.390967	-0.452209	-0.166419	0.600397
APOL2	ENSBTAG00000000667	196.095	141.215	54.8808	86.3338	-0.713011	-0.479194	0.309261	0.105827	-0.369162	0.410769	-0.200775	-0.228775	-0.385485	-0.149847	-0.170998	0.396467	-0.230983	0.0373596	-0.208903	-0.339044	-0.170091	-0.116996	-0.126717	0.733901	0.511858	-0.124061	-0.408669	0.0322908	-0.33763	0.105913	-0.0236747
SLC22A5	ENSBTAG00000000668	35.5379	8.65296	26.885	-18.232	-0.473142	-0.151257	0.47661	0.291077	-0.57176	-0.174692	-0.3569	0.13542	-0.319291	0.360698	0.321571	0.246979	-0.23543	0.234353	-0.0615827	0.195177	0.309349	-0.0887677	0.124192	0.331662	-0.214832	-0.0223682	-0.524675	-0.206906	-0.355991	-0.0199927	0.444494
RRP9	ENSBTAG00000000670	746.4	534.829	211.571	323.258	-0.80648	-0.864566	-0.136171	-0.156076	-0.458409	0.322572	-0.0360032	-0.389681	-0.462997	0.0570807	0.0773541	0.311451	-0.320118	-0.114969	-0.060573	-0.299828	-0.305603	0.00513593	0.0229428	0.922312	0.502548	-0.00400298	-0.267567	-0.176991	-0.112545	0.201145	0.0936214
PARP3	ENSBTAG00000000671	16.74	4.74813	11.9918	-7.24371	-0.0585902	0.208519	0.0773401	0.151064	0.105496	-0.0621136	0.0431046	0.204517	0.123227	0.302694	0.454772	0.0365755	-0.0262116	0.698607	0.343806	0.537518	0.632796	-0.256553	-0.270892	-0.188549	-0.441977	-0.136969	-0.194955	-0.0561446	-0.411273	-0.390168	0.550078
FAM105A	ENSBTAG00000000672	35.742	21.0838	14.6583	6.42551	0.0816748	-0.059488	-0.216682	-0.0526834	0.6872	0.666834	0.2889	-0.244152	0.20785	-0.180432	-0.0273514	0.0141746	-0.262119	-0.0802111	-0.315019	-0.393539	-0.53444	-0.286148	-0.183133	-0.0296719	0.535091	0.00533272	0.41662	0.301803	0.0650415	-0.0281868	-0.497873
PGS1	ENSBTAG00000000675	97.0686	39.1048	57.9637	-18.8589	-0.652681	-0.360384	0.0923616	0.107371	-0.511261	-0.00306478	-0.0221769	-0.0064938	-0.293655	0.162443	0.342007	0.672257	0.206677	0.0238863	0.100518	0.384909	0.446562	-0.111093	-0.189915	0.507245	-0.235478	-0.0875338	-0.450638	-0.431542	-0.511963	-0.336052	0.70807
DOPEY1	ENSBTAG00000000676	187.112	47.8658	139.246	-91.38	0.699082	0.504786	0.0210507	0.236798	0.0601645	-0.53187	0.199873	-0.199936	0.0562927	-0.0185163	0.165196	0.0410847	0.119347	0.268893	-0.0653148	0.344778	0.291378	0.00931534	-0.197152	-0.699834	-0.331927	0.175929	0.367861	0.468767	0.287258	0.167592	0.0574808
CSDE1	ENSBTAG00000000678	35.7025	9.89752	25.805	-15.9075	0.450632	-0.0323653	-0.421881	-0.338501	-0.0200375	-0.31226	-0.429959	0.409326	0.134736	-0.0477699	-0.13116	-0.0616994	-0.236436	-0.192973	-0.218405	-0.359245	-0.342629	0.20488	0.276498	-0.219791	0.164179	0.219569	0.147968	0.32963	0.723369	0.392058	-0.246073
PGM3	ENSBTAG00000000679	9.73042	0.992036	8.73838	-7.74635	-0.0262512	0.0231978	0.162859	0.133349	0.248964	0.287554	0.177635	-0.281575	0.00864433	-0.581912	0.180117	0.211733	-0.363716	-0.297146	0.0639213	0.134608	-0.454646	-0.256729	0.511746	0.0522463	0.00450671	-0.179626	-0.0955336	-0.0705778	-0.104657	-0.314409	-0.15205
RAPGEF6	ENSBTAG00000000682	246.457	90.3999	156.057	-65.6576	0.522564	0.865774	0.748618	0.608838	0.248026	-0.183805	0.14913	-0.0920413	0.152021	-0.31178	-0.0429649	-0.211817	0.0646198	0.0798321	-0.0210034	0.35712	0.139133	0.0850474	-0.0156172	-0.674239	-0.441791	-0.0182074	0.109488	0.115515	-0.221277	-0.206279	-0.190035
WDR37	ENSBTAG00000000683	63.0272	8.41165	54.6156	-46.2039	0.391909	0.50781	0.237033	0.0968491	-0.0802956	-0.598361	-0.0245077	-0.0810515	-0.114568	0.243322	0.298563	-0.0681322	0.186803	0.490371	0.00875464	0.607646	0.59512	0.36393	0.0798989	-0.550536	-0.723682	-0.12389	-0.211984	-0.0666496	-0.061348	-0.0656026	0.420934
ARHGEF10L	ENSBTAG00000000684	130.796	86.2825	44.5133	41.7692	-0.675597	-0.491748	0.128164	0.06407	-0.469792	0.16067	-0.168098	0.221856	-0.119595	-0.0573507	-0.234226	0.487826	-0.323673	-0.171165	0.135008	-0.0632853	-0.0941209	-0.0968106	0.141026	0.683244	0.138416	-0.108693	-0.42719	-0.319841	-0.264923	-0.145464	0.261104
NANP	ENSBTAG00000000686	39.5551	23.1706	16.3845	6.78617	-0.0162745	0.215568	0.322612	0.589226	0.683033	0.712679	0.0598142	-0.260636	-0.0439281	-0.201265	0.0882543	-0.0223508	-0.120375	-0.330683	-0.103839	-0.112052	-0.483747	-0.138868	-0.316712	-0.0724519	0.17916	0.40242	0.402253	-0.228629	-0.266375	-0.423094	-0.36975
POC1B	ENSBTAG00000000687	69.3043	22.8555	46.4488	-23.5933	0.649046	0.151184	-0.4231	-0.18013	0.351385	-0.232877	-0.0307898	0.179418	0.28616	0.071428	0.117809	-0.303146	-0.372304	0.115695	-0.195498	-0.150457	-0.323532	0.0100941	0.256717	-0.499401	0.00740339	0.284123	0.464	0.307822	0.676172	0.283101	-0.29271
UBE2R2	ENSBTAG00000000693	32.6249	9.85005	22.7748	-12.9248	0.42379	-0.0374515	-0.358716	-0.212004	-0.17775	-0.411849	-0.444836	0.38628	0.0648066	0.0390618	-0.348601	-0.0412802	-0.10873	-0.0332355	-0.0964037	-0.370151	-0.136255	-0.0624421	0.157386	-0.201531	0.220814	0.273724	0.185678	0.482567	0.716688	0.506023	-0.197447
TAF10	ENSBTAG00000000694	576.66	430.63	146.03	284.6	-0.865175	-0.599291	0.232924	0.056877	-0.265532	0.585392	-0.137514	-0.124072	-0.282314	-0.0559378	-0.082132	0.138199	-0.250357	-0.270607	0.0163469	-0.366675	-0.337103	-0.149279	0.0268231	0.873734	0.5018	-0.0939882	-0.351174	-0.274725	-0.408858	-0.0514293	-0.0819815
UBAP2	ENSBTAG00000000695	285.471	44.7541	240.717	-195.963	0.716562	0.667278	-0.000379435	0.0692436	0.760687	0.0345252	-0.0415993	0.201318	0.356876	-0.238927	-0.297019	-0.242997	-0.0649958	-0.0178266	0.0799381	0.0848136	-0.169107	0.134658	0.129111	-0.743693	-0.227614	-0.0168458	0.25804	0.124217	0.22108	-0.258638	-0.303196
ILK	ENSBTAG00000000696	944.192	712.511	231.68	480.831	-0.877776	-0.812701	-0.0814964	-0.209708	-0.396452	0.438949	-0.0149689	-0.256936	-0.343984	-0.0208062	0.0061819	0.194598	-0.185322	-0.174329	-0.0107527	-0.33059	-0.284255	0.0108865	0.0195096	0.958625	0.498508	-0.106001	-0.331498	-0.295638	-0.250952	0.0839044	0.0406957
RRP8	ENSBTAG00000000697	322.015	91.2543	230.761	-139.506	0.803766	0.687785	0.0999476	0.369629	0.402594	-0.268158	0.262605	-0.187367	0.202065	-0.61426	0.0938494	-0.0234809	0.0998491	0.0538435	0.078153	0.386545	-0.0305495	0.0563158	-0.103899	-0.776209	-0.368363	0.266605	0.46659	0.230684	0.231875	-0.182166	-0.16508
MYO18B	ENSBTAG00000000698	13.3627	0.898384	12.4643	-11.5659	0.26597	0.27907	0.0954086	-0.215139	-0.132815	-0.336523	0.303136	0.348948	0.461883	0.422204	-0.209283	-0.265104	0.127257	-0.184593	-0.383732	-0.101424	0.159385	0.421532	-0.02451	-0.309201	-0.147674	-0.305182	0.110799	0.140757	0.058976	0.296468	-0.155496
C9orf3	ENSBTAG00000000699	81.1053	26.0333	55.072	-29.0388	0.652323	0.492811	-0.0926679	-0.214452	0.269091	-0.274423	0.392619	0.09913	0.499325	-0.413766	0.0941173	-0.346951	0.267406	-0.0557761	-0.107959	0.138215	-0.00924012	-0.131055	0.379028	-0.607872	-0.249294	-0.196796	0.259795	0.217385	0.249873	0.0209599	-0.296488
PARVA	ENSBTAG00000000700	199.287	16.7402	182.546	-165.806	0.572371	0.75976	0.460926	0.476898	0.512764	0.0924682	0.487483	-0.0322228	0.468393	-0.170636	-0.227078	-0.204413	0.0889015	-0.16732	-0.265129	0.0380193	-0.0869799	0.0212874	-0.322768	-0.677619	-0.108656	0.0241405	0.54392	0.268114	-0.113649	-0.106687	-0.470066
ST6GAL2	ENSBTAG00000000703	31.3922	16.3993	14.9929	1.40634	0.326893	0.145108	-0.363193	-0.367524	0.601911	0.131852	0.0785881	0.0777548	0.258633	-0.185385	-0.125629	-0.0199066	-0.21235	-0.174747	0.13047	0.106543	-0.304375	0.169912	0.498076	-0.29654	-0.163946	-0.300488	-0.0185411	-0.135059	0.210415	-0.30242	-0.0868316
GUSB	ENSBTAG00000000704	83.2619	52.9449	30.317	22.6279	-0.622279	-0.503558	-0.151479	-0.124833	-0.0177119	0.587964	-0.155508	-0.231134	-0.311544	-0.0554427	0.18915	-0.0654628	0.26713	-0.133566	0.260599	-0.308331	-0.0689974	-0.254509	-0.405922	0.636197	0.534819	0.0419838	-0.1202	-0.0312954	-0.309782	-0.0671543	-0.0353295
COX7A2L	ENSBTAG00000000705	412.133	302.843	109.29	193.552	-0.683844	-0.747964	-0.0642441	-0.155026	-0.294069	0.505846	-0.165227	-0.13616	-0.225515	0.0785326	0.0625916	-0.0705019	-0.399881	-0.215749	-0.177123	-0.697165	-0.505034	-0.137564	-0.118246	0.831727	0.83543	0.0561816	-0.0813871	0.183106	-0.0325957	0.396565	-0.325415
ADAMTS1	ENSBTAG00000000706	22.1821	3.0371	19.145	-16.1079	0.203433	0.3458	-0.064206	-0.336002	-0.0666262	-0.351725	-0.100687	0.65242	0.396931	0.209589	-0.183266	-0.372528	0.526382	0.327654	0.191241	0.148549	0.63174	0.0388383	-0.00589895	-0.319417	-0.361893	-0.311894	-0.216793	-0.0287786	-0.0767457	-0.0542941	0.194392
WISP1	ENSBTAG00000000707	12.2864	1.6899	10.5965	-8.90658	0.289629	0.170726	-0.279201	-0.544608	0.0883344	-0.250193	0.295739	0.304244	0.450699	-0.185455	-0.117004	-0.231144	0.247561	-0.122092	-0.161176	0.0960053	0.0012536	0.500399	0.375384	-0.245981	-0.325842	-0.326024	-0.0363178	-0.310747	0.169224	-0.0548267	-0.0590556
PIP5K1C	ENSBTAG00000000710	58.2531	10.7139	47.5392	-36.8253	0.216802	0.490891	0.0264802	0.138488	0.273	-0.182759	0.372985	0.484321	0.551772	0.0452786	0.0899318	0.254113	0.0214128	0.160252	0.436835	0.771165	0.5078	0.159658	-0.169042	-0.4633	-0.789265	-0.280637	-0.0564516	-0.350515	-0.380809	-0.727587	0.554698
NDRG1	ENSBTAG00000000711	132.402	70.787	61.6145	9.17251	-0.698472	-0.462803	0.181538	0.108302	-0.226008	0.528943	-0.0649902	-0.138211	-0.239957	0.366908	-0.0950293	0.146524	0.109267	-0.22134	-0.136319	-0.469493	-0.0195649	-0.432975	-0.422215	0.643859	0.632725	-0.0512016	-0.0856257	0.162995	-0.392978	0.161539	-0.0989001
FBXW2	ENSBTAG00000000712	147.124	83.8146	63.309	20.5056	-0.693678	-0.432546	0.284689	0.17668	-0.557698	0.102867	-0.350608	-0.279247	-0.627378	-0.0821199	0.233138	0.551954	0.0100631	-0.0700206	0.0830011	0.113189	0.120773	-0.0780991	0.00658152	0.654695	0.0663654	-0.036084	-0.585358	-0.229407	-0.389757	-0.11842	0.417135
AGFG2	ENSBTAG00000000713	13.1701	1.27817	11.8919	-10.6137	-0.0398784	0.202524	0.201941	0.380007	0.381567	0.305243	0.379349	0.402708	0.561778	0.0461645	0.280035	-0.141712	-0.443756	-0.195064	0.145812	0.230286	-0.220258	-0.0688895	-0.0433503	-0.113272	-0.278732	0.118983	0.282165	-0.443664	-0.326051	-0.535734	-0.0246267
GIMAP1-GIMAP5	ENSBTAG00000000715	38.8093	1.66626	37.143	-35.4768	-0.417894	-0.571241	-0.41037	-0.4119	-0.372309	0.0460483	0.453985	0.0605433	0.242381	0.218499	0.414274	0.0474012	-0.0484885	-0.149233	0.0111492	-0.104537	0.0286301	-0.177797	-0.128417	0.473672	0.254598	-0.216947	0.0451199	0.100857	-0.0756502	0.186211	0.130812
PPAP2C	ENSBTAG00000000717	396.307	312.083	84.2242	227.859	-0.718072	-0.721224	-0.214383	-0.281504	-0.300352	0.492946	-0.223358	0.0998615	-0.132771	-0.174959	0.00532465	0.110214	-0.0574173	-0.0943186	-0.0424429	-0.546903	-0.264437	-0.255261	-0.17001	0.841446	0.691394	0.0140986	-0.216188	0.00444141	-0.120335	0.141396	-0.111453
TMPRSS9	ENSBTAG00000000718	48.7087	14.7842	33.9245	-19.1403	0.188771	0.620649	0.615752	0.564982	0.137889	-0.145664	0.0857082	-0.16626	-0.1051	0.209946	0.0103146	-0.0841566	0.345645	-0.06441	0.243655	0.51073	0.429925	0.00507131	-0.100694	-0.444745	-0.553841	-0.0460098	-0.0289607	-0.186256	-0.4235	-0.355646	0.192381
CNTNAP2	ENSBTAG00000000719	15.162	6.71257	8.44942	-1.73685	-0.173104	-0.142915	-0.115725	0.0718293	-0.291009	-0.326058	-0.0696576	-0.0182536	-0.231483	0.360137	-0.100364	0.285337	-0.0777075	-0.0948952	0.74469	0.485965	0.367553	0.281309	-0.0944045	0.108527	-0.385927	-0.0867062	-0.238899	-0.208583	-0.10756	-0.217941	0.621613
CTSL	ENSBTAG00000000720	18.7832	6.22856	12.5547	-6.32612	-0.457348	-0.182867	0.0827018	-0.104685	-0.00360373	0.430193	0.408905	0.093428	0.305439	-0.199651	0.607009	0.00709945	0.0246903	-0.280415	-0.125163	0.0353921	-0.113422	0.0137585	-0.158787	0.366656	0.0560323	-0.242061	-0.0999538	-0.293762	-0.521494	-0.327009	0.00691894
GPATCH1	ENSBTAG00000000721	82.6916	40.9227	41.769	-0.846324	0.449856	0.440504	-0.0039865	0.166379	0.798323	0.292392	0.564792	-0.289618	0.328267	-0.191686	-0.0304828	-0.0489001	-0.170636	-0.00692144	-0.144654	0.179793	-0.269854	0.242554	-0.17766	-0.515684	-0.14673	-0.0282907	0.4705	-0.0330274	-0.031842	-0.316696	-0.266145
USP42	ENSBTAG00000000725	225.106	64.8196	160.287	-95.4673	0.582595	0.836897	0.452776	0.302746	0.416885	-0.145869	-0.189345	-0.0350442	0.0204538	-0.119501	-0.151598	-0.132889	0.172497	0.143474	0.158877	0.291186	0.289279	0.235385	-0.183088	-0.73449	-0.34256	-0.198642	-0.0783167	0.361943	-0.132158	-0.198905	-0.0598631
RNF169	ENSBTAG00000000727	602.171	140.528	461.643	-321.115	0.721238	0.941565	0.468078	0.408451	0.604719	-0.0626917	0.107737	0.0260719	0.304662	-0.273784	-0.172513	-0.263624	0.086999	0.0469501	0.0573523	0.273434	0.0778254	0.100802	-0.0735808	-0.857763	-0.369289	-0.0850618	0.218649	0.244919	-0.0810273	-0.27283	-0.274143
WFIKKN2	ENSBTAG00000000731	62.4523	37.2579	25.1945	12.0634	-0.406586	-0.494333	-0.276701	-0.228006	0.204813	0.646897	0.183625	-0.184401	0.0124544	-0.332518	-0.296157	-0.0457682	0.0514182	-0.187703	-0.113275	-0.507682	-0.491721	-0.360271	0.059136	0.536157	0.618908	0.0423367	0.157436	-0.171765	-0.00305617	0.00775953	-0.398271
BCL2A1	ENSBTAG00000000735	65.0681	28.4837	36.5845	-8.10081	-0.479679	-0.687708	-0.300003	-0.12761	-0.425079	0.029271	0.237984	-0.0182802	-0.000300482	0.393449	0.463666	-0.0845209	-0.336529	-0.00279346	-0.0412529	-0.170062	-0.147263	-0.248686	0.0132558	0.561724	0.256403	0.21563	0.160139	-0.118903	0.0640303	0.284702	0.0969721
LRP8	ENSBTAG00000000736	21.4218	3.61163	17.8102	-14.1986	0.414803	0.314813	0.2164	0.582594	0.194792	-0.171135	0.10216	-0.247644	-0.0828653	0.108592	0.233584	-0.232305	-0.12133	0.259695	-0.164194	0.148919	-0.065475	-0.300283	0.00599622	-0.435464	-0.204996	0.631621	0.549957	-0.0172035	0.21949	0.0831329	-0.144634
DMXL2	ENSBTAG00000000737	347.641	107.234	240.407	-133.172	0.827962	0.664522	-0.00330719	0.099964	0.418154	-0.250707	0.504703	0.00481784	0.537014	-0.392378	-0.111898	-0.20051	0.0789798	0.0303923	-0.107857	0.158695	-0.0345644	0.0877553	-0.123991	-0.793335	-0.206682	-0.00345546	0.548446	0.420021	0.268175	0.0270699	-0.34775
DAPK1	ENSBTAG00000000738	75.4929	37.5589	37.934	-0.375117	0.266185	0.532183	0.118083	0.287085	0.797684	0.474097	0.214091	-0.050277	0.249388	-0.355495	0.402312	0.115288	0.262241	-0.154417	0.0883736	0.332517	0.00524862	-0.22493	-0.314433	-0.454099	-0.22318	-0.0139127	0.212759	-0.0715851	-0.381856	-0.707702	-0.0302985
AMOTL2	ENSBTAG00000000742	28.6668	4.26207	24.4048	-20.1427	-0.227047	0.38682	0.478695	0.334461	0.31988	0.398576	-0.228424	0.342763	0.0898606	0.209628	0.0970253	-0.039493	0.285491	0.324273	0.102322	0.17555	0.468832	-0.265906	-0.421093	-0.096351	-0.190277	-0.13632	-0.274665	-0.1935	-0.7006	-0.536999	0.20766
MBOAT4	ENSBTAG00000000743	63.6613	55.4272	8.23412	47.193	0.150187	0.0881634	-0.069583	0.0622707	0.169427	0.0304228	0.983288	-0.090226	0.590519	-0.104994	-0.0637197	-0.0853226	-0.131681	-0.0317159	-0.119227	0.141751	-0.120927	-0.044369	-0.0945265	-0.157385	-0.0942027	-0.083412	0.53753	-0.082795	-0.0528709	-0.0569512	-0.18155
DCTN6	ENSBTAG00000000744	206.003	142.498	63.5051	78.9924	-0.680444	-0.575834	0.0861313	-0.0868234	-0.148674	0.482111	0.0512392	-0.0666473	-0.0647107	0.0899803	-0.12015	-0.259142	-0.471111	-0.106174	-2.90103e-06	-0.428366	-0.451228	0.0377032	0.142537	0.733877	0.467981	-0.0703686	-0.146157	-0.291541	-0.201144	0.115252	-0.243967
AQP1	ENSBTAG00000000745	83.8529	36.6235	47.2294	-10.6058	-0.557267	0.0141161	0.820189	0.554162	-0.238885	0.353769	-0.114989	-0.0575771	-0.190044	0.185249	-0.0427104	0.165821	-0.212227	-0.118967	-0.0852837	-0.095246	0.0456442	-0.20125	-0.22101	0.368935	0.181598	-0.168388	-0.329979	0.0310715	-0.658901	-0.098908	-0.0134024
KAT2B	ENSBTAG00000000746	837.123	188.787	648.336	-459.548	0.92451	0.787949	0.00837055	0.160643	0.426876	-0.462547	0.162473	0.0984198	0.332553	-0.245914	-0.152187	-0.223686	0.174371	-0.0273777	0.184814	0.402847	0.109282	0.224754	0.114822	-0.934124	-0.555708	0.0920438	0.37504	0.129643	0.327933	-0.152983	-0.102224
LMNTD1	ENSBTAG00000000749	21.8436	11.1362	10.7074	0.428789	0.167572	0.210543	-0.054786	-0.0834912	0.0931892	-0.0327972	0.697972	-0.11501	0.360618	-0.154312	-0.0989822	-0.14874	0.610886	-0.0384578	-0.133111	0.116544	0.224908	-0.115052	-0.190645	-0.20953	-0.116796	-0.126198	0.346979	-0.0742731	-0.126196	-0.046179	-0.120383
MSL2	ENSBTAG00000000750	105.847	29.0408	76.8063	-47.7655	0.336963	0.713525	0.507092	0.531034	0.386774	-0.0671905	-0.140777	0.248255	0.130574	0.0938039	5.52985e-05	0.315247	-0.0750237	0.0342572	0.115319	0.535364	0.29707	-0.15161	0.085747	-0.603596	-0.602341	-0.129126	-0.14772	-0.0739195	-0.3201	-0.573597	0.278491
RRH	ENSBTAG00000000751	10.8841	2.17691	8.70715	-6.53024	0.177357	0.0847143	-0.0786718	0.429589	-0.0960565	-0.258966	0.0137329	-0.0865794	-0.159115	-0.249329	0.444019	0.38794	0.227174	-0.113291	0.210682	0.48421	0.137401	-0.286045	-0.0879743	-0.177123	-0.403756	0.579159	0.276125	-0.265398	0.0871909	-0.313519	0.362697
PIAS4	ENSBTAG00000000753	39.1734	12.1886	26.9848	-14.7963	0.272171	0.546345	0.46319	0.456005	0.243153	-0.141298	-0.345257	0.0208106	-0.176236	-0.233774	0.070567	0.19214	-0.173776	0.0282163	0.243309	0.533684	0.076976	0.245049	0.265525	-0.414993	-0.605351	0.0283941	-0.289824	-0.293422	-0.169344	-0.514951	0.252354
PPP2R5A	ENSBTAG00000000754	30.7475	19.7938	10.9537	8.84016	0.0811674	0.255162	0.719995	0.511728	-0.235424	-0.107336	-0.191967	-0.412474	-0.393189	-0.122351	-0.230915	-0.273565	0.00821744	-0.243965	-0.172848	-0.195863	-0.199719	0.0808484	0.127261	-0.0499338	0.126482	0.187056	0.0174844	0.173368	-0.00413533	0.336057	-0.412875
ZFR2	ENSBTAG00000000755	23.9658	15.2462	8.71965	6.52652	0.0706591	0.262801	0.666176	0.693849	-0.0842596	-0.072317	-0.209141	-0.226669	-0.298955	-0.223997	-0.185083	-0.182618	-0.22759	0.0490735	0.0419168	0.0503627	-0.190619	-0.189041	0.300456	-0.0821332	-0.11325	0.3851	0.0472525	-0.156841	-0.0224659	0.0113678	-0.212637
TMEM206	ENSBTAG00000000758	37.4112	20.1342	17.2771	2.85706	-0.0673277	0.437394	0.752417	0.665763	-0.125736	-0.0369446	0.0309019	0.354436	0.201086	0.278692	0.107997	0.0589605	-0.0464051	0.0113788	-0.202675	0.208019	0.279936	-0.06827	-0.289886	-0.17936	-0.327257	0.100672	-0.00369469	-0.15555	-0.491913	-0.227769	0.10961
NENF	ENSBTAG00000000759	369.016	251.19	117.826	133.364	-0.808204	-0.543761	0.395665	0.186326	-0.461048	0.3928	-0.111119	-0.330172	-0.439403	0.0697381	0.164329	0.0655936	-0.186762	-0.243924	-0.103534	-0.309259	-0.235289	-0.150182	-0.00533318	0.80684	0.449216	-0.0134798	-0.310988	-0.139401	-0.398445	0.141649	-0.071029
GIPC1	ENSBTAG00000000764	403.67	221.333	182.337	38.9956	-0.884454	-0.646888	-0.0340985	-0.153943	-0.324613	0.377342	0.0664047	-0.238539	-0.330958	0.195603	0.15295	0.530567	-0.0762928	-0.0559537	0.124411	0.0681203	0.113869	-0.0639093	-0.0886022	0.797387	0.173593	-0.366664	-0.522098	-0.313045	-0.528777	-0.219991	0.451517
LOC100912052	ENSBTAG00000000767	286.793	74.7793	212.014	-137.235	0.76008	0.678695	-0.0594898	-0.0236171	0.474386	-0.156463	-0.14259	0.260407	0.330691	-0.284996	0.12775	-0.251484	0.327255	0.0410491	0.0717005	0.0801387	0.15191	-0.15266	-0.124779	-0.775645	-0.146345	-0.00601727	0.228312	0.541003	0.217685	-0.0723385	-0.215864
PGM2L1	ENSBTAG00000000770	243.198	115.704	127.494	-11.7904	0.866086	0.281478	-0.494077	-0.0969822	0.279483	-0.462178	0.0519588	0.019369	0.186369	-0.166516	-0.155227	-0.240804	0.0533817	-0.103434	0.000541697	-0.010078	-0.228966	0.143546	0.152213	-0.653191	-0.135134	0.464677	0.649087	0.228991	0.821555	0.263633	-0.272295
LOC690183	ENSBTAG00000000771	210.318	131.827	78.4911	53.3359	-0.75711	-0.460336	0.272246	-0.0991162	-0.310647	0.453169	-0.505476	0.125816	-0.326135	0.192148	-0.118385	0.211996	-0.118521	-0.0394671	-0.359394	-0.49509	-0.113106	-0.00732545	-0.0417032	0.721352	0.489894	-0.187984	-0.566726	-0.0957591	-0.351658	0.109295	-0.020617
TTC9C	ENSBTAG00000000773	113.879	30.6648	83.2143	-52.5495	0.683605	0.430357	-0.114645	0.054359	0.182804	-0.443718	-0.175314	-0.138122	-0.121341	0.187155	-0.111888	-0.11544	0.322126	0.034289	0.112241	0.137236	0.243363	-0.244085	0.135856	-0.663304	-0.196065	0.120072	0.242553	0.463122	0.428715	0.20814	-0.0286231
HSP90AB1	ENSBTAG00000000778	950.348	728.06	222.288	505.773	-0.832737	-0.844739	-0.138753	-0.321789	-0.561164	0.292164	-0.2659	-0.136041	-0.40947	0.0436899	-0.0891452	0.0851676	-0.0790449	-0.0269301	0.0103417	-0.485471	-0.157081	-0.120518	0.0239967	0.960999	0.623133	-0.0891844	-0.405376	-0.0495925	-0.10241	0.319537	0.0129243
HIP1	ENSBTAG00000000781	632.177	104.005	528.172	-424.166	0.678105	0.889295	0.297804	0.434505	0.562468	-0.193435	0.194475	0.0358405	0.261601	-0.158348	0.0105155	-0.020899	0.231926	0.271731	0.197986	0.61842	0.381332	-0.0667205	-0.101144	-0.883692	-0.664681	-0.00534243	0.203512	0.00386442	-0.146743	-0.491515	0.128605
KDR	ENSBTAG00000000782	62.5713	16.977	45.5943	-28.6173	0.527511	0.465104	-0.0148431	-0.187814	-0.0471254	-0.46145	0.129525	0.322234	0.422445	0.118252	-0.231624	-0.474385	0.293521	0.340373	0.0543188	-0.01551	0.439251	0.150935	-0.285245	-0.533831	-0.107003	-0.20278	0.162093	0.561994	0.174842	0.340958	-0.140596
TGFA	ENSBTAG00000000783	35.4565	28.1364	7.32011	20.8163	0.30201	-0.06551	-0.161258	0.409607	-0.0180404	-0.201506	-0.117661	-0.149944	-0.208486	-0.0840235	-0.0867971	-0.106354	-0.121219	0.178366	-0.0900938	-0.12088	-0.265709	-0.0806598	-0.147381	-0.127439	0.0627609	0.954943	0.641478	-0.102592	0.548951	0.258554	-0.173573
MTERF4	ENSBTAG00000000784	281.612	148.412	133.2	15.2127	-0.715978	-0.780963	-0.160844	0.0476888	-0.510929	0.0967118	-0.0519788	-0.372477	-0.523619	0.299123	0.288975	0.288048	-0.249225	0.163488	0.225144	0.00735651	0.0328811	-0.319308	-0.0275046	0.755367	0.235222	0.184075	-0.180113	-0.186155	-0.117643	0.121894	0.386954
NQO2	ENSBTAG00000000786	150.926	86.1437	64.7825	21.3612	-0.564857	-0.69713	-0.156016	-0.428737	-0.571366	-0.00887158	-0.356988	-0.0661017	-0.387335	0.607997	0.0632137	-0.114682	-0.172806	-0.162163	-0.0894313	-0.475505	-0.0749369	-0.0100047	0.232529	0.660737	0.480886	-0.204371	-0.385695	0.18435	0.0945797	0.567046	0.0199606
PPP1R7	ENSBTAG00000000789	735.66	567.29	168.37	398.92	-0.813629	-0.775786	0.0110402	-0.16796	-0.501196	0.341337	-0.0552631	-0.097372	-0.237506	-0.020337	-0.125629	0.173418	-0.335361	-0.117531	-0.157269	-0.446593	-0.337229	-0.0626328	0.122674	0.924501	0.550648	-0.0893235	-0.31165	-0.175776	-0.150948	0.234925	-0.0653454
CALY	ENSBTAG00000000791	19.9721	5.44013	14.532	-9.09189	-0.341886	-0.31176	0.00994447	0.00479669	-0.329329	0.0217336	0.553067	-0.1426	0.118414	0.532224	-0.0270957	-0.0178589	0.0247488	0.0405133	-0.257564	-0.146333	0.153868	-0.0510814	-0.386596	0.300564	0.207693	-0.0585002	0.236975	0.0483202	-0.183782	0.312587	0.0129633
AJAP1	ENSBTAG00000000792	19.1271	6.59737	12.5298	-5.93239	0.462598	0.274402	0.0553711	0.215528	-0.0407422	-0.345594	-0.203535	0.336273	0.143213	-0.0346288	-0.412825	-0.351798	0.147521	-0.235956	-0.0787916	-0.195689	-0.165945	-0.0641868	0.235582	-0.348156	-0.0852858	0.513187	0.411191	-0.0644218	0.479421	0.233086	-0.334767
LAMC2	ENSBTAG00000000793	14.4803	2.01145	12.4688	-10.4574	-0.37892	-0.142235	0.0828307	0.317474	0.11293	0.276422	0.455075	-0.236114	0.00119693	0.421638	0.0125766	0.312519	-0.172481	0.0722476	0.366368	0.340464	0.233718	-0.330641	-0.301225	0.183857	-0.101087	-0.148677	0.0581928	-0.162717	-0.482358	-0.36188	0.366203
NMNAT2	ENSBTAG00000000795	56.973	21.1859	35.7872	-14.6013	-0.456831	-0.577836	-0.393971	-0.430009	-0.32468	0.00219434	-0.533955	0.1164	-0.40381	0.700224	-0.0608422	0.152882	0.0884091	0.0845695	0.0699781	-0.26709	0.237659	-0.021438	-0.0628456	0.473419	0.275722	-0.0867559	-0.379206	0.0419107	0.0765728	0.26263	0.341233
MRPL9	ENSBTAG00000000797	1062.15	750.566	311.584	438.982	-0.872729	-0.891236	-0.18242	-0.358329	-0.605767	0.210391	-0.146087	-0.147535	-0.391453	0.188299	-0.0122027	0.179617	-0.158642	0.0343972	-0.0323313	-0.342645	-0.0903081	-0.00993681	0.0829088	0.968347	0.467198	-0.144276	-0.44232	-0.199431	-0.133886	0.27192	0.173424
ICA1	ENSBTAG00000000799	13.3477	1.14016	12.2076	-11.0674	-0.224772	-0.282918	-0.250326	-0.224177	-0.173517	0.0866381	-0.0368819	0.61091	0.359861	0.606071	-0.0345481	0.00388122	-0.0303245	-0.239473	-0.219158	-0.395508	0.0363363	-0.0920054	-0.327088	0.216312	0.295914	0.00881298	0.136152	0.136736	0.0245359	0.210839	-0.0147664
ZNF583	ENSBTAG00000000801	23.8134	6.366	17.4474	-11.0814	0.374143	-0.110041	-0.400065	-0.0159625	-0.111171	-0.41856	-0.45453	0.0787535	-0.231509	0.0265314	0.0364224	-0.0843783	-0.214155	-0.116767	0.120986	-0.0742383	-0.259787	0.420832	0.0456416	-0.154517	-0.0510715	0.642781	0.278732	-0.00165711	0.696183	0.277401	-0.00143546
LYVE1	ENSBTAG00000000802	50.2189	16.4985	33.7204	-17.2219	-0.567007	-0.186242	0.232178	0.248821	0.2629	0.762267	-0.153866	-0.0827462	-0.177444	0.0381912	0.372414	0.494182	-0.0750511	-0.124474	-0.140439	-0.0746432	-0.0769464	-0.495992	-0.29287	0.389503	0.292478	-0.0986007	-0.242527	-0.0562247	-0.598013	-0.446798	0.119399
ZNF667	ENSBTAG00000000803	36.8906	10.3069	26.5838	-16.2769	0.492222	-0.162451	-0.545127	-0.154597	-0.0349653	-0.475734	0.0215606	-0.23117	-0.104808	0.134947	-0.23294	-0.149038	-0.378015	-0.0709727	0.201256	-0.0762137	-0.309309	0.316833	0.177564	-0.228762	0.0512287	0.36124	0.458376	0.27366	0.818116	0.480462	-0.125152
MOB3B	ENSBTAG00000000804	17.1352	6.59515	10.54	-3.94487	-0.205782	-0.310111	-0.352726	-0.437731	-0.372445	-0.312804	0.021022	0.0404861	-0.111872	0.346606	0.110305	-0.111537	0.263363	0.731395	-0.067048	0.0965271	0.518344	0.215076	-0.141002	0.200552	-0.136832	-0.0504573	-0.202901	-0.196017	0.0368924	0.231546	0.402788
ATAD1	ENSBTAG00000000806	22.0664	3.64671	18.4196	-14.7729	0.121643	-0.082649	0.150093	-0.140326	-0.411458	-0.305714	-0.192019	-0.131429	-0.14128	0.101817	-0.0806137	-0.643734	-0.136778	0.309024	-0.285749	-0.506676	-0.10155	0.0144792	0.154797	0.0471231	0.406362	0.0644811	0.03616	0.566774	0.375929	0.84567	-0.466868
TMED3	ENSBTAG00000000807	526.215	395.936	130.279	265.657	-0.816503	-0.672186	-0.00188587	-0.0680348	-0.13827	0.696776	0.0855939	-0.161994	-0.143237	-0.139401	0.0325838	0.234065	-0.157272	-0.303553	-0.170952	-0.430128	-0.413633	-0.193014	-0.133464	0.860926	0.608103	-0.0439938	-0.139047	-0.234868	-0.345088	-0.0524634	-0.144418
COX14	ENSBTAG00000000808	208.515	127.39	81.1245	46.2656	-0.739325	-0.494499	0.353651	-0.0546146	-0.557823	0.185971	-0.181809	0.0449894	-0.205715	0.443213	-0.000539918	-0.118768	-0.334328	-0.0248052	-0.200372	-0.400925	-0.0679384	0.0305646	0.06646	0.710629	0.393074	-0.245493	-0.44062	-0.0157665	-0.319787	0.340828	-0.040465
IRX1	ENSBTAG00000000809	13.157	2.72753	10.4295	-7.70197	-0.176919	-0.256307	-0.165746	-0.0824002	-0.344669	-0.407939	-0.13605	-0.0331492	-0.295801	0.585716	-0.126216	0.1402	-0.0862274	0.0465585	0.534147	0.361967	0.34965	-0.141145	0.45868	0.129965	-0.352461	-0.145016	-0.305811	-0.231623	0.0639493	-0.00986769	0.554349
COPE	ENSBTAG00000000810	1193.01	866.319	326.692	539.627	-0.940629	-0.824699	-0.0510988	-0.211657	-0.530038	0.376893	-0.122803	-0.0962208	-0.329933	0.112131	0.0273637	0.193063	-0.0823057	-0.131836	0.0195581	-0.349086	-0.117018	-0.164387	-0.012292	0.990028	0.502177	-0.125031	-0.406386	-0.226505	-0.299204	0.122568	0.121002
DDX49	ENSBTAG00000000811	878.809	608.133	270.676	337.457	-0.887732	-0.870109	-0.216007	-0.173749	-0.381635	0.429516	-0.0444336	-0.0968901	-0.267596	0.110789	0.187372	0.285712	-0.275271	-0.0301368	0.0468855	-0.264142	-0.191279	-0.171664	-0.103595	0.944668	0.465353	0.0152046	-0.258165	-0.264458	-0.235228	0.023316	0.191986
CD300A	ENSBTAG00000000812	9.38067	4.6888	4.69188	-0.00307867	-0.204759	-0.134993	-0.112673	-0.179631	0.0777831	0.204588	-0.107182	0.145956	0.0397346	0.197458	0.702327	0.134643	-0.0920135	0.408155	-0.314425	0.0234249	0.168995	-0.24087	-0.122182	0.0997108	0.0361887	-0.104231	-0.205107	0.0702832	-0.207544	-0.095772	0.223926
HOMER3	ENSBTAG00000000813	998.013	752.648	245.365	507.283	-0.835474	-0.887549	-0.193664	-0.271235	-0.473485	0.334301	-0.184181	-0.25914	-0.465591	-0.00436307	0.0845717	0.157682	-0.130622	-0.0994953	-0.0303231	-0.371081	-0.273306	-0.0768854	0.123959	0.96527	0.514057	0.0313647	-0.334342	-0.279904	-0.0871812	0.192185	0.0645552
EPHA2	ENSBTAG00000000815	47.1123	11.594	35.5183	-23.9242	-0.188374	0.484665	0.655216	0.247907	0.0302078	0.128753	0.136608	0.150222	0.164934	0.0422512	0.0259118	-0.0346772	0.395078	0.442937	0.00820218	0.323723	0.661194	-0.106901	-0.349127	-0.133667	-0.309704	-0.47494	-0.396592	-0.058703	-0.795047	-0.37527	0.224092
PRDM1	ENSBTAG00000000816	38.3238	11.8423	26.4815	-14.6393	0.382103	0.369496	-0.0350752	-0.0359958	0.437507	0.0187553	0.764078	-0.0317212	0.571276	0.0342896	-0.0649575	-0.378685	0.112418	0.284543	-0.201732	0.12137	0.0822098	-0.166247	-0.00124579	-0.462743	-0.177323	-0.157036	0.466169	0.0114264	-0.0256866	-0.0414575	-0.246034
SYNJ2	ENSBTAG00000000817	150.419	70.1881	80.2311	-10.043	0.257109	0.739406	0.880106	0.567862	0.124747	0.0346857	-0.0400429	0.0248259	0.104683	-0.24533	-0.176058	-0.077505	0.146405	0.0420471	-0.244581	0.0514724	0.160348	-0.0988116	-0.164615	-0.428915	-0.116444	-0.150582	-0.0713216	0.304957	-0.381417	-0.0956501	-0.276946
RFX3	ENSBTAG00000000819	39.6222	13.1483	26.4739	-13.3256	0.505981	0.197948	-0.30749	-0.0348749	-0.193133	-0.634673	-0.0385136	0.0553895	0.0274351	0.0510407	0.176593	-0.135184	0.26777	0.187789	0.461918	0.297516	0.425454	-0.205216	-0.101941	-0.437927	-0.253934	0.180926	0.225697	0.455702	0.385956	0.208529	0.220538
GNG11	ENSBTAG00000000820	746.23	504.833	241.398	263.435	-0.870846	-0.811724	-0.0946231	-0.190923	-0.462171	0.408977	-0.0680211	-0.118374	-0.294807	0.312786	-0.102241	0.25896	-0.0898505	-0.165458	-0.122419	-0.472769	-0.121529	-0.189313	-0.193522	0.919065	0.63098	-0.105998	-0.250776	-0.0346348	-0.236103	0.246327	0.0469492
GPR137C	ENSBTAG00000000821	48.7433	14.7793	33.9639	-19.1846	0.166607	0.543738	0.583004	0.45848	0.22295	0.0579703	0.675917	-0.220854	0.320749	-0.267443	0.121068	-0.132351	0.055872	0.0541195	-0.0648038	0.401874	0.107595	-0.0262623	-0.0718335	-0.347967	-0.371651	-0.179407	0.179485	-0.140426	-0.459367	-0.324922	-0.109332
TSEN54	ENSBTAG00000000824	459.713	274.106	185.607	88.4985	-0.879576	-0.640261	0.163812	0.155454	-0.494553	0.259494	-0.197804	-0.260906	-0.563785	0.244761	0.0933161	0.312047	-0.103631	-0.00128562	0.128738	-0.0267968	0.045287	0.0182354	-0.145841	0.833265	0.175531	0.0932438	-0.396655	-0.459489	-0.408154	-0.0672931	0.362775
MRPS26	ENSBTAG00000000825	1044.38	763.291	281.086	482.205	-0.908577	-0.826585	-0.0561276	-0.211936	-0.450499	0.443219	-0.118249	-0.069727	-0.282978	0.14195	0.0624667	0.228267	-0.199754	-0.239071	-0.155285	-0.431803	-0.270532	-0.0899047	0.0125108	0.970158	0.549351	-0.0924159	-0.344426	-0.233267	-0.250691	0.138714	0.033738
TAOK1	ENSBTAG00000000827	453.658	105.105	348.553	-243.448	0.750338	0.866501	0.374686	0.31304	0.54809	-0.0166689	-0.00397534	0.231941	0.419361	-0.456809	-0.102035	-0.123552	0.0457229	-0.127418	-0.228345	0.0448364	-0.12193	0.0832839	-0.092992	-0.802325	-0.177577	0.00337259	0.268544	0.375596	0.0634229	-0.173793	-0.418526
CAPN6	ENSBTAG00000000828	58.2224	17.944	40.2785	-22.3345	0.522439	0.403285	-0.196474	-0.265164	0.0992655	-0.273954	-0.0437082	0.279691	0.310921	-0.0529784	0.132712	-0.0697935	0.4181	0.17287	-0.111602	-0.0142701	0.377313	-0.00645081	-0.391733	-0.521965	-0.00914389	-0.167204	0.108261	0.680314	0.170092	0.178685	-0.044812
SHPK	ENSBTAG00000000829	23.1524	3.2555	19.8969	-16.6414	0.253974	0.447972	0.33086	0.375199	0.203265	-0.0632327	0.581891	0.0601987	0.400729	-0.20122	-0.0948577	-0.118909	0.206138	0.00750441	-0.238913	0.303915	0.0360392	-0.130677	0.162659	-0.367471	-0.451974	0.138875	0.361716	-0.489659	-0.163791	-0.30005	-0.111584
GPR137B	ENSBTAG00000000830	241.802	87.6177	154.184	-66.5662	0.379083	0.873048	0.71008	0.52686	0.600975	0.271304	0.126314	0.130535	0.357512	-0.115152	-0.0340836	-0.253399	0.138598	-0.00635822	-0.133581	0.131744	0.105245	-0.11731	-0.253904	-0.628667	-0.211776	-0.151171	0.136747	0.163384	-0.448617	-0.373229	-0.312179
CTNS	ENSBTAG00000000831	12.1966	1.08601	11.1106	-10.0246	0.0444329	-0.0456052	0.134631	0.486943	-0.38676	-0.419281	0.323556	-0.121939	0.0177068	-0.0997667	0.227558	0.156071	-0.492431	0.123189	0.384525	0.453901	0.0303255	-0.122354	0.0512285	-0.0105924	-0.326466	0.316636	0.220817	-0.0534839	0.0678982	-0.0184064	0.272006
TAX1BP3	ENSBTAG00000000833	132.45	70.8142	61.6357	9.17846	-0.683965	-0.398624	0.0314043	-0.191912	0.183732	0.847989	-0.00449946	-0.113787	-0.0595963	0.0191716	0.0568137	0.127879	0.0248143	-0.200971	-0.103349	-0.434516	-0.183817	-0.205672	-0.37539	0.613389	0.644556	-0.373327	-0.258835	0.104784	-0.524049	-0.138022	-0.163502
BCAS1	ENSBTAG00000000835	9.55988	1.37387	8.18601	-6.81214	-0.095699	-0.170405	0.278284	0.507429	-0.248905	0.00736564	0.073987	-0.321238	-0.228157	0.130041	0.0109943	-0.38033	-0.146531	-0.331674	0.0314736	-0.270662	-0.353273	-0.288021	0.00151311	0.193633	0.279075	0.581369	0.4673	0.00873782	0.147935	0.356137	-0.373967
KRT8	ENSBTAG00000000836	113.827	1.19265	112.634	-111.442	-0.669354	-0.430347	0.355604	0.39082	-0.160499	0.563229	-0.066273	-0.156338	-0.241196	0.285119	0.00474423	-0.0599514	-0.252191	-0.113768	-0.197885	-0.46858	-0.287105	-0.324781	-0.322702	0.63543	0.563474	0.284326	0.0830349	-0.0879848	-0.332801	0.138249	-0.235468
PARP1	ENSBTAG00000000837	15.8131	2.73514	13.078	-10.3428	0.344353	0.203142	0.149474	0.128221	-0.0724555	-0.338726	-0.132054	-0.157309	-0.146414	-0.638446	-0.240229	-0.0277568	-0.171667	-0.124585	0.125099	0.168952	-0.306904	0.230761	0.633022	-0.19448	-0.26161	0.136737	-0.0614612	-0.176494	0.34043	-0.0063639	-0.140071
LZTS1	ENSBTAG00000000841	329.794	119.739	210.055	-90.316	0.505542	0.920767	0.664186	0.563716	0.54248	0.0748216	0.0307034	0.225356	0.344894	-0.152518	-0.140215	-0.199097	0.0281127	0.0464603	-0.0834123	0.223519	0.098003	0.162636	-0.248576	-0.717231	-0.368642	-0.0135161	0.152899	0.0571893	-0.298191	-0.375752	-0.225534
UBASH3B	ENSBTAG00000000842	74.8169	5.48934	69.3275	-63.8382	0.498156	0.561724	0.262821	0.295509	0.508454	0.190984	0.0739041	0.18177	0.438384	-0.192082	-0.0832511	-0.115364	-0.280409	-0.0638808	-0.0660647	-0.146859	-0.182831	-0.215727	-0.286801	-0.538053	0.182011	-0.0763195	0.324572	0.704761	0.0115853	-0.0210635	-0.444695
NDRG2	ENSBTAG00000000843	36.3134	7.92368	28.3897	-20.4661	-0.185836	-0.503451	-0.590649	-0.201137	-0.284906	-0.204009	-0.412826	0.0832142	-0.323044	-0.0534254	0.21506	0.266297	-0.0873761	0.187864	0.588251	0.172468	0.113593	-0.136989	0.0349855	0.317968	-0.03087	0.309081	-0.153325	-0.114776	0.287512	-0.0577952	0.492646
SNRNP200	ENSBTAG00000000848	79.7517	15.9905	63.7612	-47.7707	0.553831	0.597813	0.0382038	-0.0344302	0.225463	-0.388703	-0.121202	-0.130262	-0.0994434	-0.450851	-0.0410779	0.0719414	0.430674	0.261019	0.283543	0.555275	0.396246	0.312277	0.113316	-0.607987	-0.582318	-0.179843	-0.216635	-0.00116106	0.0437096	-0.304572	0.249734
CYP20A1	ENSBTAG00000000851	18.5768	2.00328	16.5735	-14.5702	0.277803	-0.138567	-0.26104	-0.188522	0.302728	0.150625	-0.18374	-0.452962	-0.271335	-0.104322	0.112211	-0.0963136	-0.222255	-0.420556	-0.222654	-0.383035	-0.627073	-0.161916	0.460532	-0.079831	0.41826	0.0973712	0.201881	0.397859	0.516249	0.333322	-0.467328
SEC16B	ENSBTAG00000000854	43.8146	9.42241	34.3922	-24.9698	0.256127	0.328408	-0.103827	0.266599	0.203666	-0.289854	0.338517	0.0131883	0.130639	0.2023	0.375024	0.171523	0.145958	0.486696	0.297802	0.782366	0.558	0.0502521	-0.295445	-0.449358	-0.745466	0.183163	0.192552	-0.373566	-0.172115	-0.484947	0.603304
NXN	ENSBTAG00000000855	92.2879	51.3893	40.8986	10.4907	-0.440568	-0.596429	-0.048823	-0.236021	-0.680434	-0.159001	-0.180605	0.0397776	-0.202716	0.0200262	0.172241	-0.0711732	-0.300909	-0.379554	-0.073527	-0.28238	-0.337909	0.161124	0.458893	0.618661	0.229217	0.0347793	-0.2573	-0.161068	0.173966	0.378788	-0.0416307
FBXL6	ENSBTAG00000000856	149.536	71.3378	78.1984	-6.86057	-0.66011	-0.664315	-0.0801301	0.120924	-0.394322	0.102401	0.0830613	-0.50684	-0.556821	0.325501	0.109147	0.30631	-0.213648	0.043875	0.145119	0.10077	-0.0263353	0.173086	-0.132934	0.671731	0.0726427	0.211624	-0.113008	-0.470232	-0.168145	0.0164942	0.381931
SLC52A2	ENSBTAG00000000857	351.57	209.37	142.199	67.1714	-0.803588	-0.654723	-0.0293561	-0.0504297	-0.627516	0.0969384	-0.269726	-0.131306	-0.49037	0.149198	0.101823	0.346987	0.066976	0.0457711	0.423276	0.00999535	0.274441	-0.27047	-0.146078	0.793707	0.229605	-0.098795	-0.504977	-0.086951	-0.332655	0.00373619	0.465625
SLC38A1	ENSBTAG00000000859	135.709	18.7068	117.002	-98.2948	0.570094	0.665242	0.152085	0.169816	0.407911	-0.122038	0.332118	0.358727	0.620552	0.071201	0.108367	-0.356417	-0.0141939	0.349354	-0.193969	0.147515	0.207847	0.25208	-0.476851	-0.694629	-0.283499	0.0313027	0.408248	0.226375	-0.0436928	-0.0740467	-0.165264
ETV3L	ENSBTAG00000000861	716.163	578.088	138.075	440.013	-0.791059	-0.744941	-0.0497255	-0.218414	-0.303153	0.545525	-0.0760463	-0.151125	-0.22692	-0.127921	-0.0513868	-0.065117	-0.132306	-0.204171	-0.0978666	-0.580054	-0.415063	-0.118846	-0.0144556	0.913833	0.702301	-0.0232727	-0.197638	-0.139452	-0.172772	0.205574	-0.249907
ZFP1	ENSBTAG00000000868	11.533	0.395916	11.1371	-10.7412	0.339943	0.101229	-0.0591248	0.130576	0.159275	-0.0133061	-0.249637	0.314428	0.245059	-0.239306	0.00826031	-0.371887	-0.491333	0.0943138	0.11093	-0.297156	-0.381129	-0.253566	0.0792997	-0.194032	0.255517	0.350813	0.313979	0.414304	0.409696	0.215769	-0.406746
RNF219	ENSBTAG00000000869	113.285	19.2569	94.0278	-74.7709	0.646357	0.475982	-0.0934526	0.0624823	0.665558	0.0441753	0.437806	0.077919	0.538229	-0.328533	-0.0439289	-0.191144	-0.206864	0.209238	-0.318352	0.0792541	-0.286539	-0.0695189	0.199249	-0.63162	-0.190055	0.107879	0.515609	0.00448211	0.265856	-0.145613	-0.361325
TRIM27	ENSBTAG00000000871	183.828	104.502	79.3262	25.1757	-0.681172	-0.555027	0.161746	0.0213276	-0.517914	0.236906	0.187727	-0.260924	-0.194883	0.200683	-0.109746	0.00598103	-0.066985	0.108442	-0.0887649	-0.364361	0.0249308	-0.272944	-0.286465	0.705705	0.546049	-0.101217	-0.0986918	0.167453	-0.281988	0.372558	-0.0715725
SLC13A3	ENSBTAG00000000873	25.0749	11.789	13.2859	-1.49685	-0.464168	-0.363183	0.175216	0.200865	-0.288028	0.187914	-0.259672	-0.303018	-0.468554	0.0272107	0.617665	0.309537	-0.32858	-0.256803	-0.0016826	0.0167597	-0.196532	0.195071	-0.177676	0.465033	0.152441	0.136473	-0.255764	-0.0442025	-0.227531	-0.0379998	0.19134
CAST	ENSBTAG00000000874	93.893	38.6863	55.2067	-16.5204	0.656567	0.406986	0.025363	0.0733141	0.411057	0.0195659	-0.140699	0.16117	0.293567	-0.307189	-0.294278	-0.258126	-0.292798	-0.188468	-0.356322	-0.440365	-0.520355	0.25525	-0.0956338	-0.499233	0.297379	0.227767	0.447785	0.548928	0.49203	0.30062	-0.67631
CEP131	ENSBTAG00000000875	18.6932	2.38554	16.3076	-13.9221	-0.0324267	0.217822	0.21455	0.489545	0.108228	-0.0114124	0.44893	0.279318	0.392471	-0.151266	0.166964	0.411188	-0.295905	-0.123281	0.248669	0.63766	0.0525851	-0.0752445	0.0525186	-0.132383	-0.615715	0.0849139	0.112659	-0.601699	-0.352624	-0.701519	0.387247
METTL20	ENSBTAG00000000877	13.0752	1.01476	12.0605	-11.0457	0.35566	0.194666	-0.0123092	-0.176638	0.157613	-0.0131222	-0.458005	-0.00069388	-0.0928231	-0.306463	-0.396748	-0.100564	-0.0219602	-0.341972	0.117165	-0.349761	-0.274579	0.0453628	0.196859	-0.209959	0.336098	-0.19123	-0.113017	0.633085	0.341657	0.248761	-0.402881
RB1CC1	ENSBTAG00000000878	197.693	67.5257	130.167	-62.6416	0.748051	0.599988	0.207492	0.154474	0.0973238	-0.458643	-0.341781	0.0810837	-0.00716634	0.00179656	-0.0688007	-0.385362	0.149142	0.235574	-0.300217	-0.0990937	0.0929867	0.0853397	0.0453083	-0.70249	-0.121164	0.260729	0.223686	0.484734	0.438838	0.392005	-0.312609
C8orf33	ENSBTAG00000000879	560.246	417.538	142.708	274.829	-0.730208	-0.858039	-0.366542	-0.347551	-0.378621	0.351549	-0.0309353	-0.177734	-0.265511	-0.0820525	-0.0783982	0.0854526	-0.0377958	0.000198313	0.131665	-0.412198	-0.198051	-0.251816	-0.0466181	0.885762	0.611802	0.00262258	-0.165104	-0.0841909	-0.0273888	0.214323	0.000172108
GINM1	ENSBTAG00000000880	108.865	58.4157	50.4488	7.96688	-0.309293	-0.642758	-0.37554	-0.538074	-0.0884184	0.387402	0.000791619	-0.284688	-0.120224	-0.23909	-0.0174469	-0.249942	-0.126136	-0.248226	-0.334865	-0.753072	-0.631565	-0.0835479	0.211614	0.57667	0.826393	-0.0490682	0.0520907	0.251682	0.306154	0.522345	-0.55817
SPTA1	ENSBTAG00000000888	22.3632	2.54659	19.8166	-17.27	0.286491	0.3915	0.0429661	0.268386	0.41267	0.136557	0.418852	0.564459	0.740313	-0.1447	-0.0567436	-0.218293	0.0222278	0.153357	-0.145088	0.0695308	-0.0179926	-0.245611	-0.217572	-0.376992	-0.215713	0.286974	0.537009	-0.273146	-0.0745236	-0.329966	-0.187344
MB21D1	ENSBTAG00000000892	10.8162	6.6496	4.16662	2.48298	0.313584	0.201748	-0.195099	-0.118492	0.204124	-0.0885373	0.186439	0.292813	0.440708	-0.314418	-0.139469	-0.102383	-0.173148	0.712366	-0.017538	0.0442847	0.128454	-0.0161965	-0.2102	-0.28196	-0.0405551	-0.0116952	0.164796	0.224856	0.144207	0.00352762	-0.0495814
PGK1	ENSBTAG00000000894	232.724	108.693	124.031	-15.3381	-0.446354	-0.874163	-0.663354	-0.604472	-0.495489	-0.0683596	-0.0776193	0.028434	-0.161515	0.372071	-0.0601986	-0.153436	-0.0478717	-0.0994809	0.070868	-0.44698	-0.157124	-0.0912444	0.208872	0.667314	0.460363	0.0775259	-0.013896	-0.046144	0.385502	0.517567	0.0227202
TAF9B	ENSBTAG00000000895	189.646	73.0826	116.563	-43.4805	0.792199	0.297003	-0.523238	-0.300955	0.486512	-0.255363	0.243938	0.192026	0.487792	-0.138994	-0.194469	-0.331054	-0.0906207	-0.0111714	-0.0906188	-0.0603766	-0.277155	0.167718	0.23605	-0.635421	-0.109573	0.146205	0.562112	0.175911	0.669592	0.148153	-0.342897
IQGAP2	ENSBTAG00000000897	92.4865	73.4883	18.9983	54.49	0.259558	0.385886	0.0989819	0.252422	0.910353	0.64948	0.149639	-0.175376	0.197321	-0.238789	0.130281	0.0628699	-0.135365	-0.127746	-0.11254	-0.037813	-0.329781	-0.266074	-0.228877	-0.364192	0.159377	-0.0280315	0.298878	0.208532	-0.187933	-0.418714	-0.335672
F2RL2	ENSBTAG00000000898	12.4245	0.382623	12.0419	-11.6592	-0.096415	-0.0393691	-0.290313	-0.571873	0.29978	0.432674	-0.329336	0.398721	0.21237	-0.110713	0.0627763	-0.0120255	0.353987	0.0239833	-0.187542	-0.402062	0.0661009	-0.210154	-0.180803	0.0784708	0.410749	-0.403002	-0.286037	0.351525	-0.112757	-0.056459	-0.145622
TMEM17	ENSBTAG00000000899	22.4098	5.7433	16.6665	-10.9232	0.415779	-0.0277249	-0.402361	-0.265594	0.318054	-0.00617197	0.198621	-0.342271	0.017477	0.203171	0.0203264	-0.206153	0.0618142	-0.20013	-0.288408	-0.296064	-0.28334	-0.255169	0.202231	-0.283931	0.295584	0.0519733	0.461197	0.446468	0.501047	0.406923	-0.390916
LRRC8C	ENSBTAG00000000900	132.287	48.5337	83.7535	-35.2198	0.525544	0.767843	0.432333	0.130108	0.238548	-0.104258	-0.0582044	0.0882842	0.201089	-0.293013	-0.0143743	-0.408942	0.596588	0.0200813	-0.15296	-0.00228889	0.26832	0.00339942	-0.209675	-0.617538	-0.117111	-0.139917	0.0597743	0.408251	-0.11827	0.01887	-0.339985
OGT	ENSBTAG00000000902	172.663	43.2501	129.413	-86.1632	0.671001	0.469629	-0.19675	-0.00431188	-0.0670472	-0.783524	0.0696698	0.0739384	0.105952	-0.166639	0.113673	0.00412195	0.196206	0.286178	0.486415	0.676052	0.487923	0.27055	0.0470982	-0.664058	-0.708103	0.0396145	0.0685841	0.105294	0.297292	-0.103404	0.408076
RAB6B	ENSBTAG00000000905	13.503	2.8064	10.6967	-7.89026	-0.0250215	-0.0779626	-0.395641	-0.135582	0.336175	0.0760918	0.167065	-0.140007	-0.0432245	0.16378	-0.190972	0.01303	0.132971	0.131326	0.648013	0.362426	0.211207	-0.0923153	0.0536354	-0.0412634	-0.256126	-0.0989372	0.016013	-0.336631	-0.0516239	-0.387425	0.340416
HCAR1	ENSBTAG00000000908	8.70468	1.11725	7.58743	-6.47017	-0.149464	-0.028904	-0.0175884	0.193645	-0.0101847	-0.0961559	0.236659	-0.263063	-0.195716	0.501656	-0.127116	0.463101	0.0146514	-0.0649161	0.410825	0.500277	0.380422	0.089737	-0.202872	-0.0122649	-0.354565	-0.173246	-0.0760517	-0.192097	-0.270873	-0.303787	0.556903
SLC6A7	ENSBTAG00000000910	8.66984	2.0581	6.61174	-4.55364	0.113494	0.0352644	-0.166023	0.226676	0.383978	0.246536	0.147686	0.0216113	0.151798	-0.281408	0.172155	0.655726	-0.318378	0.109544	-0.160121	0.199009	-0.169908	-0.334157	-0.107521	-0.136913	-0.0523163	0.175976	0.208605	-0.00800359	0.00730061	-0.391179	0.147627
UBE2H	ENSBTAG00000000911	454.715	80.2176	374.498	-294.28	0.757891	0.859723	0.292078	0.213087	0.313368	-0.321997	0.14329	0.369634	0.511559	-0.184738	-0.159328	-0.0916596	0.214174	-0.170224	-0.15094	0.230763	0.152161	0.216043	-0.0692577	-0.84517	-0.432949	-0.0873894	0.243319	0.23484	0.064821	-0.148258	-0.178932
UQCR10	ENSBTAG00000000913	966.243	685.763	280.48	405.282	-0.862885	-0.852164	-0.104799	-0.344734	-0.604746	0.241314	-0.194234	-0.0280078	-0.310462	0.292129	-0.00425103	-0.0129726	-0.161404	-0.0183933	-0.105606	-0.485392	-0.129907	-0.0669759	0.082871	0.951878	0.549348	-0.120829	-0.393233	-0.133551	-0.129953	0.365829	0.033959
TCTE3	ENSBTAG00000000916	48.9236	30.1465	18.7772	11.3693	0.017469	0.41844	0.765746	0.657612	0.368114	0.359084	-0.161897	-0.177208	-0.160075	0.0825036	-0.183837	-0.149123	-0.191121	-0.0808313	-0.230813	-0.0824289	-0.221663	-0.171343	0.103375	-0.179944	-0.00207496	0.121538	0.028464	-0.118343	-0.306697	-0.176722	-0.325487
BMP1	ENSBTAG00000000917	18.7043	5.1987	13.5056	-8.30693	0.0438621	0.323344	0.0869351	0.0163618	0.467745	0.309314	0.464201	-0.22789	0.167801	-0.414258	0.26478	0.172816	0.457884	0.0214704	-0.0636102	0.41427	0.16197	-0.0934684	-0.0433788	-0.211934	-0.325399	-0.273045	-0.0266952	-0.349227	-0.44933	-0.601968	0.109433
ERMARD	ENSBTAG00000000918	20.8121	1.88719	18.9249	-17.0377	-0.103729	-0.410753	-0.483279	-0.352097	-0.351632	-0.387023	0.130968	-0.372852	-0.31872	-0.191105	0.230969	0.162356	-0.0306333	0.371335	0.284003	0.374356	0.143023	0.425922	0.148932	0.236066	-0.259931	0.0404202	-0.172027	-0.309351	0.223239	0.050441	0.458102
HEY2	ENSBTAG00000000919	35.6832	9.35863	26.3246	-16.9659	0.401614	0.417382	0.268807	0.307754	0.216112	-0.163352	0.713726	-0.224438	0.329612	-0.17226	-0.233642	-0.160652	-0.033226	0.0476201	-0.310251	0.23095	-0.120631	0.115673	0.196309	-0.432818	-0.347882	0.0795848	0.461896	-0.263742	0.0432087	-0.0453973	-0.249282
DNAH17	ENSBTAG00000000920	13.621	1.1143	12.5067	-11.3924	0.279069	0.379497	0.0603278	-0.0996918	-0.0939591	-0.350616	0.24162	0.219371	0.280518	0.0866294	-0.26647	0.182898	0.568278	-0.261588	-0.0194965	0.252697	0.440606	-0.0489468	0.0522603	-0.374003	-0.346923	-0.367448	-0.0422259	0.0897489	-0.0802282	-0.0834392	0.155928
GLT8D2	ENSBTAG00000000925	51.3651	25.7	25.6651	0.034932	-0.101123	-0.100608	-0.128601	0.100404	0.712298	0.804299	0.23616	-0.102259	0.216592	-0.315601	0.0522512	0.025977	-0.244054	-0.44516	-0.0979645	-0.264468	-0.682913	-0.282713	-0.0039548	0.119474	0.361721	0.142096	0.367149	-0.20155	-0.0931519	-0.382711	-0.423842
Olfr1270	ENSBTAG00000000926	18.1223	5.01696	13.1053	-8.08834	0.324293	-0.00440615	-0.229359	-0.120607	-0.171714	-0.536551	0.273772	-0.211483	-0.00692187	-0.0656002	0.110036	-0.210059	-0.245901	-0.0349468	0.120887	0.294216	-0.145979	0.800436	0.211218	-0.184788	-0.393851	0.176834	0.195688	-0.270457	0.399975	0.162612	0.0777907
SPECC1	ENSBTAG00000000928	122.267	31.0211	91.2462	-60.2251	0.446466	0.710382	0.495438	0.234082	0.0214535	-0.395856	-0.241416	0.338405	0.135083	0.278741	-0.0464793	-0.030082	0.134637	0.281605	-0.293862	0.218784	0.466675	0.267627	-0.127436	-0.630599	-0.440279	-0.150386	-0.164295	0.230877	-0.110207	0.0100542	0.104459
CCDC183	ENSBTAG00000000933	37.0527	14.1664	22.8863	-8.71987	0.0143717	0.103006	-0.0849219	0.236678	-0.25546	-0.454902	0.0161772	0.158914	-0.0431792	-0.0489485	0.286354	0.471208	0.0601804	0.396954	0.649944	0.824712	0.63776	-0.0440292	-0.179422	-0.135931	-0.690929	0.0849004	-0.190603	-0.260808	-0.184092	-0.475861	0.832549
SLC39A2	ENSBTAG00000000936	7.25809	0.694899	6.56319	-5.86829	-0.0806964	-0.276732	-0.125277	0.102677	-0.222133	-0.0736278	0.0746812	-0.117964	-0.0283244	0.0172659	0.544536	-0.171242	-0.5332	-0.00928446	0.241256	-0.0135254	-0.226303	0.239404	-0.316772	0.189989	0.157349	0.29334	0.215484	0.224513	0.12685	0.20896	-0.00564908
SSFA2	ENSBTAG00000000937	307.325	107.677	199.648	-91.9704	0.864192	0.488146	-0.367552	-0.262408	0.368285	-0.426595	0.0279495	0.134283	0.300531	-0.16405	-0.289754	-0.316734	0.240616	0.125535	0.100445	0.0589959	0.0775054	0.0522721	0.178502	-0.758737	-0.196585	0.00775582	0.340572	0.392598	0.580781	0.167216	-0.21422
TBCC	ENSBTAG00000000940	158.12	102.477	55.6425	46.8347	-0.606225	-0.611848	-0.0775475	-0.255859	-0.322236	0.361756	-0.168181	-0.0169986	-0.225773	0.24598	-0.256313	-0.155495	0.196387	-0.246111	-0.405036	-0.702711	-0.260629	0.00327046	-0.0962933	0.70913	0.635929	0.117591	-0.0467349	-0.181289	-0.0153058	0.395165	-0.291953
PLEKHB2	ENSBTAG00000000941	50.545	18.6429	31.9021	-13.2592	-0.177448	-0.657306	-0.419304	-0.189639	-0.365456	-0.0536916	-0.0354858	-0.0499387	-0.127437	0.324149	0.0212141	-0.0723182	-0.33956	-0.12117	-0.429993	-0.572292	-0.452628	0.0638262	-0.0224358	0.425925	0.520627	0.493708	0.377118	0.0763362	0.536934	0.650799	-0.246877
SIPA1L2	ENSBTAG00000000942	265.363	71.5725	193.791	-122.218	0.579331	0.853873	0.380639	0.153209	0.450206	-0.0708816	0.250548	0.336237	0.559845	-0.0832453	-0.147407	-0.418012	0.376573	-0.00686719	-0.21251	0.124166	0.207159	0.230245	-0.191243	-0.741153	-0.354146	-0.163387	0.230365	0.0605504	-0.168346	-0.190933	-0.291836
ZNF286A	ENSBTAG00000000943	23.885	4.19974	19.6853	-15.4855	0.328693	0.222399	-0.164009	-0.0737342	-0.392623	-0.704074	-0.0751577	0.515729	0.274174	-0.0747154	0.096889	-0.0398531	0.0867068	0.286214	0.430862	0.402257	0.497281	0.28829	-0.184239	-0.3057	-0.473668	0.0602615	-0.0458163	0.116298	0.181071	0.0155133	0.397762
LPCAT1	ENSBTAG00000000944	10.014	1.28373	8.7303	-7.44657	-0.140265	0.224962	0.395364	0.348447	-0.084068	0.0860711	-0.0269084	0.161876	0.0230764	0.324612	-0.134698	0.450618	0.326815	-0.261773	-0.0731209	0.0905945	0.387145	-0.437713	-0.301183	-0.0642109	-0.0424867	-0.191045	-0.11145	0.188925	-0.427592	-0.187954	0.19487
ATP2C2	ENSBTAG00000000945	94.3402	23.5055	70.8348	-47.3293	0.345292	0.666148	0.50667	0.469754	-0.0484522	-0.44087	0.160529	-0.0321411	0.062498	0.0498016	0.112664	0.0153584	0.133835	0.460834	0.25153	0.646341	0.648312	0.142251	-0.316027	-0.560009	-0.628709	-0.1102	-0.0675384	0.134223	-0.31723	-0.214119	0.350946
TLDC1	ENSBTAG00000000946	51.4935	10.8626	40.6309	-29.7683	0.213032	0.546587	0.291916	0.102366	-0.0895726	-0.329497	0.0160372	0.385339	0.292561	0.207336	0.33408	0.0182567	0.33386	0.24889	0.224173	0.46383	0.761094	-0.113584	-0.331667	-0.451886	-0.45954	-0.378274	-0.239106	0.340611	-0.391487	-0.213814	0.385195
DNAJC9	ENSBTAG00000000949	136.004	47.3499	88.6538	-41.3039	0.753441	0.385291	-0.186659	0.0977951	0.214436	-0.536666	0.237321	-0.157329	0.123402	-0.182767	-0.191653	0.131512	-0.205946	0.0697956	0.113652	0.400882	-0.0510472	0.0263182	0.437962	-0.666921	-0.445644	0.100502	0.326568	0.141367	0.526049	0.0133645	0.0348881
MRPS16	ENSBTAG00000000950	1021.28	763.986	257.29	506.696	-0.820569	-0.889066	-0.187191	-0.313397	-0.598455	0.229178	-0.0895612	-0.138167	-0.312294	0.0953555	-0.00212409	-0.003261	-0.176181	-0.159569	0.0883442	-0.425365	-0.232302	-0.0750344	0.0936094	0.965404	0.555652	-0.0545677	-0.288084	-0.133656	-0.0642734	0.323404	0.00673854
JAKMIP3	ENSBTAG00000000951	25.0332	2.57162	22.4616	-19.89	0.428584	0.365035	0.15527	0.485917	0.277307	-0.0500807	0.514554	0.0326092	0.42959	-0.159683	0.0135441	-0.308947	-0.276729	-0.116537	-0.114231	0.07771	-0.323583	0.363748	-0.357214	-0.402542	-0.175688	0.524707	0.757708	-0.154252	0.136676	-0.0498561	-0.341536
DCDC1	ENSBTAG00000000954	9.77983	2.38049	7.39933	-5.01884	0.199358	0.309089	0.101777	0.166657	0.426019	0.173298	-0.201644	-0.226742	-0.155193	-0.231094	0.0812768	0.188828	-0.196408	-0.118063	0.480531	0.266598	-0.0312221	0.186866	-0.189194	-0.264581	-0.0818821	-0.204898	-0.164383	0.306158	-0.147992	-0.355616	0.0865081
RBM41	ENSBTAG00000000955	293.036	66.3814	226.655	-160.273	0.765351	0.681718	0.0728609	0.369471	0.540607	-0.18954	-0.0489238	0.146804	0.258461	-0.365325	-0.0239134	-0.142321	-0.0823222	0.102953	0.28223	0.326518	-0.0358639	-0.221113	0.141616	-0.783985	-0.383422	0.265057	0.354139	0.166141	0.25863	-0.286158	-0.125413
CDKN2AIP	ENSBTAG00000000957	52.8419	16.8598	35.9822	-19.1224	-0.512801	-0.00730699	0.632479	0.1419	-0.270824	0.288645	-0.24086	0.0480151	-0.143854	0.136716	-0.204531	-0.195452	0.0728052	0.324954	-0.0911093	-0.297552	0.263424	-0.229561	-0.217874	0.370124	0.335344	-0.353756	-0.475385	0.225559	-0.554361	0.144413	-0.113551
ZSWIM3	ENSBTAG00000000958	12.8354	0.294371	12.541	-12.2466	0.242268	0.140919	0.102476	-0.382544	-0.227405	-0.280842	0.0866465	0.273239	0.391157	-0.26052	-0.170402	-0.610825	-0.142444	0.0534378	-0.251311	-0.339038	-0.179835	0.37135	0.31361	-0.101863	0.140086	-0.305886	-0.0681289	0.316787	0.248468	0.488762	-0.480927
ZSWIM1	ENSBTAG00000000959	19.5985	1.45242	18.1461	-16.6937	0.24953	-0.10596	-0.475577	0.0195117	0.065907	-0.317437	0.411831	0.285977	0.397671	0.203001	-0.0848635	-0.0319324	-0.38361	0.125661	0.177321	0.26129	-0.101167	0.168165	0.0852925	-0.177652	-0.365987	0.411862	0.521878	-0.43645	0.391276	-0.0820884	0.184962
SPATA25	ENSBTAG00000000960	49.9128	7.89149	42.0213	-34.1298	0.47038	0.304506	-0.504673	-0.272859	0.369554	-0.236063	0.190755	0.402847	0.443515	-0.0862776	0.230446	0.0498778	0.329792	0.330272	0.0576301	0.421673	0.342442	0.0272671	-0.0532654	-0.524833	-0.517953	0.0530667	0.200619	-0.224731	0.161812	-0.363491	0.309648
NEURL2	ENSBTAG00000000961	63.7794	39.0918	24.6876	14.4042	-0.565531	-0.49405	-0.0480597	-0.485833	-0.45609	0.11667	0.122771	0.0861997	0.0731108	0.113933	0.240436	-0.268108	-0.0518199	0.313006	-0.30483	-0.331937	0.0560491	0.103703	-0.00569632	0.59654	0.336782	-0.341585	-0.340131	-0.0102744	-0.208223	0.344603	-0.0418262
STAP1	ENSBTAG00000000962	16.2402	3.43965	12.8005	-9.36085	0.409898	0.175374	-0.290667	0.0335776	0.23057	-0.063118	0.138015	-0.194576	-0.015634	-0.132663	0.0478904	-0.0379357	0.662417	-0.0573777	-0.168666	-0.0332846	0.0890766	-0.30161	-0.265836	-0.349612	0.0334821	0.417191	0.536596	0.11866	0.283977	0.0747596	-0.149574
CD1B	ENSBTAG00000000963	18.8018	12.6262	6.1756	6.45061	-0.210858	-0.190092	-0.0488232	-0.152051	-0.21442	-0.155214	-0.0562661	0.0483192	-0.123219	0.879213	0.219817	-0.0978397	-0.0794529	-0.0386909	-0.0948232	0.0181237	0.224235	0.345892	-0.0858969	0.111843	-0.114008	-0.112933	-0.132958	-0.109923	-0.0789422	0.182805	0.269671
FCRL5	ENSBTAG00000000964	43.7187	3.73518	39.9835	-36.2483	0.483391	0.361084	0.0148257	0.433105	0.511366	0.137223	0.472317	0.22903	0.590375	-0.0833239	0.00189571	-0.0857999	-0.279826	-0.309766	-0.275667	-0.0387013	-0.431807	-0.112966	-0.179974	-0.475559	-0.0634566	0.477432	0.83238	-0.0485902	0.197125	-0.153554	-0.398658
TNNI3K	ENSBTAG00000000965	54.7675	22.1119	32.6556	-10.5438	0.187592	0.519224	0.704597	0.813844	0.452384	0.337766	-0.13417	-0.195809	-0.120293	-0.200057	0.0354229	-0.114178	-0.180384	-0.000656731	-0.180554	0.017564	-0.25614	-0.148955	-0.152138	-0.314002	-0.0475071	0.408063	0.245618	-0.0725895	-0.233266	-0.26286	-0.330474
KLRD1	ENSBTAG00000000966	22.3564	7.01091	15.3455	-8.33463	0.0240584	0.338709	0.551843	0.407072	0.0723467	0.0375043	0.618778	-0.10875	0.318864	0.231922	0.120764	-0.170848	-0.23208	-0.113519	-0.236753	0.195175	-0.00971801	0.244406	-0.159259	-0.195036	-0.241525	-0.147763	0.214135	-0.119229	-0.391252	-0.0917298	-0.127082
DET1	ENSBTAG00000000967	115.74	58.9534	56.7869	2.16657	-0.522342	-0.696683	-0.474787	-0.478534	-0.34284	0.0730462	-0.141017	0.39349	0.0366293	0.394616	-0.116752	-0.0176939	-0.0640839	-0.212103	0.0163701	-0.324999	-0.127254	-0.0105871	0.239815	0.617272	0.227388	0.0170185	-0.14487	-0.408965	0.131462	0.140448	0.13283
ASIC1	ENSBTAG00000000970	27.5889	16.0535	11.5355	4.51798	-0.411295	-0.432954	-0.0789874	-0.175508	-0.336569	0.0694963	-0.120064	-0.1706	-0.315071	-0.10171	-0.123685	0.492854	-0.166767	-0.236407	-0.163188	-0.102173	-0.191808	0.601759	-0.0948292	0.50057	0.159485	-0.0916412	-0.319419	-0.209824	-0.0441199	0.0456375	0.168639
KCNJ15	ENSBTAG00000000973	27.5911	15.0416	12.5495	2.49213	-0.0214001	0.121962	-0.17034	-0.255503	0.33302	0.297249	0.104497	0.861752	0.766338	-0.00771187	0.100284	-0.00951408	-0.116986	-0.0105114	-0.144929	-0.0808699	-0.012982	-0.00513521	-0.158725	-0.0788849	-0.0431771	-0.226479	-0.00157842	-0.134388	-0.204033	-0.369202	-0.0147208
IARS	ENSBTAG00000000974	75.9739	24.7577	51.2162	-26.4585	0.633403	0.263399	-0.224027	-0.339294	-0.165057	-0.698179	-0.0581571	-0.0329686	0.0454491	0.0196238	0.223265	-0.372469	0.107144	0.247799	0.0235692	0.115303	0.223509	0.0922221	0.325893	-0.517792	-0.207693	-0.11162	0.0372171	0.547583	0.522295	0.472038	-0.0385186
CADM1	ENSBTAG00000000977	80.4428	28.0968	52.346	-24.2492	0.592275	0.210985	-0.358356	-0.0783351	0.657661	0.0360502	-0.0767938	-0.186528	-0.0056745	-0.220064	0.0420367	-0.194366	-0.174793	-0.128665	-0.0457416	0.000711903	-0.485449	0.172495	0.36291	-0.470099	-0.0977315	0.314887	0.381948	-0.0897308	0.531292	-0.0828741	-0.285935
ASH2L	ENSBTAG00000000978	391.802	60.4757	331.326	-270.851	0.746054	0.692151	-0.0122602	0.239283	0.540313	-0.305841	0.162161	-0.0624978	0.136053	-0.107101	-0.1687	-0.123989	0.313111	0.162818	0.167929	0.504672	0.213181	0.0862418	0.115017	-0.829549	-0.637239	0.198176	0.348364	-0.213269	0.191506	-0.332538	0.0651116
SMIM19	ENSBTAG00000000979	19.712	2.12117	17.5908	-15.4697	0.0160252	-0.285337	0.00754042	0.102244	-0.273445	-0.100321	-0.156376	-0.125009	-0.209127	-0.21806	-0.366021	-0.269074	-0.186556	-0.383211	-0.248897	-0.472785	-0.638411	0.123397	0.414952	0.248174	0.303917	0.552742	0.302294	-0.219349	0.520294	0.448385	-0.489795
KLHDC8B	ENSBTAG00000000981	47.1917	19.0634	28.1283	-9.06483	-0.448156	-0.481288	-0.178572	0.0422945	-0.448487	-0.193772	0.316594	-0.151847	-0.155556	0.209183	0.0456724	0.609753	-0.265038	-0.138107	0.369871	0.456747	0.138367	0.0153029	0.161183	0.42853	-0.291027	-0.0915734	-0.180977	-0.438088	-0.147866	-0.220459	0.626495
C3orf84	ENSBTAG00000000982	8.2803	1.68565	6.59464	-4.90899	0.093052	-0.0763029	-0.142689	-0.178169	-0.148692	-0.159217	0.296479	-0.1504	0.158068	-0.129277	0.0546963	-0.20533	-0.205109	0.531472	0.136808	-0.0413693	0.136235	-0.155606	-0.167402	-0.0116805	0.211558	-0.195579	0.0792939	0.583194	0.111717	0.352385	-0.0820694
ABCC8	ENSBTAG00000000983	10.7429	1.00318	9.73975	-8.73657	0.291082	0.137817	-0.125352	0.13808	-0.231119	-0.513764	-0.0463176	-0.0728731	-0.160787	-0.382265	-0.238695	0.43305	0.161845	0.491035	0.210769	0.428359	0.370336	-0.00491829	-0.0420444	-0.231173	-0.367387	0.212049	-0.012997	-0.0016415	0.232429	-0.0562807	0.391637
RAB10	ENSBTAG00000000985	187.564	69.2263	118.338	-49.1113	0.736288	0.609443	0.345251	0.232578	0.228646	-0.252679	-0.0770335	0.0253809	0.188046	-0.152358	-0.274142	-0.489832	-0.133407	-0.0298218	-0.433945	-0.283909	-0.296578	0.251141	0.0956061	-0.647315	0.0455158	0.213057	0.393863	0.454356	0.42373	0.4173	-0.649537
USH1C	ENSBTAG00000000986	18.7037	9.60777	9.09589	0.511888	-0.0596215	-0.0771132	-0.170304	-0.103443	0.329058	0.334171	0.753472	-0.201609	0.401939	-0.193026	0.506394	-0.11459	-0.205899	-0.0484383	-0.109696	0.125117	-0.256331	0.0893266	-0.142354	0.0359442	0.00252904	-0.117477	0.314188	-0.163523	-0.199661	-0.22437	-0.122277
OTOG	ENSBTAG00000000987	22.7635	8.55143	14.212	-5.6606	0.465463	0.270294	0.0176116	-0.234309	0.0137422	-0.293867	0.235547	0.0400663	0.35636	-0.0670521	-0.11723	-0.215823	-0.366683	0.107914	-0.290309	-0.151075	-0.131388	0.456462	0.00943434	-0.371027	0.0831261	-0.331226	0.103209	0.625102	0.288902	0.432933	-0.333016
BRCA2	ENSBTAG00000000988	447.271	104.267	343.004	-238.736	0.833546	0.743075	0.0684341	0.139109	0.310854	-0.487634	0.194418	0.133234	0.38444	-0.373783	-0.0149119	-0.331706	0.0229759	0.376264	0.211021	0.434002	0.200222	0.158066	0.094711	-0.845575	-0.540788	0.0378066	0.263734	0.194978	0.250183	-0.103726	-0.0654392
PSMA2	ENSBTAG00000000990	488.578	305.72	182.859	122.861	-0.693691	-0.87069	-0.233073	-0.260836	-0.606066	0.0915445	-0.167857	-0.393038	-0.564569	0.381318	0.0715232	-0.042868	-0.0431933	-0.0363897	0.00843075	-0.417694	-0.102755	-0.126065	0.0167256	0.835873	0.553329	0.0972051	-0.174978	0.00886103	0.0742415	0.518781	0.0480748
MRPL32	ENSBTAG00000000991	36.1314	1.34651	34.7848	-33.4383	-0.332069	-0.473919	-0.135597	-0.558462	-0.122172	0.231843	-0.26398	-0.231216	-0.295435	0.183259	-0.370033	-0.237051	-0.164748	0.094949	-0.362646	-0.6551	-0.305698	0.1794	0.316756	0.471753	0.614152	-0.343376	-0.33869	0.201839	0.176631	0.547534	-0.348732
FAM46A	ENSBTAG00000000995	76.401	38.3624	38.0386	0.323866	0.429115	0.39017	-0.15687	0.256629	0.814193	0.327155	0.273251	-0.0244724	0.298184	-0.267285	0.392298	0.0713491	-0.0142457	-0.0724802	-0.0604295	0.264591	-0.224857	-0.0907116	-0.213009	-0.504451	-0.234571	0.327104	0.515777	-0.192515	-0.00120542	-0.539901	-0.0871311
SLC39A6	ENSBTAG00000000998	145.576	48.8281	96.7479	-47.9198	0.514517	0.759684	0.543168	0.55278	0.290892	-0.0170829	-0.0322879	0.0499862	0.191746	-0.329765	0.093531	-0.0764703	0.141959	0.0468511	-0.044363	0.114744	0.140306	-0.21579	-0.401248	-0.622458	-0.0913444	0.0938307	0.227157	0.54523	-0.152799	-0.112494	-0.253963
CA13	ENSBTAG00000001000	24.9685	6.8334	18.1351	-11.3017	0.22627	0.459419	0.582776	0.293177	0.317446	0.0694512	-0.075214	-0.277621	-0.124842	-0.0635195	0.00530928	-0.107363	-0.281751	-0.11428	-0.166983	0.131917	-0.207433	0.0517784	0.520808	-0.334403	-0.207896	-0.258151	-0.200901	0.0192875	-0.142895	-0.129547	-0.216007
TCF7	ENSBTAG00000001002	17.9144	3.18099	14.7334	-11.5524	0.13753	0.32651	0.0166333	-0.0449473	0.405503	0.221642	0.0516444	0.372427	0.382836	0.458437	-0.0604182	-0.356168	0.376485	0.188706	-0.0536905	-0.135305	0.349436	-0.400311	-0.344487	-0.318884	0.0559502	-0.148695	0.173747	0.225224	-0.211098	-0.0719657	-0.118445
CKMT2	ENSBTAG00000001003	338.804	215.801	123.003	92.7977	-0.712755	-0.713825	-0.111889	-0.454768	-0.62131	0.121567	-0.266333	0.0241019	-0.2803	0.35831	0.0293724	-0.0456737	0.00331878	0.23536	-0.256575	-0.522334	0.0968421	-0.117203	-0.0421593	0.781657	0.5712	-0.227925	-0.441156	0.164957	-0.0940056	0.518339	0.0374384
ESAM	ENSBTAG00000001004	21.813	8.67099	13.142	-4.471	-0.354793	-0.279477	-0.0783244	-0.359836	-0.407747	-0.050913	0.17673	0.168278	0.137646	0.365153	-0.391246	-0.380833	0.332607	0.171072	0.0516873	-0.310471	0.324987	0.0844851	-0.279983	0.358118	0.269813	-0.274983	-0.092844	0.0707304	-0.137311	0.374251	-0.04637
ZNF280B	ENSBTAG00000001005	92.234	15.3741	76.86	-61.4859	0.52232	0.617507	0.281604	0.347974	0.473869	-0.145395	-0.150893	0.0733474	0.0702795	0.0431748	0.136701	-0.277283	-0.125795	0.243636	0.0977768	0.349481	0.0678412	-0.130061	0.342376	-0.653376	-0.493726	0.131405	0.0867155	-0.0980664	0.0507931	-0.273298	-0.0126439
SLC25A43	ENSBTAG00000001007	32.0882	7.12301	24.9652	-17.8422	0.507343	0.159059	-0.17727	-0.134698	-0.243251	-0.703013	-0.065272	0.317571	0.230747	0.0446516	-0.161309	-0.455626	-0.223404	0.283385	0.243779	0.0841016	0.0812003	0.0117973	0.474604	-0.370553	-0.266847	0.120834	0.140462	0.194838	0.570435	0.37634	-0.0441883
PRF1	ENSBTAG00000001008	20.5467	4.38659	16.1601	-11.7735	-0.266839	-0.489304	-0.311674	-0.331393	-0.180223	-0.133027	-0.220564	-0.49825	-0.606324	0.364292	0.184025	0.16149	-0.226436	0.112647	0.203615	0.153619	0.0040137	0.0633283	0.548966	0.31524	-0.0561235	-0.183395	-0.408834	-0.156262	0.158607	0.122362	0.373475
HCLS1	ENSBTAG00000001009	13.0846	3.98069	9.10387	-5.12318	0.0709469	0.143106	-0.236802	-0.0537563	0.400536	0.215989	0.0329791	0.277638	0.278744	0.240353	0.5475	0.340523	-0.0434564	0.0293687	0.108381	0.261909	0.245623	-0.180798	-0.428453	-0.236476	-0.127952	-0.177028	0.00656202	0.229196	-0.241645	-0.413397	0.331953
ADAMTS18	ENSBTAG00000001010	23.4848	8.81064	14.6742	-5.86352	0.180802	0.120186	-0.247566	-0.0397442	0.272492	-0.0465439	0.73279	-0.239677	0.297809	-0.24228	0.292194	0.200099	-0.0214385	-0.191255	0.296759	0.57915	0.00860624	0.244541	-0.0210381	-0.225309	-0.440944	-0.178184	0.224051	-0.276091	-0.118137	-0.448489	0.242429
SLC30A5	ENSBTAG00000001013	148.956	39.7013	109.255	-69.5538	0.67283	0.584026	0.0692493	0.0357553	0.0950254	-0.437514	0.073596	-0.163741	0.0177867	-0.073231	0.0323357	-0.185295	0.612752	0.119145	-0.205935	0.155241	0.352762	0.0804285	-0.169383	-0.684473	-0.249012	0.0596728	0.253535	0.384195	0.217289	0.204656	-0.109853
MAPK7	ENSBTAG00000001014	22.6006	3.33303	19.2676	-15.9345	-0.327353	-0.256528	-0.121113	-0.0361273	0.400655	0.7268	-0.0657895	0.0326091	0.0764038	-0.00305675	-0.150654	0.0272902	-0.170742	0.131387	-0.0108863	-0.447138	-0.228859	-0.544076	-0.304175	0.311533	0.622919	-0.0510715	0.0694314	0.254008	-0.181439	-0.0761386	-0.258453
TM9SF4	ENSBTAG00000001015	14.497	1.48521	13.0118	-11.5265	0.21296	0.276711	-0.112108	0.150239	0.112961	-0.181385	0.078199	0.0175279	0.0433605	0.0165338	0.0310786	0.489544	0.145795	0.0804985	0.487725	0.522826	0.480048	0.0890048	-0.535633	-0.327962	-0.336765	-0.128305	-0.0141399	0.242347	-0.163067	-0.358822	0.49135
NAA35	ENSBTAG00000001016	45.0392	15.1672	29.872	-14.7048	-0.0222016	-0.581809	-0.451511	-0.228491	-0.283337	-0.209609	-0.167763	-0.478214	-0.462672	-0.170701	0.0247212	-0.204694	-0.343072	0.0450223	0.207561	-0.225814	-0.445632	-0.11885	0.548206	0.33299	0.309675	0.353597	0.11235	0.0695536	0.648467	0.495988	-0.150351
SLK	ENSBTAG00000001017	546.205	137.593	408.612	-271.02	0.859315	0.686074	-0.0449128	0.203236	0.754966	-0.0172659	0.131851	0.000655269	0.323929	-0.296577	-0.0622489	-0.114786	-0.019231	-0.0987012	-0.180788	0.0940249	-0.255346	0.202847	-0.105751	-0.843614	-0.201519	0.245033	0.557922	0.209245	0.333973	-0.161558	-0.360878
GDF10	ENSBTAG00000001019	39.925	6.90678	33.0183	-26.1115	-0.456119	-0.422896	-0.0364031	0.276907	-0.148917	0.294513	-0.109073	-0.29668	-0.434453	-0.209797	0.114173	0.792842	-0.0299387	-0.223594	-0.0418215	0.0728353	-0.152583	-0.282844	-0.116997	0.475494	0.141678	0.285528	-0.0791329	-0.283536	-0.156958	-0.270965	0.288956
AKAP3	ENSBTAG00000001020	13.599	3.84825	9.75078	-5.90254	-0.0669361	0.136057	0.483034	0.30699	-0.177266	-0.169541	0.0569882	-0.250253	-0.186024	-0.116859	0.183755	0.00478456	-0.272722	-0.283001	0.215747	0.375328	-0.101944	0.0406435	0.606134	0.00296317	-0.3786	-0.16806	-0.28288	-0.276159	-0.195903	-0.188956	0.106113
CYP1A1	ENSBTAG00000001021	28.9743	11.401	17.5733	-6.17233	-0.281072	-0.206866	-0.06235	-0.126985	-0.447647	-0.344363	-0.0991143	0.180893	-0.127324	0.869554	0.104393	0.116772	0.0834013	0.401568	0.112672	0.200644	0.668837	-0.181578	-0.0721876	0.133515	-0.205936	-0.215139	-0.307617	0.0395995	-0.158463	0.158299	0.572663
AMDHD2	ENSBTAG00000001022	918.431	602.386	316.045	286.341	-0.934588	-0.805525	-0.128981	-0.299824	-0.531936	0.341414	-0.185287	0.0748267	-0.258948	0.284007	0.0677567	0.230765	0.0198537	-0.0834558	0.0174629	-0.334338	0.0498998	-0.24513	-0.0794673	0.941838	0.467208	-0.193153	-0.453845	-0.166346	-0.325026	0.105997	0.227862
ZNF598	ENSBTAG00000001023	98.8371	31.9226	66.9145	-34.9918	-0.713047	-0.07874	0.506529	0.0975009	-0.271403	0.338103	-0.0604728	0.353111	0.0862871	-0.00144751	0.0673721	0.161221	0.109236	0.0271307	0.0826765	0.0950694	0.310058	-0.134661	-0.100674	0.487611	-0.0623381	-0.43462	-0.617462	-0.365796	-0.808788	-0.412307	0.276249
ARID1A	ENSBTAG00000001024	710.231	127.125	583.106	-455.981	0.702928	0.919767	0.241693	0.244737	0.523231	-0.242857	0.146691	0.304292	0.447411	-0.208028	0.0912765	-0.070657	0.244878	0.17072	0.154724	0.58962	0.379367	0.0768497	-0.0360626	-0.90141	-0.708894	-0.140809	0.0958477	-0.00179477	-0.141352	-0.5122	0.124737
BCO1	ENSBTAG00000001026	9.55721	2.49815	7.05905	-4.5609	0.0485333	0.212337	0.433321	0.555128	-0.0184422	0.0810237	-0.207888	0.366265	0.149305	-0.179641	-0.175111	-0.168438	-0.203442	0.180512	-0.225511	-0.215161	-0.169282	-0.164836	-0.190446	-0.0534689	0.0740727	0.543378	0.257303	-0.104223	-0.00529428	0.0139768	-0.2805
SERPINH1	ENSBTAG00000001027	263.27	183.763	79.5067	104.256	-0.783577	-0.449966	0.220583	-0.0138628	-0.164348	0.673539	-0.145738	-0.0540781	-0.194149	-0.180949	-0.0473796	0.290199	0.0760677	-0.0831235	-0.219299	-0.420044	-0.125893	-0.334261	-0.248986	0.748119	0.59027	-0.187848	-0.362564	-0.0323737	-0.503739	-0.0736127	-0.0921783
MAP6	ENSBTAG00000001028	14.788	3.28661	11.5014	-8.21483	0.239719	0.168332	-0.066422	0.109753	0.0543844	-0.0218376	0.628741	0.45898	0.799659	-0.292731	-0.101008	-0.195079	-0.0992558	-0.178654	-0.0746864	-0.0810147	-0.183655	-0.0176397	-0.30833	-0.180773	0.0221442	0.174543	0.602987	0.0427542	0.0732626	-0.0128606	-0.316726
RASGRP2	ENSBTAG00000001029	37.4628	4.87895	32.5839	-27.7049	-0.217501	-0.440205	-0.478794	-0.0675098	-0.454102	-0.391192	0.10979	-0.10946	-0.237031	0.155251	0.326936	0.416431	0.110644	0.316864	0.473853	0.488308	0.447993	-0.275662	-0.0508457	0.242166	-0.297877	0.206567	-0.0378831	-0.218518	0.0807986	-0.0874556	0.719374
MTMR3	ENSBTAG00000001030	23.8644	1.19766	22.6668	-21.4691	0.304333	0.457129	0.253889	0.445308	0.0155107	-0.378018	0.287482	0.16563	0.232395	-0.0750507	-0.249221	-0.200227	0.0728153	0.295717	0.293578	0.499221	0.291586	0.323981	-0.151911	-0.399923	-0.638038	0.302384	0.263211	-0.482113	-0.0690266	-0.27762	0.182835
PYGM	ENSBTAG00000001032	528.777	350.991	177.786	173.205	-0.677321	-0.904153	-0.516892	-0.550946	-0.478646	0.165576	-0.215335	0.1085	-0.210128	0.13078	0.0312456	0.0631641	-0.0177225	-0.12234	0.00393114	-0.42888	-0.185188	-0.134365	0.197424	0.848103	0.47332	0.0173622	-0.252443	-0.229754	0.134494	0.265159	0.0949312
IL18R1	ENSBTAG00000001034	24.0139	3.73118	20.2828	-16.5516	-0.0321313	0.35736	0.114713	0.0105166	0.00526448	-0.125172	0.11731	0.424377	0.289236	-0.0564624	-0.0613783	0.449558	0.364025	0.44375	0.146393	0.557915	0.735673	0.149025	-0.405329	-0.208039	-0.546392	-0.370037	-0.35478	-0.221392	-0.506453	-0.549625	0.599291
Sf1	ENSBTAG00000001035	13.8501	0.274294	13.5758	-13.3015	-0.294817	0.0719774	0.250756	-0.0594069	-0.180666	-0.00291973	-0.519823	0.0589848	-0.374867	0.0768778	-0.32839	0.318734	0.310835	0.0700122	0.343755	0.165091	0.475789	0.204976	-0.119077	0.156768	-0.120339	-0.442093	-0.724764	-0.0090284	-0.394441	-0.228459	0.405894
HIBADH	ENSBTAG00000001036	106.196	3.49474	102.701	-99.2067	-0.335989	-0.632795	-0.300217	-0.545425	-0.436128	0.0704182	-0.221116	0.129131	-0.0581076	0.238522	-0.260512	-0.236897	-0.125708	-0.0180144	-0.486733	-0.839103	-0.308139	0.0480298	0.0567612	0.562107	0.754348	-0.0245823	-0.0503933	0.320266	0.357368	0.770311	-0.390375
MAP4K2	ENSBTAG00000001037	30.5203	8.57941	21.9409	-13.3615	0.0306699	-0.0870917	-0.424715	-0.118645	-0.0417172	-0.391572	0.344576	-0.0429902	0.0233344	0.307133	0.365977	0.291421	-0.00421859	0.370919	0.422285	0.768689	0.482954	0.122557	0.0682013	-0.134413	-0.695897	-0.0378735	-0.0391352	-0.46801	-0.0341244	-0.371384	0.771338
SNRPB	ENSBTAG00000001038	1158.03	819.625	338.405	481.22	-0.925019	-0.857667	-0.081583	-0.232363	-0.525908	0.372978	-0.191259	-0.155431	-0.413432	0.226131	0.0228722	0.191784	-0.073316	-0.123391	-0.0476346	-0.419232	-0.122219	-0.209683	-0.00338072	0.984073	0.569283	-0.100442	-0.391469	-0.14494	-0.235102	0.217514	0.0979226
MXD1	ENSBTAG00000001042	249.552	33.802	215.75	-181.948	0.676392	0.658808	0.0268957	0.306452	0.411661	-0.339436	0.337077	-0.144248	0.196837	-0.380895	0.228824	-0.0637481	0.0989533	0.209341	0.374995	0.716801	0.213731	0.248771	-0.0846044	-0.751012	-0.702556	0.156053	0.306488	-0.124845	0.0493102	-0.431526	0.18433
ANOS1	ENSBTAG00000001049	232.153	79.5647	152.588	-73.0235	0.562218	0.832097	0.57857	0.352168	0.521413	0.0895339	0.0918626	0.168275	0.430345	-0.277607	-0.199134	-0.221184	-0.18831	-0.0301448	-0.189235	0.015946	-0.114144	0.154092	-0.0929182	-0.676953	-0.120591	-0.227514	0.128948	0.401819	-0.141292	-0.144153	-0.440433
LDLRAP1	ENSBTAG00000001050	19.3956	1.17265	18.2229	-17.0503	-0.142346	0.20432	-0.0381806	-0.300148	0.176365	0.0226777	-0.127906	0.186368	-0.0230182	0.168701	0.235129	0.128407	0.545856	0.309325	0.208683	0.494438	0.656476	0.0863696	0.03204	-0.109911	-0.523742	-0.491696	-0.575082	-0.411101	-0.481741	-0.553351	0.578884
OSCAR	ENSBTAG00000001051	13.4047	3.89641	9.50831	-5.6119	-0.253935	-0.0547172	0.112665	0.0845611	0.0669239	0.227051	0.601053	-0.191212	0.190853	0.36751	0.512297	-0.0719941	0.0845067	-0.0888888	-0.110573	0.173733	0.141006	-0.303875	-0.134172	0.0835119	-0.0699061	-0.190255	0.148863	-0.118867	-0.432017	-0.149072	0.0843369
ADCY10	ENSBTAG00000001052	18.6625	2.38098	16.2815	-13.9006	0.358104	0.300799	-0.0709834	-0.29855	-0.102338	-0.538808	-0.315503	0.207751	-0.0572605	-0.0196029	-0.354728	0.188649	0.193736	0.526464	-0.0414129	0.270433	0.471131	0.208792	0.350553	-0.378468	-0.419799	-0.321599	-0.43178	0.0737101	0.207739	0.0445541	0.324235
HNRNPL	ENSBTAG00000001055	310.052	181.649	128.403	53.2459	-0.822002	-0.672064	-0.225153	-0.320098	-0.215392	0.475164	-0.00757781	0.122974	-0.0672729	0.301092	0.095918	0.292846	-0.0113379	-0.391706	0.115026	-0.205107	-0.055807	-0.00256652	-0.171913	0.782451	0.334437	-0.28189	-0.338426	-0.293182	-0.39439	-0.166684	0.238186
ARFGAP3	ENSBTAG00000001057	32.3662	16.3417	16.0245	0.31723	0.182642	0.26082	0.0822709	0.243738	0.652386	0.576993	0.259088	-0.0450512	0.325252	0.0606665	-0.0518561	-0.190802	-0.0028046	-0.185904	-0.150337	-0.332498	-0.24512	-0.39232	-0.512441	-0.249355	0.425331	0.0685855	0.531779	0.443119	-0.12681	-0.058127	-0.504394
SRPK3	ENSBTAG00000001058	148.886	106.538	42.3488	64.1887	-0.636494	-0.471651	0.121252	-0.0252745	-0.0510686	0.575868	0.103471	-0.0519984	0.0200119	-0.237619	0.0425876	0.0083994	-0.478316	-0.413781	0.0798118	-0.285523	-0.550388	0.0627104	0.108851	0.681427	0.404848	-0.16154	-0.188655	-0.258456	-0.310384	-0.142841	-0.208409
IDH3G	ENSBTAG00000001059	265.328	161.177	104.152	57.0252	-0.774146	-0.609112	-0.0556931	-0.465367	-0.483976	0.205234	-0.210819	0.306974	-0.0633835	0.411947	-0.100763	-0.128548	0.06135	0.0847244	-0.107517	-0.403548	0.129552	-0.0910777	0.125987	0.754925	0.351848	-0.351212	-0.521283	-0.205747	-0.268068	0.216093	0.101834
CXCR4	ENSBTAG00000001060	71.1383	38.3163	32.822	5.49431	-0.520877	-0.558904	-0.184626	-0.150588	-0.164313	0.409006	0.33601	-0.135577	0.0741792	0.18755	0.0674974	-0.341068	0.033379	-0.0814253	0.0376041	-0.458016	-0.163269	-0.363387	-0.312371	0.586058	0.60884	0.0500569	0.246127	0.0915971	-0.13349	0.282332	-0.2656
PRKCA	ENSBTAG00000001061	38.3001	10.6484	27.6517	-17.0034	0.456801	0.237289	-0.383839	-0.0373424	0.48324	0.0287244	-0.180496	0.499116	0.332336	-0.0286351	-0.279505	0.14486	0.0935415	-0.0951179	-0.0774602	-0.0720833	-0.104534	-0.127594	-0.0502876	-0.423911	-0.0765598	0.307446	0.360643	-0.0373152	0.3614	-0.203178	-0.0706503
HOXA4	ENSBTAG00000001063	48.3829	11.0254	37.3575	-26.332	-0.478336	0.00310805	0.651697	0.496247	0.184815	0.626364	0.135831	-0.402119	-0.19552	-0.190704	0.151809	0.038755	-0.303616	-0.0238719	-0.0865597	-0.00838171	-0.259941	-0.0909234	-0.112884	0.330372	0.161773	-0.0792748	-0.159846	-0.232864	-0.627026	-0.316133	-0.15757
PILRA	ENSBTAG00000001066	12.7585	4.13908	8.61941	-4.48034	0.00205291	0.147277	-0.0693893	-0.0570564	0.420562	0.216388	0.00800685	0.220568	0.241884	0.114511	0.686438	-0.0738511	-0.282405	0.234495	0.227741	0.341762	0.107991	-0.134313	0.0421492	-0.171987	-0.27987	-0.210995	-0.160888	-0.0815981	-0.282868	-0.466022	0.255241
ZCWPW1	ENSBTAG00000001068	34.1823	1.12252	33.0598	-31.9372	0.205747	0.376402	-0.0269387	-0.0264408	0.678552	0.289096	0.165712	0.246907	0.393637	-0.072037	0.289632	0.216056	-0.159203	-0.284351	0.0321611	0.371623	-0.111069	0.128817	0.172029	-0.377491	-0.407325	-0.311364	-0.0615318	-0.288809	-0.253698	-0.691048	0.129061
TP53	ENSBTAG00000001069	13.9528	7.18473	6.7681	0.416625	-0.169423	-0.0498739	-0.0415727	0.0453951	0.521012	0.521207	0.129856	-0.307681	-0.100919	0.109828	-0.32591	0.000801017	-0.0192721	-0.284764	0.329137	-0.0171417	-0.20178	-0.0837384	0.00485163	0.0939843	0.132805	-0.17421	0.0389986	-0.195123	-0.219712	-0.335658	-0.0881278
WRAP53	ENSBTAG00000001071	595.431	376.939	218.492	158.447	-0.772198	-0.888683	-0.408312	-0.372053	-0.408339	0.210416	-0.141655	-0.128104	-0.357302	0.123161	0.279583	0.176203	-0.24618	-0.0125814	0.270028	-0.103389	-0.134618	-0.0403293	0.170617	0.86631	0.271832	-0.0344247	-0.370217	-0.353464	-0.0706344	0.0200398	0.328334
SAYSD1	ENSBTAG00000001074	487.683	321.717	165.966	155.751	-0.747973	-0.831288	-0.116322	-0.0508493	-0.459422	0.307987	0.177669	-0.309644	-0.266172	0.115453	0.134043	0.234514	-0.321427	-0.163529	-0.136455	-0.321903	-0.327248	-0.280217	0.0445978	0.85641	0.511432	0.0895668	-0.0363618	-0.140977	-0.0906161	0.241707	0.000952881
CALB2	ENSBTAG00000001075	19.1897	13.9794	5.21033	8.76904	0.150241	0.212872	-0.0219043	-0.262973	-0.105875	-0.2105	-0.0686411	-0.0941091	-0.138458	-0.121122	-0.116848	-0.149085	0.848023	-0.0643489	-0.098863	0.0293112	0.353331	0.379545	-0.182439	-0.155848	-0.135705	-0.109447	-0.117637	-0.0653269	-0.0221098	0.0734058	0.0162962
NLRP6	ENSBTAG00000001076	30.0617	15.8395	14.2222	1.61738	-0.43093	0.0733513	0.710594	0.551496	-0.168709	0.20076	-0.113586	-0.0618375	-0.206109	0.332393	-0.119163	-0.0934735	-0.155258	-0.131218	0.279502	0.0598274	0.123039	-0.163605	-0.0886233	0.238274	-0.0174783	-0.0914748	-0.246932	-0.123854	-0.554552	-0.152071	0.0579584
OSBPL5	ENSBTAG00000001077	19.3159	3.54917	15.7667	-12.2175	-0.27608	-0.0035776	-0.0438102	0.138823	0.337894	0.365891	-0.353147	0.299791	-0.0903808	0.234289	0.158539	0.231024	0.0980033	0.157054	0.194128	0.210973	0.209091	-0.0735605	-0.245363	0.0833006	-0.219367	0.151436	-0.193574	-0.528486	-0.357121	-0.602878	0.405508
SPAG17	ENSBTAG00000001080	6.96374	1.41677	5.54697	-4.1302	0.130084	0.199008	0.169451	0.109478	-0.141841	-0.257545	-0.169491	-0.132504	-0.144071	-0.157109	0.56106	-0.150208	-0.181015	0.114575	0.515011	0.354361	0.202458	0.217947	-0.143423	-0.158144	-0.209249	-0.118599	-0.234888	0.36461	-0.108255	-0.042305	0.203675
PALLD	ENSBTAG00000001081	177.896	67.7543	110.142	-42.3877	0.46271	0.813738	0.744973	0.540561	0.158992	-0.213376	0.123853	0.0409621	0.193848	-0.0744243	-0.124248	-0.172108	0.0406699	-0.0136838	-0.227687	0.246288	0.136275	0.364584	-0.135031	-0.622665	-0.419008	-0.029786	0.100459	0.0570954	-0.216399	-0.110631	-0.181702
SH2D5	ENSBTAG00000001082	10.3572	4.99464	5.36252	-0.367878	0.145597	0.0348183	-0.153246	-0.347812	-0.190892	-0.351788	-0.161765	-0.192022	-0.298825	-0.16034	0.129476	0.108884	0.620664	-0.173254	-0.0995411	0.19946	0.208293	0.0131128	0.537051	-0.104272	-0.287799	-0.159559	-0.296402	-0.18172	0.165741	0.0227232	0.188108
ZAK	ENSBTAG00000001083	603.804	163.434	440.37	-276.936	0.882964	0.808233	0.215756	0.321811	0.393182	-0.373434	0.193569	0.0760178	0.350375	-0.41275	-0.0995857	-0.333713	0.0785724	0.0528725	-0.0901229	0.267586	-0.0616434	0.256	0.0903887	-0.872137	-0.467658	0.270434	0.464883	0.044942	0.300153	-0.0809458	-0.301525
FHL2	ENSBTAG00000001086	97.4492	74.3487	23.1005	51.2482	-0.205322	0.352391	0.915528	0.520533	0.00950071	0.365199	-0.17063	-0.104852	-0.118857	-0.0859945	-0.119499	-0.127956	0.0477292	-0.0873468	-0.253393	-0.232467	-0.0109041	-0.244528	-0.163009	0.044337	0.241661	-0.174724	-0.218838	0.252218	-0.537496	-0.00606025	-0.353784
SLC17A8	ENSBTAG00000001088	19.2469	10.5574	8.68952	1.86785	0.12587	-0.0963372	-0.204243	-0.185414	-0.168291	-0.40122	-0.109786	-0.137008	-0.197469	-0.129924	0.240725	-0.107066	-0.09148	-0.147324	0.492417	0.361226	-0.0323753	-0.110973	0.824407	-0.0419595	-0.366113	-0.0753767	-0.224722	-0.200485	0.271192	-0.0569508	0.230484
PHOSPHO2	ENSBTAG00000001092	410.216	285.541	124.675	160.866	-0.539361	-0.885065	-0.376053	-0.291245	-0.556119	0.0221042	-0.188857	-0.2138	-0.407746	-0.0419288	-0.0399382	-0.0572589	-0.247829	-0.0585628	0.0562882	-0.418976	-0.389298	-0.124126	0.346956	0.801784	0.488248	0.279831	-0.0803741	-0.181492	0.338803	0.444968	-0.0619918
MTUS2	ENSBTAG00000001094	50.6845	6.26213	44.4223	-38.1602	-0.454131	0.0629365	0.437821	0.507438	-0.176663	0.0942195	-0.0357336	-0.0199873	-0.21479	0.0528563	0.414656	0.55886	-0.0234296	0.172864	0.374034	0.633296	0.483272	-0.0798759	-0.362331	0.187494	-0.43655	-0.0777587	-0.413866	-0.346382	-0.727744	-0.628823	0.691191
PRKRA	ENSBTAG00000001096	32.3854	14.3633	18.0221	-3.6588	-0.40625	-0.400861	-0.153695	-0.36437	-0.368501	0.0786593	0.209829	0.125563	0.120788	0.466195	-0.336172	-0.234703	0.304458	-0.0436503	-0.209138	-0.466507	0.151674	0.0820418	-0.349837	0.43483	0.422496	-0.176438	0.0381165	0.071677	-0.0839171	0.432285	-0.128539
FKBP7	ENSBTAG00000001097	167.323	117.095	50.2284	66.8667	-0.611049	-0.643935	-0.191135	-0.089677	-0.102437	0.580839	0.271121	-0.295122	-0.0968618	-0.203175	0.0818541	0.32737	-0.066139	-0.327078	-0.160563	-0.368341	-0.387741	-0.296621	-0.22922	0.706092	0.61547	0.0242501	0.0893242	-0.0306429	-0.1788	0.0235538	-0.148781
PLEKHA3	ENSBTAG00000001098	78.081	6.90264	71.1784	-64.2757	0.685709	0.282815	-0.10221	-0.178905	0.0984115	-0.407465	0.276354	-0.0651104	0.314376	-0.134104	-0.231249	-0.440167	-0.202037	-0.0287781	-0.261206	-0.18426	-0.29879	0.0314873	0.494829	-0.507813	0.0312015	-0.0421408	0.38863	0.457363	0.611214	0.509828	-0.516787
PIANP	ENSBTAG00000001099	48.8642	31.0233	17.8409	13.1824	-0.568318	-0.502826	-0.0791665	-0.209461	-0.262285	0.266695	-0.0918433	-0.133566	-0.213702	-0.0973197	0.658074	-0.068115	-0.134891	0.299749	-0.0186404	-0.0956301	-0.0228105	-0.113973	-0.0622499	0.58386	0.254821	-0.0378599	-0.315381	-0.0876484	-0.247007	0.0342728	0.13246
IL22RA1	ENSBTAG00000001100	32.8048	11.0465	21.7583	-10.7119	0.40589	0.00486467	-0.305858	0.080371	0.447151	0.042993	-0.148672	-0.263562	-0.189208	-0.18933	0.0793198	-0.150907	-0.150465	-0.162599	-0.0877657	-0.0747015	-0.541777	-0.139604	0.4774	-0.251223	-0.00864449	0.567294	0.431824	-0.222103	0.561581	-0.00140076	-0.277368
IFNLR1	ENSBTAG00000001101	33.8366	4.29577	29.5408	-25.2451	0.394083	0.414135	-0.0897713	0.114235	0.357189	-0.0310929	0.218714	0.736172	0.773781	0.125229	0.0177588	0.0774017	-0.223145	0.047182	0.00390347	0.134637	0.118101	-0.147503	-0.307274	-0.499601	-0.21378	-0.0133758	0.335331	0.211368	-0.0047257	-0.266119	0.026935
CMTM4	ENSBTAG00000001104	11.9172	2.10941	9.80777	-7.69836	-0.21076	0.0785322	0.366977	0.467125	0.140205	0.359486	0.522669	0.188765	0.43937	0.260688	-0.178545	0.124292	-0.358444	0.0825208	-0.369138	-0.0983381	-0.0844631	-0.0609978	-0.523314	0.062569	0.102419	0.0884376	0.363135	-0.114147	-0.389887	-0.129348	-0.138553
ANXA4	ENSBTAG00000001105	15.9092	1.26593	14.6433	-13.3773	-0.0585401	-0.169872	-0.19397	-0.226624	0.446332	0.556293	-0.0367548	-0.414091	-0.192828	-0.0962428	-0.0255553	-0.330988	0.256357	0.114929	-0.327144	-0.519959	-0.304637	-0.31574	-0.0593722	0.129936	0.58144	0.0812645	0.197737	0.162861	0.0902067	0.197144	-0.492292
CACYBP	ENSBTAG00000001107	729.928	559.098	170.83	388.269	-0.736456	-0.870875	-0.238334	-0.303742	-0.435467	0.366455	-0.295334	-0.191656	-0.416104	-0.0284942	-0.0363201	0.123019	-0.182568	-0.164727	-0.0113836	-0.569704	-0.351953	-0.22259	0.0641197	0.918672	0.738229	0.0156203	-0.26933	0.066733	0.0397034	0.344059	-0.102424
GMCL1	ENSBTAG00000001108	111.684	54.346	57.3381	-2.99204	0.731683	0.264278	-0.271802	0.0268948	0.435545	-0.110957	-0.0916085	-0.236746	-0.0240663	-0.328068	-0.277009	-0.414441	0.0122329	-0.0322749	-0.133509	-0.30224	-0.45494	0.194702	-0.00606266	-0.502215	0.195923	0.541452	0.639202	0.29432	0.718134	0.340568	-0.581678
MRPS14	ENSBTAG00000001109	773.932	495.306	278.626	216.679	-0.831335	-0.863376	-0.182785	-0.173267	-0.670951	0.0779495	-0.0715967	-0.232557	-0.445785	0.203232	0.183462	0.135792	-0.140741	0.0728537	0.234084	-0.117694	0.0232328	-0.0745075	-0.0155135	0.910705	0.300672	0.0431229	-0.320369	-0.256898	-0.146333	0.196957	0.320207
SLC16A5	ENSBTAG00000001110	379.185	227.992	151.193	76.798	-0.746127	-0.810746	-0.290905	-0.334503	-0.528639	0.134272	-0.046469	-0.220463	-0.413724	0.194069	0.317288	0.238345	0.149955	-0.15137	-0.0887579	-0.136843	-0.0206532	-0.085544	0.1339	0.812211	0.236271	0.0120771	-0.298719	-0.408199	-0.111783	0.116011	0.290159
SMOX	ENSBTAG00000001112	25.1525	3.32941	21.823	-18.4936	-0.423361	0.0386742	0.497558	0.357727	-0.0867284	0.281742	0.0677096	-0.0381481	-0.0501857	-0.0454019	0.667214	0.324699	-0.143683	0.165342	-0.153441	0.288909	0.183201	-0.233215	-0.181788	0.207062	-0.145006	-0.146851	-0.325219	-0.140967	-0.659744	-0.383037	0.28828
NDUFAF7	ENSBTAG00000001113	41.646	9.31662	32.3294	-23.0128	0.501847	0.101208	-0.563921	-0.445391	0.115655	-0.448211	0.0201621	-0.00212532	0.062409	0.103334	0.264945	-0.0217129	0.25108	0.332741	0.0359345	0.249355	0.304458	-0.212785	0.310247	-0.448798	-0.272038	-0.085043	0.0696268	0.251251	0.443624	0.127061	0.221746
PRKD3	ENSBTAG00000001114	770.853	193.662	577.19	-383.528	0.927768	0.703545	-0.0575388	0.132972	0.545469	-0.297729	0.0069213	0.0508603	0.258212	-0.145582	-0.0586249	-0.1531	0.0464779	0.0825514	-0.0402631	0.176057	0.00358256	-0.0605928	0.0904846	-0.916538	-0.28186	0.131972	0.413514	0.426073	0.422125	-0.00534053	-0.221148
P4HA2	ENSBTAG00000001116	86.1057	44.6935	41.4122	3.28135	-0.55632	-0.3031	0.222173	0.118839	0.267632	0.831887	-0.162626	0.00136036	-0.0546233	-0.129644	-0.195312	0.157105	-0.397457	-0.0926669	-0.266098	-0.496269	-0.491015	-0.175035	-0.132438	0.531842	0.588044	-0.0511122	-0.144754	-0.0915761	-0.338582	-0.154725	-0.314886
ANKRD50	ENSBTAG00000001117	592.309	154.932	437.377	-282.446	0.879136	0.703871	-0.102744	0.0669749	0.724191	-0.0595458	0.0352252	0.126028	0.379521	-0.371237	-0.0393148	-0.287157	0.125088	-0.0663626	0.00396741	0.0762673	-0.157551	-0.00303989	0.0232377	-0.853747	-0.185769	0.143779	0.460845	0.304255	0.349341	-0.150002	-0.374838
ANKRD13B	ENSBTAG00000001119	127.992	70.0892	57.9032	12.186	-0.534518	-0.718147	-0.535034	-0.697986	-0.274195	0.161603	0.0381511	0.307083	0.150769	0.126275	-0.0894606	0.0414901	-0.123433	0.00793688	-0.0944577	-0.330199	-0.144166	-0.0705968	0.345387	0.647103	0.308608	-0.282035	-0.275633	-0.267628	0.0803967	0.140063	0.0816086
SNRNP48	ENSBTAG00000001123	27.5961	1.68676	25.9094	-24.2226	0.0727021	0.268089	0.0260164	0.312623	0.144262	-0.10827	0.0552116	-0.0552262	-0.0986853	0.0317731	0.57144	0.530172	0.172351	0.336561	0.184464	0.733822	0.524103	0.01899	-0.406609	-0.283672	-0.601252	0.10765	-0.0776085	-0.240459	-0.341031	-0.580517	0.676951
GALC	ENSBTAG00000001124	8.10569	0.924819	7.18087	-6.25606	0.333014	0.222513	-0.00336443	0.117314	0.131629	-0.230822	-0.162326	-0.330434	-0.260968	-0.237321	-0.14331	-0.0568443	-0.0278671	0.357701	0.533178	0.277857	0.169554	-0.342868	0.264163	-0.305024	-0.138965	-0.0435242	-0.0755664	0.336555	0.18468	-0.00966568	0.0835658
BMP2K	ENSBTAG00000001126	158.042	37.6013	120.441	-82.8397	0.644004	0.639258	0.466442	0.528436	0.371888	-0.0738766	0.216476	-0.174602	0.21575	-0.120943	-0.0726224	-0.211644	-0.319688	-0.0461212	-0.332872	-0.0402728	-0.277515	0.0246852	-0.0742331	-0.654736	-0.0269435	0.186057	0.495684	0.463937	0.165928	0.160713	-0.505869
RNF165	ENSBTAG00000001128	21.7095	10.8327	10.8768	-0.0441771	0.267377	0.1624	-0.285166	0.045037	0.600938	0.16287	0.20099	-0.250156	0.0329857	-0.213303	0.297595	0.0319608	-0.1947	0.249573	0.234947	0.377937	-0.104369	0.340151	-0.213429	-0.297115	-0.275809	0.164448	0.230853	-0.231626	0.027012	-0.423924	0.138283
SLC12A9	ENSBTAG00000001131	29.1883	4.16463	25.0237	-20.8591	-0.37764	-0.131724	-0.00783497	-0.0262652	-0.242604	-0.0151723	0.0540509	0.0286682	-0.101235	-0.00734494	0.244806	0.754486	0.0740571	0.395639	0.0791465	0.462343	0.539702	0.0273614	-0.351509	0.221738	-0.261977	-0.3176	-0.470438	-0.110988	-0.46624	-0.374666	0.703757
GTDC1	ENSBTAG00000001132	39.9061	8.46125	31.4448	-22.9836	0.49778	-0.0546574	-0.511615	-0.541096	-0.233425	-0.67397	-0.095979	0.049816	0.0243458	0.0149604	-0.108235	-0.244305	0.0447491	0.00404783	0.0904339	-0.0214053	0.00138344	0.0178758	0.676872	-0.277103	-0.11114	-0.0803671	0.0280137	0.297752	0.73651	0.488284	-0.0399855
VWA8	ENSBTAG00000001133	209.37	81.5891	127.781	-46.1914	0.514718	0.823263	0.718354	0.384959	0.313391	-0.0253089	-0.042475	0.0871907	0.238499	-0.269598	-0.201278	-0.295398	0.0302714	0.12421	-0.372151	-0.0473414	0.00625891	0.0557846	-0.00613141	-0.624211	-0.112834	-0.139439	0.0426117	0.366521	-0.128685	0.0212481	-0.454136
SRRT	ENSBTAG00000001134	88.927	32.6751	56.2519	-23.5769	-0.691736	-0.253671	0.204075	0.119716	-0.241744	0.257132	-0.151729	0.11809	-0.203662	0.164252	0.0203384	0.744586	-0.0486402	0.229313	0.163045	0.285588	0.428157	-0.129372	-0.283727	0.48303	-0.0974536	-0.341194	-0.620767	-0.250544	-0.659958	-0.455551	0.64754
KIAA1324	ENSBTAG00000001136	25.9934	19.157	6.83638	12.3207	-0.0578746	0.0939703	-0.170407	-0.167682	0.625293	0.499534	-0.0625181	-0.120589	-0.0710451	0.261504	0.154772	-0.0800633	0.421993	-0.075592	0.0563421	0.00855066	0.11198	-0.154471	-0.170053	-0.100511	0.0309827	-0.166455	-0.0298835	-0.143206	-0.270713	-0.369796	0.0340858
CLTA	ENSBTAG00000001137	985.893	738.205	247.688	490.517	-0.890577	-0.817064	-0.0328787	-0.089972	-0.370434	0.505913	-0.118585	-0.244652	-0.394911	0.0795245	-0.0445893	0.116887	-0.176672	-0.126364	-0.00686418	-0.447988	-0.287021	-0.1865	-0.0675958	0.966666	0.619731	0.0346194	-0.240427	-0.205734	-0.232469	0.153121	-0.0367575
UFSP1	ENSBTAG00000001138	421.881	244.243	177.637	66.606	-0.762232	-0.794571	-0.157598	-0.398635	-0.632641	0.000833851	-0.0359914	-0.130562	-0.331313	0.493972	-0.0784673	0.0263451	-0.160366	0.0883133	-0.0118657	-0.227817	0.0499298	0.0151142	0.286284	0.811439	0.267382	-0.259807	-0.438937	-0.246762	-0.0914026	0.34441	0.23627
ACHE	ENSBTAG00000001139	7.90578	1.98171	5.92407	-3.94236	-0.0768561	-0.112893	0.150715	0.43729	-0.165339	0.0141915	-0.279511	0.207824	-0.0418373	-0.344772	0.144463	-0.0562098	-0.415989	-0.212244	0.273308	-0.0460751	-0.384594	-0.175706	0.111793	0.1811	0.0446019	0.567412	0.153271	-0.181379	0.132099	-0.0870542	-0.100794
IAH1	ENSBTAG00000001140	232.083	150.097	81.9858	68.1111	-0.718889	-0.597118	0.13056	-0.0833598	-0.418939	0.233261	0.197997	-0.390108	-0.280107	0.0199554	0.177991	-0.0513785	-0.316115	-0.147556	0.122201	-0.0904919	-0.228923	0.129456	0.178268	0.753608	0.242079	-0.208532	-0.309957	-0.283231	-0.30422	0.0904475	0.0389459
ADAM17	ENSBTAG00000001141	348.181	51.9477	296.234	-244.286	0.728068	0.744379	0.0151274	-0.0154273	0.438409	-0.218127	0.0602696	0.0684104	0.254906	-0.168537	-0.105078	-0.0913845	0.562381	0.10413	-0.00456189	0.218359	0.373735	-0.00123245	-0.232458	-0.80985	-0.276339	-0.163961	0.180743	0.433783	0.077295	-0.106575	-0.0838623
GNE	ENSBTAG00000001142	207.824	59.2712	148.553	-89.2817	0.580465	0.811524	0.471931	0.406585	0.278411	-0.215242	-0.293738	0.331279	0.215003	-0.0613313	0.0543002	-0.175518	-0.00171153	0.0790755	0.158046	0.228408	0.248595	0.00732283	-0.17516	-0.721063	-0.324764	-0.0243663	0.0062335	0.436902	-0.0753639	-0.162722	-0.0681968
GBP1	ENSBTAG00000001143	8.85806	1.91559	6.94247	-5.02688	0.0243669	-0.114925	-0.377048	0.0139822	0.2076	0.0157602	-0.177482	0.249625	0.0135098	0.346248	0.0784013	0.253606	-0.168871	0.567018	0.0309348	0.130212	0.217374	-0.220538	-0.224324	-0.0785801	-0.114109	0.297238	0.113764	-0.112961	0.121027	-0.157839	0.365135
NAA20	ENSBTAG00000001144	674.386	501.394	172.992	328.401	-0.788089	-0.7765	0.00972057	-0.294193	-0.568323	0.262431	-0.254246	-0.149501	-0.384911	0.17052	-0.00873741	-0.107496	-0.187608	0.0509465	-0.200604	-0.568719	-0.208321	-0.0852876	0.125322	0.900979	0.633127	-0.100715	-0.390517	-0.00678732	-0.0891236	0.463284	-0.117002
HIVEP2	ENSBTAG00000001146	557.305	88.9183	468.386	-379.468	0.787179	0.852232	0.276182	0.271788	0.613104	-0.0781295	0.220758	0.246095	0.541464	-0.202187	-0.315017	-0.271553	0.00265393	-0.143617	-0.152421	0.0873323	-0.115478	0.229715	-0.0548925	-0.852907	-0.284664	-0.00364479	0.42256	0.187566	0.115433	-0.162971	-0.412099
LOC102723475	ENSBTAG00000001150	23.3589	8.81918	14.5397	-5.72051	0.287436	0.208965	-0.150362	-0.121739	0.514331	0.168354	0.602476	-0.17113	0.375873	-0.162612	-0.160518	-0.105105	-0.164823	-0.104163	-0.153401	0.0764371	-0.291452	0.601995	-0.134985	-0.279831	-0.105532	-0.144946	0.345968	-0.166424	0.0311415	-0.164556	-0.235502
APLP1	ENSBTAG00000001151	141.632	93.0751	48.557	44.5181	-0.479247	-0.672451	-0.187971	-0.133192	-0.62589	-0.0333772	-0.304571	0.125086	-0.229001	0.0095965	-0.293493	0.0668028	-0.262366	-0.232128	0.129061	-0.451177	-0.27597	0.151776	-0.065607	0.696116	0.479894	0.236325	-0.0954364	0.00374363	0.226106	0.403034	-0.0479772
TLE6	ENSBTAG00000001152	14.8199	1.64201	13.1779	-11.5359	-0.240737	0.00101509	0.181254	0.174763	-0.337126	-0.310379	0.120097	0.27176	0.100958	0.646295	-0.0150486	0.155372	-0.24268	0.161232	0.467717	0.462673	0.529337	0.0325379	-0.0746173	0.0438769	-0.438908	-0.276531	-0.266308	-0.133929	-0.344858	-0.176218	0.586815
TLE2	ENSBTAG00000001153	55.734	18.6624	37.0716	-18.4092	-0.554721	-0.0768971	0.69678	0.493783	-0.284973	0.264502	-0.274709	-0.0690294	-0.312317	-0.13352	0.130412	0.198901	-0.295812	0.139364	0.0163581	0.0469148	0.00700766	-0.239891	0.0434225	0.42723	0.0494334	-0.0321534	-0.462553	-0.171705	-0.538572	-0.19641	0.116828
DGAT2	ENSBTAG00000001154	170.866	102.898	67.9675	34.9309	-0.75396	-0.49974	0.281795	0.276548	-0.409081	0.303788	-0.217135	-0.189815	-0.4804	0.312879	-0.125543	0.612863	-0.187805	-0.130738	-0.128699	-0.139419	-0.00179355	-0.144784	-0.193156	0.686455	0.28721	0.00952541	-0.341206	-0.166251	-0.381742	-0.0178621	0.268787
ST3GAL1	ENSBTAG00000001156	21.2434	5.02334	16.22	-11.1967	0.244777	0.211316	-0.130563	0.0356645	-0.141001	-0.442931	-0.112537	0.131515	-0.0582177	0.30251	0.0367538	-0.00432103	0.443737	0.71175	0.104448	0.289785	0.728045	-0.163443	-0.374373	-0.33121	-0.312027	0.178966	0.053006	0.141631	0.0673047	0.0823525	0.401193
GMEB1	ENSBTAG00000001160	87.892	16.6677	71.2243	-54.5566	0.496798	0.617049	0.0655991	0.216727	0.154187	-0.316864	0.326178	0.338573	0.506707	-0.202065	0.0314243	0.081048	0.334785	0.186422	0.329077	0.505354	0.530865	-0.270743	-0.309772	-0.628805	-0.470536	-0.0984793	0.211073	0.252235	-0.129559	-0.323828	0.214828
FAM60A	ENSBTAG00000001161	18.0853	2.06978	16.0155	-13.9457	-0.166146	-0.29792	-0.142915	0.0495495	0.142495	0.46046	-0.320347	0.0217761	-0.125053	0.264508	0.106598	-0.0372836	-0.0765443	-0.167693	-0.321422	-0.643313	-0.324165	-0.384996	-0.41062	0.239259	0.701912	0.366492	0.294445	0.404452	0.137223	0.300608	-0.358281
H2AFY2	ENSBTAG00000001163	80.1355	40.1012	40.0342	0.0670257	0.314795	0.550594	0.308015	0.411312	0.812183	0.454715	0.29315	-0.243239	0.184636	0.0415751	0.0970131	-0.241463	0.0442955	-0.143793	-0.0177794	0.100184	-0.133461	-0.181729	-0.225008	-0.494295	-0.0654681	0.0117557	0.387781	0.0583669	-0.274451	-0.366824	-0.314433
ACAD10	ENSBTAG00000001164	89.963	21.8238	68.1391	-46.3153	0.60498	0.448588	0.0376203	0.0883219	-0.102153	-0.718324	0.14806	-0.346069	-0.167943	-0.159821	-0.0717196	0.12668	0.220335	0.320565	0.0646191	0.563803	0.375506	0.323719	0.189267	-0.594346	-0.605367	-0.00236329	0.0270605	0.0652291	0.272605	0.0644186	0.266756
AIFM2	ENSBTAG00000001165	112.676	71.3136	41.3626	29.951	-0.59233	-0.587985	-0.13367	-0.1636	-0.328937	0.266068	-0.335028	0.329035	-0.082676	0.220334	-0.391568	0.0814153	-0.251938	0.0949008	-0.0584259	-0.515163	-0.137999	0.0339585	-0.216868	0.672494	0.505677	0.0919112	-0.186333	-0.0892115	-0.0172574	0.219834	-0.0163746
HSF5	ENSBTAG00000001166	39.1273	2.50909	36.6182	-34.1091	0.23637	0.537699	0.62722	0.817174	0.319633	0.155964	-0.0287925	0.0432885	0.0657613	-0.265928	-0.0275101	0.20938	-0.282583	-0.135723	-0.195086	0.18617	-0.225955	0.166732	-0.26029	-0.352104	-0.250419	0.410841	0.255105	-0.200456	-0.206353	-0.384111	-0.135781
BRAP	ENSBTAG00000001168	590.15	170.095	420.055	-249.96	0.922033	0.59755	-0.304526	-0.149149	0.380337	-0.484133	0.0623242	0.228631	0.36927	-0.158999	-0.0538605	-0.105883	0.201862	0.0534062	-0.0253282	0.239767	0.115874	0.119255	0.146966	-0.870656	-0.400057	0.0537253	0.345097	0.290297	0.511465	0.0064946	-0.0711495
OGFOD1	ENSBTAG00000001171	270.739	195.421	75.3177	120.104	-0.626355	-0.760971	-0.259736	-0.481129	-0.448896	0.204448	0.0252357	-0.306826	-0.308191	-0.0154937	-0.00218164	0.116429	-0.0942777	-0.128248	-0.235598	-0.412996	-0.268604	0.337223	-0.00301647	0.788993	0.515696	-0.177571	-0.275283	-0.0779663	0.00461604	0.3615	-0.0473044
PLXNA2	ENSBTAG00000001173	124.079	53.5387	70.5401	-17.0014	0.264086	0.795745	0.728867	0.397458	0.425121	0.204204	-0.0703496	0.308498	0.317008	-0.28369	-0.281817	-0.0898111	0.149257	0.112982	-0.219498	0.0908571	0.138972	-0.0362604	-0.056177	-0.4842	-0.237814	-0.250201	-0.145475	0.0129591	-0.434945	-0.383332	-0.229407
MRPL15	ENSBTAG00000001174	803.97	564.242	239.728	324.514	-0.841466	-0.84714	-0.148214	-0.350764	-0.524361	0.223989	-0.175986	-0.309796	-0.519924	0.13605	0.0513433	0.129972	-0.100579	0.00350366	-0.00689522	-0.267328	-0.124678	0.0289671	0.229103	0.928436	0.386057	-0.147239	-0.49015	-0.310832	-0.140055	0.208408	0.17293
LRRN1	ENSBTAG00000001176	15.2187	2.78358	12.4352	-9.65157	0.3415	0.0347295	-0.346796	-0.443533	0.0737742	-0.117873	-0.0723516	0.500382	0.469251	-0.206869	-0.397236	-0.445198	-0.0828555	0.295353	-0.202209	-0.475382	-0.169509	0.109263	0.0253414	-0.158494	0.298561	0.0170864	0.203712	0.337743	0.480215	0.40447	-0.433377
USPL1	ENSBTAG00000001178	216.658	64.7904	151.868	-87.0772	0.781543	0.459727	-0.248605	0.0577253	0.22104	-0.585813	0.203164	-0.0899441	0.110609	-0.264778	-0.128597	0.0592441	0.193878	0.237167	0.110074	0.49646	0.171172	-0.0157142	0.346101	-0.726397	-0.58893	0.220349	0.335556	-0.0641497	0.482276	-0.0911516	0.135814
TEP1	ENSBTAG00000001179	40.4714	15.2503	25.2211	-9.97075	0.139399	0.0637405	-0.247888	0.0852856	-0.134335	-0.48685	0.0431194	-0.129903	-0.191856	-0.169331	0.216352	0.35433	0.0807948	0.261428	0.796869	0.843176	0.47117	0.0537333	0.0982116	-0.181254	-0.69116	0.0418681	-0.169518	-0.288921	0.00686526	-0.434969	0.741365
RPS6KC1	ENSBTAG00000001181	22.7062	6.11257	16.5936	-10.481	0.395765	0.264991	0.0379738	-0.0574591	0.0837654	-0.0725773	-0.0936573	0.649821	0.583507	-0.186116	-0.230451	-0.192846	-0.322908	-0.179506	-0.374893	-0.418051	-0.343142	0.145572	-0.0136191	-0.285826	0.207731	0.0560699	0.246162	0.394773	0.324642	0.251633	-0.485449
SEPT7	ENSBTAG00000001182	136.247	55.4826	80.7642	-25.2816	0.718243	0.352142	-0.175677	-0.0402139	0.599427	0.0936742	0.00656807	-0.128961	0.185395	-0.308203	-0.328515	-0.239249	-0.0919585	-0.229318	-0.350051	-0.406032	-0.549538	0.0954628	0.0411525	-0.542885	0.311673	0.212392	0.556716	0.486118	0.576321	0.271126	-0.695069
KLHL33	ENSBTAG00000001183	35.2311	5.79433	29.4368	-23.6424	0.272003	-0.167597	-0.647327	-0.164338	-0.0159006	-0.440299	-0.057358	0.138442	-0.0200758	0.112344	-0.223259	0.0894773	-0.0480364	-0.0372476	0.584023	0.307151	0.048218	0.107204	0.2437	-0.144464	-0.346625	0.319679	0.213993	-0.295422	0.522747	-0.0852543	0.35406
SUV420H1	ENSBTAG00000001185	952.118	151.799	800.319	-648.52	0.881301	0.802502	-0.0111086	0.199036	0.510664	-0.33281	0.127483	0.178479	0.360524	-0.116595	0.0107573	-0.103039	0.30842	0.164236	-0.0319398	0.358002	0.259032	-0.00542807	-0.136165	-0.95753	-0.488054	0.162607	0.425559	0.208244	0.225752	-0.189114	-0.0412011
SH2D4A	ENSBTAG00000001186	25.3816	6.99684	18.3848	-11.3879	0.311654	0.527461	0.217011	0.20293	0.38446	0.0202434	0.349357	0.046897	0.39167	-0.147997	0.136548	-0.0449053	-0.153982	-0.208279	0.503036	0.445224	0.111342	0.0991704	-0.151211	-0.458339	-0.333545	-0.386806	0.0403839	0.235688	-0.301068	-0.427728	0.0496021
RASL10A	ENSBTAG00000001187	19.0564	12.4812	6.57517	5.90604	0.102186	-0.204183	-0.243093	0.379875	-0.141839	-0.216901	-0.133431	-0.211066	-0.317945	-0.165488	0.365652	0.0642606	-0.182088	-0.0682432	0.374577	0.212248	-0.19238	0.056836	-0.182603	0.0407596	-0.12269	0.836925	0.412015	-0.220695	0.349134	-0.0282061	0.170781
ROM1	ENSBTAG00000001188	35.9141	8.14323	27.7709	-19.6276	-0.2162	-0.0571755	-0.010052	0.323222	-0.257588	-0.286241	-0.0411108	-0.0876515	-0.335493	0.317309	0.337426	0.586882	0.155587	0.0626735	0.540668	0.761732	0.573182	-0.0665655	-0.15719	0.0403336	-0.620001	0.119743	-0.21819	-0.432079	-0.304148	-0.487653	0.876347
AP1B1	ENSBTAG00000001189	77.3028	27.7609	49.542	-21.7811	-0.658895	-0.065198	0.640157	0.100188	-0.321104	0.266843	-0.234845	0.20868	-0.0992914	0.185186	0.107482	0.0626899	-0.0715525	-0.0978388	-0.0761915	-0.0275383	0.165132	0.0709862	0.0574736	0.45765	0.00117758	-0.467721	-0.696126	-0.230541	-0.701472	-0.193099	0.156217
CCL17	ENSBTAG00000001191	22.9329	8.15591	14.777	-6.62105	-0.380335	-0.332307	-0.16507	-0.180399	0.0778701	0.403953	0.0236924	-0.179464	-0.0796062	-0.205882	0.756904	-0.0726451	-0.142711	-0.234842	0.320063	0.0346658	-0.204256	-0.0532713	-0.0756185	0.383577	0.191867	-0.133253	-0.174339	-0.0165142	-0.268632	-0.234665	0.0597556
STX12	ENSBTAG00000001192	119.935	5.62519	114.31	-108.684	-0.55707	-0.586064	-0.0215471	-0.0738078	-0.0967129	0.557398	-0.227305	-0.205673	-0.267883	0.212097	-0.0572114	-0.133672	-0.323987	-0.272397	-0.0196383	-0.684812	-0.440203	-0.226708	-0.199264	0.658836	0.847217	0.00957001	-0.0304598	0.349507	-0.0512835	0.359488	-0.365923
UNC93B1	ENSBTAG00000001193	60.3528	14.5137	45.839	-31.3253	-0.516731	-0.140295	0.161701	0.0262962	0.506494	0.897769	0.0349856	-0.113472	0.00313266	0.00655787	0.340872	0.00712121	-0.0941525	-0.158051	-0.0565942	-0.16181	-0.240366	-0.231534	-0.18399	0.351372	0.313645	-0.250511	-0.180174	-0.189063	-0.603117	-0.452736	-0.120843
KCNH4	ENSBTAG00000001195	26.609	9.42281	17.1862	-7.76335	-0.382675	-0.347898	0.0167853	0.205083	-0.417093	-0.185453	0.0480961	-0.280554	-0.356109	-0.0465419	0.408507	0.332421	-0.306441	0.522469	0.314839	0.471843	0.242067	-0.117529	0.0547163	0.353717	-0.270633	0.138845	-0.25586	-0.303391	-0.174714	-0.14946	0.573955
SLAMF7	ENSBTAG00000001197	20.7294	10.0094	10.72	-0.710576	-0.237754	0.0247335	-0.0761947	-0.102211	0.509076	0.616529	-0.0202086	0.120217	0.147135	0.195741	0.384735	0.118319	0.171801	-0.177348	0.16489	0.014538	0.115682	-0.5073	-0.225934	0.0409549	0.148565	-0.357332	-0.146654	0.124182	-0.47459	-0.46481	0.0969021
DAP3	ENSBTAG00000001199	13.3921	4.59765	8.79445	-4.1968	-0.16283	-0.418347	-0.329289	-0.291901	-0.258942	-0.00762506	0.166313	0.367526	0.310369	-0.0394788	-0.273731	-0.129702	-0.00680429	-0.017012	-0.360516	-0.430629	-0.259018	-0.268792	0.278752	0.328862	0.282796	0.210016	0.238434	-0.228972	0.316146	0.303424	-0.242682
KIAA1462	ENSBTAG00000001204	130.259	19.943	110.316	-90.3727	0.612173	0.629256	0.0429594	-0.0982726	0.172711	-0.380351	0.444955	0.400026	0.676838	0.0558046	-0.247783	-0.415112	0.315367	0.106227	-0.0904259	0.138324	0.319952	0.254297	-0.167113	-0.678558	-0.346874	-0.206016	0.321248	0.190998	0.0776331	0.0635475	-0.171044
SERPINB8	ENSBTAG00000001207	33.0902	26.1473	6.94289	19.2044	-0.0311547	0.0449979	-0.161933	-0.181629	0.665297	0.595088	-0.154201	0.0883006	0.110869	-0.211473	-0.249964	0.187143	-0.18804	0.051048	-0.0231459	-0.167325	-0.261079	0.0793253	-0.100971	-0.00665869	0.224693	-0.23807	-0.127222	-0.0038971	-0.12063	-0.365317	-0.130964
PHLDB2	ENSBTAG00000001209	521.804	94.5691	427.235	-332.666	0.792069	0.766586	0.123036	0.332544	0.683861	-0.0441538	0.527196	0.00323671	0.539444	-0.30379	-0.144318	-0.215929	0.0344575	0.0709277	-0.122668	0.236013	-0.0841585	0.0390759	-0.15373	-0.848116	-0.319103	0.144982	0.643362	0.114251	0.122504	-0.223329	-0.34036
SSR2	ENSBTAG00000001212	1113.04	840.334	272.705	567.629	-0.8418	-0.910297	-0.200202	-0.234876	-0.460885	0.387007	-0.142333	-0.214806	-0.392352	0.0633419	-0.0122908	0.150515	-0.185369	-0.200285	-0.000817495	-0.468709	-0.324858	-0.164298	0.0430693	0.981553	0.631462	0.0352514	-0.238872	-0.156805	-0.0725289	0.245239	-0.0153236
CAAP1	ENSBTAG00000001223	84.6302	55.0137	29.6165	25.3972	0.316814	0.467587	0.175186	0.489271	0.85499	0.52282	-0.0561803	0.0697165	0.173806	-0.101051	-0.0743337	0.10644	-0.102806	-0.15234	-0.105431	-0.00895793	-0.283551	-0.240746	-0.255678	-0.439442	-0.000555423	0.299418	0.397846	-0.0421079	-0.105657	-0.481266	-0.255751
ATP9B	ENSBTAG00000001224	32.9366	7.1136	25.823	-18.7094	0.0285986	0.488347	0.529253	0.468691	0.430403	0.347497	0.575659	-0.236829	0.235932	-0.35005	-0.181962	0.0897437	0.167955	0.0879092	-0.0446177	0.32924	0.0916098	-0.104501	-0.202833	-0.237299	-0.252872	-0.185642	0.121604	-0.269669	-0.568507	-0.52364	-0.0841881
RBM14	ENSBTAG00000001225	85.7407	29.152	56.5887	-27.4367	-0.658862	-0.0537685	0.563909	0.193522	-0.322982	0.2985	-0.186877	-0.0343692	-0.282415	-0.0502048	0.0196218	0.286907	0.384294	0.134052	0.00935172	0.0695084	0.43371	-0.241653	-0.251521	0.453421	0.0508996	-0.340567	-0.616054	-0.14439	-0.762841	-0.260844	0.275238
SLC25A22	ENSBTAG00000001229	19.9166	6.2632	13.6534	-7.39017	-0.357226	-0.165195	0.406193	0.426185	-0.333901	0.167432	-0.0829113	-0.0438882	-0.155042	-0.0136245	-0.0283455	0.496564	-0.300662	0.112987	-0.330719	-0.175879	-0.027923	-0.298704	-0.325023	0.328381	0.312966	0.108206	-0.0808671	0.258735	-0.239153	0.121712	0.0185184
CDHR1	ENSBTAG00000001231	43.8328	27.9772	15.8556	12.1216	0.162682	0.288892	-0.150245	-0.165123	0.696423	0.463319	-0.0655107	0.62865	0.572897	-0.109918	-0.128456	-0.0298244	-0.0298634	-0.0580178	-0.0787838	-0.12924	-0.137213	-0.0709117	-0.0960656	-0.259506	0.0203819	-0.167883	0.055762	-0.0793149	-0.121088	-0.45436	-0.168133
MPZL3	ENSBTAG00000001233	32.4837	8.61367	23.87	-15.2564	0.433408	0.158415	-0.0918837	0.268888	0.362559	0.0143789	0.667396	-0.439448	0.196281	-0.276886	-0.144491	-0.0654213	-0.0883341	-0.281187	-0.110305	0.0615813	-0.430696	-0.238195	0.207645	-0.331791	-0.0233152	0.301264	0.725974	-0.0347358	0.312194	0.0148232	-0.382916
CD200R1	ENSBTAG00000001235	69.123	31.4169	37.7062	-6.2893	0.462587	0.256521	-0.289696	0.161068	0.774637	0.241071	0.316009	0.0157422	0.335572	-0.013511	0.0149487	-0.105871	-0.0685834	-0.128911	-0.0735446	0.07125	-0.331913	-0.263193	0.0875755	-0.472678	-0.133983	0.371837	0.65978	-0.227948	0.247784	-0.309501	-0.230726
ADRB1	ENSBTAG00000001242	13.567	2.01308	11.5539	-9.54087	0.0198587	0.304957	0.301452	0.316961	-0.0240821	-0.0823037	0.361219	0.248651	0.366843	-0.196083	0.205906	0.503554	-0.237169	-0.223673	0.0456554	0.518118	0.110887	0.341801	-0.209709	-0.167109	-0.482694	-0.189593	-0.0738881	-0.212977	-0.392095	-0.50534	0.32625
AP3M2	ENSBTAG00000001243	142.705	67.6132	75.0914	-7.47823	0.760141	0.446362	0.0124566	0.0545904	0.40544	-0.183155	0.247719	-0.28791	0.173089	-0.462532	-0.327066	-0.357865	-0.08514	-0.057044	-0.238877	-0.111096	-0.43087	0.0459941	0.421584	-0.599647	-0.00570145	0.138312	0.480166	0.263781	0.537204	0.248723	-0.603123
PLAT	ENSBTAG00000001244	9.24744	1.79578	7.45166	-5.65587	0.199038	0.219843	-0.0646213	-0.0770261	0.267488	0.196001	0.43537	0.40842	0.731087	-0.566421	0.184792	-0.299635	-0.0415003	0.165108	-0.101428	-0.0856199	-0.141665	-0.167738	-0.203297	-0.173883	0.0839223	-0.019838	0.320703	0.123026	-0.0597328	-0.139328	-0.336658
ATP1A1	ENSBTAG00000001246	33.4518	12.3542	21.0975	-8.74334	-0.475877	-0.193575	0.276929	0.0992976	-0.392476	0.0183994	-0.255822	-0.154307	-0.413984	0.0653105	0.131304	0.419882	0.0245482	0.653178	-0.0999678	0.136659	0.458393	-0.199663	-0.182949	0.359607	0.0159205	-0.174087	-0.550372	0.0423602	-0.394738	-0.0106573	0.43375
LECT2	ENSBTAG00000001247	54.8988	50.7585	4.14036	46.6181	-0.0498727	-0.0206981	-0.0652344	-0.0335324	0.0296083	0.036272	0.000819877	-0.0433589	-0.0151213	-0.0402158	0.994167	-0.0154286	-0.0445169	-0.0571434	0.0730136	0.280135	0.0449751	-0.0423141	-0.0351423	-0.0124158	-0.180823	0.0140237	-0.0874928	-0.0150002	-0.168598	-0.216466	0.220089
SULT1B1	ENSBTAG00000001249	17.4177	2.16291	15.2548	-13.0919	0.0887397	-0.289975	-0.188177	0.183558	0.0438187	0.178105	-0.00968987	-0.408328	-0.231708	-0.284196	-0.0141932	0.332948	-0.365659	-0.233698	-0.318858	-0.374485	-0.595608	-0.147924	-0.13843	0.136109	0.528041	0.465722	0.435067	0.373353	0.424228	0.317407	-0.346497
TFAP2A	ENSBTAG00000001250	30.295	21.8624	8.4326	13.4298	0.0864198	0.0743931	-0.206473	-0.130206	0.690488	0.493253	0.424831	-0.231233	0.225474	-0.200036	0.0162777	0.115212	-0.175547	-0.165026	-0.15015	0.0399341	-0.37196	0.385934	-0.151094	-0.115963	0.0267995	-0.164338	0.209507	-0.211232	-0.111202	-0.371383	-0.163911
HIVEP1	ENSBTAG00000001252	154.782	52.9396	101.843	-48.9032	0.488381	0.795076	0.659635	0.540995	0.403563	-0.0314356	-0.209712	-0.00938094	0.0148442	-0.0333526	0.123264	-0.317704	-0.0394652	0.0726824	-0.100647	0.1712	0.043439	0.187795	-0.105847	-0.649396	-0.306295	0.101663	0.0702856	0.15343	-0.156716	-0.159994	-0.223408
ANKRD46	ENSBTAG00000001254	43.3367	14.5581	28.7786	-14.2205	0.396622	-0.239465	-0.416518	-0.183551	-0.362266	-0.592775	0.0900641	-0.411138	-0.249677	-0.064524	-0.119683	-0.390603	0.0445105	-0.0680955	-0.0278604	-0.188045	-0.263674	0.2249	0.288889	-0.0750583	0.108093	0.496294	0.473852	0.1429	0.824042	0.710039	-0.270505
CRYBB3	ENSBTAG00000001255	13.765	3.28543	10.4795	-7.19412	0.156725	0.00302543	-0.123001	0.232034	0.398764	0.37661	0.505815	-0.329988	0.190141	-0.23522	-0.0450619	0.269345	-0.10088	-0.412377	-0.142223	-0.139601	-0.412648	-0.354263	-0.271329	-0.0959351	0.334393	0.157235	0.593201	0.289096	0.0703709	-0.06028	-0.339564
AGTPBP1	ENSBTAG00000001257	19.2761	7.23748	12.0386	-4.80115	0.49826	0.251826	-0.194385	-0.473327	0.102926	-0.299118	-0.213056	-0.202358	-0.1392	-0.242803	-0.26597	-0.328197	0.354561	0.209074	-0.192412	-0.172793	0.0427961	0.546938	0.0944207	-0.360352	0.0461288	-0.17534	-0.0845954	0.343118	0.416299	0.386712	-0.262092
TMEM50B	ENSBTAG00000001258	150.081	85.7722	64.3089	21.4634	-0.413101	-0.731098	-0.18958	-0.154748	-0.474194	0.0836193	-0.263659	-0.364662	-0.479121	0.125035	-0.142747	0.032868	-0.384569	0.0567066	-0.15308	-0.600951	-0.360329	-0.140451	0.0180778	0.650761	0.741299	0.186171	-0.0321615	0.387779	0.330512	0.68219	-0.21773
IRGQ	ENSBTAG00000001262	171.3	32.6914	138.609	-105.917	0.657644	0.628565	0.117042	0.479333	0.218917	-0.42632	-0.0945977	-0.0564361	-0.0373454	-0.204801	0.14751	0.122964	0.0814411	0.0225152	0.486805	0.59388	0.267048	0.0733448	-0.197276	-0.714371	-0.552433	0.287419	0.227037	0.188581	0.132329	-0.29286	0.239505
TMEM165	ENSBTAG00000001269	20.3676	0.786039	19.5816	-18.7955	0.424819	0.377401	-0.0159672	0.193297	0.453624	-0.00379522	0.268825	-0.207855	0.0885974	-0.0912083	-0.186008	-0.201446	0.108843	0.362844	-0.176446	0.121412	0.00125291	0.47046	-0.409038	-0.446359	-0.201479	0.327721	0.456189	-0.181589	0.110138	-0.0794088	-0.146002
PLG	ENSBTAG00000001271	37.7322	18.9554	18.7768	0.178522	-0.39471	0.128362	0.707229	0.650123	-0.120828	0.250835	-0.126998	-0.158153	-0.260672	-0.194551	0.238822	0.306224	-0.178323	-0.206308	0.332885	0.316831	0.0575362	-0.201676	-0.102069	0.21589	-0.138986	-0.0593982	-0.34237	-0.13744	-0.633842	-0.453794	0.211678
NLRP3	ENSBTAG00000001273	19.4475	1.50036	17.9472	-16.4468	-0.235199	-0.165521	-0.0368816	0.24532	0.334758	0.50766	-0.145919	-0.285269	-0.290059	0.0107188	0.701278	0.311919	-0.114555	-0.197806	-0.0191066	0.0697993	-0.213052	-0.308409	-0.208716	0.160215	0.128745	0.256026	0.053027	-0.0884843	-0.226622	-0.3578	0.116981
PPM1L	ENSBTAG00000001274	141.858	29.9883	111.869	-81.881	0.633005	0.706563	0.397883	0.2264	-0.0321486	-0.525567	0.0104581	0.0720544	0.153379	-0.105062	-0.117802	-0.122125	0.0959146	-0.0396166	-0.0913426	0.240164	0.209663	0.547896	-0.127861	-0.670572	-0.395234	-0.0796075	0.062805	0.330056	0.0992358	0.115894	-0.0881316
MPP2	ENSBTAG00000001279	17.9763	4.57677	13.3996	-8.82279	0.396748	-0.0342201	-0.309891	0.0258504	-0.237083	-0.57256	0.312323	-0.313704	-0.0757566	-0.0441266	-0.0330168	0.0560938	-0.0220463	0.522069	-0.110304	0.193629	0.150719	0.0623357	-0.0612809	-0.249774	-0.167298	0.379266	0.414685	0.146148	0.504175	0.38576	0.111001
CLPB	ENSBTAG00000001280	165.043	56.5825	108.46	-51.8776	0.492788	0.822954	0.537755	0.388944	0.102389	-0.346382	0.129744	0.415405	0.45804	-0.276451	0.016842	-0.0217098	0.103992	0.11131	0.0758531	0.491932	0.363601	-0.033025	0.0592572	-0.670502	-0.620296	-0.177393	-0.0428787	0.0596442	-0.234388	-0.348853	0.0845238
RALGAPA1	ENSBTAG00000001282	760.829	234.311	526.518	-292.207	0.95179	0.760841	0.0747504	0.0891718	0.364274	-0.444725	0.106679	0.0302689	0.306594	-0.294838	-0.135874	-0.450728	0.153834	0.1034	-0.0475874	0.138846	0.0117558	0.131564	0.165593	-0.901672	-0.315186	0.0980048	0.399468	0.370594	0.431193	0.141455	-0.360129
RIC1	ENSBTAG00000001283	489.774	92.8431	396.931	-304.087	0.783162	0.829217	0.32751	0.324926	0.229324	-0.484213	-0.201255	0.0890429	0.0745677	-0.130512	-0.0658094	-0.266373	0.141989	0.355468	0.0936007	0.327407	0.322344	0.168718	-0.0541446	-0.853205	-0.470501	0.116134	0.11538	0.325901	0.174825	-0.0054801	-0.0429498
ELMO3	ENSBTAG00000001286	7.50653	1.0064	6.50013	-5.49372	-0.0636998	0.181317	0.0755811	-0.00403573	0.0393603	-0.00589951	-0.220847	0.425021	0.20125	-0.131508	0.473874	-0.0077163	-0.224821	0.130703	0.536893	0.373325	0.248026	0.242546	-0.220993	-0.0597827	-0.304595	-0.233931	-0.376985	0.0154689	-0.337225	-0.433397	0.358332
LRRC29	ENSBTAG00000001287	17.7344	2.43167	15.3027	-12.8711	0.290994	0.337332	-0.0159867	-0.0172882	0.00733042	-0.384122	0.383793	0.149771	0.280508	-0.118604	-0.23307	-0.210455	0.41935	0.327356	-0.000478969	0.391548	0.350603	0.333187	0.0453243	-0.347529	-0.586902	0.0736982	0.157042	-0.545065	0.0110101	-0.177453	0.158262
MAOB	ENSBTAG00000001288	51.5855	23.7825	27.8031	-4.02061	-0.520727	-0.426265	0.0815619	-0.0307065	-0.33887	0.265674	-0.127622	-0.212328	-0.341766	0.377064	-0.203863	0.384084	0.164577	-0.147939	-0.304489	-0.415466	0.0823613	-0.303752	-0.315739	0.510457	0.555102	-0.145665	-0.173764	0.320557	-0.197357	0.314297	0.00306416
MRPL18	ENSBTAG00000001289	889.602	642.969	246.632	396.337	-0.805772	-0.907966	-0.249014	-0.401604	-0.495826	0.290912	-0.119219	-0.167201	-0.324959	0.191686	0.175374	-0.0325132	-0.229009	-0.188327	-0.00398106	-0.450278	-0.291506	-0.054418	0.15333	0.940324	0.571932	-0.0962222	-0.305195	-0.114425	-0.0470479	0.325005	-0.0075694
TUBD1	ENSBTAG00000001290	42.4817	9.46642	33.0153	-23.5489	-0.0210357	-0.507621	-0.434895	-0.392123	-0.572097	-0.409848	-0.0182532	-0.512433	-0.467848	-0.124805	-0.118215	0.042512	0.249115	-0.0475831	-0.0613585	-0.216747	-0.0655256	0.102637	0.187319	0.304332	0.289855	0.14076	0.0374789	0.218747	0.535035	0.64106	-0.032898
LTF	ENSBTAG00000001292	11.106	1.73269	9.37328	-7.64059	-0.229521	-0.16801	0.110366	0.197904	-0.331738	0.00208169	-0.190395	-0.112462	-0.32211	0.305237	-0.260621	0.515142	0.263281	-0.190644	-0.147089	-0.171094	0.219516	-0.268884	-0.391783	0.208492	0.274506	0.0664937	-0.0376217	0.307902	-0.0846682	0.195612	0.139434
MAATS1	ENSBTAG00000001293	19.0934	2.34492	16.7485	-14.4036	0.171829	0.0543431	-0.54916	-0.187724	0.302835	-0.0060735	-0.184705	0.367425	0.14967	-0.142168	0.209655	0.336018	0.221936	0.148225	0.420276	0.341842	0.282292	-0.0458022	-0.298211	-0.203955	-0.266489	0.107108	0.00358032	-0.0993442	0.0566015	-0.479392	0.448127
PPP1R15A	ENSBTAG00000001294	63.5224	38.2658	25.2566	13.0091	-0.583325	-0.313701	0.290721	-0.0178588	-0.228054	0.417493	-0.127015	-0.365745	-0.391732	-0.279922	0.00132148	0.0911123	0.202689	0.272314	-0.244021	-0.289243	0.0212515	-0.287884	-0.0979488	0.571159	0.450148	-0.168474	-0.387158	0.0360611	-0.384007	0.0993551	-0.0986872
DEPDC5	ENSBTAG00000001295	14.9697	0.356714	14.613	-14.2563	0.364532	0.383685	0.186627	-0.109787	0.0901001	-0.133097	-0.327464	0.352426	0.215275	-0.412479	-0.193119	-0.212652	-0.165506	-0.278859	-0.0111985	-0.138747	-0.252263	0.561315	0.161095	-0.287158	-0.0366112	-0.173423	-0.174663	0.211912	0.167635	0.0346239	-0.31081
TMEM50A	ENSBTAG00000001296	653.651	473.448	180.203	293.245	-0.81975	-0.795698	-0.045764	-0.0393981	-0.43098	0.406158	-0.204225	-0.0768537	-0.33646	0.226054	-0.0460588	-0.0363902	-0.160335	-0.134684	-0.0132308	-0.525456	-0.268209	-0.251969	-0.0906028	0.909278	0.621674	0.2073	-0.116713	-0.185263	-0.12278	0.259453	-0.0839223
STAMBPL1	ENSBTAG00000001298	17.3363	2.01302	15.3233	-13.3102	-0.147299	-0.300669	-0.313541	-0.380569	0.253364	0.324755	0.365228	-0.225001	0.0852454	-0.143402	-0.216058	-0.155223	0.0791255	-0.406827	-0.143314	-0.21257	-0.465431	0.0592292	0.47226	0.244975	0.164475	-0.134085	0.123328	-0.457297	0.104442	-0.0547582	-0.28828
CYP7B1	ENSBTAG00000001299	108.861	2.11389	106.747	-104.633	0.570455	0.654838	0.201763	0.343326	0.471723	-0.0457349	0.42435	0.41896	0.700946	-0.252109	-0.209024	-0.104554	-0.076976	0.249655	-0.271531	0.170954	-0.00451018	-0.11986	-0.0854209	-0.659208	-0.334818	0.157179	0.49123	-0.0611991	0.0233422	-0.259789	-0.231763
LRRC32	ENSBTAG00000001301	91.1498	24.7515	66.3983	-41.6468	0.388966	0.622735	0.394957	0.687088	0.706436	0.316868	0.285133	-0.0580675	0.249911	-0.0127835	-0.234178	0.114665	-0.0971439	-0.0843295	-0.16055	0.155192	-0.131947	-0.0300021	-0.413962	-0.556262	-0.17656	0.26646	0.521676	-0.0611369	-0.197463	-0.411517	-0.2201
MRPS28	ENSBTAG00000001302	527.185	392.619	134.566	258.053	-0.760766	-0.751981	-0.145241	-0.286342	-0.238836	0.553575	-0.285441	0.094365	-0.180228	0.0878008	-0.15502	0.0162712	-0.162888	-0.18419	-0.164041	-0.675032	-0.37585	-0.262391	0.0445564	0.865697	0.733713	-0.024773	-0.237681	-0.0842328	-0.089247	0.214791	-0.206879
HSPB8	ENSBTAG00000001303	410.063	229.417	180.647	48.7702	-0.800874	-0.780955	-0.214577	-0.335048	-0.517463	0.181171	-0.236233	-0.000847886	-0.359695	0.639413	-0.0336726	0.199949	-0.006286	0.0662912	-0.0614463	-0.342248	0.158887	-0.0960233	-0.147236	0.802215	0.426922	-0.150206	-0.383408	-0.0694576	-0.171828	0.285329	0.284896
ATP2B2	ENSBTAG00000001305	21.3549	6.15213	15.2028	-9.05063	0.359214	-0.0376803	-0.539047	-0.197267	0.258014	-0.0738196	0.0158344	0.190408	0.186842	-0.337587	-0.333141	0.251977	0.0579162	-0.428787	0.00832088	-0.0359277	-0.367081	0.0841878	0.26862	-0.182006	-0.0596431	0.271689	0.332651	-0.228971	0.516328	-0.13385	-0.0918598
FXN	ENSBTAG00000001306	222.791	140.083	82.7086	57.3741	-0.531317	-0.721308	-0.119782	-0.233134	-0.402588	0.250645	-0.387575	-0.0295697	-0.317363	0.240602	-0.255994	-0.0113531	-0.402265	-0.162145	-0.328856	-0.770988	-0.473687	0.0481639	0.0447009	0.728142	0.768995	0.116099	-0.128148	0.172073	0.227875	0.585152	-0.301339
RHO	ENSBTAG00000001310	61.4671	57.4363	4.03081	53.4055	-0.0331871	-0.00266702	-0.00112512	-0.08913	-0.176366	-0.239471	-0.0885583	-0.00856627	-0.113383	0.0305264	-0.0233014	-0.0303607	-0.035116	0.981818	-0.0130516	0.177125	0.449204	-0.0132192	-0.0579534	-0.00965418	-0.158319	-0.0675076	-0.257774	0.029241	-0.0308415	0.109777	0.290637
MORF4L2	ENSBTAG00000001311	210.132	113.002	97.1295	15.8728	-0.634349	-0.791427	-0.404198	-0.499217	-0.356326	0.206974	-0.22966	-0.00865311	-0.268227	0.616227	-0.0360002	0.0186999	-0.0988058	-0.0924154	0.0224475	-0.472653	-0.0356281	-0.155591	0.00673764	0.709845	0.558281	-0.193743	-0.264404	0.127611	0.0383031	0.388179	0.092874
TRMT6	ENSBTAG00000001314	29.3258	5.60441	23.7214	-18.117	0.494068	0.0524856	-0.126152	-0.185168	-0.0298748	-0.279765	-0.0136881	0.000575093	0.160262	-0.11687	0.11704	-0.282775	-0.370258	-0.30012	-0.4511	-0.367922	-0.53607	0.124449	0.443742	-0.266494	0.219377	0.122827	0.305318	0.462462	0.639526	0.560243	-0.5265
VPS16	ENSBTAG00000001320	49.9408	18.6563	31.2845	-12.6281	-0.434689	-0.457965	-0.32341	0.000495754	-0.229181	-0.00428779	0.0768469	-0.189274	-0.272375	0.106195	0.489944	0.660603	-0.139	0.11151	0.480312	0.508349	0.278371	-0.234945	-0.104094	0.375173	-0.206594	-0.0359386	-0.247905	-0.212785	-0.229495	-0.368868	0.741025
IL1B	ENSBTAG00000001321	18.2903	4.33231	13.958	-9.62572	-0.110088	-0.2401	-0.499685	-0.508859	0.366707	0.322403	0.0349162	-0.0717724	0.0245652	-0.15952	-0.0354264	-0.199209	0.166627	-0.29436	0.384773	-0.0526581	-0.221929	0.11468	0.234233	0.172018	0.096421	-0.221489	-0.0814018	-0.282242	0.044135	-0.249035	-0.0488536
SAXO1	ENSBTAG00000001322	17.191	6.17429	11.0167	-4.84244	0.273527	0.217853	-0.237305	-0.249889	0.473467	0.0483506	-0.104566	-0.211325	-0.13876	-0.224562	-0.207867	-0.119121	0.316242	-0.149816	0.376067	0.215285	-0.0179455	0.299194	0.251329	-0.272008	-0.240407	-0.172509	-0.109022	-0.237269	0.0915593	-0.317751	0.0273949
CENPC	ENSBTAG00000001323	59.2986	20.0524	39.2462	-19.1938	0.627869	0.384811	-0.168106	-0.0195532	0.435604	-0.0479255	-0.00413634	-0.163391	0.0515109	-0.21154	0.0195549	-0.550275	0.438075	0.0910085	-0.20657	-0.197877	-0.113128	0.0997379	-0.219118	-0.531742	0.0781368	0.420478	0.552074	0.206659	0.402305	0.215428	-0.468282
SLCO2A1	ENSBTAG00000001324	58.1004	23.2959	34.8045	-11.5086	0.328013	0.641996	0.457647	0.222239	0.462719	0.333252	-0.0898999	0.210947	0.30859	-0.407312	-0.401524	-0.137272	0.29543	-0.260324	-0.183006	-0.260461	-0.0900614	-0.0288008	-0.315353	-0.404068	0.192644	-0.176235	0.0876717	0.388481	-0.210759	-0.146865	-0.516628
UPB1	ENSBTAG00000001325	15.8311	11.5239	4.30724	7.21662	-0.0484953	-0.0356674	-0.151115	-0.125001	0.0658693	0.16264	-0.123154	-0.223444	-0.263255	-0.238631	-0.0352578	-0.177614	0.827834	-0.158882	0.0444388	-0.138902	0.102107	-0.0420875	-0.248069	0.0875328	0.146921	0.211529	0.0868892	-0.16956	-0.0202029	-0.0310619	-0.108352
SLBP	ENSBTAG00000001328	31.3733	2.02571	29.3476	-27.3219	-0.121933	-0.172155	-0.0383654	-0.0320373	0.463205	0.61388	0.302754	-0.241706	0.135532	-0.410352	-0.302178	-0.202573	-0.247424	-0.354701	-0.194685	-0.392843	-0.753327	-0.0172283	0.260655	0.229749	0.398325	0.0521354	0.277738	-0.287906	0.0388302	-0.0943869	-0.585452
CLPTM1L	ENSBTAG00000001329	254.164	140.838	113.326	27.5119	-0.84246	-0.531981	0.259219	0.144983	-0.376283	0.367111	0.013329	-0.192244	-0.310689	0.187954	0.0441936	0.311243	-0.227318	0.340241	-0.067312	-0.0808111	0.109986	-0.279214	-0.157242	0.747826	0.269803	-0.121963	-0.383794	-0.216906	-0.513302	-0.0355864	0.256032
ERICH6	ENSBTAG00000001331	13.9658	6.90358	7.06222	-0.158639	-0.117695	0.036675	-0.0755385	-0.115397	-0.179619	-0.18022	-0.067364	-0.0259896	-0.18836	0.353931	0.231112	-0.115596	0.763164	-0.0437985	0.393518	0.289946	0.630777	-0.158954	-0.185422	-0.0174014	-0.261673	-0.115984	-0.175144	-0.109133	-0.251404	-0.127033	0.396877
MYO1C	ENSBTAG00000001332	37.9437	12.7941	25.1496	-12.3556	0.128199	0.551846	0.579909	0.0826643	0.179658	0.211628	0.1613	0.209902	0.412155	-0.20182	-0.202742	-0.486737	0.267175	-0.0109377	-0.259725	-0.23979	0.0851034	0.217924	-0.362601	-0.247649	0.129519	-0.363116	-0.023303	0.297418	-0.393896	0.0350993	-0.483397
PPARG	ENSBTAG00000001333	88.8852	50.7035	38.1817	12.5218	-0.616326	-0.513906	0.0679917	0.0564135	-0.29146	0.362214	-0.0880087	-0.212243	-0.316638	0.44744	-0.269284	0.0144248	0.0252463	-0.141029	0.0314649	-0.471675	-0.0219221	-0.218862	-0.427796	0.623283	0.61983	0.0173485	-0.0283763	0.187291	-0.212415	0.309803	-0.0939353
GHR	ENSBTAG00000001335	305.559	131.862	173.696	-41.8339	0.890894	0.463797	-0.250032	-0.059344	0.170721	-0.566071	0.0868267	0.248254	0.400954	-0.150362	-0.0552362	-0.389392	-0.0932795	0.139103	-0.0942377	0.0262266	-0.0855024	0.304385	0.0412376	-0.740637	-0.22698	0.31051	0.531754	0.350134	0.670421	0.31128	-0.278414
CCR3	ENSBTAG00000001338	59.5056	22.9567	36.5489	-13.5923	0.27692	0.670834	0.538324	0.389985	0.52955	0.338176	-0.0192758	0.136703	0.30878	-0.291461	-0.00412766	-0.210459	-0.016656	-0.136851	0.221371	0.0485468	-0.00396645	-0.250241	-0.229418	-0.441351	0.010569	-0.254014	0.0176217	0.428714	-0.383202	-0.343081	-0.314391
WNT5B	ENSBTAG00000001341	8.64927	1.72604	6.92323	-5.19719	-0.105731	-0.23618	-0.290646	0.0764008	0.0627535	0.168323	0.493148	0.269692	0.512754	-0.279293	-0.0435629	-0.125453	-0.377086	-0.0679069	0.402094	0.00420489	-0.285188	-0.116523	-0.207678	0.195906	0.0968882	0.246217	0.448764	-0.189165	0.0384761	-0.177852	-0.0926724
RSL24D1	ENSBTAG00000001342	330.02	225.433	104.587	120.846	-0.652395	-0.780298	-0.214233	-0.354057	-0.394913	0.269431	0.104086	-0.402699	-0.338699	0.209518	-0.158685	-0.203121	0.00693058	-0.110203	-0.115365	-0.524369	-0.259579	0.0665483	-0.0047236	0.800455	0.613229	-0.0310711	-0.0630982	-0.105634	0.0159678	0.465683	-0.193727
DEPDC1	ENSBTAG00000001343	36.6188	11.3597	25.2591	-13.8994	0.0962977	0.116454	-0.204082	0.0110472	0.630972	0.358246	0.748732	-0.173622	0.411815	0.0581164	0.0873296	0.164841	-0.168976	0.0572314	-0.0425185	0.277906	-0.0808688	-0.0277793	-0.176508	-0.218335	-0.158889	-0.187979	0.355507	-0.192479	-0.213805	-0.42649	0.0391108
Mettl21e	ENSBTAG00000001344	61.9043	27.5377	34.3666	-6.82891	-0.545601	-0.148044	0.58969	0.0261586	-0.272743	0.383076	-0.301234	0.0333948	-0.167404	0.0991699	-0.0801893	-0.152836	-0.0156115	-0.276562	-0.302936	-0.490561	-0.143894	-0.236666	0.187679	0.481733	0.461695	-0.370354	-0.476875	0.149891	-0.413376	0.197814	-0.314985
STRA8	ENSBTAG00000001346	17.2966	3.06396	14.2326	-11.1686	0.277407	0.20194	-0.114752	-0.15243	0.391675	0.203453	-0.199056	0.320966	0.269983	0.268554	-0.170024	0.128462	-0.0668764	-0.0831909	-0.333071	-0.357408	-0.055633	-0.290186	-0.140152	-0.305862	0.320378	-0.209236	0.0933959	0.627956	0.135981	0.125582	-0.24242
COMMD8	ENSBTAG00000001348	108.459	16.8717	91.5871	-74.7154	0.73266	0.180257	-0.258755	-0.13536	-0.00662576	-0.563668	0.274802	-0.189501	0.162539	-0.0552692	-0.232354	-0.4678	-0.113827	-0.0385642	-0.179214	-0.143367	-0.284023	0.17902	0.374676	-0.495356	-0.0168639	0.248693	0.569638	0.341289	0.785442	0.603995	-0.445384
KIF1C	ENSBTAG00000001349	157.478	76.5376	80.9406	-4.40299	-0.53548	-0.769671	-0.491851	-0.303949	-0.293625	0.0636108	-0.277387	-0.124712	-0.461489	0.20192	-0.0342128	0.560129	-0.221462	-0.118425	0.127649	-0.0156652	-0.145822	0.00828626	0.32037	0.6396	0.110313	0.0597579	-0.323814	-0.42143	0.14785	-0.0407843	0.437063
SDCCAG3	ENSBTAG00000001352	298.514	188.879	109.635	79.2446	-0.594812	-0.786525	-0.178861	-0.125266	-0.643112	-0.0499823	-0.278945	-0.171241	-0.495415	-0.0259067	0.11022	0.322348	-0.31161	-0.144746	-0.0304751	-0.172041	-0.287684	0.0244363	0.355939	0.771716	0.236092	0.222825	-0.29052	-0.327727	0.162119	0.229665	0.20135
PMPCA	ENSBTAG00000001353	933.631	619.587	314.043	305.544	-0.876857	-0.89214	-0.232902	-0.252564	-0.576439	0.220149	-0.213755	-0.127222	-0.458511	0.241469	0.017665	0.408071	-0.07715	-0.0242277	0.0203291	-0.245426	-0.0121082	-0.13659	-0.0107217	0.943139	0.404518	-0.0339635	-0.408884	-0.243185	-0.152794	0.143433	0.323928
INPP5E	ENSBTAG00000001354	16.4312	4.33533	12.0958	-7.7605	-0.114056	0.0502794	-0.100997	-0.0662084	-0.0207132	-0.220204	-0.215538	0.200027	-0.126815	0.336316	-0.0676434	0.338178	0.124304	0.408793	0.547957	0.577108	0.641663	-0.270459	0.24329	-0.0754879	-0.534989	-0.315651	-0.493436	-0.266779	-0.231594	-0.435511	0.734009
USP38	ENSBTAG00000001356	54.578	15.4727	39.1053	-23.6326	0.577303	-0.00513053	-0.429981	-0.101421	0.0221927	-0.487893	-0.13201	-0.101649	-0.127703	0.229997	-0.242895	-0.298476	-0.0608455	0.162851	-0.216021	-0.184709	-0.192131	0.241322	0.183458	-0.362093	-0.0186224	0.582617	0.519865	0.0726151	0.838113	0.530919	-0.206668
B3GNT7	ENSBTAG00000001359	25.7917	7.11374	18.678	-11.5643	-0.29233	0.188298	0.394113	0.263369	0.509128	0.666991	0.133854	0.380533	0.420858	0.183731	-0.00530369	-0.109731	-0.302455	0.0633839	-0.124181	-0.0786212	-0.10684	-0.225311	-0.14988	0.0500486	0.0404416	-0.196489	-0.0400809	-0.273666	-0.587687	-0.48104	-0.135173
RPS12	ENSBTAG00000001360	952.455	646.686	305.769	340.916	-0.855978	-0.924691	-0.336948	-0.34346	-0.443279	0.327056	-0.044462	-0.215789	-0.357074	0.160767	0.10269	0.191638	-0.114633	-0.0982749	0.182616	-0.274203	-0.127776	-0.179617	0.0109448	0.949659	0.487914	-0.0952245	-0.302275	-0.186372	-0.143461	0.134893	0.194601
NMNAT1	ENSBTAG00000001361	70.0033	32.2955	37.7078	-5.41224	0.649399	0.359433	-0.169779	0.143804	0.101205	-0.402326	-0.200392	0.518154	0.317257	-0.0508399	-0.174703	-0.0292698	0.00793983	-0.0733491	-0.145887	-0.0408938	-0.0651131	0.00666984	-0.00891066	-0.55288	-0.186316	0.497063	0.453725	0.135028	0.542644	0.110669	-0.134712
DPH6	ENSBTAG00000001364	50.231	12.7317	37.4993	-24.7676	0.507597	0.00896511	-0.195044	-0.117232	0.260541	-0.0699295	-0.0977289	-0.333004	-0.121015	-0.0904479	-0.308964	-0.327256	-0.271558	-0.101376	-0.426528	-0.495131	-0.622335	-0.028256	0.482021	-0.260316	0.372419	0.278352	0.419475	0.360328	0.742026	0.570102	-0.650475
C1QTNF9B	ENSBTAG00000001365	18.6752	2.25305	16.4221	-14.1691	-0.370557	-0.175981	-0.0803504	-0.325479	-0.198652	0.0855803	-0.00427436	0.354507	0.168771	0.592927	-0.203789	-0.156655	0.393235	0.137662	0.136496	-0.181391	0.513214	-0.379879	-0.203834	0.240436	0.181869	-0.431018	-0.244542	0.164484	-0.30579	0.109269	0.159249
C1QTNF2	ENSBTAG00000001367	66.3986	35.0482	31.3504	3.69785	-0.494455	-0.261316	0.214919	0.174598	0.267253	0.769048	0.0184181	-0.266661	-0.143964	-0.290803	-0.207698	0.0502902	-0.225909	-0.436369	0.0293731	-0.342575	-0.55892	0.0668781	-0.152071	0.504492	0.476813	-0.00994142	-0.031736	-0.229562	-0.339738	-0.236278	-0.339594
LGALS3BP	ENSBTAG00000001368	27.8777	2.13743	25.7403	-23.6028	-0.389762	-0.40746	-0.233824	-0.191829	0.113188	0.524032	-0.283476	-0.102254	-0.248874	0.169752	-0.307574	-0.0466138	0.175395	0.0417993	-0.0123065	-0.564731	-0.0983625	-0.126908	-0.492671	0.442793	0.677898	0.0738078	0.00856041	0.19485	-0.0439777	0.18323	-0.196361
WBSCR27	ENSBTAG00000001374	179.911	99.9678	79.9436	20.0242	-0.762522	-0.443567	0.399056	0.190563	-0.567034	0.141151	-0.153216	-0.236816	-0.487451	0.342122	-0.0898937	0.415756	-0.115539	-0.204715	-0.0307166	-0.0526983	0.0865251	0.0412734	-0.0408674	0.680855	0.159653	-0.184359	-0.487881	-0.201353	-0.446386	0.0435079	0.282511
RAD21L1	ENSBTAG00000001376	10.0839	0.935178	9.14873	-8.21356	0.193371	0.131346	-0.252953	-0.366637	0.121444	-0.244424	-0.181443	-0.252174	-0.297068	-0.217736	0.41513	0.0391379	0.357153	0.213123	0.204965	0.476361	0.283833	0.362811	0.286143	-0.218831	-0.472299	-0.207803	-0.385689	-0.24384	0.0344579	-0.259336	0.389039
SLC26A9	ENSBTAG00000001382	7.92249	0.70039	7.2221	-6.52171	-0.20046	-0.268222	-0.131123	-0.0541145	-0.052686	0.112198	-0.31322	-0.438352	-0.618331	-0.0890107	0.0728978	0.119045	0.455553	-0.415417	-0.0165059	-0.0476831	-0.159571	0.17091	0.143119	0.272446	0.0416543	0.289409	-0.0939582	-0.451051	0.0774223	-0.0615402	0.0588023
ZSCAN2	ENSBTAG00000001385	9.85022	2.99617	6.85405	-3.85788	-0.137697	0.137676	0.177358	0.170967	-0.01973	0.124587	0.341082	0.664647	0.664819	0.295578	-0.0308651	0.19517	-0.17266	-0.301301	-0.0508168	0.0350082	0.120385	-0.0135845	-0.423769	-0.0199901	-0.076731	-0.193017	0.12198	0.00787074	-0.378308	-0.24928	0.08341
WDR73	ENSBTAG00000001387	112.686	26.5332	86.1533	-59.6201	0.542229	0.692954	0.273446	0.216635	-0.0556688	-0.53848	0.143035	0.175854	0.247016	-0.251482	0.207407	-0.238374	0.466214	0.116433	0.194768	0.512525	0.484937	0.234133	-0.162099	-0.638468	-0.624627	0.0296944	0.0894402	0.0278503	-0.0683811	-0.161596	0.139176
NMB	ENSBTAG00000001388	328.485	165.633	162.852	2.78116	-0.793932	-0.650103	0.0163901	-0.139484	-0.707838	-0.0413242	-0.244326	-0.175116	-0.556116	0.499982	0.199563	0.200736	0.11178	0.122041	0.0695236	-0.0135145	0.329979	0.072514	-0.093745	0.751098	0.101871	-0.0787118	-0.514857	-0.280802	-0.29906	0.169311	0.484035
B4GALT4	ENSBTAG00000001390	168.04	110.155	57.8852	52.2697	-0.716584	-0.542915	-0.0216821	-0.0844017	0.0116808	0.707889	0.0721687	-0.0271292	-0.0196805	-0.0599196	0.0633014	0.468689	-0.308232	-0.0835364	-0.297339	-0.337837	-0.298622	-0.161489	-0.256478	0.696168	0.530067	-0.181335	-0.205472	-0.0895283	-0.393853	-0.149734	-0.016367
ANKRD42	ENSBTAG00000001391	70.2781	12.0976	58.1805	-46.083	0.492488	0.529645	-0.122834	-0.126865	0.36115	-0.231036	0.508923	0.38441	0.693525	-0.332496	0.00555167	-0.125467	0.129064	-0.00518936	0.301588	0.524381	0.190585	0.123013	0.196547	-0.576746	-0.61378	-0.300882	0.130626	-0.20705	-0.0463721	-0.473216	0.109072
MTF2	ENSBTAG00000001393	283.984	122.765	161.219	-38.4544	0.868776	0.497543	-0.206377	-0.0980146	0.198413	-0.481399	0.254043	0.0409439	0.366645	-0.215271	-0.178953	-0.128276	0.0900011	0.0172763	-0.19894	0.0324133	-0.0157194	0.202236	-0.0282898	-0.744434	-0.137507	0.0576859	0.478147	0.53677	0.550298	0.299391	-0.28369
TMED9	ENSBTAG00000001394	1074.32	748.401	325.919	422.482	-0.91748	-0.868282	-0.125015	-0.161958	-0.499666	0.384195	-0.104265	-0.172742	-0.381333	0.191876	0.0944631	0.30105	-0.134302	-0.104654	-0.0266227	-0.339568	-0.127389	-0.178593	-0.131602	0.973281	0.531468	-0.0222237	-0.306212	-0.171476	-0.248803	0.14601	0.162821
C21orf91	ENSBTAG00000001395	345.013	55.0486	289.964	-234.916	0.735623	0.79019	0.375991	0.524607	0.508056	-0.141478	0.263574	-0.211633	0.170282	-0.403183	-0.199253	-0.171979	0.114346	0.192003	-0.139211	0.276213	-0.0275124	-0.038567	0.0167282	-0.789628	-0.364569	0.259226	0.459899	0.0491676	0.110415	-0.165332	-0.297774
ADAMTS7	ENSBTAG00000001396	35.0719	14.2737	20.7982	-6.52451	0.0195185	0.381495	0.25039	0.19513	0.288607	0.15033	0.831259	0.0109885	0.549431	-0.0967762	0.21036	-0.0376583	0.112363	0.0677617	0.131746	0.494649	0.271844	-0.0413783	-0.245445	-0.24683	-0.409582	-0.354812	0.150122	-0.228054	-0.572871	-0.510015	0.123488
ATP2A2	ENSBTAG00000001398	115.576	73.0297	42.5462	30.4835	0.147283	0.647601	0.90043	0.732851	-0.0329002	-0.151389	-0.116708	0.0196197	-0.0558226	-0.0309506	-0.0738538	-0.0614369	-0.0709697	0.23371	0.0333937	0.327773	0.289842	0.0370594	-0.118009	-0.35876	-0.395825	0.0189203	-0.148279	0.00548208	-0.408457	-0.198062	0.0419681
AKT2	ENSBTAG00000001400	79.3475	35.6691	43.6784	-8.00922	-0.591638	-0.403928	-0.000435031	-0.077182	-0.559091	-0.0915755	-0.252141	7.3943e-06	-0.345793	-0.0313585	0.331762	0.367403	0.0573468	-0.0169967	0.62475	0.345095	0.373631	-0.214146	0.0935825	0.537241	-0.127442	-0.267575	-0.64145	-0.132272	-0.364779	-0.236017	0.621546
PRKCI	ENSBTAG00000001403	53.106	15.2076	37.8983	-22.6907	0.596818	0.30066	-0.289563	0.0146382	0.0953089	-0.466186	0.0107809	0.200362	0.23105	-0.10509	0.613278	-0.0532316	-0.0605658	-0.00892207	0.215418	0.392985	0.0933271	-0.0271006	0.0685062	-0.554391	-0.415795	0.250885	0.280392	0.207985	0.360579	-0.0728946	0.17096
CACNG3	ENSBTAG00000001404	37.5914	30.1167	7.47478	22.6419	0.0711822	0.19189	-0.0598769	-0.188269	0.0325459	-0.0217212	-0.0913015	0.971455	0.684654	-0.036313	-0.0910884	-0.0581185	-0.0248796	0.111576	-0.0785149	-0.0805884	0.154871	-0.0446623	-0.0822127	-0.13116	-0.106785	-0.14539	-0.0776527	-0.0224412	-0.0714019	-0.177622	0.0212219
GLCE	ENSBTAG00000001405	26.3731	5.73315	20.64	-14.9068	0.226794	0.4121	0.379593	0.282209	-0.019958	-0.156097	-0.176098	0.0154733	-0.0539496	0.134693	-0.0740752	-0.105513	0.183438	0.686432	-0.198786	-0.00361011	0.473321	-0.248469	-0.392486	-0.341405	-0.00182731	0.0278189	-0.0123854	0.492194	-0.109367	0.207369	-0.0159701
MAB21L3	ENSBTAG00000001406	39.046	34.5227	4.52336	29.9993	-0.0482094	-0.0152943	-0.0930918	0.157507	-0.126961	-0.218114	-0.0074913	-0.0139075	-0.0933382	-0.0785054	-0.0321093	0.0345435	-0.0141183	-0.0370671	0.981574	0.48768	0.272121	-0.0654098	-0.0265148	0.0214256	-0.325114	0.00245633	-0.102562	-0.118944	-0.0959266	-0.320453	0.418751
AP3S2	ENSBTAG00000001407	612.549	434.593	177.956	256.636	-0.734889	-0.86464	-0.17743	-0.0400206	-0.592011	0.174046	-0.118366	-0.323311	-0.504629	0.098965	0.0186265	0.152233	-0.139178	-0.166244	0.0819536	-0.340949	-0.242011	-0.0449613	-0.122325	0.895088	0.505873	0.300819	-0.0713835	-0.187305	0.0213207	0.309315	0.0682683
CNRIP1	ENSBTAG00000001408	37.0929	4.03777	33.0551	-29.0173	0.0231825	-0.36648	-0.490002	-0.0893878	0.391567	0.381731	0.288333	-0.193577	0.107615	-0.257504	-0.223163	-0.0309217	-0.331218	-0.432312	-0.036772	-0.313676	-0.778132	0.0960528	0.110154	0.188082	0.34126	0.394201	0.5557	-0.292098	0.395158	-0.0198845	-0.394234
GRAMD1B	ENSBTAG00000001410	87.5461	35.8065	51.7396	-15.9331	0.237728	0.72944	0.755355	0.441593	0.0688308	-0.164178	-0.0517351	0.258678	0.193227	-0.111237	-0.162938	-0.127602	0.0256408	0.258135	-0.0937168	0.299941	0.310705	0.393331	-0.153448	-0.44516	-0.471786	-0.15692	-0.204513	-0.0965178	-0.391022	-0.252254	0.0157088
N6AMT1	ENSBTAG00000001412	15.4587	1.29479	14.164	-12.8692	0.431096	0.141128	-0.191204	0.0903928	-0.00202385	-0.318002	0.015081	-0.315556	-0.135017	-0.503838	0.337003	-0.0242422	0.0956888	-0.280068	0.509338	0.29619	-0.0888594	-0.174803	0.172427	-0.290363	-0.144084	0.204971	0.210667	0.300966	0.333564	-0.0147725	-0.00125999
KCTD12	ENSBTAG00000001414	160.324	23.6817	136.642	-112.96	0.494268	0.679512	0.265703	0.378545	0.722517	0.157493	0.114373	0.0702461	0.249951	0.247355	0.0703331	-0.178172	0.118237	-0.0771035	-0.178049	0.193476	0.0306064	-0.071455	-0.0952616	-0.696371	-0.335418	0.111831	0.356646	-0.0809776	-0.120649	-0.350365	-0.153565
THOC6	ENSBTAG00000001415	599.499	365.566	233.934	131.632	-0.904644	-0.735371	0.00869847	-0.14506	-0.488224	0.321157	-0.0936578	-0.126303	-0.372621	0.426812	-0.091999	0.208991	-0.00640494	0.1429	-0.15281	-0.310496	0.093916	-0.116773	-0.160746	0.876195	0.412184	-0.102024	-0.367274	-0.263198	-0.343395	0.172566	0.211699
ACSM1	ENSBTAG00000001417	233.754	128.284	105.47	22.8132	-0.794675	-0.636459	0.0277514	0.00952952	-0.349603	0.353411	-0.135678	-0.123497	-0.380988	0.65781	-0.0314478	0.230056	0.00446326	-0.188507	-0.0827788	-0.299298	0.0413646	-0.20524	-0.218016	0.73032	0.394554	-0.00434964	-0.204998	-0.185981	-0.318533	0.120346	0.186468
MRPL4	ENSBTAG00000001419	319.438	239.443	79.9958	159.447	-0.666392	-0.709843	-0.175378	-0.249195	-0.307287	0.415394	-0.0173272	0.114677	-0.00371877	0.101831	-0.119748	-0.252394	-0.16122	-0.27689	-0.0618085	-0.62759	-0.403983	0.0333442	-0.133696	0.80257	0.644366	0.108378	0.0172977	-0.173685	-0.0378529	0.282934	-0.282463
ABHD12	ENSBTAG00000001420	612.859	378.479	234.38	144.099	-0.946261	-0.636782	0.156668	0.12757	-0.28399	0.566757	-0.0581938	-0.0741501	-0.267934	0.157253	0.129604	0.417724	-0.234556	-0.138429	0.0321542	-0.153039	-0.101806	-0.248605	-0.191772	0.867404	0.355605	-0.0732103	-0.349054	-0.324473	-0.546202	-0.20717	0.228239
MSH6	ENSBTAG00000001424	39.1748	15.2588	23.916	-8.65715	0.554317	0.156462	-0.347992	0.217003	0.30538	-0.14403	-0.0934429	0.132495	0.113258	-0.180669	0.0912692	0.265939	-0.169727	-0.327636	-0.0641944	0.0454396	-0.350823	0.0189275	-0.0721453	-0.420781	-0.0952257	0.619212	0.571193	0.0590107	0.540972	-0.0763443	-0.0827154
NEURL1B	ENSBTAG00000001429	226.224	37.5981	188.626	-151.028	0.530093	0.730848	0.155079	0.241398	0.646284	-0.00133746	0.373677	0.267838	0.541443	0.180754	-0.193483	-0.190443	0.107895	0.0896425	0.0861894	0.351369	0.238234	0.171251	-0.269777	-0.739532	-0.478448	-0.102692	0.338196	-0.0834696	-0.174918	-0.413921	-0.0196395
ARL6IP6	ENSBTAG00000001435	44.8581	17.8042	27.0538	-9.24957	0.570068	0.346201	0.028069	-0.0257107	0.386624	-0.110771	-0.190861	-0.265027	-0.131812	-0.230735	-0.473055	-0.521927	0.0121156	0.179052	-0.116306	-0.22525	-0.29157	0.170679	0.376302	-0.442316	0.0563408	0.166378	0.214004	0.137021	0.484717	0.282438	-0.511503
HESX1	ENSBTAG00000001439	15.2957	0.725825	14.5699	-13.844	-0.369776	-0.265033	-0.342693	-0.659233	0.0435737	0.295786	-0.0322358	0.363117	0.197147	-0.0632415	-0.00425977	0.0622991	0.44741	0.0346973	-0.204974	-0.157931	0.143299	0.0373407	0.0838326	0.332186	0.0860854	-0.411153	-0.386684	-0.358952	-0.222508	-0.205366	0.122515
PMM2	ENSBTAG00000001440	306.745	205.498	101.247	104.251	-0.826464	-0.460965	0.366909	0.29139	-0.240665	0.544834	-0.0599775	-0.259801	-0.360168	-0.0807378	-0.0959167	0.230119	-0.167534	-0.191617	0.158161	-0.156079	-0.183017	-0.160497	-0.14255	0.774424	0.349177	-0.0247881	-0.303657	-0.316899	-0.532467	-0.18604	0.0413021
CARHSP1	ENSBTAG00000001441	213.96	140.959	73.0004	67.959	-0.711003	-0.630534	-0.129287	-0.135657	-0.204195	0.554185	-0.202026	0.179236	-0.056567	0.0977517	-0.01409	0.315613	-0.204099	-0.245445	0.0116825	-0.483692	-0.203604	-0.337567	-0.318003	0.747843	0.673033	-0.0983556	-0.200919	0.173644	-0.242607	0.0437912	-0.0204495
TNXB	ENSBTAG00000001444	35.1114	24.1963	10.9151	13.2812	-0.0521045	0.174242	0.0956694	0.228394	0.690748	0.672951	-0.0162438	0.00891687	0.105288	-0.227592	0.0248014	0.556754	-0.227887	-0.107773	-0.174926	0.0363811	-0.24628	-0.182712	-0.221677	-0.0825377	0.0964835	-0.105177	-0.0156375	-0.0358007	-0.332024	-0.587101	-0.0172038
ABRACL	ENSBTAG00000001446	12.9197	2.16381	10.7559	-8.59208	0.031519	-0.223746	-0.343244	-0.318098	0.118965	0.188714	-0.0495929	-0.165964	-0.0302761	0.17934	0.344826	-0.321242	0.0667586	0.108053	-0.0767094	-0.40259	-0.0707394	-0.447335	-0.154746	0.0550119	0.531022	-0.0173502	0.183814	0.63523	0.202654	0.402789	-0.275955
HRH1	ENSBTAG00000001447	41.2254	31.6939	9.53152	22.1624	-0.0271275	0.134445	-0.0521598	0.236518	0.740208	0.650135	-0.0763858	0.0891229	0.0994168	-0.0141876	0.32392	0.0707502	-0.033978	-0.14285	-0.00331984	0.020273	-0.230487	-0.149615	-0.324346	-0.105013	0.0230593	0.264413	0.229196	-0.2909	-0.250392	-0.576383	-0.0494085
SRA1	ENSBTAG00000001449	607.977	427.79	180.187	247.603	-0.73773	-0.893073	-0.408754	-0.351251	-0.443118	0.250279	-0.215815	-0.181473	-0.421075	0.0286594	0.143671	0.305011	-0.108021	-0.310941	0.249593	-0.251364	-0.216164	-0.0996523	0.0696997	0.882566	0.457734	-0.019975	-0.315867	-0.139813	-0.00855505	0.103564	0.20892
APBB3	ENSBTAG00000001450	42.5475	6.63688	35.9106	-29.2737	0.349756	0.424358	0.0236668	0.182528	0.372687	-0.204252	0.285123	-0.221017	0.0314798	-0.027845	0.139383	0.169747	-0.12166	0.0718931	0.388124	0.736178	0.189052	0.514834	-0.00191468	-0.486076	-0.700692	-0.123978	0.00435926	-0.311743	-0.128211	-0.51552	0.389859
HOXA7	ENSBTAG00000001455	16.21	0.832253	15.3777	-14.5454	0.103523	-0.148196	-0.446348	-0.346014	0.362174	0.405585	-0.0753539	0.296991	0.32958	-0.214012	-0.13399	0.175545	-0.127849	-0.301404	-0.293777	-0.523345	-0.438633	-0.0100613	-0.270232	0.0362948	0.550676	-0.00941559	0.233659	0.395096	0.258122	0.0778165	-0.37036
C5orf28	ENSBTAG00000001457	23.3713	6.69583	16.6755	-9.97969	0.387387	-0.0863804	-0.327233	-0.267129	0.113405	-0.128945	0.287148	-0.487617	-0.0032575	-0.230428	-0.201888	-0.325402	-0.185066	-0.077757	0.0659822	-0.253548	-0.383992	-0.0572956	0.27911	-0.148869	0.348748	-0.0568123	0.351706	0.554632	0.544868	0.499158	-0.466846
LIN7C	ENSBTAG00000001460	222.309	98.3646	123.944	-25.5794	0.809916	0.491896	-0.0170446	0.101646	0.486576	-0.13054	0.114025	-0.251368	0.132682	-0.292782	-0.351399	-0.551445	0.0377644	-0.0561203	-0.184165	-0.242306	-0.386876	0.134355	0.102821	-0.655115	0.102905	0.310211	0.622796	0.36026	0.567645	0.328088	-0.684335
FLT4	ENSBTAG00000001462	20.0493	1.23829	18.8111	-17.5728	0.164458	0.36536	0.28005	0.736895	0.336334	0.089217	0.279103	-0.0449535	0.0929837	-0.0839694	0.206992	0.38121	-0.00355796	-0.19103	0.124199	0.538272	0.0252864	-0.412856	-0.0430792	-0.334849	-0.490395	0.39809	0.361965	-0.430701	-0.240499	-0.627376	0.2232
TNKS	ENSBTAG00000001463	689.337	178.385	510.952	-332.568	0.887354	0.802064	0.12336	0.106058	0.641642	-0.143963	0.123403	0.0558759	0.378201	-0.365465	-0.147169	-0.384441	0.0609578	0.00275367	-0.178078	0.0825833	-0.169092	0.257542	0.114638	-0.880523	-0.270503	0.0475608	0.386803	0.215136	0.292934	-0.065759	-0.447386
GPR156	ENSBTAG00000001464	19.3078	3.48087	15.8269	-12.346	0.403962	0.370977	0.163796	0.443651	0.251993	-0.0654758	-0.486384	-0.032095	-0.242531	-0.00204413	0.204293	-0.142478	0.0373624	0.30746	-0.00464431	0.00556494	0.0656181	-0.201776	-0.278258	-0.423877	-0.0322448	0.558177	0.243076	0.276712	0.190375	0.0358539	-0.0853865
P2RY1	ENSBTAG00000001465	99.0685	36.5273	62.5412	-26.0139	0.721663	0.370391	-0.27553	-0.0967987	0.250236	-0.42369	0.0670361	0.155211	0.281037	-0.153907	-0.0412165	-0.0606003	0.000576771	-0.344876	0.158717	0.213135	-0.130674	-0.09704	0.52466	-0.627599	-0.332636	0.0329272	0.286947	0.17223	0.520085	-0.0181621	-0.0957707
SAMD4A	ENSBTAG00000001468	251.367	72.7706	178.597	-105.826	0.63568	0.825796	0.505901	0.454972	0.399367	-0.196423	-0.0553476	0.139532	0.197983	-0.169575	-0.271925	-0.135371	-0.0813186	0.0432599	-0.14496	0.237954	-0.00825676	0.44397	-0.014763	-0.738454	-0.454831	0.100784	0.154537	-0.0321971	0.0187644	-0.204626	-0.186681
DTX2	ENSBTAG00000001470	86.2344	45.654	40.5803	5.07368	-0.670644	-0.204739	0.451174	-0.0419364	-0.343833	0.320251	-0.302629	0.104055	-0.237497	0.0633273	-0.316879	0.106085	0.302003	-0.155402	-0.162605	-0.278542	0.131868	-0.07934	0.0573641	0.566197	0.24176	-0.364357	-0.604415	-0.228467	-0.519438	-0.038765	0.0122582
POC1A	ENSBTAG00000001471	337.492	198.382	139.11	59.2718	-0.826012	-0.651244	0.0557366	-0.224044	-0.451771	0.291531	0.0572734	-0.137116	-0.199986	0.359371	0.27745	-0.172988	-0.115699	0.0283454	0.0695676	-0.238133	0.0301	-0.222701	0.0537701	0.793374	0.369079	-0.284617	-0.371979	-0.110286	-0.385799	0.183034	0.0901947
Nrgn	ENSBTAG00000001474	15.083	0.685964	14.397	-13.711	-0.274904	-0.198328	-0.195081	-0.275915	-0.374141	-0.225423	-0.235734	0.561945	0.100803	0.112365	0.279485	0.398134	0.0310871	0.430638	-0.0807894	0.239529	0.445517	0.0867623	-0.035812	0.202848	-0.297591	-0.118908	-0.454814	-0.280803	-0.143634	-0.180152	0.59801
MCUR1	ENSBTAG00000001475	255.729	199.093	56.636	142.457	-0.622522	-0.712658	-0.186624	-0.251873	-0.270686	0.443574	0.0908737	-0.1676	-0.0999953	-0.250784	0.277011	-0.00499091	-0.242717	-0.0915524	-0.241716	-0.47251	-0.453544	-0.0472081	-0.0807658	0.779101	0.619054	0.0697429	-0.0436454	-0.0660344	-0.0592714	0.22073	-0.221516
DESI2	ENSBTAG00000001478	132.92	43.2463	89.6736	-46.4273	0.724796	0.302273	-0.313847	-0.128159	-0.0187632	-0.72677	0.359552	-0.112765	0.166824	0.0353257	-0.0791811	-0.308192	0.227529	0.172368	-0.00148625	0.298183	0.163467	0.175043	0.308192	-0.617854	-0.462502	0.20569	0.449357	0.00498405	0.582902	0.2762	-0.00555276
IGSF9	ENSBTAG00000001481	11.7945	5.00214	6.7924	-1.79026	0.0353284	-0.150937	-0.229639	-0.159556	-0.276256	-0.350891	-0.195368	-0.169261	-0.247363	-0.168491	0.415608	-0.00207716	-0.168705	-0.0247134	0.744193	0.345657	0.127911	-0.00215512	0.220748	0.0497018	-0.154262	-0.134902	-0.282038	0.268342	0.140811	0.00609922	0.330802
SRGAP2	ENSBTAG00000001483	290.417	86.6959	203.721	-117.025	0.432773	0.894449	0.512146	0.405605	0.607694	0.142829	0.272076	0.214173	0.465695	-0.229219	0.135379	0.0365924	0.199124	0.0970488	-0.119816	0.440302	0.268769	0.0963141	-0.32297	-0.708692	-0.501766	-0.211946	0.0788383	-0.0318466	-0.482153	-0.604688	-0.00498909
LZTFL1	ENSBTAG00000001484	27.9795	13.6916	14.2879	-0.596331	-0.0882889	-0.0853593	-0.225772	-0.159321	0.607767	0.679119	0.300808	-0.385321	0.0564435	-0.39138	0.0145649	-0.141491	0.165417	-0.170987	0.101993	-0.195658	-0.339319	-0.145356	-0.21069	0.113077	0.389407	-0.107392	0.214459	0.0188985	-0.153406	-0.240482	-0.347489
PPIP5K2	ENSBTAG00000001485	367.376	76.0405	291.335	-215.295	0.767004	0.693401	0.0239464	0.115057	0.61703	-0.0737369	0.444612	-0.146836	0.391558	-0.361738	0.0496029	-0.0724219	0.155257	0.123046	-0.192187	0.251555	0.0125849	-0.0249372	-0.0808179	-0.808729	-0.259537	-0.0617167	0.434796	0.316768	0.125779	-0.154473	-0.250954
ZNF280D	ENSBTAG00000001486	832.951	226.034	606.918	-380.884	0.94792	0.757465	0.0633147	0.306864	0.514674	-0.321787	0.226026	-0.0283393	0.315058	-0.27063	-0.123945	-0.335966	0.091097	0.0488242	-0.0726965	0.201741	-0.0876024	0.103281	0.0239462	-0.919504	-0.358561	0.342775	0.627767	0.175664	0.408032	-0.0110417	-0.342316
TUBA1A	ENSBTAG00000001489	51.1382	12.4072	38.731	-26.3239	-0.218981	0.158086	0.441146	0.30162	0.541206	0.86908	-0.0501614	-0.0357991	0.0992169	-0.251833	-0.164675	0.128376	-0.0915047	-0.241901	-0.364293	-0.43536	-0.386687	-0.348642	-0.303997	0.114359	0.530619	-0.128907	0.0240342	0.206555	-0.438744	-0.247891	-0.489693
NWD2	ENSBTAG00000001491	12.9791	2.38261	10.5965	-8.21387	0.100854	0.289117	0.311534	0.187602	-0.0801455	-0.0366334	-0.233303	-0.179329	-0.214165	-0.190901	0.415686	0.196793	0.304674	-0.199832	0.113189	0.141609	0.251523	-0.256555	-0.222415	-0.175289	0.021673	-0.181027	-0.217685	0.562758	-0.229382	-0.0469923	0.0680521
FYB	ENSBTAG00000001492	32.0261	11.0848	20.9413	-9.85658	0.283176	0.420957	0.0826205	0.170927	0.622827	0.177767	0.101265	-0.179656	0.0733983	-0.313994	0.335733	-0.0369981	-0.118572	0.209077	0.395209	0.495596	0.0386017	-0.239902	0.22113	-0.419253	-0.375835	-0.167503	-0.0536639	-0.060693	-0.200075	-0.564384	0.112972
MRAS	ENSBTAG00000001497	58.8491	32.2182	26.6309	5.58735	-0.60991	-0.294278	0.421171	0.411541	-0.142472	0.485237	-0.189858	-0.242233	-0.412312	0.389733	-0.25364	0.232844	-0.0573704	-0.241807	-0.16281	-0.348879	-0.107506	-0.156765	-0.389041	0.521496	0.445371	0.122577	-0.0799872	-0.0509552	-0.393762	0.0533545	-0.0721183
CYTH2	ENSBTAG00000001498	184.027	84.2824	99.745	-15.4627	-0.819556	-0.437524	0.046292	-0.236921	-0.123089	0.510883	0.0876013	0.03839	-0.0340256	0.0730523	0.121569	0.330118	-0.0872042	0.0672928	0.0884353	0.0188307	0.133415	0.127251	-0.2415	0.679745	0.157455	-0.525238	-0.569973	-0.301995	-0.671736	-0.343114	0.33213
TRIM33	ENSBTAG00000001499	447.921	162.523	285.399	-122.876	0.912907	0.631045	-0.0633105	-0.0306676	0.312561	-0.520652	-0.025519	-0.0757116	0.105881	-0.208449	-0.163991	-0.238338	0.0463436	0.0178244	-0.0267612	0.200493	-0.032575	0.494047	0.197354	-0.829639	-0.373409	0.0631618	0.256776	0.279596	0.520601	0.139879	-0.195095
FIGNL1	ENSBTAG00000001500	19.7824	3.51657	16.2658	-12.7493	0.417805	0.0898214	-0.431924	-0.0292372	0.158075	-0.291459	-0.0409144	-0.320994	-0.220947	-0.22791	0.148038	-0.180794	0.312281	-0.0573507	0.688036	0.326907	0.0975986	-0.0287656	-0.0127556	-0.309854	-0.213892	0.309199	0.275029	0.072262	0.364986	-0.0733949	0.130381
TRIM72	ENSBTAG00000001503	34.9094	11.4945	23.4149	-11.9205	-0.362033	0.0420575	0.682194	0.243858	-0.5416	-0.100058	-0.00306426	0.000774999	-0.110049	-0.0392283	0.0217131	0.0563824	0.0570507	0.0904218	-0.295617	0.0181028	0.206489	-0.124833	0.179171	0.259238	-0.0620558	-0.234343	-0.413319	-0.0791079	-0.416298	0.101078	0.0402834
NOP14	ENSBTAG00000001504	14.0485	1.24979	12.7987	-11.5489	-0.243866	-0.293258	-0.299361	-0.464756	-0.296032	-0.248057	-0.221971	0.254685	-0.0574619	-0.0320113	-0.207616	0.0555263	-0.134811	0.472811	0.373736	0.18292	0.263502	0.31607	0.281989	0.279844	-0.206507	-0.304054	-0.544859	-0.285823	0.033797	-0.0588559	0.431129
GRK4	ENSBTAG00000001505	20.5109	1.63915	18.8718	-17.2326	0.16548	-0.269613	-0.571314	-0.477907	-0.353053	-0.519788	-0.317855	-0.00436632	-0.226167	0.170837	0.491058	-0.131236	0.106658	0.125154	0.345178	0.0963863	0.239351	-0.0355809	0.180377	-0.0201798	-0.0474487	0.0341941	-0.127467	0.356336	0.457513	0.349151	0.292419
HTT	ENSBTAG00000001506	63.4052	20.1091	43.2961	-23.1871	-0.00250022	0.5932	0.722356	0.454035	-0.169721	-0.198428	-0.0406102	0.200647	0.0598954	-0.101232	0.138875	0.0972095	0.315041	0.307596	0.158732	0.526634	0.663138	0.0158802	-0.272797	-0.271231	-0.539228	-0.239488	-0.382434	-0.0653823	-0.628956	-0.38881	0.357447
CLCN5	ENSBTAG00000001507	361.376	130.924	230.453	-99.529	0.875522	0.630492	0.021472	0.15105	0.194257	-0.550885	0.111548	-0.219709	0.0345846	-0.374382	-0.00754977	-0.241748	0.308252	0.0505155	-0.0773811	0.285094	0.0419551	0.254553	0.146618	-0.793863	-0.42529	0.289911	0.399133	0.143979	0.461424	0.113914	-0.184615
SH3RF1	ENSBTAG00000001508	256.195	40.2602	215.935	-175.674	0.682186	0.739658	0.0799458	0.113276	0.396092	-0.313348	0.088998	0.38362	0.446474	-0.0719203	-0.134642	-0.282379	0.148254	0.274532	0.0219158	0.315326	0.259269	0.499908	-0.248068	-0.776269	-0.533676	0.0738559	0.245464	-0.0491408	0.0857184	-0.21392	-0.0124658
ELK3	ENSBTAG00000001509	332.94	37.968	294.972	-257.004	0.688718	0.725313	-0.0220344	0.00537451	0.713809	0.0155649	0.25519	0.304186	0.574504	-0.059308	-0.314414	-0.312864	0.301455	0.00102927	-0.0321741	0.0996501	0.095127	0.057179	-0.121683	-0.787347	-0.269217	-0.09916	0.390636	0.0970754	0.0687723	-0.248227	-0.272012
CDK17	ENSBTAG00000001510	528.899	137.81	391.089	-253.279	0.86397	0.721131	-0.0244715	-0.0469697	0.346484	-0.392762	0.0474908	0.159405	0.335033	-0.123965	-0.0863042	-0.469041	0.402811	0.229463	-0.117579	0.0675116	0.226917	0.127144	-0.106093	-0.857787	-0.253106	0.0656549	0.362515	0.406788	0.34054	0.162122	-0.278634
BCL6	ENSBTAG00000001511	61.0185	26.9409	34.0776	-7.13665	0.634361	0.284692	-0.269475	-0.137295	0.0998285	-0.530653	-0.21564	0.105946	-0.0317374	-0.0527225	-0.511072	-0.102759	0.166757	0.185669	-0.103038	0.0586356	0.0256107	0.399833	0.29138	-0.507268	-0.319508	0.283356	0.191673	-0.123828	0.626392	0.185042	-0.0376119
ZFP64	ENSBTAG00000001512	14.7725	2.03638	12.7361	-10.6998	-0.0923134	-0.117944	-0.125513	-0.364167	0.236049	0.361934	-0.335421	0.365635	0.140382	-0.213665	-0.271893	-0.191415	0.0165385	-0.310846	-0.299073	-0.498926	-0.454563	0.0816613	0.377644	0.181678	0.299865	-0.0660716	-0.141504	-0.232737	0.132844	-0.0174297	-0.390983
PDIK1L	ENSBTAG00000001513	184.262	38.584	145.678	-107.094	0.671689	0.60394	-0.0133556	0.000240474	0.59365	-0.162348	0.0750205	0.214104	0.368628	-0.113123	-0.236403	-0.0456548	-0.220737	-0.028904	0.00346456	0.281622	-0.116243	0.334066	0.34027	-0.717959	-0.461011	-0.1533	0.119335	-0.0567115	0.215948	-0.288407	-0.083832
ASB11	ENSBTAG00000001514	233.517	159.438	74.0789	85.3594	-0.571646	-0.733528	-0.243598	-0.296183	-0.525591	0.0105675	-0.248406	0.00100291	-0.319193	0.120814	-0.290552	-0.0316559	-0.224269	-0.13937	0.0880709	-0.355778	-0.271011	0.352672	0.172604	0.749971	0.32174	0.121618	-0.232842	-0.364135	0.167455	0.300931	0.0371247
KRT18	ENSBTAG00000001517	148.597	85.3215	63.2754	22.0461	-0.702559	-0.607643	0.110761	0.267791	-0.28737	0.387728	-0.287597	-0.0573337	-0.392948	0.413631	0.0568056	0.165555	-0.267739	-0.079356	-0.144456	-0.35851	-0.216222	-0.320471	-0.131315	0.699714	0.419202	0.388327	-0.0389745	-0.270617	-0.163779	0.105065	0.0441197
ISG20L2	ENSBTAG00000001518	397.894	249.924	147.97	101.953	-0.797028	-0.677769	-0.0168938	-0.234035	-0.537886	0.271793	-0.423121	-0.0818071	-0.468017	0.250261	-0.0294609	0.208943	0.0763866	0.0183105	0.0664358	-0.403038	0.125685	-0.302917	-0.148636	0.822155	0.579475	-0.213595	-0.525246	0.195896	-0.251331	0.26808	0.155173
RRNAD1	ENSBTAG00000001519	148.46	81.3558	67.1046	14.2513	-0.67176	-0.616243	-0.282569	-0.170791	-0.347264	0.123486	0.14778	-0.150731	-0.221242	-0.0642316	0.0516881	0.233049	0.0532577	0.209012	0.542281	0.231494	0.210987	-0.176196	-0.012328	0.6715	-0.00557423	-0.0894361	-0.299978	-0.460969	-0.28221	-0.240496	0.487536
MRPL24	ENSBTAG00000001520	958.304	756.29	202.013	554.277	-0.826421	-0.824562	-0.0850147	-0.285295	-0.488879	0.365337	-0.226782	-0.153324	-0.375847	-0.0253136	-0.0563475	0.0691117	-0.1461	-0.227934	-0.0202727	-0.497913	-0.320184	-0.11851	0.168895	0.960091	0.615699	-0.0943789	-0.380895	-0.133445	-0.109912	0.254853	-0.0761314
UQCRB	ENSBTAG00000001521	469.218	296.497	172.722	123.775	-0.693131	-0.866733	-0.274204	-0.453372	-0.603938	0.0613624	-0.146317	-0.208043	-0.382416	0.396992	0.107185	-0.0936483	-0.212569	0.124989	-0.0273125	-0.418903	-0.0714677	-0.0972478	0.156997	0.823272	0.526749	-0.141315	-0.327402	0.0805893	0.0604919	0.533138	0.0691717
MTERF3	ENSBTAG00000001522	59.0197	26.6505	32.3692	-5.71875	-0.445463	-0.336846	0.323052	-0.142446	-0.561376	0.0114918	-0.382851	-0.172455	-0.382766	0.140155	0.056424	-0.142681	-0.234675	0.198186	-0.165642	-0.41995	0.00954947	-0.0123328	0.0479458	0.498508	0.4939	-0.303406	-0.513959	0.495733	-0.115768	0.554377	-0.128994
YES1	ENSBTAG00000001523	252.549	50.7805	201.769	-150.988	0.69662	0.691699	0.0289786	-0.00768834	0.47529	-0.0947522	0.188575	0.373727	0.584708	-0.0449413	-0.347345	-0.375513	0.376686	0.0870384	-0.198801	-0.106633	0.161766	-0.034392	-0.273132	-0.745001	-0.0732854	-0.0454657	0.431519	0.391433	0.151487	0.0494528	-0.38742
CDK13	ENSBTAG00000001528	407.23	77.1344	330.096	-252.962	0.722884	0.823464	0.340655	0.268034	0.659329	0.0365868	-0.166816	0.000436005	0.153725	-0.196698	-0.108985	-0.319603	0.126527	0.0533248	-0.10731	0.010951	-0.0283592	-0.0726897	-0.00197434	-0.804639	-0.119745	-0.0134384	0.200935	0.426728	0.0826111	-0.091851	-0.405551
WHSC1L1	ENSBTAG00000001529	720.397	133.084	587.313	-454.228	0.720328	0.920091	0.253408	0.347193	0.65299	-0.0905944	0.035503	0.225211	0.3441	-0.251115	-0.0267472	-0.0224402	0.278294	0.00436808	0.116223	0.454845	0.224165	0.0370468	-0.110632	-0.893892	-0.56522	0.0046026	0.199549	0.0190117	-0.0922134	-0.52241	-0.00491884
FGF8	ENSBTAG00000001530	25.3697	11.192	14.1777	-2.98569	-0.365517	-0.285994	-0.0380657	0.0297951	-0.241662	-0.0450728	-0.086541	0.0396986	-0.227011	0.832052	-0.0565824	0.537205	-0.0468223	-0.0479073	-0.121752	0.0979562	0.316115	-0.101713	-0.0864396	0.227182	-0.0801593	-0.121448	-0.207767	-0.121906	-0.17816	-0.00961443	0.489244
HACE1	ENSBTAG00000001533	94.4041	45.474	48.9301	-3.45613	0.736742	0.231369	-0.336909	-0.162512	0.133201	-0.490864	-0.0270851	-0.372161	-0.151435	-0.407224	0.0514428	-0.380016	0.193297	0.0494416	0.105034	0.0883609	-0.162142	0.0760186	0.432224	-0.515742	-0.153751	0.301978	0.340961	0.215272	0.710678	0.306845	-0.247739
SAV1	ENSBTAG00000001539	100.939	40.079	60.8597	-20.7807	0.703395	0.31745	-0.202659	0.171146	0.273522	-0.387473	-0.280996	0.0379937	-0.072597	0.107593	-0.049161	-0.228467	-0.0168438	0.028931	-0.0673081	0.032349	-0.148003	0.00749824	0.246077	-0.601327	-0.237858	0.605679	0.469386	0.019489	0.654597	0.163086	-0.14596
BRI3BP	ENSBTAG00000001543	53.6089	30.4949	23.114	7.38095	0.118654	0.501462	0.796103	0.545006	-0.153344	-0.151969	0.2242	-0.222307	-0.0252463	-0.190123	-0.00217268	-0.0540082	0.128046	-0.116873	-0.243353	0.215897	0.0984929	0.17422	-0.03413	-0.24092	-0.281778	-0.0378045	-0.0103196	-0.0497006	-0.335684	-0.0421614	-0.134628
SLC34A2	ENSBTAG00000001545	25.4564	5.57045	19.8859	-14.3155	-0.386821	-0.133523	-0.0420494	0.0353971	0.243398	0.420515	-0.2284	-0.0648723	-0.270628	-0.106091	0.0777595	0.77734	0.0566754	-0.172205	0.227976	0.31394	0.0923902	-0.176769	0.0192849	0.241095	-0.129493	-0.249475	-0.463659	-0.336806	-0.42501	-0.677584	0.486206
MGAT1	ENSBTAG00000001546	573.277	350.254	223.023	127.231	-0.922301	-0.651132	0.0608693	-0.109607	-0.522885	0.296987	-0.22358	-0.00177866	-0.363074	0.233721	-0.0803478	0.452483	0.0223484	0.00405557	0.13973	-0.126246	0.206696	-0.222515	-0.124771	0.859664	0.304101	-0.275159	-0.590052	-0.183504	-0.470567	-0.0567493	0.391251
PLEKHG3	ENSBTAG00000001551	13.1394	1.6447	11.4948	-9.85005	-0.172803	-0.00745075	-0.349378	-0.340908	0.125728	0.112604	0.121072	0.502509	0.38542	0.0838769	0.0307944	0.238708	0.357214	0.458833	0.257833	0.259259	0.60398	-0.225751	-0.384708	0.014091	-0.179394	-0.355816	-0.220885	-0.0841869	-0.345826	-0.416735	0.478322
EPC1	ENSBTAG00000001552	549.105	87.4793	461.626	-374.147	0.732843	0.846724	0.191945	0.208875	0.629034	-0.102397	-0.105521	0.263191	0.332103	-0.131477	-0.0905929	-0.197188	0.123825	0.297251	0.0776756	0.25239	0.237137	-0.0655884	-0.0949992	-0.868136	-0.359251	-0.0610099	0.147537	0.312512	0.0294925	-0.268294	-0.107606
HNRNPA1	ENSBTAG00000001553	111.578	68.4329	43.1452	25.2877	-0.533946	-0.683495	-0.472815	-0.631223	-0.282451	0.172106	-0.134034	0.264959	0.0155748	0.0288017	-0.225069	0.165596	-0.14823	0.226942	-0.119908	-0.354351	-0.0846421	0.0415555	0.161972	0.651765	0.362154	-0.237281	-0.362278	-0.177454	0.0729838	0.158621	0.117178
CCL28	ENSBTAG00000001557	15.6019	1.41311	14.1888	-12.7757	0.149993	-0.231402	-0.398385	-0.543331	-0.148219	-0.233674	-0.344136	0.203186	0.0423333	0.208097	-0.00254995	-0.340918	-0.342704	0.183617	0.102957	-0.36488	-0.0909154	-0.0102098	0.264687	0.0208156	0.337793	-0.210325	-0.141862	0.629235	0.479976	0.548257	-0.156862
PATL2	ENSBTAG00000001558	36.8249	10.5976	26.2273	-15.6297	0.488747	0.394301	0.131518	0.0788402	0.102886	-0.289361	0.639029	-0.264744	0.320678	-0.310208	-0.0916047	-0.291252	0.0508118	0.289982	-0.15154	0.1828	0.0435356	-0.100399	0.179798	-0.461949	-0.195723	-0.0990235	0.352846	0.208912	0.141008	0.167823	-0.267032
NFE2	ENSBTAG00000001562	35.3654	17.317	18.0484	-0.731354	-0.467809	-0.443878	-0.0427978	-0.240389	-0.258702	0.200951	-0.304953	-0.436332	-0.549625	0.0268926	-0.109421	0.038003	0.109285	0.413132	0.108268	-0.270589	0.159267	-0.28881	-0.0573145	0.512833	0.488308	-0.23919	-0.430206	0.328486	-0.113797	0.299837	0.053167
PDE4DIP	ENSBTAG00000001564	656.362	147.762	508.599	-360.837	0.86883	0.793075	0.0875803	0.184906	0.361634	-0.471151	0.0779382	0.216181	0.353633	-0.299052	-0.0387606	-0.0167135	-0.0195544	0.118834	0.01057	0.44669	0.120403	0.396756	0.0398211	-0.9005	-0.607261	0.0603627	0.229311	0.11781	0.257402	-0.203272	0.00625583
MESDC2	ENSBTAG00000001565	71.5642	33.4619	38.1023	-4.64046	-0.509931	-0.231634	0.359167	0.220883	0.206076	0.795747	-0.0987591	-0.164786	-0.120949	0.00411668	-0.194471	-0.0777576	-0.300011	-0.250725	-0.259494	-0.593399	-0.49634	0.0174671	-0.373724	0.490457	0.681033	0.0125447	0.00215841	0.0605671	-0.352895	0.0319931	-0.472996
LRRK1	ENSBTAG00000001567	72.0234	19.6932	52.3303	-32.6371	0.269803	0.651236	0.229166	0.242344	0.603275	0.239927	0.0947869	0.0560089	0.207574	-0.299542	0.401631	0.00417605	0.451459	0.230603	0.171509	0.47799	0.389363	-0.187585	-0.347761	-0.517942	-0.410285	-0.122538	-0.0145759	-0.0594072	-0.47797	-0.66875	0.158508
PPIC	ENSBTAG00000001568	123.345	4.85949	118.485	-113.626	-0.549209	-0.52571	-0.0911311	-0.379566	-0.151737	0.564029	-0.0677221	0.125839	0.0918678	-0.112311	0.0143153	0.0303143	-0.0855219	-0.171646	-0.452111	-0.732032	-0.349875	-0.216574	-0.172615	0.648844	0.819278	-0.234234	-0.157393	0.311949	-0.132378	0.299451	-0.382251
LRRD1	ENSBTAG00000001571	140.183	113.244	26.9388	86.3053	-0.0101327	0.542693	0.96571	0.741857	0.0814701	0.159817	-0.0785655	-0.0899258	-0.0811979	-0.114568	-0.0357331	-0.159729	-0.0440519	0.0492306	-0.140145	0.099124	0.0422353	-0.0885769	-0.0799166	-0.187281	-0.157217	0.052444	-0.0884512	-0.0664925	-0.489305	-0.196575	-0.198507
NSUN7	ENSBTAG00000001572	11.5304	3.05562	8.47482	-5.4192	0.0950641	0.308275	0.18748	0.0145171	0.134215	-0.126094	-0.225815	0.185189	0.0205058	-0.174719	0.323049	0.0389364	-0.189113	0.643501	0.11696	0.453003	0.309298	0.0568156	0.247141	-0.237567	-0.481412	-0.224118	-0.457265	-0.160679	-0.212297	-0.361115	0.353367
JMJD1C	ENSBTAG00000001573	552.834	58.2046	494.63	-436.425	0.816521	0.748595	0.0525399	0.105856	0.752935	0.052246	0.291375	0.112512	0.552892	-0.281377	-0.0688895	-0.291296	0.0245021	-0.0677753	-0.180938	0.01565	-0.174104	-0.0301989	-0.0586598	-0.843924	-0.108993	-0.0398021	0.500681	0.404324	0.187378	-0.113724	-0.479046
Gpatch2	ENSBTAG00000001574	15.7009	2.33772	13.3632	-11.0255	0.413232	0.284989	-0.0711378	-0.340133	0.0105844	-0.345073	-0.379113	-0.00245574	-0.169222	-0.328408	-0.288502	-0.232266	0.552282	0.00667342	-0.0177754	-0.0226062	0.118522	0.0355345	0.55958	-0.32366	-0.159331	-0.139455	-0.240873	0.0489267	0.338666	0.141806	-0.127504
TMEM140	ENSBTAG00000001576	25.7942	8.35732	17.4369	-9.07956	-0.454462	-0.18004	0.217178	0.0421387	-0.264985	0.165055	-0.263853	0.389198	-0.00685903	0.698495	-0.173281	0.0706808	-0.00399839	-0.134087	-0.202566	-0.310088	0.186036	0.149986	-0.431386	0.329584	0.216862	-0.0853159	-0.199258	-0.00788205	-0.312614	0.11963	0.0974298
ADPGK	ENSBTAG00000001578	17.1117	1.39075	15.7209	-14.3302	-0.399621	0.0136764	0.362551	0.12167	-0.105022	0.28615	-0.118451	-0.192032	-0.267574	0.136359	-0.252558	-0.125644	0.512013	0.0269325	0.262233	-0.112526	0.375974	-0.219792	-0.411855	0.260515	0.237019	-0.254407	-0.273708	0.13452	-0.51487	-0.0322478	0.00927386
AGO2	ENSBTAG00000001579	136.464	40.0564	96.4081	-56.3517	0.676486	0.629075	0.007036	-0.190282	0.0995887	-0.486899	-0.261662	0.488684	0.33962	-0.253321	-0.125065	-0.362001	0.292857	0.0934839	0.190901	0.139523	0.280036	0.200767	0.144225	-0.664237	-0.343287	-0.16886	-0.0751012	0.330751	0.25702	0.0298006	-0.0823517
CLGN	ENSBTAG00000001580	22.0993	8.20939	13.8899	-5.68052	-0.192083	0.215398	0.625376	0.33734	-0.0225393	0.235429	0.483417	-0.153593	0.207343	-0.186804	0.0355461	-0.30496	0.0997377	-0.263181	-0.101455	0.0166236	-0.0901387	-0.182297	0.089266	0.0744259	-0.0179271	-0.192755	0.0502933	-0.176542	-0.483427	-0.125258	-0.304956
AKR1B10	ENSBTAG00000001582	15.5972	3.11319	12.484	-9.3708	0.2985	-0.0254222	-0.15623	-0.374023	-0.197034	-0.378248	-0.265114	-0.144992	-0.156026	-0.0802692	0.0579997	-0.23942	-0.152549	0.432262	-0.096469	-0.181018	0.0313434	-0.134217	0.409514	-0.14365	0.183797	-0.19991	-0.190679	0.655413	0.451549	0.568006	-0.150345
WIPF1	ENSBTAG00000001585	92.8662	20.1075	72.7586	-52.6511	0.512041	0.592759	0.193958	-0.00170343	0.64133	0.257946	0.320561	0.0919431	0.523206	-0.351812	-0.400125	-0.485041	0.200231	-0.246436	-0.222407	-0.240637	-0.284737	-0.0179944	0.0766823	-0.524479	0.0980056	-0.192617	0.359658	0.19512	0.0314338	-0.056946	-0.683483
OTUD7B	ENSBTAG00000001586	464.717	95.6372	369.08	-273.443	0.806094	0.735933	0.0282019	0.164513	0.24675	-0.532547	0.0291111	0.159379	0.218938	-0.286497	-0.0185242	0.188123	0.241743	-0.0122475	0.0864871	0.542292	0.269643	0.254165	0.0532621	-0.849722	-0.660625	0.0422497	0.149916	0.0854877	0.222522	-0.263083	0.173367
TM9SF2	ENSBTAG00000001589	23.1302	4.97538	18.1549	-13.1795	0.364423	-0.111095	-0.30593	-0.0212066	0.106936	-0.0930935	0.0432593	-0.470851	-0.224181	0.240583	-0.086012	-0.266392	0.0131814	-0.0163968	-0.253782	-0.403166	-0.265354	-0.111569	-0.146542	-0.17794	0.426585	0.417846	0.592822	0.51343	0.585122	0.623003	-0.416487
INSIG1	ENSBTAG00000001592	75.4057	46.6652	28.7405	17.9247	-0.480455	-0.551922	-0.116478	-0.159553	-0.130635	0.452375	0.415114	-0.0288475	0.239826	-0.0403122	-0.101458	0.0653558	-0.417118	-0.49788	-0.231949	-0.492421	-0.574328	0.042389	-0.0997687	0.603094	0.594839	-0.113357	0.172684	0.0251082	-0.0682399	0.188444	-0.355132
OGFOD2	ENSBTAG00000001593	523.529	351.651	171.878	179.773	-0.811538	-0.786792	-0.151268	-0.261449	-0.464275	0.267478	0.0789271	-0.244268	-0.295133	0.0431243	0.403534	0.189947	-0.180834	-0.173525	0.0221157	-0.108364	-0.175094	0.0304599	0.101348	0.865996	0.278563	-0.127241	-0.345007	-0.338053	-0.253	0.0314587	0.212173
ARL6IP4	ENSBTAG00000001594	723.826	460.395	263.431	196.965	-0.912332	-0.769092	0.000988968	-0.0615675	-0.47477	0.318293	-0.0459097	-0.216524	-0.406958	0.156949	0.163568	0.458031	-0.232411	-0.0246403	-0.0188711	-0.075521	-0.0643516	-0.138245	0.0636513	0.901636	0.259511	-0.10509	-0.440251	-0.381157	-0.359016	-0.0528427	0.340797
PITPNM2	ENSBTAG00000001597	422.767	69.1321	353.635	-284.503	0.594273	0.828382	0.188638	0.203929	0.533105	-0.169809	0.276481	0.412537	0.568499	0.112834	-0.17736	-0.0279816	0.197307	0.191681	0.0634141	0.473721	0.426308	0.0942797	-0.178732	-0.827605	-0.620927	-0.210125	0.170915	-0.0245553	-0.185533	-0.452719	0.130933
MAP7	ENSBTAG00000001598	216.786	39.6222	177.164	-137.542	0.677872	0.745915	0.329894	0.384876	0.529947	-0.0600875	-0.101264	0.0660776	0.158706	-0.175813	-0.461167	-0.304573	0.198754	0.048594	-0.0480405	0.00629171	-0.0212451	-0.191731	0.101282	-0.729416	-0.17524	0.182625	0.329256	0.169709	0.169509	-0.0778346	-0.388626
SV2A	ENSBTAG00000001599	17.4521	2.30066	15.1514	-12.8508	0.197571	0.21863	-0.280345	-0.11988	0.356654	-0.0277836	0.388302	-0.0449282	0.174251	0.17707	0.115127	-0.0963358	0.650751	0.014903	0.178803	0.39385	0.383181	-0.189241	-0.027624	-0.332511	-0.419419	-0.038728	0.223608	-0.370054	-0.113825	-0.367769	0.236243
PKM	ENSBTAG00000001601	386.457	213.184	173.273	39.9112	-0.592808	-0.900358	-0.640994	-0.655359	-0.515038	0.0304576	-0.200333	-0.0147529	-0.301642	0.171941	0.0233329	0.0979112	0.143262	-0.039756	0.061711	-0.350025	-0.0347494	-0.103026	0.162548	0.776355	0.424244	-0.0279322	-0.263929	-0.139607	0.208807	0.331023	0.190793
IL4R	ENSBTAG00000001602	9.91069	1.90198	8.00871	-6.10673	0.199051	0.329834	0.148275	0.267829	0.0579196	-0.156568	0.531273	-0.128574	0.225006	-0.160823	-0.154916	-0.304149	0.29076	-0.0461168	0.371945	0.33473	0.192267	0.338123	-0.384955	-0.253627	-0.328757	0.108879	0.353219	-0.226949	-0.16538	-0.182303	-0.011705
YIPF7	ENSBTAG00000001603	39.2834	7.43437	31.849	-24.4146	0.52096	0.102908	-0.0379179	0.102701	-0.0596277	-0.294945	-0.0244923	0.0901057	0.172189	-0.192595	-0.379113	-0.180967	-0.401389	-0.20123	-0.436828	-0.432552	-0.557886	0.297372	0.112254	-0.265449	0.24493	0.444627	0.521272	0.331302	0.69381	0.556985	-0.570419
DIO2	ENSBTAG00000001605	12.8109	4.64323	8.16763	-3.5244	-0.289949	-0.158251	-0.127367	-0.259489	-0.192437	0.0580846	-0.164423	0.661069	0.324536	-0.0983299	0.411309	0.283312	-0.138789	0.17052	-0.112637	0.0578247	0.157863	0.0949713	-0.147404	0.235442	-0.0813621	-0.172555	-0.362463	-0.132876	-0.230494	-0.2432	0.323761
TMEM41B	ENSBTAG00000001607	18.504	2.70738	15.7966	-13.0892	0.127753	-0.199346	-0.312892	-0.0457432	0.119887	-0.00430696	0.562527	-0.295015	0.138342	-0.0312976	-0.162887	-0.31686	-0.0866754	-0.461712	0.0159594	-0.0932052	-0.498456	0.320503	0.140981	0.0333832	0.0338555	0.323859	0.604594	-0.382828	0.340244	0.123835	-0.31773
MAP2K6	ENSBTAG00000001609	21.9145	6.79541	15.1191	-8.32368	-0.410888	-0.198033	0.163911	-0.173954	-0.267654	0.271808	-0.140343	0.632015	0.362001	0.193807	0.122562	0.0215411	-0.0999711	-0.31427	-0.39859	-0.471427	-0.0897685	-0.13444	-0.138587	0.372492	0.38606	-0.253378	-0.216985	0.17968	-0.262917	0.127791	-0.167803
SLC4A1	ENSBTAG00000001610	14.1729	3.46949	10.7034	-7.2339	-0.168653	-0.267695	-0.113983	-0.230774	-0.342725	-0.36792	-0.171838	-0.0289376	-0.292428	0.700306	-0.12181	0.117191	-0.0952089	0.406799	-0.120979	0.106248	0.337051	-0.111007	0.496132	0.122357	-0.204761	-0.181518	-0.345286	-0.156821	0.126837	0.253173	0.401618
LSM1	ENSBTAG00000001612	975.925	704.902	271.023	433.879	-0.853492	-0.883477	-0.123779	-0.272251	-0.485756	0.34849	-0.27708	-0.183717	-0.448027	0.237795	0.0855197	0.0699472	-0.262476	-0.0955418	-0.0655792	-0.486159	-0.264909	-0.13043	0.114004	0.958561	0.611149	-0.0477318	-0.372164	-0.0925078	-0.0956287	0.315061	0.0117567
RUNDC3A	ENSBTAG00000001615	35.7451	3.6894	32.0557	-28.3663	-0.178762	-0.524423	-0.297158	-0.195356	-0.0547152	0.125284	-0.237322	-0.344091	-0.43423	-0.231549	-0.225714	0.138463	-0.239363	-0.214012	-0.193981	-0.312071	-0.604924	-0.0066139	0.642543	0.408598	0.286235	0.264251	-0.0316325	-0.339712	0.43663	0.186049	-0.183481
ZNF592	ENSBTAG00000001616	32.184	11.0144	21.1696	-10.1551	0.0583813	0.567214	0.631796	0.17717	-0.0211822	-0.00184527	-0.160555	0.227513	0.113777	-0.328788	-0.243638	-0.265048	0.508415	0.0666898	0.0773231	0.0713524	0.365187	0.0605347	-0.128853	-0.211185	-0.171717	-0.310585	-0.336161	0.0441841	-0.445319	-0.186074	-0.114687
G2E3	ENSBTAG00000001617	63.2296	20.2489	42.9807	-22.7318	0.606619	0.434367	0.0426638	0.295456	0.146922	-0.335277	0.527733	-0.296951	0.196124	-0.0758266	0.0735699	-0.327906	0.176602	-0.143516	0.0203254	0.2069	-0.00969403	0.231475	-0.277673	-0.56777	-0.234659	0.321406	0.677316	0.166066	0.237231	0.14305	-0.236392
ALPK3	ENSBTAG00000001618	44.0192	24.5454	19.4738	5.0716	0.0315213	0.507065	0.765975	0.491234	-0.179665	-0.132246	-0.304469	0.0870499	-0.178804	0.0117944	-0.210772	0.29534	0.258199	-0.0556549	-0.222389	0.161427	0.344419	0.119476	-0.173397	-0.214969	-0.256152	-0.109531	-0.327823	0.0463569	-0.386687	-0.134386	0.113156
SERINC5	ENSBTAG00000001619	523.847	111.053	412.795	-301.742	0.82455	0.749333	0.0487105	0.137846	0.410791	-0.330188	-0.180524	0.0769633	0.0967425	-0.16874	0.0263805	0.0870628	0.317073	0.0176402	-0.114463	0.270922	0.206197	0.100009	-0.0651232	-0.870443	-0.382149	0.0725971	0.177627	0.350206	0.25018	-0.115327	-0.0238668
CTPS1	ENSBTAG00000001626	397.576	268.278	129.298	138.98	-0.7287	-0.767555	-0.153987	-0.341776	-0.53481	0.245035	-0.298659	-0.209118	-0.47944	0.0929156	0.0604537	0.250209	0.130111	-0.00810189	-0.222498	-0.455733	-0.0413437	-0.340118	0.0683021	0.830108	0.596648	-0.106638	-0.407365	0.0769145	-0.0739621	0.35016	0.0594849
SLFNL1	ENSBTAG00000001628	57.3726	44.2828	13.0898	31.193	-0.0472146	0.43484	0.839522	0.591851	0.107287	0.161691	-0.139469	-0.215261	-0.184757	-0.117338	-0.185147	-0.0104278	-0.256872	0.187393	0.0918827	0.143184	0.0653658	-0.122384	0.0324618	-0.127113	-0.0851497	-0.207444	-0.290201	0.145629	-0.450625	-0.180241	-0.0906204
SCMH1	ENSBTAG00000001629	13.0524	1.86974	11.1827	-9.31295	0.0828169	0.0669657	0.157884	-0.274651	-0.391427	-0.509439	-0.536504	-0.0655373	-0.42993	0.412218	0.0481483	-0.294761	0.147012	0.270351	-0.117793	-0.00550365	0.330974	0.300061	0.433793	-0.0898495	-0.181673	-0.23147	-0.517557	0.135023	0.164828	0.428095	0.140852
KIFC1	ENSBTAG00000001631	12.5834	5.98468	6.59872	-0.614035	-0.233156	-0.0970296	-0.0948705	-0.183124	-0.0413668	0.139362	0.324151	0.199475	0.367114	-0.285883	0.743891	-0.0512403	-0.083446	0.0420838	0.268013	0.274239	0.10267	-0.15832	-0.057775	0.166948	-0.117442	-0.288726	-0.160569	-0.0416143	-0.360678	-0.326494	0.200187
NBR1	ENSBTAG00000001632	650.19	173.614	476.575	-302.961	0.918577	0.68043	-0.0972579	0.0156207	0.241289	-0.635893	0.0890482	0.00995126	0.20032	-0.16617	0.00633071	-0.269832	0.178691	0.156891	0.170593	0.408189	0.220591	0.35755	0.0709048	-0.88845	-0.542597	0.085254	0.292755	0.252604	0.424277	0.0406154	-0.00896524
PHF1	ENSBTAG00000001634	78.9021	33.5344	45.3677	-11.8333	-0.502188	-0.432301	-0.133604	0.0625488	-0.531981	-0.241042	-0.0669708	-0.128628	-0.396235	0.144706	0.309542	0.563234	-0.0821424	0.0486874	0.616389	0.568751	0.385371	0.0872093	-0.0561098	0.445957	-0.35687	-0.027094	-0.420551	-0.378828	-0.257906	-0.302433	0.824367
CUTA	ENSBTAG00000001635	1117.06	854.894	262.168	592.726	-0.863336	-0.861216	-0.105424	-0.233676	-0.533793	0.330802	-0.150434	-0.176688	-0.38511	0.0275888	0.0433371	0.112704	-0.159728	-0.174787	-0.0358433	-0.413621	-0.27688	-0.0291481	0.0621794	0.98301	0.538364	-0.00269598	-0.327206	-0.244402	-0.139693	0.221744	0.0184939
FUNDC1	ENSBTAG00000001637	171.627	116.755	54.8725	61.8824	-0.534975	-0.741096	-0.309289	-0.235096	-0.169663	0.354954	0.119616	-0.410389	-0.307579	-0.0564407	-0.264493	-0.0877935	-0.089825	0.111397	-0.127813	-0.463407	-0.377883	-0.110387	0.0716416	0.713071	0.566614	0.193726	0.0880543	-0.257296	0.131064	0.30414	-0.212234
TRPM1	ENSBTAG00000001639	29.8377	18.612	11.2257	7.38627	0.108927	0.323205	-0.0232325	0.0532184	0.656957	0.349906	-0.208101	0.273347	0.121067	0.261562	-0.0486673	0.0729802	0.0948756	0.28116	-0.072787	0.106384	0.178656	0.06599	-0.291475	-0.309309	-0.187966	-0.0113312	-0.026025	-0.224305	-0.227911	-0.465569	0.139528
EPB41L1	ENSBTAG00000001640	196.037	64.0723	131.965	-67.8926	0.445854	0.832689	0.458656	0.290587	0.564841	0.13876	0.0641253	0.378323	0.483727	-0.10967	-0.288552	0.0265525	0.0679366	0.129505	-0.159012	0.149744	0.20925	0.183275	-0.384394	-0.661243	-0.256636	-0.2774	0.0350467	0.216256	-0.324867	-0.374447	-0.138505
MDN1	ENSBTAG00000001644	562.933	127.619	435.314	-307.695	0.848584	0.746325	0.0698329	0.178375	0.239369	-0.582691	0.114412	-0.0284341	0.174386	-0.346417	0.0692589	-0.0190436	0.103818	0.217474	0.192662	0.581147	0.266751	0.259495	0.0853043	-0.872294	-0.644857	0.017405	0.164067	0.205633	0.245816	-0.157451	0.116029
AAR2	ENSBTAG00000001645	684.318	493.661	190.657	303.005	-0.8512	-0.789722	-0.07562	0.0184008	-0.438083	0.393272	-0.137065	-0.2918	-0.491433	0.0120546	0.0968073	0.326256	-0.016153	-0.200161	0.115644	-0.239609	-0.158769	-0.257899	-0.135736	0.914607	0.460877	0.158456	-0.217867	-0.267557	-0.240684	0.0230148	0.161954
PLEKHJ1	ENSBTAG00000001647	215.866	108.16	107.706	0.454287	-0.74026	-0.592335	-0.0935345	0.027213	-0.481169	0.0774498	0.1575	-0.181336	-0.289168	0.0461553	0.366125	0.486668	-0.0133588	0.0121303	0.378319	0.365753	0.229834	-0.209425	-0.0135865	0.678917	-0.125216	-0.0574521	-0.345703	-0.489917	-0.413186	-0.309327	0.624581
RPL21	ENSBTAG00000001648	533.395	336.381	197.014	139.366	-0.811284	-0.846744	-0.339932	-0.280273	-0.208672	0.455819	-0.165154	-0.084	-0.308371	0.171403	0.0789214	0.383581	-0.29735	-0.0524849	0.130582	-0.225373	-0.196409	-0.246678	0.085162	0.858612	0.423376	-0.0984771	-0.34915	-0.253044	-0.162808	-0.0668957	0.253388
ZFPM2	ENSBTAG00000001649	268.427	48.6031	219.824	-171.221	0.630367	0.718324	0.367723	0.491488	0.757297	0.256709	0.236207	-0.0593215	0.35755	-0.181996	-0.0731995	-0.291432	-0.115421	-0.0493788	-0.29755	-0.0735543	-0.293031	-0.143983	-0.18432	-0.706044	0.00220685	0.204988	0.582768	0.29207	0.0299619	-0.1215	-0.569154
SYF2	ENSBTAG00000001651	115.313	59.8708	55.4419	4.42887	-0.541044	-0.628901	-0.400146	-0.26385	0.260884	0.684191	0.0703695	0.00491068	0.0354066	0.108213	-0.123061	0.0651637	-0.321475	-0.156942	-0.00296789	-0.413208	-0.469713	-0.180599	-0.0056045	0.601698	0.518896	0.0058743	0.0573707	-0.275672	-0.0587258	-0.110218	-0.140228
SLCO3A1	ENSBTAG00000001652	15.5525	0.302264	15.2503	-14.948	0.256055	-0.109653	-0.598817	-0.691566	0.129139	-0.269033	0.14071	-0.169897	-0.00605239	0.0339089	0.159276	-0.0528871	0.103339	0.0376384	-0.0605348	0.167693	-0.0064656	0.519813	0.395347	-0.160999	-0.239322	-0.281913	-0.103779	-0.149295	0.35404	0.069028	0.150548
SNTB2	ENSBTAG00000001654	182.492	72.0562	110.436	-38.3797	0.42559	0.861329	0.62299	0.442465	0.246808	-0.11458	-0.017265	0.114583	0.171721	-0.308862	0.105349	-0.115419	0.454441	0.230952	0.0171388	0.384268	0.45864	-0.154692	-0.201141	-0.642297	-0.438284	-0.110307	-0.0600104	0.159595	-0.373038	-0.337876	-0.00133687
TMEM254	ENSBTAG00000001656	17.5915	5.13406	12.4575	-7.32341	-0.321399	-0.312738	-0.173194	0.0379962	0.117526	0.454315	-0.16321	0.0659531	-0.0983445	-0.207561	-0.235645	0.739441	-0.0375798	-0.210024	-0.15666	-0.190188	-0.209225	-0.341071	-0.149078	0.347149	0.330936	0.0692429	-0.0620309	-0.0612416	-0.0828359	-0.253801	0.0820883
PICALM	ENSBTAG00000001657	525.475	94.0732	431.402	-337.329	0.794801	0.769261	0.207532	0.332889	0.425929	-0.252983	-0.0689973	0.106307	0.19499	0.0358549	-0.183347	-0.0907737	0.15627	0.207827	-0.232441	0.0939322	0.179616	-0.00175199	-0.249224	-0.862654	-0.229677	0.192122	0.381531	0.439913	0.224658	0.0474686	-0.198553
SPTY2D1	ENSBTAG00000001660	725.1	72.8521	652.247	-579.395	0.8154	0.797583	-0.0296736	0.117161	0.65865	-0.154546	0.0960015	0.307223	0.467022	-0.130609	-0.106071	-0.136745	0.285769	0.0394001	0.0517588	0.283992	0.180255	-0.0972608	-0.0339568	-0.912924	-0.422674	0.0159704	0.3522	0.169908	0.152171	-0.310041	-0.10564
EHD3	ENSBTAG00000001662	23.0464	3.87371	19.1727	-15.299	-0.0752928	0.387239	0.477408	0.2341	0.402802	0.475428	-0.0198465	0.216391	0.221742	0.391807	-0.210762	-0.288057	0.296702	-0.0834214	-0.201885	-0.254875	0.15969	-0.324541	-0.325975	-0.162405	0.172791	-0.216834	0.0316018	0.133727	-0.482247	-0.14233	-0.288391
PDF	ENSBTAG00000001663	1025.29	682.054	343.238	338.816	-0.911029	-0.884815	-0.209151	-0.30845	-0.516	0.288398	-0.152117	-0.0338976	-0.322874	0.259949	0.0415384	0.220786	-0.146684	-0.0227241	0.0887299	-0.274659	-0.0517567	-0.247614	0.132776	0.958407	0.414178	-0.141864	-0.432536	-0.267649	-0.205955	0.114149	0.249195
COG8	ENSBTAG00000001665	700.92	521.161	179.759	341.402	-0.840443	-0.759542	-0.0510299	-0.241611	-0.431208	0.418403	-0.197336	-0.132268	-0.35346	0.151652	-0.139822	-0.0525673	0.0678719	-0.22185	0.0447927	-0.524468	-0.171338	-0.240447	0.0131687	0.9172	0.635078	-0.091776	-0.30875	-0.115463	-0.20334	0.24573	-0.0889729
NIP7	ENSBTAG00000001666	414.142	136.606	277.536	-140.93	0.871452	0.656595	-0.0616238	0.141055	0.394034	-0.409386	-0.0282108	0.291943	0.375396	-0.302403	-0.0626558	-0.225793	-0.170488	0.121163	0.0944108	0.2459	-0.0689346	0.364589	0.0266967	-0.819291	-0.418481	0.251873	0.369986	0.168664	0.438545	-0.0773478	-0.149214
RTF1	ENSBTAG00000001671	114.539	49.5146	65.0239	-15.5092	0.718782	0.415397	-0.257611	0.098364	0.450578	-0.2536	-0.147712	-0.0854107	-0.0297069	-0.395674	-0.268024	-0.0451679	0.0563733	-0.0398703	0.260776	0.212436	-0.164033	0.375809	0.0295998	-0.603499	-0.291149	0.382473	0.351828	-0.0261913	0.502149	-0.143311	-0.0922408
C2CD5	ENSBTAG00000001673	341.773	79.4983	262.274	-182.776	0.774414	0.563695	-0.208871	0.0700034	0.65087	-0.191331	0.468471	-0.154999	0.330529	-0.241799	0.038784	-0.12212	0.0787541	0.0209479	0.0540014	0.438742	-0.0640421	0.138292	0.169284	-0.787774	-0.506394	0.110383	0.504188	-0.119704	0.278146	-0.292408	-0.0808189
ITPKA	ENSBTAG00000001675	20.8211	4.86284	15.9582	-11.0954	-0.485073	-0.0989347	0.186771	-0.101078	-0.157684	0.170211	-0.0490954	-0.274645	-0.378276	0.189011	0.132989	0.172348	0.526425	0.315249	-0.0721371	0.17558	0.518833	0.211717	-0.357298	0.301938	-0.0944919	-0.300296	-0.483618	-0.285069	-0.567999	-0.182552	0.388393
FAM171B	ENSBTAG00000001683	152.655	36.3129	116.342	-80.029	0.520443	0.741168	0.507698	0.543996	0.432963	0.0145659	0.472762	0.113949	0.504596	-0.0863146	-0.00561359	-0.247123	0.0525566	-0.126608	-0.370487	0.142999	-0.0744849	-0.0142655	-0.142909	-0.659777	-0.308434	0.173386	0.537084	-0.0450457	-0.13396	-0.190106	-0.365676
STC1	ENSBTAG00000001687	16.5824	8.39979	8.18261	0.217175	0.211052	0.240724	0.0574351	0.131883	-0.291444	-0.517031	-0.125553	0.105135	-0.0419648	-0.0618215	-0.0302847	-0.0338025	0.184729	0.0266253	0.796636	0.456769	0.479907	-0.15598	0.0358745	-0.239829	-0.376604	-0.0996473	-0.161434	0.235954	0.00559143	-0.0861839	0.35415
NDST1	ENSBTAG00000001692	431.308	80.2819	351.026	-270.744	0.615763	0.856399	0.297261	0.294259	0.502692	-0.175037	0.0103333	0.295326	0.32977	-0.0220212	-0.184403	0.194202	0.104291	0.242116	-0.0414332	0.452609	0.373404	0.196504	-0.199178	-0.82588	-0.570621	-0.165403	0.0236323	0.0953082	-0.147345	-0.424163	0.153434
RPAP1	ENSBTAG00000001693	42.0812	9.82674	32.2545	-22.4277	-0.271463	-0.396514	-0.0828758	0.00467718	-0.707935	-0.477497	0.0597386	-0.318873	-0.386056	-0.013085	0.241188	0.3031	-0.0945228	-0.144741	0.497364	0.397313	0.181587	0.0334435	0.256973	0.351064	-0.225233	-0.034938	-0.267425	-0.0884541	0.0379077	0.0905488	0.48954
TYRO3	ENSBTAG00000001694	26.1019	0.56822	25.5337	-24.9655	-0.384808	-0.388583	-0.0667435	0.231234	0.131599	0.3366	0.165229	-0.617536	-0.430767	0.01944	0.490414	0.178019	-0.259845	-0.00486032	0.203261	0.247464	-0.227101	-0.236924	0.140143	0.355542	-0.0219749	0.234512	0.0387923	-0.437211	-0.17953	-0.287841	0.214465
RBM46	ENSBTAG00000001696	12.9933	4.06188	8.93138	-4.86951	0.201268	0.0152171	-0.212271	0.330197	-0.0381257	-0.187465	-0.150642	0.469177	0.189303	-0.127281	-0.139914	0.207558	-0.116628	-0.127094	0.26299	0.0927225	-0.0801903	-0.145601	-0.179732	-0.121281	-0.149278	0.643641	0.401438	-0.182642	0.301459	-0.167127	0.12194
TRA2B	ENSBTAG00000001697	22.4493	2.75404	19.6952	-16.9412	-0.287392	0.0299196	0.424631	-0.0588139	-0.239708	0.166888	-0.317345	0.0267498	-0.124193	-0.0286816	0.316366	-0.21266	0.114746	0.321369	-0.160634	-0.252782	0.246953	-0.347044	-0.111708	0.203451	0.331757	-0.366807	-0.470826	0.520982	-0.369025	0.22318	-0.116589
CHTF8	ENSBTAG00000001698	158.388	83.6602	74.7283	8.93195	-0.670465	-0.57889	0.129519	-0.00637471	-0.592684	0.115792	-0.0506596	-0.231501	-0.366912	0.509414	-0.0467971	0.151332	-0.0172803	-0.194014	-0.0411614	-0.319566	0.0779471	-0.281368	-0.127055	0.671974	0.461783	-0.140031	-0.223518	0.190439	-0.219169	0.383776	0.0790225
CDC42	ENSBTAG00000001700	17.8101	3.63321	14.1769	-10.5437	0.20242	0.190624	0.34401	0.226137	0.163295	0.249846	-0.372264	-0.125619	-0.144183	-0.270172	0.028977	-0.272926	-0.16142	-0.413713	-0.427851	-0.552295	-0.575378	0.296555	-0.186751	-0.085047	0.470572	0.290954	0.192264	0.394606	0.177797	0.313338	-0.669417
TMEM107	ENSBTAG00000001702	70.6103	4.37667	66.2337	-61.857	0.505742	0.357468	-0.194142	0.283667	0.39409	-0.232073	0.640897	-0.05372	0.363092	0.0373952	0.0337715	0.138766	-0.0017052	-0.18264	0.206878	0.575412	0.0288861	0.0286901	0.0195879	-0.567816	-0.594277	0.233154	0.589169	-0.336471	0.131017	-0.397526	0.177703
SYT13	ENSBTAG00000001703	54.8988	50.7585	4.14036	46.6181	-0.0498727	-0.0206981	-0.0652344	-0.0335324	0.0296083	0.036272	0.000819877	-0.0433589	-0.0151213	-0.0402158	0.994167	-0.0154286	-0.0445169	-0.0571434	0.0730136	0.280135	0.0449751	-0.0423141	-0.0351423	-0.0124158	-0.180823	0.0140237	-0.0874928	-0.0150002	-0.168598	-0.216466	0.220089
KDM4D	ENSBTAG00000001704	36.9314	18.6305	18.3009	0.329645	0.11986	0.0205228	-0.221724	-0.112387	0.490195	0.266891	0.839465	-0.215661	0.45138	-0.031977	0.0661276	-0.0206569	-0.208657	-0.147945	-0.174678	0.128548	-0.302181	0.0219478	0.128858	-0.145739	-0.0820595	-0.189539	0.409332	-0.22689	-0.042993	-0.220655	-0.168886
SLC9A2	ENSBTAG00000001706	112.326	58.3306	53.9951	4.3355	0.741702	0.233747	-0.459517	-0.0565383	0.214771	-0.410841	0.0568924	0.262533	0.328358	-0.268899	-0.108759	-0.136927	-0.0641389	-0.156518	-0.0554786	0.0128066	-0.297582	0.296752	0.094737	-0.538384	-0.201873	0.528237	0.610771	-0.00533331	0.729562	0.116236	-0.210275
UIMC1	ENSBTAG00000001707	22.0921	5.00638	17.0857	-12.0793	0.383595	-0.0335846	-0.475727	0.157985	0.116451	-0.285027	0.0653059	-0.31613	-0.205927	-0.0114805	0.32497	0.298283	-0.036611	0.181638	0.206429	0.334677	0.0596946	-0.0356353	-0.279656	-0.292134	-0.186904	0.544327	0.45615	0.113709	0.414863	-0.0133884	0.282974
TTLL12	ENSBTAG00000001708	318.406	218.519	99.8874	118.632	-0.76209	-0.594259	0.144727	-0.0894401	-0.567613	0.142981	-0.398799	-0.171586	-0.573879	0.0298365	-0.111334	0.318232	-0.0200053	-0.251427	0.0769483	-0.153527	-0.0705796	0.0992778	0.231167	0.797917	0.219958	-0.129235	-0.612674	-0.345661	-0.238078	0.038423	0.230331
CMTM8	ENSBTAG00000001710	26.5709	9.59139	16.9795	-7.38811	-0.348492	-0.335572	0.147968	0.183047	-0.097505	0.3013	0.581141	-0.326431	0.0910932	0.108518	-0.132932	-0.360441	-0.242867	0.0212645	-0.24175	-0.332658	-0.347779	-0.11856	-0.105623	0.39825	0.376421	0.192907	0.410503	-0.178622	-0.0979902	0.277504	-0.397225
C17orf59	ENSBTAG00000001711	628.854	443.031	185.822	257.209	-0.788572	-0.814269	-0.258272	-0.280352	-0.539417	0.154818	-0.233235	-0.094543	-0.43677	0.0108049	-0.00420469	0.295176	0.0096548	-0.198831	0.210472	-0.139664	-0.0895509	0.0365818	0.145012	0.887342	0.249716	0.003972	-0.422205	-0.453495	-0.104222	0.00890156	0.307824
CMTM7	ENSBTAG00000001712	28.0553	13.5838	14.4715	-0.887751	-0.169631	-0.0328867	-0.0375802	-0.199584	0.597588	0.734296	0.0284439	-0.165109	0.0182478	0.076255	-0.0232901	-0.309419	0.249937	-0.23885	-0.313411	-0.44723	-0.314775	0.00905308	-0.17846	0.115996	0.428993	-0.117157	0.10093	-0.0935264	-0.213492	-0.10198	-0.44229
MFSD9	ENSBTAG00000001714	20.9762	4.64436	16.3319	-11.6875	-0.0081737	0.234967	0.0922744	0.145041	0.0985373	-0.12217	-0.0593306	0.0993816	-0.0724405	0.230828	0.453558	0.611952	0.128877	-0.0850227	0.135701	0.691392	0.431465	-0.122257	0.172619	-0.232846	-0.659662	-0.234008	-0.356738	-0.327006	-0.356671	-0.616682	0.681903
AURKB	ENSBTAG00000001717	79.1175	49.1852	29.9323	19.2529	-0.576096	-0.54465	0.00160512	-0.217132	-0.297835	0.278061	-0.254458	0.248026	-0.0261696	0.245657	0.00317773	-0.0816538	-0.38612	-0.367226	0.0479668	-0.432234	-0.323619	-0.317575	0.41268	0.629731	0.435208	-0.212847	-0.32358	-0.00188656	-0.0735589	0.169025	-0.119338
GYG1	ENSBTAG00000001721	30.4335	5.08952	25.344	-20.2545	-0.206148	-0.209619	0.429169	0.239889	-0.602158	-0.151247	-0.135046	-0.141962	-0.243513	0.136194	-0.0238434	-0.159913	-0.166348	-0.240998	-0.384119	-0.423593	-0.230375	-0.163634	0.175929	0.309823	0.362732	0.18651	0.0162064	0.256034	0.107732	0.599353	-0.331989
ZADH2	ENSBTAG00000001724	10.572	0.754017	9.81796	-9.06395	0.0207282	-0.179542	-0.252856	-0.454607	-0.439488	-0.483018	0.319565	-0.170542	0.0101242	0.00129268	-0.0769759	-0.0462332	0.0377122	0.507354	-0.0746669	0.130692	0.305318	0.492549	-0.00222597	0.0698243	-0.121893	-0.29173	-0.156715	0.088463	0.161812	0.376063	0.203137
CXCL10	ENSBTAG00000001725	11.6136	1.22735	10.3862	-9.1589	-0.203451	-0.37654	-0.409339	-0.137359	0.15061	0.321144	0.126197	0.263304	0.24564	0.33159	0.24877	-0.25736	-0.118227	-0.114766	-0.171237	-0.337705	-0.283187	0.0362497	-0.331283	0.252864	0.277613	0.407657	0.434435	-0.263518	0.105883	0.0517291	-0.148223
FAM213B	ENSBTAG00000001727	808.24	540.506	267.735	272.771	-0.86678	-0.868706	-0.183627	-0.125965	-0.505249	0.283211	-0.103328	-0.11526	-0.359352	0.206541	0.0207569	0.462745	-0.273929	-0.151457	0.109091	-0.200367	-0.130356	-0.200889	0.00722431	0.925662	0.398854	-0.0317342	-0.325073	-0.226342	-0.184767	0.0546217	0.29239
IGSF10	ENSBTAG00000001728	80.9412	32.6547	48.2865	-15.6318	0.37227	0.505348	0.28995	0.55428	0.714665	0.384681	0.634808	-0.206085	0.407382	-0.260329	-0.0549737	-0.19007	-0.0969385	-0.169332	-0.14059	0.0935302	-0.342723	-0.133948	-0.235049	-0.461231	-0.079425	0.256011	0.698032	-0.116963	-0.1464	-0.339267	-0.444522
DUSP10	ENSBTAG00000001729	39.9515	18.3918	21.5597	-3.16789	0.565934	0.314004	-0.00927347	0.115812	0.230284	-0.232048	0.223632	-0.283398	0.032422	-0.326004	-0.427081	-0.483875	0.132081	-0.156884	-0.0726542	-0.0666428	-0.348036	0.440136	0.174364	-0.409288	-0.116496	0.391034	0.528778	-0.180874	0.466102	0.19569	-0.473774
ODF3	ENSBTAG00000001730	21.7525	15.1238	6.62872	8.49507	0.0799382	-0.158307	-0.186634	-0.171519	-0.217143	-0.384892	-0.151496	-0.156011	-0.282095	-0.101098	-0.129648	0.291489	-0.0942417	-0.170012	0.195841	0.264243	-0.0651666	-0.129355	0.87955	0.0176095	-0.292842	-0.112604	-0.281692	-0.221144	0.323025	-0.0118926	0.256987
GLYR1	ENSBTAG00000001731	24.969	1.90172	23.0673	-21.1656	0.351666	0.265346	-0.223967	0.0389146	0.191958	-0.309305	-0.162656	-0.25528	-0.317403	-0.21214	0.104192	0.153187	0.508015	0.260317	0.511516	0.592404	0.429236	-0.228587	0.190552	-0.395505	-0.521625	0.120092	-0.0710368	-0.172936	0.113273	-0.353868	0.435793
MS4A10	ENSBTAG00000001734	13.0456	2.46089	10.5847	-8.12383	-0.105756	0.109483	-0.0981126	-0.157416	-0.171915	-0.157765	-0.133875	0.580478	0.206876	0.295739	-0.147736	0.173737	0.654357	-0.0799818	0.249914	0.193233	0.637919	-0.186417	-0.219175	-0.0459276	-0.272181	-0.209011	-0.227234	-0.140715	-0.258116	-0.262781	0.42426
ADAM11	ENSBTAG00000001735	16.4251	1.44103	14.984	-13.543	0.331521	0.175983	0.0383349	0.379719	0.243647	0.128452	0.0686132	0.0189611	0.131682	0.166022	-0.202698	-0.0397038	0.0517306	-0.311374	-0.440552	-0.395701	-0.297027	-0.143855	-0.451785	-0.272994	0.316427	0.565386	0.722089	0.276872	0.278934	0.250107	-0.458608
UBN1	ENSBTAG00000001736	88.8654	28.6489	60.2166	-31.5677	0.610863	0.188988	-0.467842	-0.157638	-0.152822	-0.776968	-0.175723	0.0451956	-0.115431	-0.031035	-0.0607477	0.0953312	0.337808	0.318125	0.289657	0.393194	0.41871	0.0482063	0.137605	-0.50358	-0.459352	0.263886	0.131397	0.120642	0.582505	0.13774	0.364658
ZCCHC6	ENSBTAG00000001737	721.022	161.652	559.37	-397.718	0.876123	0.774693	0.0435201	0.129618	0.73067	-0.112586	0.129265	0.00733451	0.334314	-0.308456	-0.0544887	-0.322092	0.0300485	0.0526894	-0.0614188	0.199102	-0.132755	0.157877	0.140618	-0.895702	-0.343875	0.074585	0.393051	0.148761	0.275142	-0.180796	-0.330621
CDH20	ENSBTAG00000001739	37.84	15.5065	22.3335	-6.82703	0.292324	0.597231	0.483337	0.20501	0.178283	0.0117841	0.199165	-0.21261	0.0856819	-0.29697	-0.114184	-0.182675	0.566435	-0.139584	0.000566215	0.113555	0.246044	-0.23141	-0.0649994	-0.40935	-0.0902905	-0.31411	-0.000527053	0.323613	-0.288996	-0.0859668	-0.245779
HAPLN3	ENSBTAG00000001740	513.934	345.309	168.625	176.684	-0.867518	-0.660525	0.131622	-0.0729551	-0.4223	0.459431	-0.121683	-0.218552	-0.392828	0.228749	0.0635354	0.281551	-0.0100764	-0.166828	-0.29327	-0.409495	-0.10418	-0.0293454	-0.260027	0.859928	0.545996	-0.10576	-0.338559	-0.106555	-0.38709	0.162947	0.0389424
BET1L	ENSBTAG00000001744	16.0307	2.60766	13.4231	-10.8154	-0.197986	-0.0315249	0.172649	0.464059	-0.329831	-0.320131	0.376364	-0.141678	-0.0940069	0.451542	0.0661485	0.224754	-0.0775071	0.249958	0.411129	0.600266	0.484746	-0.00182203	-0.267595	0.0388084	-0.500865	0.155406	0.0833866	-0.361466	-0.293576	-0.206229	0.589106
LUM	ENSBTAG00000001745	59.3767	37.1879	22.1887	14.9992	0.191211	0.324482	0.255898	0.444218	0.787984	0.687147	0.251657	-0.0269076	0.350676	-0.364241	-0.0339669	-0.196922	-0.29053	-0.236296	-0.259361	-0.255626	-0.621628	-0.177108	-0.206906	-0.224917	0.257769	0.291543	0.545207	-0.0442415	-0.117237	-0.306906	-0.619861
PEX3	ENSBTAG00000001747	183.382	80.5673	102.815	-22.2474	0.802824	0.501019	0.115636	0.31817	0.221997	-0.37418	0.261116	-0.16964	0.206862	-0.324189	-0.0510316	-0.380338	-0.105206	-0.134054	-0.19938	0.0254743	-0.345657	-0.013471	0.30192	-0.668605	-0.172683	0.424082	0.647376	0.206442	0.539128	0.250496	-0.494825
TRIM45	ENSBTAG00000001748	69.3837	45.8912	23.4926	22.3986	0.114564	0.562242	0.840037	0.562453	0.0103835	-0.0179764	-0.052622	-0.0978625	-0.0584117	-0.139377	-0.21269	-0.175619	-0.0272828	0.374967	-0.235183	0.0690627	0.170793	0.215957	-0.248905	-0.263573	-0.147568	-0.00736301	-0.100574	0.0784409	-0.352546	-0.00695516	-0.17953
SENP2	ENSBTAG00000001749	54.5481	20.7862	33.7619	-12.9757	0.576331	0.0598489	-0.441783	-0.204787	-0.0884408	-0.676281	-0.0739455	-0.0493122	-0.0789458	-0.180962	-0.191347	0.224042	-0.18243	0.0284093	0.095808	0.291266	-0.084502	0.359695	0.523405	-0.383123	-0.395627	0.164498	0.0959843	-0.029813	0.706177	0.1481	0.184579
CXXC4	ENSBTAG00000001751	43.8328	27.9772	15.8556	12.1216	0.162682	0.288892	-0.150245	-0.165123	0.696423	0.463319	-0.0655107	0.62865	0.572897	-0.109918	-0.128456	-0.0298244	-0.0298634	-0.0580178	-0.0787838	-0.12924	-0.137213	-0.0709117	-0.0960656	-0.259506	0.0203819	-0.167883	0.055762	-0.0793149	-0.121088	-0.45436	-0.168133
FUCA2	ENSBTAG00000001752	78.5451	37.3736	41.1715	-3.79783	0.350857	0.554234	0.108294	0.134962	0.771927	0.460829	-0.170125	0.274634	0.322106	-0.220374	0.163498	-0.0188076	0.146323	-0.0135845	-0.0484107	-0.0420033	-0.00971746	-0.34038	-0.310756	-0.491874	0.0675599	-0.0882489	0.113056	0.353662	-0.199563	-0.41016	-0.228074
CLIC6	ENSBTAG00000001753	18.9178	9.35035	9.56745	-0.217096	0.115989	0.242591	-0.215853	-0.297208	0.55093	0.285739	-0.142319	0.359895	0.229172	0.148046	-0.212988	-0.0170644	0.508829	-0.111408	0.0127653	-0.00933095	0.187464	-0.191422	0.0676002	-0.250617	-0.109657	-0.264563	-0.0967473	-0.189342	-0.129041	-0.392692	0.0342315
AHCYL2	ENSBTAG00000001754	89.7485	20.5466	69.2019	-48.6554	0.589753	0.409888	-0.0735383	-0.0659679	-0.107722	-0.761847	-0.0924971	-0.11991	-0.156069	0.11953	-0.0401138	-0.110625	0.172066	0.496411	0.122991	0.460162	0.472622	0.553036	0.0455001	-0.58861	-0.58506	0.0288235	-0.0427718	0.081203	0.328111	0.163248	0.310615
RFXANK	ENSBTAG00000001762	35.4167	5.88603	29.5307	-23.6447	-0.234536	-0.315897	-0.387975	-0.167168	-0.269039	-0.294118	-0.114778	0.0400421	-0.234047	-0.0392299	0.234463	0.418352	-0.0725019	0.0779412	0.627605	0.598068	0.259332	0.34222	0.13895	0.234344	-0.506899	0.00718211	-0.362768	-0.563793	-0.0265084	-0.407825	0.758723
NR2C2AP	ENSBTAG00000001763	372.576	220.049	152.527	67.5219	-0.814336	-0.680973	0.0490004	0.0113833	-0.541777	0.152492	-0.185454	-0.26696	-0.528476	0.14196	0.186296	0.537939	-0.248876	0.0292623	0.188118	0.0742694	0.0679794	-0.248922	0.145021	0.795469	0.158198	-0.147266	-0.549285	-0.213681	-0.323055	-0.0574305	0.467652
TXLNG	ENSBTAG00000001768	266.729	72.8878	193.841	-120.953	0.592111	0.83736	0.463832	0.573136	0.520628	-0.00954185	-0.197138	0.174255	0.172775	-0.169598	-0.0974416	-0.0241689	-0.0176221	0.0945568	0.128499	0.243562	0.134507	-0.0142476	-0.32186	-0.743368	-0.287707	0.122294	0.173411	0.314863	-0.108373	-0.321599	-0.111157
ST8SIA5	ENSBTAG00000001770	151.694	104.15	47.5436	56.6066	0.110566	0.667947	0.950597	0.686701	0.0559826	0.0149214	-0.0700133	-0.0315903	-0.0340729	-0.154428	-0.0952438	-0.133063	0.0972527	0.0272946	-0.0902887	0.202782	0.169606	0.0532785	-0.106638	-0.316829	-0.291651	-0.0245694	-0.127375	-0.0508698	-0.473984	-0.225389	-0.129951
DYRK1A	ENSBTAG00000001771	721.268	123.498	597.77	-474.272	0.817618	0.892672	0.295058	0.321694	0.362048	-0.343161	-0.0562549	0.28655	0.320319	-0.146311	-0.126338	-0.137168	0.25824	0.11549	-0.17569	0.227712	0.229539	0.178713	-0.18403	-0.90673	-0.434371	0.145319	0.284387	0.239163	0.136863	-0.104431	-0.145062
C7orf49	ENSBTAG00000001773	71.4055	34.8097	36.5958	-1.78604	-0.563431	-0.546632	-0.110575	-0.139298	-0.385151	0.204712	-0.276953	0.364361	-0.0486782	0.564756	-0.202508	0.20042	-0.0682247	-0.339537	-0.140301	-0.487679	-0.0505801	-0.207152	-0.161424	0.582162	0.466305	0.00110643	-0.128745	0.0439062	-0.0607647	0.24176	0.0387387
SPRY2	ENSBTAG00000001774	11.5294	1.84369	9.68567	-7.84197	-0.0202287	-0.0199542	-0.201084	-0.373529	0.0648717	0.108392	-0.172107	0.267306	0.127261	0.330125	-0.219172	-0.321675	0.424994	0.493808	-0.193982	-0.401086	0.363215	-0.267068	-0.34912	-0.0109947	0.346224	-0.148821	-0.0213919	0.377121	0.0105734	0.306717	-0.127555
RINL	ENSBTAG00000001775	24.9733	5.7582	19.2151	-13.4569	0.193737	0.446762	0.149924	0.124521	0.0270377	-0.173148	0.175172	0.288886	0.32072	-0.00902754	0.516768	0.0446626	0.45967	0.32989	0.0379502	0.432391	0.641002	-0.372124	-0.328613	-0.397021	-0.398339	-0.130323	-0.017217	0.159747	-0.346015	-0.286002	0.311294
SIRT2	ENSBTAG00000001776	821.437	604.86	216.577	388.283	-0.776343	-0.894823	-0.358757	-0.506736	-0.483289	0.253293	-0.184185	0.00475269	-0.255198	0.118402	-0.0513841	-0.00802025	-0.0984338	-0.150186	0.0568407	-0.457746	-0.227201	0.00306859	0.158329	0.926674	0.527253	-0.10245	-0.340085	-0.22064	0.00422371	0.266202	0.0325898
RPLP2	ENSBTAG00000001777	1166.7	854.137	312.565	541.572	-0.919542	-0.833655	-0.0382192	-0.187749	-0.553998	0.350013	-0.0932814	-0.1658	-0.355508	0.0916347	0.0967671	0.143903	-0.117876	-0.148159	0.0121938	-0.348552	-0.162382	-0.150358	0.0100671	0.987087	0.508765	-0.0832472	-0.36539	-0.207974	-0.265852	0.169043	0.0858048
NFKBIB	ENSBTAG00000001778	688.461	462.136	226.324	235.812	-0.89982	-0.711259	0.0118262	-0.130815	-0.504308	0.287676	0.00365331	-0.133414	-0.287905	0.0569719	0.158067	0.0802664	-0.0927209	-0.101776	0.28823	-0.0793559	-0.0228372	-0.0834594	0.0417079	0.901217	0.248563	-0.157463	-0.426071	-0.386937	-0.403507	-0.0540127	0.24323
SARS2	ENSBTAG00000001780	381.803	201.634	180.169	21.4643	-0.907897	-0.539095	0.0956721	-0.150776	-0.425874	0.333033	-0.23303	0.165826	-0.250946	0.296733	-0.0809079	0.369693	0.15459	0.140593	0.0160769	-0.107878	0.319598	-0.184541	-0.150981	0.780705	0.198091	-0.301536	-0.622871	-0.338869	-0.560892	-0.151275	0.413368
TOMM40	ENSBTAG00000001781	588.919	404.342	184.577	219.765	-0.811397	-0.736725	-0.00843403	-0.305692	-0.677716	0.0946111	-0.128868	0.0156224	-0.260415	0.201638	0.0445631	-0.114073	-0.0786212	-0.00750465	-0.0223213	-0.314658	-0.0431563	0.0165369	0.206284	0.876931	0.325511	-0.132166	-0.43755	-0.30946	-0.177322	0.282659	0.0964289
MRPS12	ENSBTAG00000001782	745.532	545.362	200.171	345.191	-0.798441	-0.876171	-0.288983	-0.294185	-0.428927	0.32247	-0.236497	-0.284799	-0.524566	-0.0307337	0.0549093	0.244533	0.0250236	-0.0679731	0.0754363	-0.307966	-0.168522	-0.216713	0.106726	0.922694	0.488363	0.0400479	-0.343576	-0.253004	-0.0680432	0.129143	0.150563
FBXO17	ENSBTAG00000001783	656.843	497.637	159.206	338.431	-0.829395	-0.755713	-0.000857073	-0.201498	-0.491309	0.337784	-0.199225	-0.107643	-0.355526	-0.0289473	0.0855443	0.112909	-0.111982	0.00734742	-0.199572	-0.392344	-0.213172	-0.165392	0.166785	0.909749	0.471154	-0.0139842	-0.392383	-0.289024	-0.186612	0.178431	0.0153604
LDLRAD2	ENSBTAG00000001784	16.4938	6.87938	9.61447	-2.73508	-0.0123043	0.101486	-0.132358	-0.00719508	-0.0922195	-0.205027	-0.0716683	0.583731	0.337004	-0.0954687	0.197491	-0.0154648	-0.0432184	0.118623	0.773633	0.4456	0.376102	-0.0948263	-0.088812	-0.0690666	-0.399786	-0.0915917	-0.182504	-0.112821	-0.174211	-0.424436	0.446869
TGM3	ENSBTAG00000001785	43.2864	27.481	15.8055	11.6755	-0.500233	-0.414146	-0.0662629	-0.165683	-0.467963	-0.001789	-0.229884	-0.0664086	-0.331614	-0.106579	-0.109302	-0.0276657	0.238797	0.585738	0.235528	-0.0834085	0.353065	-0.123848	-0.215846	0.534179	0.205194	-0.00141866	-0.364178	-0.0641802	-0.160978	0.145718	0.243521
HYKK	ENSBTAG00000001786	80.7553	27.0173	53.738	-26.7208	0.616331	0.32459	-0.189547	0.127193	0.621044	0.0181915	0.177367	-0.211463	0.16341	-0.410835	0.11611	-0.236862	-0.245269	-0.235922	0.244917	0.166272	-0.46406	-0.138938	0.407921	-0.520866	-0.156653	0.229043	0.458975	0.0433698	0.392555	-0.192481	-0.312884
SAFB2	ENSBTAG00000001790	31.9184	4.35588	27.5625	-23.2066	0.00120714	0.183567	0.0556211	-0.00843649	-0.335337	-0.46787	-0.217215	0.107899	-0.190902	-0.0703961	0.252968	0.461518	0.329509	0.55392	0.31897	0.661034	0.797303	-0.0904249	-0.0191025	-0.145085	-0.576326	-0.246209	-0.54555	-0.025368	-0.242546	-0.289886	0.759385
C19orf70	ENSBTAG00000001792	1049.03	725.975	323.051	402.925	-0.885524	-0.850474	-0.0702197	-0.255575	-0.694581	0.170459	-0.159494	-0.146874	-0.408449	0.189728	0.102002	0.183866	-0.136068	-0.0141189	-0.0132715	-0.307657	-0.0412505	-0.0895699	0.0445087	0.962032	0.450342	-0.123397	-0.450728	-0.131293	-0.193779	0.281377	0.189872
HSD11B1L	ENSBTAG00000001793	15.4291	1.75109	13.678	-11.9269	-0.0739895	-0.246388	-0.149807	0.210705	-0.26273	-0.339991	0.0458555	-0.120104	-0.203997	0.166345	0.369788	0.161589	-0.369775	-0.288936	0.55157	0.487917	-0.0717462	-0.0164381	0.412209	0.10424	-0.428456	0.271528	0.0301097	-0.412638	0.138838	-0.191958	0.435469
RPL36	ENSBTAG00000001794	633.578	464.729	168.849	295.88	-0.807607	-0.81349	-0.293177	-0.453951	-0.263424	0.448958	-0.0727827	-0.0966541	-0.22807	0.0387362	-0.042539	0.0189333	-0.120636	-0.0281268	0.0444472	-0.38854	-0.229784	0.0472359	0.0459185	0.897366	0.505525	-0.17926	-0.349361	-0.295627	-0.165304	0.0904203	0.0286415
LONP1	ENSBTAG00000001795	1029.83	708.668	321.162	387.506	-0.884877	-0.880097	-0.208721	-0.341657	-0.624914	0.20466	-0.206122	-0.0440004	-0.375314	0.222423	-0.0368465	0.266232	-0.0554369	0.00875691	0.00249361	-0.328497	0.00071064	-0.0831657	-0.00702066	0.961753	0.454363	-0.118654	-0.44794	-0.191222	-0.160035	0.222596	0.244413
CATSPERD	ENSBTAG00000001796	93.9389	20.5201	73.4188	-52.8986	0.379737	0.659548	0.36566	0.676396	0.211256	-0.253492	0.294828	0.132691	0.237871	0.0396798	-0.0940543	0.201824	0.107612	0.174989	0.273749	0.658754	0.439377	0.112839	-0.452781	-0.594987	-0.679121	0.223346	0.290559	-0.218679	-0.268862	-0.494033	0.331542
SYT4	ENSBTAG00000001801	25.5615	6.63072	18.9307	-12.3	0.430528	0.106561	-0.177839	-0.466947	-0.107751	-0.318958	-0.273682	0.343426	0.25571	-0.129422	-0.219946	-0.280426	-0.170131	-0.194728	-0.178215	-0.418944	-0.236424	0.182353	0.351205	-0.233533	0.259993	-0.256761	-0.0599968	0.655708	0.531846	0.526396	-0.409556
FHL5	ENSBTAG00000001803	116.716	64.2148	52.501	11.7138	0.759726	0.373075	-0.152554	-0.122108	-0.0185617	-0.51646	0.177246	0.105392	0.362798	-0.319117	-0.229556	-0.224345	-0.0414473	-0.0212147	-0.143049	-0.111752	-0.113297	0.241994	0.000339788	-0.567954	0.0114277	0.0600826	0.410603	0.627388	0.589156	0.453898	-0.378064
GPR179	ENSBTAG00000001804	38.6563	19.4529	19.2034	0.249423	-0.36043	0.221678	0.724894	0.572738	-0.169544	0.183912	-0.162687	-0.18227	-0.324549	-0.232169	0.0296708	0.256681	0.257906	-0.0877702	0.295068	0.298267	0.298064	-0.248078	-0.177404	0.163143	-0.155859	-0.109831	-0.395874	-0.140243	-0.667534	-0.40894	0.21963
TWSG1	ENSBTAG00000001805	141.964	49.4729	92.4911	-43.0182	0.688585	0.432105	-0.00870697	0.0713544	0.530914	0.0765588	0.24782	-0.104809	0.353395	-0.286365	-0.25968	-0.62002	-0.00100729	-0.0293956	-0.308263	-0.405174	-0.430408	-0.0710321	-0.0433384	-0.5548	0.294568	0.256366	0.69957	0.463459	0.445038	0.340765	-0.809724
IQCD	ENSBTAG00000001806	16.7041	3.75375	12.9504	-9.19664	-0.398768	-0.316327	-0.143062	-0.132668	-0.030618	0.260165	-0.0531287	-0.11781	-0.121231	-0.0598474	0.487068	0.125869	-0.220808	-0.200305	0.645827	0.179728	0.00509971	-0.18566	-0.0342612	0.365374	0.110046	-0.319077	-0.33765	0.136373	-0.303778	-0.274009	0.274631
AKAP8	ENSBTAG00000001807	20.6837	1.53877	19.145	-17.6062	-0.237793	0.0926249	0.347372	0.178609	-0.327354	-0.28685	-0.173228	0.0965259	-0.213183	0.638655	0.138116	0.407908	-0.0546318	0.430976	0.0268854	0.450168	0.677217	-0.0909954	0.00790344	-0.0154654	-0.439843	-0.33231	-0.531214	-0.0456008	-0.407305	-0.136183	0.664428
LACTB2	ENSBTAG00000001808	25.8597	1.57734	24.2824	-22.705	-0.238852	-0.226411	0.243975	-0.0630333	-0.0652455	0.308454	-0.261795	-0.289756	-0.295667	-0.145064	-0.279149	-0.592691	-0.149518	0.066409	-0.247959	-0.65489	-0.45628	0.172924	0.103764	0.377901	0.593429	0.0950458	-0.0580842	0.0876452	0.0900452	0.471699	-0.61254
SCAF11	ENSBTAG00000001810	955.859	220.43	735.43	-515	0.917057	0.859969	0.212231	0.205177	0.436082	-0.358832	0.019656	0.0733831	0.286296	-0.248782	-0.0738793	-0.207911	0.080022	0.138385	-0.11108	0.220286	0.0922597	0.111713	0.047561	-0.947549	-0.359409	0.00513628	0.273925	0.440725	0.266063	-0.00153849	-0.245221
H1FOO	ENSBTAG00000001812	13.3258	1.98598	11.3398	-9.35381	-0.183355	0.214555	0.491511	0.26975	-0.0524651	0.128122	0.493118	0.425011	0.581962	0.185734	-0.230308	0.07207	-0.275687	-0.0193066	-0.344683	0.0201286	0.0520124	0.159611	-0.222653	0.00867925	-0.128884	-0.26315	0.040287	-0.187848	-0.464294	-0.160652	-0.0585383
PLXND1	ENSBTAG00000001814	98.4846	24.4936	73.991	-49.4974	0.337185	0.689481	0.329156	0.282805	0.288789	-0.137738	0.613895	0.161816	0.517377	0.0903992	-0.0736349	-0.0235695	0.355413	0.144444	0.0373961	0.530553	0.514057	0.0501647	-0.309341	-0.595801	-0.587828	-0.262941	0.19217	-0.124777	-0.419643	-0.415194	0.16367
ARHGEF5	ENSBTAG00000001815	34.1242	12.9207	21.2035	-8.28281	-0.478511	-0.368404	-0.175755	-0.093497	0.282201	0.630011	-0.11273	-0.21802	-0.245793	-0.146284	0.448981	0.549634	-0.136479	-0.0367662	-0.0785817	0.0214285	-0.17878	-0.183618	-0.114035	0.416255	0.212464	-0.110194	-0.27637	-0.187159	-0.335003	-0.428775	0.226285
SLC25A42	ENSBTAG00000001816	38.354	16.0263	22.3276	-6.30129	-0.0763886	0.477858	0.706701	0.399579	-0.121767	-0.140711	-0.137536	0.335751	0.0773539	0.394558	0.162916	-0.0514045	0.0556775	0.126516	-0.0713857	0.336671	0.468176	0.215014	-0.136516	-0.214505	-0.498556	-0.183926	-0.339903	-0.225503	-0.548773	-0.269493	0.278832
TMEM161A	ENSBTAG00000001817	129.685	55.5398	74.1456	-18.6058	-0.524909	-0.660536	-0.414861	-0.420236	-0.680943	-0.24356	-0.289848	0.0731526	-0.370017	0.382882	-0.0952295	0.0718963	0.304729	0.180136	0.256517	-0.10889	0.377799	0.117218	-0.151546	0.607118	0.140113	0.034243	-0.32323	-0.167413	0.0693555	0.294912	0.434235
MEF2B	ENSBTAG00000001818	77.5207	46.6718	30.8489	15.8228	-0.575172	-0.516028	-0.0911198	0.228825	0.0292589	0.558554	0.0603114	-0.0797656	-0.096589	-0.123188	0.316137	0.379432	-0.436681	-0.391363	0.161483	-0.0689942	-0.445245	-0.05464	-0.280374	0.596636	0.282219	0.27595	0.0800364	-0.331961	-0.251612	-0.334769	0.0864972
PRRC2C	ENSBTAG00000001821	649.517	103.381	546.136	-442.755	0.789717	0.866258	0.192802	0.29125	0.590753	-0.124498	0.0222036	0.155404	0.331337	-0.407006	-0.0465431	0.0922445	0.144714	0.0969118	-0.0143363	0.334479	0.135754	0.0337811	-0.17107	-0.883786	-0.386498	-0.00433647	0.224267	0.312892	0.0483529	-0.34044	-0.0960911
SNX10	ENSBTAG00000001822	23.1454	5.70421	17.4412	-11.737	0.2841	0.317485	0.340183	0.219154	0.523459	0.294344	-0.211978	-0.183321	-0.0563187	0.0160693	-0.1235	-0.363737	-0.479408	-0.0872593	-0.265729	-0.3066	-0.51748	0.240618	0.14764	-0.280093	0.204138	0.0499846	0.124168	0.207154	0.113059	0.105047	-0.544174
STC2	ENSBTAG00000001823	8.25688	1.41799	6.83889	-5.42089	-0.0825895	0.139197	0.283093	0.344923	0.0233425	0.251665	0.216637	0.460347	0.490441	-0.472929	-0.0377324	-0.0478456	-0.048937	-0.361844	-0.0764697	-0.106826	-0.285683	-0.0750651	-0.196889	0.0778043	0.0377865	0.252762	0.26939	-0.27429	-0.213358	-0.279855	-0.274962
SLC2A6	ENSBTAG00000001824	9.74248	0.695102	9.04737	-8.35227	-0.337247	-0.165085	0.0907564	0.249706	0.253708	0.465893	-0.267444	-0.307249	-0.382681	0.0268212	-0.0254949	0.179142	-0.264657	0.265477	0.410627	0.0184918	-0.00976191	-0.294512	-0.245677	0.259052	0.237943	0.00569044	-0.190032	0.0902911	-0.284689	-0.247821	0.134413
SP6	ENSBTAG00000001825	80.2486	36.1634	44.0853	-7.9219	0.0906217	0.554214	0.641394	0.515425	0.712012	0.594479	-0.0692913	-0.140051	0.0160659	-0.169096	-0.123697	-0.0455629	-0.103984	-0.0828122	-0.140147	-0.00145508	-0.210522	-0.10639	-0.0824281	-0.294444	-0.000102467	-0.0983818	-0.012336	-0.0445796	-0.449955	-0.456802	-0.31981
SASH1	ENSBTAG00000001826	836.729	107.229	729.5	-622.271	0.806406	0.887022	0.194586	0.340709	0.595502	-0.201953	0.186935	0.275293	0.469541	-0.151822	-0.13544	-0.211967	0.220185	0.126857	-0.0364636	0.345296	0.169569	0.0334375	-0.0787265	-0.93139	-0.535705	0.157997	0.424616	-0.0111396	0.0788819	-0.321927	-0.134442
GID8	ENSBTAG00000001827	426.538	326.086	100.452	225.634	-0.787533	-0.618226	0.183353	-0.0224407	-0.325161	0.488577	-0.32053	-0.201072	-0.443367	0.0345571	-0.276493	0.0630919	-0.197189	-0.048113	-0.0944474	-0.533271	-0.279477	-0.0199782	-0.0840194	0.847961	0.636539	-0.0289779	-0.35609	-0.0927607	-0.239819	0.209217	-0.148765
SCRN2	ENSBTAG00000001828	64.8169	22.7629	42.0539	-19.291	-0.508489	-0.509956	-0.325346	-0.296911	-0.455594	-0.205022	-0.0164531	-0.0894398	-0.296182	0.313754	0.558908	0.154661	0.0216659	0.23205	0.476966	0.435184	0.41518	0.16201	0.0180298	0.456527	-0.295791	-0.141947	-0.435081	-0.392734	-0.213473	-0.153152	0.725476
SLC17A9	ENSBTAG00000001829	26.0434	8.32482	17.7186	-9.39378	0.158476	0.495981	0.494738	0.118924	0.169082	0.192883	-0.333467	0.306058	0.151509	0.0113798	0.12626	-0.00908978	0.190461	-0.231165	-0.469371	-0.255783	0.0602344	0.117116	-0.350666	-0.287366	0.148917	-0.232155	-0.169304	0.469457	-0.274895	0.00841848	-0.27567
LRRC46	ENSBTAG00000001830	10.9103	2.16659	8.7437	-6.57711	0.131465	0.195529	-0.020147	-0.146934	-0.0223573	-0.0715985	0.496896	0.220944	0.549069	0.13437	0.204712	-0.314811	0.189174	-0.192501	0.162968	0.0253093	0.233961	-0.0849825	-0.343987	-0.193299	0.0263385	-0.350963	0.204919	0.43835	-0.176885	0.0800645	-0.111173
MRPL10	ENSBTAG00000001832	609.219	439.922	169.298	270.624	-0.749366	-0.864906	-0.3103	-0.391816	-0.260122	0.409876	-0.133479	-0.256951	-0.365791	0.0137493	0.0172995	0.0888947	-0.268362	-0.154914	0.100202	-0.371217	-0.376678	-0.136147	0.303982	0.884481	0.529446	-0.12869	-0.331077	-0.213342	-0.0279934	0.135647	0.00266982
PNKP	ENSBTAG00000001834	29.0008	4.5014	24.4994	-19.998	-0.289621	0.00554688	0.03084	-0.117972	-0.292983	-0.237135	0.0183906	-0.0595383	-0.216165	0.0610568	0.116207	0.442563	0.36882	0.133993	0.477633	0.65542	0.673131	0.324561	-0.128408	0.11581	-0.538734	-0.451085	-0.598455	-0.332172	-0.473492	-0.436387	0.768553
GJA1	ENSBTAG00000001835	45.6199	21.0221	24.5978	-3.57573	0.346086	0.299581	-0.0546802	0.113191	0.682365	0.401793	0.61723	-0.169597	0.443827	-0.267584	-0.0996195	-0.428491	0.185032	-0.103957	-0.205932	-0.162066	-0.331705	-0.22749	-0.150932	-0.343017	0.147206	0.1739	0.699326	-0.0342485	0.0345628	-0.113893	-0.573277
LRRC36	ENSBTAG00000001838	18.3519	4.27153	14.0804	-9.80886	0.378722	0.191981	-0.223116	0.17539	0.326948	-0.1386	0.0226504	-0.344815	-0.237763	-0.247378	0.108123	0.559968	-0.0188589	-0.0128107	0.0166337	0.466748	-0.0471877	0.377039	-0.0837545	-0.363825	-0.402852	0.278838	0.164747	-0.224827	0.200777	-0.347154	0.302598
OCIAD2	ENSBTAG00000001839	49.2295	1.65142	47.5781	-45.9267	-0.212933	-0.615189	-0.440627	-0.366095	-0.118178	0.129655	-0.299574	-0.392986	-0.442255	-0.290623	0.0407035	0.144422	-0.365348	-0.276011	0.198789	-0.286356	-0.538566	-0.0398083	0.458293	0.473014	0.454267	0.00622944	-0.180393	0.153444	0.399349	0.239051	-0.108839
INO80B	ENSBTAG00000001840	829.207	616.659	212.548	404.111	-0.828276	-0.852909	-0.234481	-0.285407	-0.384291	0.38358	-0.249236	-0.182491	-0.449328	0.0278339	0.0460549	0.141464	-0.026706	-0.25984	0.114376	-0.346195	-0.260135	-0.124756	0.151669	0.93653	0.476658	0.0147491	-0.346238	-0.343517	-0.113518	0.0747595	0.0883047
GSTM3	ENSBTAG00000001842	76.9621	5.69513	71.267	-65.5719	-0.26357	-0.652429	-0.427135	-0.503677	-0.315452	-0.0844365	-0.180473	-0.164559	-0.290339	-0.0969567	-0.0766121	-0.117025	-0.305347	-0.210182	0.0124696	-0.280827	-0.487136	0.253425	0.699954	0.517858	0.225713	0.0291457	-0.197591	-0.300714	0.442216	0.321696	-0.0869776
WBP1	ENSBTAG00000001843	282.559	129.253	153.306	-24.0537	-0.874947	-0.431739	0.23774	0.118696	-0.131808	0.58896	0.172679	-0.00762602	-0.0665939	0.148079	0.173343	0.19811	0.000502083	-0.207899	0.0424405	-0.0120285	-0.0148809	-0.184057	-0.13944	0.714997	0.132295	-0.160745	-0.288858	-0.582928	-0.70216	-0.39439	0.199505
MOGS	ENSBTAG00000001844	138.667	82.6814	55.9856	26.6958	-0.744609	-0.407691	0.12841	-0.160234	-0.359357	0.341058	-0.065558	0.108723	-0.0808206	0.0173645	-0.144563	-0.0592675	0.270177	-0.0453981	0.323654	-0.193322	0.212553	-0.345135	-0.10079	0.681072	0.322812	-0.353243	-0.445251	-0.105444	-0.505072	-0.06762	0.0985745
EPS8L3	ENSBTAG00000001845	8.49989	1.34763	7.15227	-5.80464	0.0043994	-0.196192	-0.18487	0.233345	-0.139785	-0.170076	-0.129373	-0.14538	-0.301682	0.247572	0.579258	0.373155	-0.162629	-0.159414	-0.101798	0.214772	-0.0653312	0.157547	-0.180614	0.021458	-0.179628	0.534876	0.20347	-0.188524	0.175344	-0.0356963	0.328168
CNTLN	ENSBTAG00000001847	235.102	29.5232	205.579	-176.056	0.682936	0.692585	0.263795	0.39525	0.661035	0.15058	-0.119473	0.0315394	0.213804	-0.335289	-0.021885	-0.0355169	-0.142462	-0.0806293	-0.195306	-0.0575805	-0.257538	-0.10008	-0.178215	-0.706499	0.029136	0.171122	0.36507	0.506499	0.145879	-0.119325	-0.433739
KATNB1	ENSBTAG00000001848	285.014	179.533	105.481	74.0524	-0.792437	-0.581015	0.144554	-0.189051	-0.347007	0.357354	0.108999	-0.0995356	-0.133899	0.325587	-0.0832697	-0.132605	-0.204108	-0.21856	-0.0642141	-0.31874	-0.186069	0.150653	0.105646	0.773626	0.343353	-0.299339	-0.330419	-0.33105	-0.364586	0.127401	-0.0477571
CES1	ENSBTAG00000001851	26.1514	7.82906	18.3223	-10.4933	0.406676	0.092361	-0.446445	-0.288338	0.564517	0.177148	0.195705	-0.0650297	0.227659	-0.120716	-0.0603581	-0.318207	0.0693342	-0.118227	-0.272801	-0.239949	-0.394235	0.490692	-0.172158	-0.288301	0.124173	0.227316	0.499187	-0.0806615	0.375216	0.0552744	-0.396501
CES1	ENSBTAG00000001852	17.8153	7.78941	10.0259	-2.23647	-0.0524353	-0.110809	-0.178635	-0.272943	-0.350986	-0.35884	-0.164919	0.189641	-0.0248024	0.377596	-0.083274	-0.0631361	0.0366668	0.744547	0.226148	0.0520572	0.606259	-0.166217	-0.177768	0.0248915	0.00320387	-0.243135	-0.272898	0.421883	0.0400948	0.307723	0.339883
CIAPIN1	ENSBTAG00000001854	277.546	165.46	112.087	53.373	-0.645995	-0.713289	-0.0554612	-0.207787	-0.688859	-0.0854136	-0.032893	-0.422148	-0.520052	0.0709623	0.228967	0.0523177	-0.0839693	-0.16728	0.136806	-0.0473417	-0.0926564	0.0222067	0.390487	0.755539	0.164012	-0.0772783	-0.382304	-0.268483	-0.0466695	0.259887	0.203277
COQ9	ENSBTAG00000001855	487.153	325.906	161.247	164.66	-0.731432	-0.735339	-0.0262198	-0.334243	-0.767668	0.0223258	-0.161625	0.0124798	-0.242111	0.226922	0.087471	-0.159266	-0.119329	0.0246946	-0.0642699	-0.4409	-0.0288336	-0.00692272	0.0476423	0.840444	0.488256	-0.136316	-0.376805	0.0436601	-0.0830496	0.501596	0.00441773
POLR2C	ENSBTAG00000001856	117.015	50.5168	66.4985	-15.9817	-0.516757	-0.747367	-0.507684	-0.282455	-0.42647	-0.0156394	-0.231157	-0.117735	-0.418724	0.330594	0.0217979	0.25173	-0.0274075	0.421413	0.186601	-0.127337	0.203896	-0.144447	-0.227925	0.61018	0.292712	0.177518	-0.162122	-0.0392799	0.118083	0.241858	0.404168
DOK4	ENSBTAG00000001857	43.6876	16.9287	26.759	-9.83031	-0.398758	-0.455097	-0.00247328	-0.229287	-0.492057	0.0175651	0.226077	-0.247315	-0.078593	0.233368	0.35278	-0.0804474	-0.106817	-0.14788	-0.145088	-0.270515	-0.0346661	-0.194624	-0.0173788	0.459796	0.422018	-0.276344	-0.104955	0.410314	-0.091326	0.46572	-0.0877384
SESTD1	ENSBTAG00000001861	24.3166	4.97184	19.3448	-14.373	0.340395	0.325772	-0.085146	0.273264	0.482034	0.147103	0.107343	-0.00280259	0.170476	-0.0589158	0.503832	0.346931	-0.120614	0.0238591	-0.0443988	0.276442	0.0271019	-0.0273702	-0.531524	-0.433523	-0.142786	0.184261	0.315488	0.257615	-0.0650509	-0.341094	0.126573
PPP2R2B	ENSBTAG00000001862	42.8038	32.3878	10.416	21.9718	0.00834542	0.0648613	-0.0674082	0.166744	0.715998	0.654173	-0.196378	-0.00962987	-0.0116559	-0.266302	-0.21	0.284829	-0.201953	-0.231307	-0.0234206	-0.154897	-0.456667	-0.0512164	-0.124006	-0.0275119	0.21311	0.151337	0.121927	-0.155696	-0.0594586	-0.45482	-0.195115
NR4A3	ENSBTAG00000001864	21.2376	3.83634	17.4012	-13.5649	0.235267	0.306072	-0.00673392	-0.331649	-0.158602	-0.248601	-0.222003	0.643034	0.396075	-0.0727247	-0.167201	-0.273212	0.491892	0.282211	-0.124452	-0.200862	0.444423	-0.102534	-0.189064	-0.249384	0.0443317	-0.250942	-0.153769	0.432439	0.0334584	0.214832	-0.0954874
SGCG	ENSBTAG00000001865	84.2585	48.325	35.9335	12.3915	-0.446732	-0.592614	-0.0570476	0.0448727	-0.532021	-0.0862638	-0.0656362	-0.204719	-0.340681	-0.0119335	0.127617	-0.158259	-0.354516	-0.249776	0.229336	-0.109272	-0.359922	0.330856	0.170297	0.61333	0.128172	0.363205	-0.0189838	-0.415672	0.134406	0.214824	0.0244057
EMX1	ENSBTAG00000001866	31.6845	10.2729	21.4117	-11.1388	0.0348611	0.387874	0.607273	0.589947	0.154456	0.164719	0.659239	-0.139842	0.333912	-0.161191	-0.113941	0.197822	-0.192535	-0.107541	-0.222243	0.239606	-0.0587014	-0.128784	-0.13066	-0.192644	-0.186883	-0.111083	0.24326	-0.0842006	-0.429786	-0.277123	-0.1344
SACS	ENSBTAG00000001867	183.863	100.675	83.1878	17.4875	0.244956	0.758566	0.928772	0.64976	0.176847	0.0242774	-0.08847	-0.00581103	0.0321236	-0.205388	-0.0933701	-0.0921398	0.0069043	0.0574135	-0.187432	0.176946	0.110917	0.0775226	-0.0845709	-0.442133	-0.27311	-0.078436	-0.112523	0.0858564	-0.406113	-0.213195	-0.192605
PCYT2	ENSBTAG00000001868	906.293	648.906	257.387	391.519	-0.902275	-0.781494	0.00678708	-0.122687	-0.529858	0.316552	-0.0368309	-0.23398	-0.379986	-0.00586198	0.16422	0.266762	-0.185415	-0.119944	0.0600226	-0.169589	-0.148458	-0.0809869	0.0704977	0.946321	0.355703	-0.112888	-0.421782	-0.311747	-0.321615	0.0328406	0.195152
NRL	ENSBTAG00000001871	192.939	150.015	42.9239	107.091	-0.67981	-0.622593	-0.0421413	-0.236891	-0.361191	0.307412	-0.117867	-0.131241	-0.258901	-0.0878508	-0.0571682	-0.0729558	-0.131887	0.433796	-0.0896066	-0.374547	-0.0696431	-0.107197	-0.0477007	0.755795	0.488017	-0.0609277	-0.323317	-0.0982532	-0.162989	0.238889	-0.029521
ORC6	ENSBTAG00000001872	77.3168	37.1324	40.1844	-3.05199	-0.354285	-0.686675	-0.431685	-0.110643	-0.0482038	0.325082	0.340902	-0.136789	0.0983686	-0.0575596	0.0584888	-0.0508507	-0.598103	-0.280256	0.0794379	-0.337991	-0.656339	0.0213125	-0.0258202	0.559165	0.472837	0.293068	0.385878	-0.148929	0.22553	0.158894	-0.231208
DOCK3	ENSBTAG00000001874	22.78	5.3991	17.3809	-11.9818	0.198845	0.460436	0.198933	0.10838	0.510265	0.131613	-0.273884	-0.199975	-0.249869	0.0547816	0.14204	-0.0619334	0.317925	0.472568	0.100112	0.329777	0.380164	-0.130342	0.0111954	-0.4059	-0.321633	-0.151652	-0.257687	-0.0565234	-0.263428	-0.371862	0.191115
HMGN5	ENSBTAG00000001877	11.8463	0.458392	11.3879	-10.9295	-0.261985	-0.238467	-0.0322708	-0.0999004	-0.2614	0.157138	-0.464951	0.192585	-0.189488	-0.22315	-0.0132014	0.445283	0.281203	-0.279427	-0.171172	-0.304375	-0.0135219	-0.46738	0.0136039	0.322867	0.366526	-0.0121772	-0.276791	0.234865	-0.0143372	0.0514679	0.0117092
PER2	ENSBTAG00000001879	51.4298	24.7636	26.6662	-1.90254	0.467897	0.33088	-0.219404	-0.169703	0.730324	0.228368	0.33367	-0.263568	0.249193	-0.286475	0.166094	-0.0066376	-0.14146	-0.153282	-0.00398248	0.14105	-0.279589	0.199718	0.0329585	-0.4686	-0.0559015	-0.267666	0.216135	0.230415	0.0873957	-0.246801	-0.215578
SLC10A1	ENSBTAG00000001881	22.1243	1.23032	20.894	-19.6637	0.199756	0.453174	0.101336	0.0287171	0.0841632	-0.18149	-0.138747	0.677881	0.444448	-0.280204	-0.00813589	0.101995	0.0826374	0.255639	0.469656	0.425607	0.458121	-0.148529	-0.0331002	-0.340763	-0.448556	-0.289779	-0.296902	0.0470481	-0.242638	-0.480176	0.331869
CD79A	ENSBTAG00000001882	19.0264	4.57924	14.4472	-9.86791	-0.456903	-0.267359	-0.228007	-0.130924	0.0628367	0.385832	0.215747	0.554455	0.444048	0.20793	0.26753	-0.0128374	0.165123	-0.0795631	0.136619	-0.00709812	0.143049	-0.402465	-0.236444	0.332271	0.0239406	-0.0227545	0.0442451	-0.407388	-0.385535	-0.391816	0.197043
COPRS	ENSBTAG00000001885	472.995	340.78	132.215	208.565	-0.748338	-0.777365	-0.138394	-0.285243	-0.485794	0.292318	0.240519	-0.0835971	-0.0308177	0.00415259	-0.0177432	0.0850879	-0.205866	-0.249174	-0.0681597	-0.377705	-0.285491	-0.203167	0.146448	0.860777	0.510736	-0.187375	-0.164128	-0.127028	-0.141897	0.228767	-0.0740894
MED13L	ENSBTAG00000001888	993.202	165.734	827.468	-661.733	0.860899	0.936505	0.314468	0.366312	0.425775	-0.352876	0.104425	0.107501	0.309528	-0.286626	-0.0732801	-0.140119	0.19125	0.157315	-0.0467609	0.384473	0.208487	0.197855	-0.116978	-0.952836	-0.527345	0.0910636	0.298276	0.208134	0.102092	-0.190658	-0.120189
C3orf14	ENSBTAG00000001889	18.9275	1.22555	17.7019	-16.4764	-0.256413	0.162255	0.42812	0.248409	0.119707	0.350347	0.153832	-0.500018	-0.25769	-0.0830021	0.124606	0.18227	0.214881	0.0681204	0.0718216	0.165409	0.24016	0.0947744	-0.534072	0.082864	0.0693106	-0.31874	-0.222745	0.163009	-0.608621	-0.229122	0.0850143
KIAA0226	ENSBTAG00000001890	349.86	65.2952	284.564	-219.269	0.653276	0.830559	0.296047	0.138875	0.36306	-0.272712	-0.042446	0.373937	0.42699	-0.0621977	0.109399	-0.117861	-0.0112155	0.16447	0.110551	0.362493	0.327203	0.0421447	-0.0139854	-0.81355	-0.456218	-0.324096	-0.0584008	0.431256	-0.079903	-0.228654	0.022412
YAE1D1	ENSBTAG00000001892	520.085	345.474	174.611	170.863	-0.690117	-0.861335	-0.194491	-0.400558	-0.6267	0.0556774	-0.138424	-0.214378	-0.379749	0.360468	0.00245451	-0.11032	-0.319875	-0.0120089	-0.0638031	-0.462173	-0.210449	0.0351297	0.240718	0.844385	0.529997	-0.119051	-0.311727	0.0114766	0.0927634	0.555183	-0.0145954
NEDD1	ENSBTAG00000001894	129.643	29.8383	99.8048	-69.9665	0.621536	0.65904	0.44399	0.389485	0.503716	0.0503959	0.0689243	-0.164273	0.157353	-0.470288	-0.43367	-0.252192	-0.201258	-0.0287897	-0.259854	-0.108607	-0.390291	0.216828	0.0879141	-0.588656	-0.00945342	0.111026	0.325055	0.230373	0.178659	0.0277918	-0.599766
PGGT1B	ENSBTAG00000001895	20.1843	2.03248	18.1518	-16.1193	0.298526	0.27172	0.411762	0.199272	-0.221831	-0.307199	-0.268505	-0.116649	-0.156211	-0.154349	-0.135469	0.113308	-0.260424	-0.0514831	-0.187189	-0.0940007	-0.0798024	-0.114974	0.304599	-0.238224	0.084549	-0.148049	-0.167574	0.630989	0.193439	0.356297	-0.205168
CCDC112	ENSBTAG00000001898	24.9774	8.47734	16.5001	-8.02274	0.126164	0.24869	0.235992	0.170572	0.53212	0.45471	0.62505	0.061434	0.619083	-0.0796808	-0.255235	-0.239949	-0.467574	-0.0122802	-0.335912	-0.234953	-0.416514	-0.0513824	-0.102054	-0.18043	0.219255	-0.179981	0.414151	0.121076	-0.159527	-0.0632482	-0.54448
CEP295	ENSBTAG00000001902	770.411	181.654	588.757	-407.103	0.892338	0.844826	0.232915	0.388491	0.447475	-0.352262	0.056347	-1.21362e-05	0.22439	-0.428768	0.026016	-0.204492	0.0334558	0.139528	0.0587987	0.377682	0.0247751	0.121805	0.0542403	-0.913205	-0.48806	0.233877	0.359031	0.189521	0.248108	-0.167784	-0.178609
C2orf50	ENSBTAG00000001903	22.4498	17.2867	5.1631	12.1236	-0.0619986	-0.0192522	-0.0564304	-0.0806603	-0.0775619	-0.108675	-0.0509563	-0.0420678	-0.0790665	-0.0165773	0.836401	-0.030901	-0.0585447	0.523851	0.054812	0.342829	0.300479	-0.0438887	-0.063851	-0.0162466	-0.246949	-0.0273881	-0.225167	0.00423182	-0.162139	-0.12104	0.357704
ZNF276	ENSBTAG00000001904	56.708	21.2283	35.4797	-14.2514	-0.529753	-0.298052	0.109206	0.169754	-0.433934	-0.115312	-0.227991	-0.247438	-0.549032	-0.0245567	0.330504	0.305481	0.0609185	0.292565	0.594744	0.530293	0.416982	-0.0266344	0.016	0.433866	-0.341704	0.016725	-0.53122	-0.457156	-0.383511	-0.340686	0.698959
FANCA	ENSBTAG00000001906	52.9776	8.81323	44.1644	-35.3512	0.317154	0.495255	0.143975	0.276833	0.101074	-0.40296	0.164874	0.258929	0.248492	-0.0285983	0.169545	-0.0511825	0.0900778	0.0134571	0.633354	0.781856	0.403837	-0.00655404	0.238147	-0.484963	-0.843003	-0.0443264	-0.0366081	-0.390611	-0.170157	-0.557178	0.444039
DLD	ENSBTAG00000001908	29.252	4.23604	25.0159	-20.7799	0.170462	-0.238473	-0.344809	-0.453982	-0.483182	-0.571164	-0.20358	0.0328788	-0.154454	0.499836	-0.233734	-0.120365	0.0893086	0.326732	-0.288128	-0.293576	0.240769	0.0339449	0.164378	-0.0207604	0.173572	-0.0399536	-0.0329225	0.462005	0.547241	0.775635	0.0190101
PCDH11X	ENSBTAG00000001911	68.7952	3.33822	65.4569	-62.1187	0.357715	0.612913	0.543374	0.584264	0.454862	0.147618	0.527697	-0.0583727	0.39524	-0.169645	-0.00100241	-0.293205	-0.0414412	0.0241097	-0.338024	0.148567	-0.155168	-0.100296	-0.0345936	-0.49487	-0.266999	0.203912	0.496786	-0.216026	-0.204975	-0.236968	-0.375767
C11orf16	ENSBTAG00000001917	40.1121	35.0361	5.07597	29.9602	0.0767294	0.201136	-0.00375085	-0.181048	-0.0468186	-0.0773299	-0.053055	-0.0660498	-0.113341	-0.105356	-0.0713589	-0.118094	0.987238	-0.0204763	-0.0610275	0.0145104	0.438937	-0.113878	-0.166818	-0.127618	-0.0643928	-0.0887166	-0.0771213	-0.0171045	-0.120529	-0.00493269	0.0216064
STXBP5L	ENSBTAG00000001918	13.9026	2.08735	11.8153	-9.72792	0.0331883	0.0763182	-0.187362	0.189265	-0.112468	-0.270628	0.438939	0.307938	0.383123	-0.105285	0.112952	0.345044	-0.0597286	0.175456	0.535869	0.630607	0.387887	0.13462	-0.430901	-0.113186	-0.517336	0.0913114	0.161642	-0.273024	-0.178391	-0.455892	0.556917
ZNF652	ENSBTAG00000001919	298.18	35.9283	262.252	-226.323	0.745846	0.672993	-0.00922346	0.0783984	0.709317	0.00203382	-0.210954	0.224134	0.259892	-0.354161	-0.106	-0.191857	0.042336	-0.0654651	-0.0396823	0.0702023	-0.193571	0.200766	0.0935565	-0.747225	-0.242385	0.139129	0.239781	0.0833655	0.273399	-0.259511	-0.289472
POLQ	ENSBTAG00000001920	26.1828	3.54915	22.6337	-19.0845	0.366335	0.328315	-0.197757	-0.323265	0.0785741	-0.390848	-0.10234	0.302368	0.172632	0.263038	0.162944	-0.129065	0.478631	0.300634	0.0934686	0.298507	0.578724	-0.35463	0.313073	-0.47481	-0.412464	-0.296363	-0.175405	0.139803	0.082673	-0.0543476	0.284023
AKIP1	ENSBTAG00000001922	518.821	312.009	206.812	105.197	-0.770015	-0.862111	-0.386552	-0.243219	-0.451703	0.179956	-0.0395932	-0.275103	-0.443316	0.154751	0.244834	0.342067	-0.0271934	-0.194227	0.355571	0.000377425	-0.0277161	-0.151334	0.0405823	0.840411	0.232842	0.00714668	-0.280794	-0.333754	-0.130335	-0.033902	0.41146
TMPRSS11D	ENSBTAG00000001925	29.9892	18.3717	11.6175	6.75421	0.366271	-0.0324117	-0.168043	0.311737	-0.0346999	-0.263833	-0.108314	-0.170351	-0.201543	-0.109718	-0.124646	-0.131607	-0.15185	-0.109001	-0.122067	-0.139922	-0.39826	0.382785	-0.153137	-0.15446	0.0235769	0.882417	0.616581	-0.14982	0.603375	0.289276	-0.234482
RAD23B	ENSBTAG00000001926	50.7566	9.64159	41.115	-31.4734	-0.170134	-0.635602	-0.719861	-0.478841	-0.103595	-0.0470005	-0.191866	-0.130377	-0.308038	0.448391	-0.110616	-0.0361047	-0.0786485	0.193783	-0.0198221	-0.28839	-0.107596	0.205147	-0.00794386	0.340148	0.277388	0.260154	0.0988848	-0.122626	0.468779	0.367174	0.115849
ATP6V1C2	ENSBTAG00000001927	21.1581	7.92612	13.232	-5.30589	-0.404471	-0.143918	0.473173	-0.00498016	-0.434173	-0.0457081	-0.0906451	-0.256389	-0.321232	-0.0397609	-0.154263	-0.23696	-0.00977002	0.314192	-0.0707122	-0.0757473	0.109307	-0.0855156	0.439829	0.376181	0.0569938	-0.302703	-0.504835	-0.12934	-0.255289	0.220627	-0.0369768
PDIA6	ENSBTAG00000001928	471.504	332.603	138.901	193.701	-0.696631	-0.854828	-0.430038	-0.480534	-0.182424	0.508711	0.00992744	-0.179301	-0.183288	-0.0331104	0.0180942	0.202677	-0.152693	-0.271495	-0.077921	-0.490762	-0.401326	-0.141513	0.0492668	0.846816	0.674312	-0.161144	-0.179975	-0.0441361	-0.0220965	0.161368	-0.0888328
TRABD	ENSBTAG00000001931	444.748	261.694	183.054	78.6397	-0.888753	-0.559815	0.184025	-0.0582358	-0.547922	0.20059	-0.131252	0.0416206	-0.27821	0.0784259	0.117632	0.369168	-0.13521	0.0050976	0.126751	0.06576	0.128688	0.0119773	0.0840554	0.810899	0.044737	-0.272639	-0.652387	-0.459467	-0.519834	-0.191872	0.432743
CRAT	ENSBTAG00000001932	39.8489	6.38071	33.4682	-27.0875	-0.274486	-0.346155	-0.270028	-0.557469	-0.66649	-0.493595	-0.363342	0.42301	-0.0686939	0.265015	0.199799	0.0944016	-0.0406309	0.286008	0.195993	0.132714	0.438326	0.304823	0.208547	0.301518	-0.19166	-0.359023	-0.649545	-0.00575167	0.0479991	0.187004	0.539084
PPP2R4	ENSBTAG00000001933	995.321	714.163	281.158	433.005	-0.864459	-0.878517	-0.128701	-0.183422	-0.485103	0.335604	-0.152453	-0.0815236	-0.332223	0.188709	-0.0614983	0.134227	-0.262581	-0.139184	-0.00758596	-0.41107	-0.275498	-0.205962	0.168485	0.962403	0.512026	0.0260108	-0.28214	-0.289613	-0.107024	0.196825	0.049594
PCK1	ENSBTAG00000001936	22.1783	10.0094	12.1688	-2.15942	-0.398224	-0.285321	0.142941	0.507774	-0.0324288	0.328671	-0.134784	-0.128039	-0.312302	0.157342	-0.139948	0.728964	-0.306198	-0.353977	0.0136916	0.0098941	-0.209371	-0.235512	-0.203998	0.3524	0.138998	0.304723	0.0402072	-0.214895	-0.185867	-0.266496	0.213781
ANAPC11	ENSBTAG00000001937	1007.68	765.006	242.679	522.327	-0.879939	-0.806534	-0.0351543	-0.218957	-0.527184	0.353238	-0.183468	-0.0460415	-0.298612	0.0926165	0.00768443	-0.0188907	-0.13667	-0.160748	0.0422682	-0.449615	-0.21662	-0.156156	0.0736948	0.96719	0.553338	-0.0589694	-0.353001	-0.196182	-0.203064	0.216561	-0.0181447
CKS2	ENSBTAG00000001938	190.948	135.185	55.7635	79.4214	-0.553257	-0.750802	-0.25483	-0.208442	-0.43131	0.195477	-0.451713	-0.142749	-0.466361	-0.0436841	0.405369	0.0582004	-0.251711	-0.173842	0.0182197	-0.401882	-0.353937	-0.00546067	-0.00207381	0.739217	0.530093	0.258885	-0.208831	0.0313137	0.138409	0.294525	-0.00367266
SECISBP2	ENSBTAG00000001939	34.3148	4.10417	30.2107	-26.1065	0.0603212	-0.33738	-0.719329	-0.454909	-0.108531	-0.274057	-0.223041	0.461924	0.11361	0.0789996	0.129475	0.159833	0.0120053	-0.126979	0.198878	0.0835677	-0.0188255	-0.0152381	0.353746	0.0667452	-0.185709	0.18491	-0.00656848	-0.308446	0.441216	-0.0729931	0.324053
SNX27	ENSBTAG00000001942	308.677	110.504	198.173	-87.6688	0.84588	0.6283	-0.0230656	0.195792	0.464267	-0.295921	-0.203817	-0.0132988	0.0472878	-0.359134	-0.249297	-0.328303	0.129455	-0.00803372	0.209092	0.128058	-0.1138	0.116787	0.153923	-0.765209	-0.267527	0.341465	0.36971	0.170965	0.482165	-0.029032	-0.281386
ARG2	ENSBTAG00000001945	137.903	103.901	34.0018	69.8993	0.0814517	0.558042	0.945234	0.701501	0.0770443	0.161509	-0.0985645	-0.117735	-0.0563279	-0.177321	-0.0907643	-0.0772992	-0.116301	0.0148722	-0.255563	-0.0430201	-0.02878	-0.0726413	-0.196021	-0.229441	0.0245576	-0.0017309	-0.0469723	0.260013	-0.395017	-0.0387695	-0.320213
ZNF514	ENSBTAG00000001947	34.5614	6.44397	28.1174	-21.6735	0.376789	0.264852	-0.193831	-0.0521631	0.386208	-0.173354	-0.106253	0.0995099	0.0735864	-0.286762	0.21398	0.13037	-0.311036	0.14499	0.276934	0.507573	-0.0739915	0.282568	0.436869	-0.392024	-0.559346	-0.0121744	-0.124388	-0.326608	0.166211	-0.459099	0.273815
VTI1B	ENSBTAG00000001948	749.325	560.381	188.944	371.437	-0.824526	-0.793622	-0.102597	-0.342643	-0.445183	0.373014	-0.20779	0.0466294	-0.210425	0.206741	-0.0941287	-0.0290807	-0.233917	-0.277283	-1.79328e-05	-0.539291	-0.292298	-0.00915935	0.0953287	0.920606	0.602808	-0.181485	-0.367193	-0.112186	-0.14266	0.259212	-0.078566
ZNF2	ENSBTAG00000001949	19.3083	4.83374	14.4746	-9.64083	0.343671	-0.00628146	-0.141298	0.337748	0.0360395	-0.381885	0.11655	-0.369141	-0.271434	0.119296	-0.0236258	0.245924	-0.29916	-0.12949	-0.000468035	0.340386	-0.243341	0.0451329	0.456945	-0.257993	-0.396985	0.527456	0.382977	-0.370243	0.470221	-0.00693924	0.153028
RDH11	ENSBTAG00000001950	17.7976	2.24873	15.5489	-13.3001	0.257622	0.2795	-0.249423	0.00747354	0.162367	-0.137606	0.134757	0.624014	0.557771	0.134252	0.347244	0.14436	0.0787751	0.156419	0.233407	0.327102	0.417627	-0.0868295	-0.543782	-0.378096	-0.306913	0.020602	0.197099	0.171792	-0.099097	-0.320463	0.337362
PROM2	ENSBTAG00000001952	13.4187	1.30178	12.1169	-10.8151	0.162392	0.218863	0.266841	0.756634	-0.0407903	-0.210627	0.390129	-0.250474	-0.0145078	-0.244949	0.0231865	0.314419	-0.275806	-0.0635846	0.374481	0.559049	-0.0111136	0.0682992	-0.245961	-0.197663	-0.430622	0.458381	0.394215	-0.258898	-0.0775203	-0.330636	0.228887
HINT3	ENSBTAG00000001956	36.9783	12.6313	24.347	-11.7157	-0.142193	-0.528796	-0.385918	-0.43916	-0.557816	-0.385836	-0.0790851	0.224728	0.0208694	0.112576	-0.16491	-0.408818	-0.18819	0.178989	-0.0117452	-0.313065	-0.148924	0.0643333	0.482835	0.373347	0.154574	0.171517	-0.00168489	-0.159627	0.500653	0.550214	-0.0827438
TRMT11	ENSBTAG00000001957	39.9772	6.54707	33.4301	-26.8831	0.0566998	-0.536633	-0.537054	-0.214445	-0.0736381	-0.00203313	-0.313606	-0.448252	-0.467447	-0.193851	-0.0249985	-0.0972775	-0.228112	-0.251952	0.175702	-0.415876	-0.570901	-0.148158	0.280158	0.273731	0.535309	0.427466	0.242891	0.291611	0.6914	0.469954	-0.294334
MRPS27	ENSBTAG00000001962	33.0194	8.52499	24.4944	-15.9694	-0.314549	0.0112102	0.594997	0.0410797	-0.362298	0.0879862	-0.13741	-0.153034	-0.203336	0.183485	-0.165265	-0.114959	0.143251	0.0429683	-0.365508	-0.345863	0.154101	-0.293164	0.101952	0.238681	0.346159	-0.431906	-0.40077	0.409133	-0.323346	0.384779	-0.230163
PDGFRL	ENSBTAG00000001966	29.8214	12.7993	17.0221	-4.22272	-0.37858	-0.289323	0.000119354	-0.115137	0.0871937	0.584733	0.466487	0.0422951	0.363812	-0.00976921	0.163838	-0.259611	0.0638179	-0.207079	-0.498634	-0.525866	-0.331649	-0.271194	-0.28154	0.389779	0.555135	-0.0111294	0.313614	-0.00802238	-0.238125	0.132414	-0.474579
TTC14	ENSBTAG00000001968	381.455	73.7483	307.707	-233.959	0.775043	0.617361	-0.0275867	0.33916	0.41503	-0.436127	0.2129	-0.0217374	0.200137	-0.162014	0.0957866	0.00550241	-0.0775859	0.111411	0.255367	0.629137	0.0877668	-0.0287515	0.284422	-0.819457	-0.703398	0.253033	0.376306	-0.117425	0.284792	-0.327016	0.146425
CCDC39	ENSBTAG00000001969	10.909	1.27183	9.63716	-8.36532	0.103852	0.232608	0.394887	0.60138	-0.201015	-0.339259	0.25754	-0.243171	-0.113944	-0.177005	-0.0597169	0.252981	-0.25628	0.526555	0.0638364	0.510416	0.224237	0.105136	-0.110193	-0.170606	-0.45694	0.27734	0.0942722	-0.228239	-0.11045	-0.133766	0.28867
DRP2	ENSBTAG00000001975	31.8649	9.64438	22.2206	-12.5762	0.489049	0.337718	0.0489075	0.568779	0.307433	-0.0870692	-0.184627	-0.0356973	-0.0972602	-0.253975	-0.14157	-0.0856231	0.120818	-0.0936096	0.099932	0.0653875	-0.199181	-0.261095	-0.0345415	-0.426951	-0.148907	0.807275	0.576428	-0.146633	0.35639	-0.121099	-0.194508
YIPF6	ENSBTAG00000001977	239.012	13.547	225.465	-211.918	0.86084	0.380208	-0.248964	0.0242858	0.289433	-0.389115	-0.0817439	-0.152341	0.0366406	-0.159324	-0.124554	-0.310688	0.00380901	0.0442263	-0.00565909	-0.0939923	-0.175699	-0.0696848	0.115525	-0.681688	0.0253525	0.349559	0.534763	0.582153	0.723123	0.385195	-0.378863
TAF7L	ENSBTAG00000001979	20.3117	7.41974	12.8919	-5.4722	0.489037	0.131149	-0.342257	-0.262444	0.194624	-0.240836	0.0600267	-0.398866	-0.154869	-0.512443	0.226238	-0.297259	0.346078	-0.0655109	-0.024853	0.108606	-0.202845	0.321058	0.296593	-0.314947	-0.168103	0.233657	0.22785	-0.121863	0.458298	0.0829719	-0.187924
SLC6A17	ENSBTAG00000001981	10.33	0.660717	9.66924	-9.00853	-0.0795903	0.0462063	-0.0195035	-0.042081	-0.138146	-0.101872	0.503011	0.435054	0.546974	0.353609	-0.161778	-0.220857	0.181599	0.453244	-0.179324	0.00986204	0.415468	-0.0533148	-0.412415	-0.0296487	-0.112872	-0.0331292	0.245643	-0.139351	-0.195108	0.0646559	0.0783675
SMAGP	ENSBTAG00000001983	45.1683	4.51679	40.6515	-36.1347	-0.421914	-0.472895	-0.217676	-0.381694	-0.0921936	0.421711	-0.00208231	-0.0848497	-0.0224538	0.128383	-0.026565	-0.153358	0.0495378	0.238542	-0.187614	-0.598471	-0.0347237	-0.350864	-0.351848	0.48971	0.763217	-0.211681	-0.0527192	0.499362	-0.0775954	0.406614	-0.259216
SRMS	ENSBTAG00000001985	20.2005	1.17489	19.0256	-17.8507	-0.12752	0.145876	-0.0829637	-0.0305925	0.165427	0.0235469	0.265372	0.428247	0.413462	0.174343	0.528727	0.225282	6.22637e-05	0.366278	0.342095	0.63302	0.53954	-0.296544	-0.073096	-0.130488	-0.551633	-0.328953	-0.228869	-0.284609	-0.489548	-0.646104	0.622825
SWAP70	ENSBTAG00000001987	18.6196	3.9505	14.6691	-10.7186	0.20455	0.313565	-0.102483	-0.28983	0.269279	0.142469	0.0483093	0.419692	0.477852	-0.0444709	0.0693955	-0.0615063	0.285872	0.364074	-0.225081	-0.144498	0.341008	-0.0279562	-0.58969	-0.292143	0.153467	-0.334539	-0.00371897	0.536979	-0.162474	-0.00507443	-0.0868059
EIF3D	ENSBTAG00000001988	990.034	740.382	249.652	490.73	-0.912353	-0.798187	-0.107447	-0.241612	-0.330846	0.534818	-0.1115	-0.0905534	-0.270721	0.0435379	0.0111546	0.119713	-0.110557	-0.119516	0.0119689	-0.412917	-0.219737	-0.0888031	-0.10215	0.964571	0.567216	-0.100028	-0.337186	-0.253891	-0.304585	0.0527779	0.024734
CYP51A1	ENSBTAG00000001992	58.0729	18.608	39.4649	-20.8569	0.569529	0.328271	0.0538869	0.290018	0.441663	0.176873	0.176914	-0.134017	0.24621	-0.514548	-0.164924	-0.0626116	-0.158563	-0.371017	-0.409634	-0.358558	-0.62748	-0.0764318	-0.127851	-0.408446	0.338681	0.391997	0.67964	0.427311	0.397612	0.173272	-0.707795
SNRNP70	ENSBTAG00000001996	101.729	35.2282	66.5004	-31.2722	-0.642765	-0.334472	-0.0263612	-0.0604424	-0.332446	-0.00311409	0.0581634	-0.0215683	-0.243282	0.231743	0.150702	0.603539	0.114011	0.205332	0.397815	0.568536	0.544656	-0.00677516	-0.00818838	0.452833	-0.407124	-0.355259	-0.60411	-0.569334	-0.559723	-0.502923	0.848763
MROH2B	ENSBTAG00000001997	10.7225	3.94524	6.7773	-2.83206	0.0792091	0.0315595	-0.0978622	-0.021419	-0.188397	-0.368995	-0.0351541	-0.0597526	-0.122439	-0.0965633	-0.0995071	-0.0337427	-0.0823769	-0.0943063	0.688045	0.396175	0.142067	0.646781	-0.0646413	-0.0410391	-0.359901	-0.0396353	-0.146963	-0.16275	0.0528278	-0.132701	0.315386
C11orf57	ENSBTAG00000001999	137.404	28.6783	108.726	-80.0479	0.561166	0.499315	-0.189975	0.0335522	0.750787	0.0999519	-0.00851217	0.324282	0.396644	0.0134227	0.178455	0.146031	-0.153011	-0.0386748	-0.0513486	0.241841	-0.0654153	0.0465644	-0.0379	-0.660509	-0.318374	0.00721995	0.231745	0.0496162	0.105086	-0.437269	0.0281958
TIMM8B	ENSBTAG00000002000	785.279	538.926	246.353	292.573	-0.767187	-0.927664	-0.326547	-0.430251	-0.534658	0.184068	-0.0898429	-0.191052	-0.347605	0.2396	0.152217	-0.0854315	-0.175992	-0.109512	0.0741731	-0.386273	-0.219954	-0.0807551	0.211369	0.912491	0.497268	-0.0524108	-0.271532	-0.168754	0.0218329	0.352503	0.0522731
LLPH	ENSBTAG00000002004	285.959	182.707	103.251	79.4557	-0.633275	-0.82187	-0.485574	-0.308842	-0.0922391	0.48382	0.077106	-0.0261146	-0.0555104	0.00736837	0.185814	0.0510133	-0.263573	-0.101558	-0.0445574	-0.381818	-0.428619	-0.0925553	-0.0626586	0.768507	0.501256	0.200478	0.0692607	-0.33664	0.0246182	0.0406724	-0.0409746
THBS1	ENSBTAG00000002006	40.9974	10.3638	30.6336	-20.2699	0.427937	0.512544	0.0376637	-0.182566	0.303257	-0.0500822	-0.10518	0.267959	0.256352	-0.0660621	-0.335201	0.0478213	0.421641	0.419429	-0.402686	-0.0959093	0.3641	0.0412696	-0.297022	-0.506388	-0.0143604	-0.271106	-0.0459936	0.41758	0.00874841	0.0475335	-0.109093
PI4K2A	ENSBTAG00000002010	131.278	75.4754	55.8027	19.6727	-0.714243	-0.481536	0.254865	0.199822	-0.273711	0.432634	-0.308666	-0.413395	-0.630836	0.351055	-0.0894077	0.256158	0.0301651	-0.131054	-0.0237958	-0.319854	-0.010906	-0.207096	-0.31338	0.666662	0.506188	0.0203827	-0.275237	0.045294	-0.356831	0.132145	0.0590392
KIAA0895	ENSBTAG00000002011	16.3757	4.7783	11.5974	-6.81911	0.156199	0.087176	-0.181723	0.232492	0.0805545	-0.177541	0.0162173	0.120493	0.0606399	-0.417359	0.190324	-0.00544845	-0.0424487	-0.123869	0.755729	0.514193	-0.0135853	0.0420236	0.0795275	-0.126539	-0.463653	0.370241	0.148916	-0.449089	0.0735484	-0.490887	0.287997
FAM96A	ENSBTAG00000002012	425.709	308.411	117.298	191.114	-0.547322	-0.864065	-0.330838	-0.285026	-0.360674	0.255465	-0.0863831	-0.297984	-0.348587	-0.0260013	-0.0727842	-0.164383	-0.270376	-0.23506	-0.116937	-0.599652	-0.596189	-0.0106746	0.237743	0.809163	0.654498	0.275916	0.0542573	-0.172707	0.295635	0.461694	-0.295808
SNX1	ENSBTAG00000002014	231.768	160.167	71.6009	88.5658	-0.585919	-0.712277	-0.300466	-0.554122	-0.605752	-0.0576503	-0.198625	-0.0420082	-0.313716	-0.00404889	-0.196906	-0.0712377	0.0738299	0.0375169	0.0624575	-0.298313	-0.0403371	0.319349	0.209943	0.750128	0.289968	-0.140395	-0.430555	-0.279072	0.0857208	0.329377	0.107718
RPS6KA6	ENSBTAG00000002015	163.022	60.8808	102.141	-41.2601	0.423495	0.824876	0.724289	0.508293	0.197481	-0.184754	0.236483	0.137313	0.357337	-0.164431	-0.0803203	-0.269429	-0.0199497	0.311134	-0.0100791	0.352338	0.286069	-0.0134879	-0.0372724	-0.622149	-0.45102	-0.174718	0.037017	0.13076	-0.317701	-0.202245	-0.116197
EIF5A	ENSBTAG00000002018	549.49	413.164	136.326	276.837	-0.670774	-0.839896	-0.281886	-0.46666	-0.544892	0.150869	-0.180328	-0.133743	-0.348091	0.0179501	-0.142403	-0.102297	0.0251035	-0.13779	-0.0928483	-0.518217	-0.273458	-0.0282547	0.301677	0.867109	0.535572	-0.00403916	-0.271289	-0.226892	0.125884	0.412306	-0.101704
CREBRF	ENSBTAG00000002020	755.578	206.125	549.454	-343.329	0.923913	0.751726	0.0384351	0.139776	0.391974	-0.36781	0.197956	0.171561	0.465633	-0.162341	-0.0917813	-0.261339	0.0656606	0.0629921	-0.129484	0.110239	0.0479568	0.103933	-0.129228	-0.908706	-0.24301	0.0887424	0.49943	0.517007	0.358829	0.112351	-0.312716
BNIP1	ENSBTAG00000002021	17.9017	0.24771	17.654	-17.4063	-0.225882	0.174869	0.612341	0.292002	-0.168052	0.11672	-0.599976	-0.0321142	-0.398548	-0.0824764	0.399682	-0.0643311	0.097061	0.211419	-0.0904845	-0.0200654	0.193042	-0.229391	0.00457927	0.0989015	0.034068	-0.0327528	-0.500859	0.141108	-0.376297	-0.0412134	0.038598
NOS1	ENSBTAG00000002023	91.643	12.3867	79.2563	-66.8695	0.567554	0.536056	-0.0759806	-0.139213	0.195687	-0.427664	0.234352	0.430751	0.487882	0.175787	-0.150908	-0.242506	0.423747	0.131755	-0.169566	0.264133	0.361673	0.0187905	0.238445	-0.659016	-0.547978	-0.0879712	0.19525	-0.168104	0.157917	-0.084722	0.0455701
ASB18	ENSBTAG00000002024	120.973	99.9935	20.9792	79.0143	-0.00370183	0.501405	0.940896	0.67114	0.0619337	0.137998	-0.169602	-0.153744	-0.173065	-0.200817	-0.156949	-0.079473	-0.148541	0.0440753	-0.148986	0.064451	-0.0431113	0.101463	-0.0174129	-0.149007	-0.120157	-0.0046355	-0.189647	-0.0407894	-0.414912	-0.152644	-0.208327
AMIGO2	ENSBTAG00000002025	123.582	43.8375	79.7447	-35.9072	0.340332	0.721154	0.749565	0.477439	0.377357	0.188935	0.206148	-0.129786	0.220841	-0.108506	-0.16978	-0.279096	0.0351756	-0.169848	-0.246113	-0.0586225	-0.0606627	0.023381	-0.205253	-0.490558	0.0096788	-0.204225	0.165086	0.376284	-0.315788	-0.0396527	-0.487474
RPL5	ENSBTAG00000002026	647.01	436.233	210.777	225.456	-0.740715	-0.913525	-0.271988	-0.209871	-0.505101	0.207272	-0.0979391	-0.324801	-0.453867	0.257459	0.0996455	-0.0153414	-0.238982	-0.170352	0.197607	-0.359894	-0.259706	-0.168619	0.0863944	0.890087	0.536178	0.107186	-0.138856	-0.0968485	0.0392035	0.342183	0.0460431
FAM167B	ENSBTAG00000002027	40.8773	17.4883	23.389	-5.90062	-0.534663	-0.373055	-0.136061	-0.249418	-0.395147	0.0854842	-0.053481	0.0820234	-0.166011	0.221056	-0.066591	0.0342227	0.706278	0.1563	0.0308898	-0.11501	0.480249	-0.278623	-0.286413	0.478225	0.153395	-0.0683931	-0.229914	-0.218331	-0.290891	0.0436545	0.265222
FAM69A	ENSBTAG00000002028	22.7962	6.99571	15.8005	-8.80478	0.345492	-0.185604	-0.352658	-0.0792559	-0.145372	-0.377007	-0.108858	-0.491944	-0.387786	-0.373974	-0.271638	-0.369956	0.0109607	0.0464317	0.312983	-0.124846	-0.308195	0.0667161	0.34414	-0.0378085	0.138206	0.478531	0.323397	0.0965532	0.719601	0.457212	-0.265892
SPP2	ENSBTAG00000002030	100.438	66.1353	34.303	31.8323	-0.598764	-0.486478	0.0864247	0.177164	-0.103093	0.494564	0.220795	-0.544336	-0.371204	-0.235529	-0.0747057	0.293527	0.0155821	-0.302788	-0.0964248	-0.157956	-0.349963	0.0172446	-0.159805	0.644108	0.341251	0.162766	0.0280908	-0.412437	-0.271586	-0.109596	-0.0712228
UBXN2A	ENSBTAG00000002033	169.604	88.1791	81.4251	6.75399	0.821361	0.242209	-0.405338	-0.104795	0.0810794	-0.62321	-0.0728996	-0.0413603	0.0416367	-0.23561	-0.263751	-0.243289	-0.0887549	-0.0590395	0.175957	0.0525535	-0.214046	0.31596	0.301481	-0.574534	-0.188981	0.373325	0.440545	0.245419	0.84994	0.333404	-0.200907
MFSD2B	ENSBTAG00000002034	17.6191	1.94584	15.6732	-13.7274	0.023192	-0.377517	-0.349436	-0.0236904	-0.361572	-0.391495	-0.0323156	-0.44001	-0.419392	0.343673	0.243795	0.181395	-0.250816	0.0284835	0.329979	0.135086	0.0680114	-0.0977654	0.0135531	0.102168	0.0589366	0.175659	0.100909	0.367994	0.367047	0.372322	0.282778
ARL5C	ENSBTAG00000002035	40.8422	28.2947	12.5476	15.7471	0.216204	0.42461	0.11587	0.101453	0.752948	0.450746	-0.137353	-0.06834	0.014459	-0.133905	0.426156	-0.14902	0.237292	-0.0523164	-0.124844	0.108007	-0.082246	-0.0926342	-0.030493	-0.370933	-0.13822	0.0179619	0.0344248	-0.154796	-0.232688	-0.477561	-0.129885
CACNB1	ENSBTAG00000002036	94.6722	54.0856	40.5866	13.4989	-0.448324	-0.597443	-0.308332	-0.215695	-0.0388715	0.277367	-0.192855	-0.151926	-0.30898	-0.174514	-0.189208	0.10964	-0.302978	-0.203966	0.260223	-0.145252	-0.45033	0.0758146	0.440087	0.5873	0.198535	0.084678	-0.207675	-0.511396	0.117518	-0.115785	0.0410472
ATXN7L1	ENSBTAG00000002037	11.4373	1.56383	9.87344	-8.30961	0.0125693	-0.128464	-0.52518	-0.573886	0.238057	0.128304	-0.155897	-0.0848324	-0.143465	0.113106	0.248843	0.193852	0.551598	0.179245	-0.167462	-0.0213351	0.28105	-0.168002	-0.0469256	-0.034112	0.0782266	-0.243932	-0.190334	0.112267	0.0461717	-0.052303	0.20935
RPL14	ENSBTAG00000002038	1085.02	792.056	292.966	499.09	-0.894178	-0.861355	-0.0939043	-0.13192	-0.490739	0.389655	-0.060301	-0.203226	-0.354094	0.119218	0.0409037	0.16086	-0.173043	-0.218937	0.0832272	-0.369433	-0.232439	-0.211004	-0.0261432	0.978862	0.557649	-0.00640835	-0.25012	-0.179667	-0.212512	0.165041	0.0535522
FRMD8	ENSBTAG00000002039	82.1077	36.0596	46.0481	-9.98842	-0.591934	-0.634108	-0.334678	-0.309397	-0.346018	0.18634	0.18283	0.121561	0.0790206	0.508803	0.307006	-0.00153094	-0.123702	0.0801357	0.0299888	-0.226974	0.119991	-0.0377458	-0.454488	0.591701	0.363853	-0.0919172	-0.0246911	0.0680983	-0.183152	0.206504	0.193109
SASH3	ENSBTAG00000002041	21.7294	7.66528	14.0641	-6.39887	-0.282649	-0.126823	-0.141067	-0.0153592	0.512357	0.635895	0.48495	-0.0132845	0.314861	0.235918	0.452421	0.117381	-0.0908436	-0.0647471	-0.209152	0.0352817	-0.116386	-0.26978	-0.258553	0.119147	0.0797044	-0.110894	0.20985	-0.257778	-0.412139	-0.419573	0.0283418
RIC8A	ENSBTAG00000002042	299.699	169.432	130.267	39.1645	-0.748139	-0.78878	-0.291273	-0.124046	-0.409117	0.261589	0.176204	-0.088012	-0.170618	0.234919	0.248075	0.340995	-0.0993236	0.00392385	-0.12385	-0.140463	-0.0566439	-0.0665	-0.271455	0.785378	0.287581	0.172992	-0.0275469	-0.380208	-0.179905	0.0366507	0.278851
SIRT3	ENSBTAG00000002044	347.407	214.708	132.699	82.0087	-0.832803	-0.554593	0.25302	-0.133568	-0.520206	0.273811	-0.0404664	-0.250151	-0.359848	0.175603	0.245801	-0.0640606	0.00227977	0.0735791	-0.137122	-0.222991	0.0460334	0.0200506	-0.0215147	0.793377	0.321813	-0.245166	-0.484475	-0.199142	-0.457883	0.172771	0.0836753
PSMD13	ENSBTAG00000002045	823.435	553.555	269.881	283.674	-0.838949	-0.893702	-0.289522	-0.253536	-0.579206	0.187021	-0.205916	0.0115118	-0.340837	0.204635	-0.025062	0.271279	-0.137395	0.073303	0.122704	-0.272471	-0.0185722	-0.169399	-0.0401534	0.929475	0.412504	0.0492961	-0.32705	-0.242315	-0.0900347	0.163827	0.286509
PTPN11	ENSBTAG00000002048	404.398	146.03	258.368	-112.338	0.870099	0.67928	0.0232079	0.0318112	0.258346	-0.443254	-0.12297	0.360404	0.374293	-0.28895	-0.0929642	-0.111619	0.0156773	-0.0106268	-0.203664	0.08055	-0.0237671	0.185687	0.144561	-0.813516	-0.29346	0.0839745	0.243071	0.383199	0.444579	0.0813658	-0.234044
HADH	ENSBTAG00000002049	869.515	647.844	221.671	426.172	-0.816309	-0.855243	-0.207759	-0.429777	-0.586628	0.223193	-0.209193	-0.124666	-0.388414	0.0864598	-0.0717273	0.0582506	0.0229679	0.0114573	-0.0813259	-0.454851	-0.103444	-0.0185471	0.0711692	0.943803	0.542713	-0.109298	-0.413032	-0.165391	-0.0757267	0.335301	0.0536682
COA7	ENSBTAG00000002050	86.9293	19.925	67.0044	-47.0794	-0.385116	-0.516621	-0.15938	-0.224766	-0.853392	-0.427919	-0.291914	0.0498289	-0.359632	0.267913	0.119773	0.368658	0.12447	-0.0565093	0.0849106	-0.00682005	0.316284	-0.198959	0.160077	0.466689	0.0715221	-0.0722723	-0.396273	0.141326	0.100222	0.353085	0.429205
ARAP1	ENSBTAG00000002051	248.178	146.486	101.691	44.7949	-0.744777	-0.696467	-0.301744	-0.17921	-0.180269	0.406236	0.115591	-0.216874	-0.274275	-0.0179678	0.109419	0.613538	0.0411124	-0.170939	0.101963	0.0475865	-0.0477683	-0.204625	-0.0195817	0.740081	0.180864	-0.100884	-0.267991	-0.460083	-0.304155	-0.29889	0.390963
PLOD1	ENSBTAG00000002052	211.832	125.7	86.1319	39.5684	-0.799362	-0.335794	0.306066	-0.0410058	-0.245837	0.566916	-0.245834	0.207683	-0.0878918	-0.0182986	-0.0798721	0.0974204	0.173034	0.0110834	-0.0474725	-0.362726	0.112735	-0.249672	-0.337267	0.69618	0.463908	-0.28395	-0.486808	-0.0499424	-0.619967	-0.103551	0.00262372
ZFP28	ENSBTAG00000002055	69.5215	15.6993	53.8222	-38.1229	0.392042	0.562535	0.138599	0.296421	0.172189	-0.393839	-0.162062	0.293265	0.0983985	0.0108732	0.102224	-0.122524	0.131611	0.364827	0.613628	0.673936	0.52118	0.00954294	0.0223447	-0.55951	-0.74603	0.0887695	-0.079867	-0.219481	-0.099098	-0.46279	0.436676
MARS2	ENSBTAG00000002056	162.582	95.7095	66.8727	28.8368	-0.697681	-0.456297	0.262418	-0.164401	-0.632677	0.0704478	-0.369575	-0.0212145	-0.366638	0.095105	0.181093	-0.0379053	-0.077611	0.345231	-0.00347809	-0.21577	0.209459	-0.136341	0.0535325	0.680749	0.308097	-0.291065	-0.669839	0.101036	-0.334092	0.26307	0.161374
ASF1A	ENSBTAG00000002058	51.7381	27.3271	24.4111	2.91602	-0.525995	-0.439171	0.151284	-0.043398	-0.0286287	0.49354	0.0774357	-0.198532	-0.0894069	0.312866	0.148079	-0.333015	-0.400977	-0.447369	-0.123731	-0.456741	-0.512857	0.00713399	0.13968	0.545713	0.486915	-0.103495	-0.0259878	-0.0808551	-0.186638	0.186507	-0.358332
MCM9	ENSBTAG00000002059	487.432	73.5144	413.917	-340.403	0.71092	0.832389	0.175806	0.0705944	0.569101	-0.0762425	0.150835	0.34301	0.548902	-0.0973224	-0.00938223	-0.0706813	0.26211	0.00331638	-0.243752	0.174433	0.201281	-0.106269	-0.0612838	-0.855528	-0.312808	-0.2445	0.197304	0.354232	-0.0274785	-0.22565	-0.182569
TRPA1	ENSBTAG00000002062	5.63906	1.83052	3.80855	-1.97803	-0.0685325	-0.08868	0.123408	0.0954168	-0.0368674	-0.0540437	-0.183425	-0.292518	-0.370079	0.392754	-0.0228809	-0.0119791	-0.134525	0.576726	-0.229233	-0.0303332	0.153865	-0.44083	0.31417	0.0168512	0.0322769	0.0357238	-0.130756	0.0719615	0.0608424	0.233573	0.0824144
TFAP2C	ENSBTAG00000002065	21.7949	3.27164	18.5232	-15.2516	0.277851	0.236869	-0.207763	-0.262573	0.42914	0.1207	0.343009	0.638368	0.804827	-0.165138	-0.187332	-0.139566	-0.121521	-0.118593	-0.151393	-0.0432348	-0.195015	-0.109023	0.30903	-0.294506	-0.135017	-0.228266	0.197581	-0.162238	0.0769304	-0.260113	-0.221115
TAGLN2	ENSBTAG00000002068	146.228	84.4193	61.8083	22.6111	-0.664824	-0.281313	0.366399	0.141432	0.0922156	0.835069	-0.121829	-0.129665	-0.155755	-0.123439	-0.0612512	0.251196	-0.0621261	-0.340122	-0.28176	-0.482146	-0.326504	-0.255916	-0.294085	0.598367	0.64303	-0.193777	-0.237791	0.0625704	-0.535716	-0.128183	-0.279538
HLA-B	ENSBTAG00000002069	177.269	104.532	72.737	31.7952	-0.74584	-0.47935	0.285552	0.123068	-0.38206	0.334958	0.248518	-0.000523498	0.00957386	0.188048	0.0554526	-0.130157	-0.189894	-0.265837	-0.0199097	-0.211395	-0.188481	-0.196026	0.0844781	0.704682	0.249549	-0.0533914	-0.109448	-0.399539	-0.416048	0.0134961	-0.0673001
KLC3	ENSBTAG00000002070	24.9034	8.97295	15.9304	-6.95748	-0.366278	-0.278024	-0.0372881	-0.00390173	-0.298932	-0.131693	-0.116387	0.0353073	-0.261587	0.817235	-0.0633774	0.509233	-0.0582658	0.314511	-0.12274	0.160002	0.471351	-0.10339	-0.105038	0.216523	-0.135849	-0.142464	-0.296023	-0.107342	-0.183922	0.0310407	0.580773
ERCC2	ENSBTAG00000002072	178.082	93.8452	84.2369	9.60828	-0.635478	-0.654364	-0.374284	-0.269974	-0.482326	-0.0347322	0.0659589	-0.0216269	-0.209631	-0.0611092	0.231371	0.375855	0.0802931	0.000146217	0.48757	0.302552	0.204982	-0.125685	0.154631	0.659879	-0.123956	-0.094391	-0.376562	-0.513741	-0.191588	-0.253572	0.602733
RAD17	ENSBTAG00000002073	20.3964	4.49043	15.906	-11.4156	0.42793	0.0520772	-0.178005	0.157725	-0.0610492	-0.504649	0.0910258	-0.226146	-0.13837	0.49689	0.037409	-0.342126	-0.0632032	0.0565981	0.0677094	0.108179	0.0169869	-0.0889656	0.240708	-0.354481	-0.218471	0.458105	0.48587	0.0298645	0.519225	0.369493	-0.0176716
MME	ENSBTAG00000002075	36.2525	0.918911	35.3336	-34.4147	0.591317	0.182656	-0.377882	-0.15476	0.278614	-0.137516	0.264866	-0.0315298	0.308364	-0.291738	0.316082	-0.526406	0.240081	-0.126225	-0.153544	-0.152811	-0.26651	-0.0961414	0.0196425	-0.424364	0.0708119	0.391545	0.660855	0.208726	0.508927	0.239541	-0.451889
STAU2	ENSBTAG00000002076	102.346	41.5903	60.7562	-19.1659	0.692152	0.458524	0.0643931	-0.0436237	0.00136047	-0.513308	-0.280536	0.341624	0.210456	-0.0400969	-0.210088	-0.153372	-0.110356	0.127193	-0.342219	-0.117956	-0.0184642	0.0483633	0.343195	-0.603202	-0.12721	0.0452915	0.0962744	0.464655	0.523661	0.372011	-0.250763
KDM4A	ENSBTAG00000002078	88.9219	8.97889	79.943	-70.9641	0.381828	0.517546	0.141199	0.303347	-0.129797	-0.603439	-0.1443	0.187184	-0.0397699	-0.0268555	0.18562	0.35671	0.30159	0.378828	0.377056	0.773325	0.730993	-0.0328149	-0.108679	-0.539924	-0.773881	0.0424629	-0.17374	-0.0265254	-0.0956173	-0.358595	0.651944
NOV	ENSBTAG00000002080	94.6032	78.958	15.6452	63.3128	0.0578069	0.309992	0.206605	0.243377	0.889217	0.780811	0.0108242	-0.143557	0.0886753	-0.177235	-0.0419238	0.0869936	-0.109848	-0.151463	-0.186793	-0.126519	-0.358324	-0.169921	-0.166618	-0.193026	0.194376	-0.0734646	0.125081	-0.0136768	-0.307257	-0.474353	-0.328503
BMPR1B	ENSBTAG00000002081	28.4578	7.98187	20.4759	-12.4941	0.4496	0.156849	-0.433474	-0.395813	0.238957	-0.309802	0.582796	-0.233828	0.248023	-0.0649699	-0.115327	-0.272286	0.241818	0.120283	0.0602821	0.26758	0.0786395	0.391257	0.179566	-0.389256	-0.331705	-0.157903	0.289287	-0.156217	0.290207	0.034175	-0.0131714
MARCKS	ENSBTAG00000002082	30.577	1.88831	28.6887	-26.8004	0.152892	0.155542	0.179373	0.19296	0.528197	0.522133	0.380081	-0.202576	0.260963	-0.235608	-0.218718	-0.503194	-0.0119848	-0.367797	-0.438072	-0.483282	-0.653186	-0.0528203	-0.0171438	-0.0933081	0.386893	0.258278	0.602873	-0.0924549	0.0579629	0.0780224	-0.812345
UNC5C	ENSBTAG00000002084	14.1665	9.99281	4.17372	5.81909	0.06893	0.083733	-0.102589	-0.00696402	-0.0168788	-0.0915173	-0.219886	0.0915268	-0.065473	-0.0396237	0.798763	-0.232492	0.331725	0.0293653	0.290197	0.227003	0.258658	-0.266378	-0.107642	-0.11737	-0.17773	0.185938	-0.0237738	0.0507186	-0.0662671	-0.148749	0.197354
FAM217A	ENSBTAG00000002089	9.00418	2.24969	6.75448	-4.50479	0.0184973	-0.0395718	-0.174046	-0.358882	0.102727	-0.0817259	-0.140696	0.320666	0.120172	0.671926	-0.202221	-0.165169	-0.118274	-0.112926	-0.173392	-0.118473	0.00615053	0.358839	0.295329	-0.0700802	-0.124247	-0.237265	-0.14309	-0.210861	0.120883	0.0863961	0.0541207
CPSF4	ENSBTAG00000002090	340.674	193.986	146.688	47.2981	-0.815967	-0.640016	0.05199	0.105218	-0.527117	0.133801	-0.248464	-0.176681	-0.528602	0.153714	0.235204	0.262984	-0.100966	-0.00535383	0.442928	0.132853	0.1163	-0.228859	0.0813934	0.783658	0.0517039	0.0658077	-0.454614	-0.434044	-0.34407	-0.153777	0.477904
PI16	ENSBTAG00000002092	49.837	25.2546	24.5824	0.672198	-0.434582	-0.252111	0.0116634	-0.100047	0.273041	0.770534	0.0605704	0.330227	0.368137	-0.357508	-0.065457	0.106559	-0.284615	-0.25425	-0.21542	-0.464647	-0.486732	-0.188579	-0.157708	0.445742	0.53558	-0.156789	-0.0390689	-0.0467243	-0.298166	-0.236033	-0.349979
ATP5J2	ENSBTAG00000002094	949.731	698.28	251.451	446.829	-0.88835	-0.819115	-0.101462	-0.324436	-0.421376	0.428196	-0.232193	0.0183196	-0.268707	0.186491	-0.0659816	0.0655328	-0.192049	-0.0386889	-0.0942989	-0.506925	-0.204702	-0.118667	0.0621924	0.955442	0.590387	-0.150509	-0.416657	-0.178953	-0.20223	0.207462	0.00245869
MEN1	ENSBTAG00000002095	24.6536	2.15244	22.5012	-20.3488	-0.456279	-0.0619859	0.00140056	-0.031985	0.214709	0.481097	0.080877	0.484487	0.3277	0.262091	-0.0523658	0.0522686	0.232367	-0.248014	0.321992	0.0585168	0.210404	-0.218594	-0.271801	0.246817	-0.0406778	-0.255501	-0.155231	-0.400905	-0.575975	-0.559242	0.216435
CDC34	ENSBTAG00000002098	796.724	555.574	241.149	314.425	-0.891838	-0.813524	-0.154565	-0.248824	-0.3607	0.451854	-0.208865	0.0558523	-0.24864	0.18129	-0.0921947	0.332791	-0.238721	-0.0577802	-0.0116074	-0.373712	-0.156618	-0.204351	0.0082847	0.928754	0.511453	-0.149764	-0.41467	-0.208306	-0.244171	0.0406129	0.157078
SLC14A2	ENSBTAG00000002099	36.7097	24.7574	11.9523	12.8051	0.278956	0.0331182	-0.0992616	-0.237353	-0.0651947	-0.116193	-0.213011	-0.0948815	-0.0236616	-0.0639685	0.170813	-0.202858	-0.126235	0.0779577	-0.087422	-0.351503	-0.0721614	-0.119905	-0.108292	-0.145327	0.444205	-0.15891	0.0130686	0.957684	0.309055	0.536964	-0.318829
GZMM	ENSBTAG00000002100	40.9001	35.3366	5.56351	29.7731	0.0127914	-0.0152877	-0.0866584	-0.0803228	0.0576865	0.0847797	0.913783	-0.155025	0.473289	-0.173191	-0.113802	-0.149002	0.13111	-0.100395	-0.1724	0.0124584	-0.0934447	0.0589258	-0.15753	0.00692411	0.0258568	-0.123843	0.435769	-0.135249	-0.099184	0.0177039	-0.229013
GDE1	ENSBTAG00000002101	369.82	278.68	91.1398	187.54	-0.602205	-0.821969	-0.269301	-0.114539	-0.360439	0.310163	-0.045997	-0.167467	-0.23144	-0.193631	0.0241989	0.207858	-0.47589	-0.296594	0.0661513	-0.400651	-0.559762	-0.101955	0.0819157	0.818635	0.578553	0.202882	-0.0170346	-0.0861564	0.126716	0.202012	-0.105609
PLCG2	ENSBTAG00000002103	38.0482	1.43313	36.6151	-35.1819	0.5013	0.4129	-0.147768	0.146036	0.309065	-0.20475	0.0247076	-0.0781982	0.0466078	-0.336989	0.566364	-0.207195	0.317772	-0.0551731	0.477787	0.480077	0.154525	-0.0565852	-0.0877877	-0.52125	-0.426412	0.271038	0.257164	0.00539262	0.0975433	-0.332578	0.125085
RHPN1	ENSBTAG00000002104	9.32053	0.798187	8.52234	-7.72416	-0.0120817	0.263796	0.183033	-0.12255	-0.0195056	-0.0618824	0.338997	0.498418	0.587404	-0.172919	0.434637	0.074694	-0.0799741	-0.0660373	-0.127114	0.348838	0.155217	0.181829	0.139441	-0.134235	-0.433853	-0.448214	-0.248112	-0.226191	-0.380722	-0.387362	0.189181
TEX261	ENSBTAG00000002105	455.334	295.71	159.624	136.085	-0.698364	-0.851557	-0.262133	-0.0595868	-0.617171	0.0728438	-0.110427	-0.374538	-0.562372	0.0728388	0.095409	0.288432	-0.0355822	-0.0393389	0.19871	-0.16122	-0.0650898	-0.161038	-0.113137	0.839562	0.382446	0.270907	-0.126416	-0.170345	0.0158957	0.233505	0.255429
FZD1	ENSBTAG00000002107	12.8268	5.09395	7.73286	-2.63891	-0.0375632	-0.164985	-0.236526	0.042614	0.238136	0.262852	0.650464	-0.0297985	0.418714	0.246097	-0.176089	-0.33082	-0.11111	-0.0883145	0.128615	-0.187001	-0.181933	-0.361569	-0.223761	0.0557549	0.262032	0.118996	0.619692	0.0293271	0.0270208	0.0764646	-0.283542
YWHAQ	ENSBTAG00000002108	44.1422	4.95824	39.184	-34.2257	-0.239289	-0.173728	0.13579	0.0590549	0.296668	0.724275	0.204528	-0.282059	0.0631862	-0.145401	-0.202151	-0.312159	-0.00618894	-0.17854	-0.371107	-0.712038	-0.491028	-0.298407	-0.359178	0.302321	0.817287	0.05481	0.343056	0.321946	-0.123795	0.254398	-0.723547
DMGDH	ENSBTAG00000002110	11.3836	1.17403	10.2096	-9.0356	0.182436	0.25946	0.282791	-0.0793017	-0.026425	-0.121002	0.117725	0.28193	0.374879	0.453997	-0.133306	-0.148087	-0.256288	-0.0813139	-0.399171	-0.219636	0.0352471	-0.0532652	0.151615	-0.257288	0.086147	-0.458875	-0.0460757	0.515432	-0.01662	0.326454	-0.243301
INSIG2	ENSBTAG00000002112	24.9387	6.54748	18.3912	-11.8437	-0.285101	-0.442738	-0.306795	-0.210603	-0.533579	-0.297808	-0.265191	0.238082	-0.172525	0.457677	0.331316	0.557799	-0.159505	-0.0942726	-0.0292247	0.0920481	0.219851	0.0791973	-0.0569413	0.305273	-0.0523253	-0.016246	-0.28015	0.0507207	0.0860283	0.122693	0.543096
ZNF41	ENSBTAG00000002113	240.527	86.4152	154.112	-67.6968	0.495393	0.853937	0.664702	0.506861	0.602754	0.186567	0.103499	0.00259802	0.279157	-0.312629	-0.0988221	-0.21996	-0.0813857	0.0400564	-0.229351	0.114673	-0.103858	0.224871	-0.181903	-0.653269	-0.217283	-0.0526041	0.167971	0.129489	-0.253827	-0.286672	-0.387425
C20orf96	ENSBTAG00000002115	9.79986	0.94053	8.85933	-7.9188	0.117496	0.00783964	-0.353269	-0.286422	0.369489	0.176363	-0.33435	0.458848	0.222864	-0.0565079	0.0406966	0.131551	-0.236042	0.41915	-0.0643688	-0.0925823	-0.0107172	-0.115777	-0.00718429	-0.118103	0.0659416	-0.0543594	-0.123163	0.121338	0.136591	-0.164827	0.0771951
ZCCHC3	ENSBTAG00000002116	41.8979	7.51076	34.3872	-26.8764	-0.502552	-0.0378539	0.460255	0.291537	-0.0672176	0.42981	0.523691	-0.0819158	0.212963	0.206241	0.0605923	0.0760651	-0.0141724	0.0462318	-0.150072	-0.0315856	0.172598	-0.21712	-0.532133	0.302778	0.189257	-0.288068	0.00190689	0.0329286	-0.702996	-0.128706	-0.0174981
KIF18A	ENSBTAG00000002117	38.676	13.9449	24.7312	-10.7863	0.285353	0.626979	0.341929	0.0530296	0.435768	0.0675158	0.163246	0.122435	0.300291	-0.333449	0.301069	0.046303	0.0890097	0.0819949	-0.216923	0.42295	0.122584	0.395535	0.0586799	-0.476401	-0.521683	-0.354031	-0.214737	-0.237864	-0.369458	-0.524554	0.0680676
CDK2AP2	ENSBTAG00000002121	189.292	103.973	85.3191	18.6539	-0.790727	-0.27777	0.563345	0.358249	-0.13848	0.619512	-0.265838	-0.0225298	-0.285534	0.046024	0.00324453	0.190301	-0.169627	-0.121171	-0.0876314	-0.22823	-0.133073	-0.231273	-0.132194	0.65396	0.318721	-0.050037	-0.401011	-0.290037	-0.634908	-0.23199	-0.00335729
FAM109A	ENSBTAG00000002122	16.4727	0.650499	15.8222	-15.1717	0.0975962	0.163244	0.016292	-0.177697	-0.318448	-0.467608	-0.351923	0.417097	0.0586216	0.169057	0.131937	0.266674	-0.087911	0.230217	0.348121	0.339097	0.535703	-0.0594582	0.135077	-0.180095	-0.31733	-0.463301	-0.547217	0.40735	-0.0540924	-0.0336392	0.492921
MYO3A	ENSBTAG00000002123	11.6195	2.20263	9.41687	-7.21424	0.265613	0.200872	0.036683	-0.00589984	-0.11099	-0.292837	0.49158	0.292033	0.545339	0.410121	-0.222992	-0.16584	-0.144007	-0.216207	-0.152757	-0.0548174	0.0646076	0.25086	-0.214521	-0.281616	-0.062111	-0.15971	0.356561	0.285885	0.0903893	0.274182	-0.151009
GNAL	ENSBTAG00000002125	193.933	43.1182	150.815	-107.697	0.73568	0.438151	-0.319748	-0.165793	0.47413	-0.291178	0.0171325	0.240547	0.36545	0.213068	0.0367541	-0.285599	-0.149496	0.103729	0.109243	0.123872	0.0309524	0.115005	0.0808526	-0.724868	-0.242629	-0.019437	0.316526	0.367655	0.426298	0.0510877	-0.0890211
PFKFB2	ENSBTAG00000002126	92.0135	4.02148	87.992	-83.9705	0.404117	0.687161	0.47626	0.400522	0.284039	-0.270028	0.22677	-0.0361694	0.147204	-0.0799424	-0.0112635	-0.13267	-0.0380688	0.3807	0.113177	0.628975	0.292479	0.120943	0.276485	-0.604002	-0.744963	-0.105412	-0.0428821	-0.323364	-0.21815	-0.39923	0.172151
TCP11L2	ENSBTAG00000002127	58.3927	13.2413	45.1514	-31.9101	0.563251	0.397583	-0.11862	-0.052418	0.262688	-0.281809	0.440991	0.124074	0.455014	0.332309	-0.284392	-0.418536	0.075507	0.211864	-0.225248	-0.0154262	0.122451	0.362009	-0.275865	-0.574786	-0.16762	0.0608996	0.537017	0.156877	0.262524	0.24471	-0.228763
MPPE1	ENSBTAG00000002128	23.8531	4.13998	19.7131	-15.5731	-0.380304	-0.137659	0.293086	0.440078	-0.341804	-0.0923983	-0.0187741	-0.260101	-0.449267	0.137544	0.0231653	0.739854	0.0102354	-0.0721974	-0.0015684	0.446823	0.225594	0.112621	-0.06171	0.256859	-0.366821	0.135137	-0.252167	-0.530642	-0.334941	-0.326405	0.572727
KLF5	ENSBTAG00000002129	52.6224	43.681	8.94136	34.7397	0.240465	0.113896	-0.200205	-0.0493426	0.771295	0.462406	-0.0961571	-0.218628	-0.0472188	-0.149138	-0.288249	-0.113349	-0.151727	0.0282489	-0.0798321	-0.214149	-0.432945	0.103125	0.0336319	-0.201515	0.204234	0.112229	0.225526	-0.0532481	0.187302	-0.1604	-0.345924
SMPD4	ENSBTAG00000002130	42.3512	7.81321	34.538	-26.7248	-0.357642	-0.129996	0.0487204	0.1533	-0.338347	-0.200072	0.134931	-0.0885187	-0.216595	0.0128666	0.430426	0.54639	0.224457	0.226464	0.303402	0.715553	0.540042	-0.250137	0.111175	0.192299	-0.576845	-0.0771892	-0.370249	-0.539266	-0.416276	-0.490879	0.789367
FAM196B	ENSBTAG00000002134	93.5093	68.9541	24.5552	44.3989	0.312451	0.289418	-0.138093	0.214611	0.915003	0.526633	0.367685	-0.0565281	0.362281	-0.251196	0.044298	-0.110806	-0.143771	-0.157268	0.00807071	0.0598497	-0.428259	-0.121633	-0.0976675	-0.360138	-0.0385498	0.235625	0.556106	-0.247405	-0.0109437	-0.493603	-0.306758
CD69	ENSBTAG00000002135	30.6256	0.467314	30.1583	-29.691	-0.442392	-0.386736	-0.0201986	-0.158434	0.123433	0.542263	-0.350927	-0.478252	-0.539675	-0.273859	0.181762	-0.0473555	0.117531	-0.161301	0.0811891	-0.279524	-0.313259	-0.337359	0.292163	0.496458	0.441985	-0.0735969	-0.330406	-0.0738266	-0.13652	-0.0562412	-0.164421
FCHO1	ENSBTAG00000002136	27.1858	3.11101	24.0748	-20.9637	-0.14706	0.378183	0.482755	0.334229	0.0914835	0.117945	0.361848	0.0331768	0.191208	0.297733	0.317708	-0.0395568	0.388226	0.160218	0.0581703	0.411571	0.571932	-0.401103	-0.251202	-0.175635	-0.362653	-0.281427	-0.0859458	-0.130905	-0.698019	-0.395318	0.258439
SUGT1	ENSBTAG00000002137	656.988	498.538	158.45	340.089	-0.665544	-0.884653	-0.246748	-0.271264	-0.561008	0.182409	-0.182389	-0.212957	-0.390713	-0.00248452	-0.0779898	-0.083044	-0.205241	-0.0365108	-0.0545942	-0.563541	-0.362125	-0.0867235	0.100675	0.893104	0.658151	0.195626	-0.117204	-0.0635561	0.174525	0.492569	-0.15098
PADI1	ENSBTAG00000002138	69.7293	41.6508	28.0785	13.5723	-0.425223	-0.584734	-0.0452222	0.289184	-0.226394	0.314205	0.172595	-0.277187	-0.195576	-0.0224552	-0.0947691	0.0315476	-0.281926	-0.220021	-0.249293	-0.435394	-0.546636	-0.126305	-0.1915	0.587316	0.504529	0.632568	0.452493	-0.264964	0.131551	0.258749	-0.292216
DTWD2	ENSBTAG00000002143	75.1973	23.4248	51.7725	-28.3478	0.61314	0.46693	0.0288225	0.00728196	0.0238501	-0.54353	-0.545424	0.242174	-0.10623	-0.135119	-0.0953734	0.0448753	0.135645	0.188025	-0.043246	0.197136	0.191602	0.0266237	0.427299	-0.58195	-0.39994	0.110049	-0.152167	0.150852	0.413097	0.0490301	0.100199
ADRB2	ENSBTAG00000002144	149.99	115.659	34.3309	81.328	0.0296833	0.577065	0.970974	0.603715	0.0128231	0.116057	-0.129181	-0.0786277	-0.0714477	-0.124901	-0.0936322	-0.12141	0.0431697	-0.0736476	-0.183813	0.00797855	0.082323	-0.0187483	-0.118953	-0.209243	-0.0552674	-0.149729	-0.192478	0.191573	-0.478223	-0.0778952	-0.25198
MMP17	ENSBTAG00000002145	9.58031	0.616136	8.96418	-8.34804	-0.214879	-0.0435223	0.0282387	-0.0337247	0.19441	0.318312	0.316258	0.507474	0.603981	-0.0247209	-0.00230834	-0.214623	-0.516069	0.0019267	0.0513	-0.0539434	-0.248282	0.30241	-0.13256	0.157219	-0.012407	-0.124758	0.063278	-0.331705	-0.257591	-0.280498	-0.103772
PPP4R2	ENSBTAG00000002147	436.234	183.252	252.982	-69.7306	0.937381	0.515884	-0.182613	0.170867	0.288532	-0.50698	-0.0712015	-0.0178348	0.105468	-0.22268	-0.0367242	-0.16931	-0.0430183	-0.0531445	0.0664844	0.152846	-0.14135	0.112719	0.124597	-0.798766	-0.268188	0.436363	0.531511	0.348878	0.676056	0.159982	-0.210986
RAB3D	ENSBTAG00000002148	23.8073	4.86737	18.94	-14.0726	0.305552	0.356131	-0.0794315	0.286745	0.458361	0.142885	-0.112558	0.563545	0.400771	-0.168692	-0.03361	0.324331	0.00891778	-0.225115	0.152992	0.181664	-0.0230443	-0.358065	-0.127898	-0.386557	-0.221867	0.241098	0.252491	-0.0827213	-0.000291137	-0.535655	0.0834862
IL17A	ENSBTAG00000002150	133.857	113.383	20.4737	92.9092	-0.128432	0.442838	0.968842	0.695132	0.0697009	0.284343	-0.0908663	-0.0988417	-0.0823063	-0.144215	0.0539577	-0.0832988	-0.141503	-0.108817	-0.159123	0.0250701	-0.0706076	-0.111849	-0.0619667	-0.0600978	-0.0368696	-0.0433836	-0.162063	-0.00335747	-0.549902	-0.209352	-0.231607
ASB15	ENSBTAG00000002151	79.7604	39.8441	39.9163	-0.0722293	0.675876	0.210109	-0.31267	0.195274	0.151739	-0.485002	0.0660488	-0.077295	0.0228112	-0.210521	-0.187677	-0.106526	-0.183224	-0.0415472	0.148135	0.207496	-0.26768	0.442457	0.0912613	-0.491142	-0.339291	0.661212	0.594821	-0.181324	0.682979	0.0781871	-0.0759988
GPR141	ENSBTAG00000002154	25.7184	8.70908	17.0093	-8.30021	-0.044191	0.323132	0.579284	0.475735	0.088751	0.100334	0.632261	-0.0866609	0.331885	0.263103	0.159403	-0.148578	-0.20608	0.110661	-0.211408	0.221946	0.113126	-0.126605	-0.150575	-0.170781	-0.218451	-0.142196	0.205851	-0.0778362	-0.474507	-0.132892	-0.0708721
LMOD2	ENSBTAG00000002157	75.2612	23.8082	51.453	-27.6448	0.190746	0.613558	0.764033	0.331965	0.0976401	0.104175	0.216186	0.128708	0.36735	-0.18741	-0.230243	-0.309504	0.0924051	0.0841654	-0.431058	-0.170562	0.0647156	0.00239458	-0.215261	-0.321063	0.06222	-0.265397	0.0386234	0.339726	-0.353324	0.089625	-0.470549
PTGER2	ENSBTAG00000002163	37.4796	14.7632	22.7164	-7.95326	0.0138905	0.507355	0.697475	0.324673	0.180064	0.137397	0.229808	0.232576	0.36749	0.393797	0.0852857	-0.235668	-0.158211	0.0871926	-0.363657	0.0610425	0.171083	0.0839107	-0.133791	-0.282128	-0.199719	-0.339362	-0.0710372	0.0324614	-0.518559	-0.123518	-0.129373
AXDND1	ENSBTAG00000002164	28.0888	18.0928	9.99593	8.0969	-0.242657	-0.114455	-0.0763427	-0.252177	-0.0639615	0.231803	-0.10374	0.86117	0.574759	-0.0898075	-0.103307	-0.0765101	-0.0710809	-0.119855	-0.11141	-0.33329	-0.0845651	-0.0876752	-0.0751061	0.241026	0.201734	-0.137049	-0.114363	-0.0810713	-0.131882	-0.10251	-0.122096
FAM135A	ENSBTAG00000002171	635.575	160.736	474.839	-314.103	0.880897	0.77148	0.133054	0.185676	0.346099	-0.419981	-0.0953442	-0.049739	0.0846288	-0.213534	-0.0755252	-0.245972	0.29326	0.195368	0.0100697	0.22278	0.204619	-0.0711018	0.0816985	-0.889952	-0.331422	0.102164	0.257821	0.442442	0.326671	0.0648768	-0.180945
RERG	ENSBTAG00000002174	207.861	84.4382	123.423	-38.9846	0.806736	0.432256	-0.246155	0.0393809	0.556127	-0.137472	0.3002	-0.0746161	0.353962	-0.286878	-0.321353	-0.476027	-0.0587165	0.000350533	-0.0112205	-0.0919441	-0.346767	0.229413	-0.034375	-0.659069	-0.023778	0.341469	0.731615	0.20337	0.563891	0.152532	-0.524039
SRPK2	ENSBTAG00000002175	324.497	45.6708	278.826	-233.155	0.649519	0.743021	0.114637	0.230135	0.768059	0.150483	-0.0481638	0.282828	0.365831	-0.0505057	-0.109506	-0.0249404	0.194044	-0.0953112	-0.247237	0.05429	-0.0146742	0.0492506	-0.254625	-0.773184	-0.208443	0.105754	0.349018	0.129015	0.0305392	-0.325641	-0.235635
NSMCE1	ENSBTAG00000002176	845.893	667.386	178.506	488.88	-0.812208	-0.798498	-0.055015	-0.22394	-0.335725	0.51614	-0.0980569	-0.196511	-0.285472	-0.0525439	-0.0672234	0.0630949	-0.264546	-0.227286	-0.131039	-0.561655	-0.448925	-0.120766	0.089502	0.938696	0.697077	-0.0778601	-0.258101	-0.111754	-0.141202	0.229811	-0.196556
PIKFYVE	ENSBTAG00000002177	565.854	128.083	437.771	-309.688	0.727698	0.921466	0.490222	0.394693	0.609612	-0.0507761	0.10131	-0.0195757	0.268951	-0.329364	-0.0848622	-0.294381	0.0853664	0.081353	-0.152663	0.227847	-0.0160596	0.0783908	0.0820489	-0.846051	-0.372678	-0.0145732	0.229139	0.138218	-0.0299785	-0.234834	-0.341603
PPL	ENSBTAG00000002178	64.6102	54.2628	10.3474	43.9155	0.0898333	0.192763	-0.107496	0.165218	0.840162	0.637669	-0.0470212	0.052465	0.129073	-0.116535	0.244035	0.200193	-0.0584746	-0.132006	-0.0899016	0.0418994	-0.273229	-0.179676	-0.190548	-0.205531	0.00512518	0.164263	0.208819	-0.223582	-0.174037	-0.595429	-0.0687235
C15orf41	ENSBTAG00000002179	35.9745	9.18139	26.7931	-17.6117	0.27484	-0.328029	-0.61203	-0.385387	-0.362	-0.597629	0.0214306	0.113576	0.0556228	-0.165847	-0.155734	-0.24699	-0.139756	0.158755	0.171206	-0.0379851	-0.158918	0.0949294	0.512052	0.0160983	-0.0784618	0.333237	0.230885	-0.106196	0.764551	0.418189	-0.00551998
KHDRBS3	ENSBTAG00000002181	97.6794	37.6817	59.9977	-22.316	-0.709498	-0.450594	0.0242049	0.0597566	-0.0978708	0.468893	0.483445	-0.199111	-0.0103778	0.262404	0.0418348	0.128387	0.132848	0.0835608	-0.0483468	-0.0227992	0.112644	-0.269925	-0.323559	0.587103	0.179222	-0.0638012	0.023922	-0.441611	-0.529368	-0.185233	0.162676
COX17	ENSBTAG00000002182	1040.34	767.758	272.586	495.173	-0.832444	-0.883412	-0.134071	-0.232305	-0.655064	0.182089	-0.130166	-0.17295	-0.391528	0.0500073	0.00175847	0.189387	-0.214552	-0.103114	0.0300724	-0.343957	-0.199355	-0.0781245	0.110606	0.968215	0.489393	-0.0252906	-0.347604	-0.167531	-0.0783003	0.281781	0.105802
RNF7	ENSBTAG00000002185	85.5306	30.5683	54.9623	-24.3939	-0.243093	-0.694235	-0.372251	-0.17826	-0.638352	-0.39456	-0.0164869	-0.208683	-0.326792	0.304794	-0.0714958	-0.134996	-0.410649	0.0291754	0.0764029	-0.190141	-0.241205	0.341421	0.203953	0.487467	0.165514	0.385285	0.123858	-0.175896	0.502099	0.578292	0.0719528
NDN	ENSBTAG00000002186	296.564	212.552	84.0123	128.54	-0.628864	-0.747339	-0.249421	-0.298596	-0.145301	0.457493	-0.0698723	-0.224454	-0.266586	-0.168175	0.158067	0.0865457	-0.258139	-0.406271	-0.0647862	-0.364881	-0.578053	-0.0791737	0.38582	0.777951	0.462507	0.00215701	-0.190901	-0.345811	0.00553223	0.0348154	-0.130034
SERINC3	ENSBTAG00000002187	31.1673	11.7859	19.3814	-7.59546	0.485172	0.122517	-0.422051	-0.349137	-0.0369715	-0.372426	0.19191	0.182306	0.342315	0.041616	-0.210254	-0.196589	0.230301	0.353747	-0.169345	-0.186003	0.225085	0.0546351	-0.336968	-0.360955	0.137852	0.0185567	0.367626	0.581696	0.44743	0.470545	-0.159207
C16orf89	ENSBTAG00000002188	34.1026	18.1636	15.9389	2.22473	-0.365852	0.188153	0.740425	0.470693	-0.132076	0.231703	-0.171032	0.0974843	-0.0729113	-0.0280652	0.447411	0.118364	-0.236446	-0.160529	-0.0383265	0.172058	0.0357223	0.119021	-0.154106	0.164323	-0.143906	-0.133403	-0.392873	-0.144094	-0.641754	-0.333853	0.11894
ALG1	ENSBTAG00000002189	18.8778	5.43948	13.4384	-7.99888	0.161827	-0.0128866	-0.237501	0.0215923	-0.0493625	-0.362811	0.408796	-0.352017	-0.0517299	-0.106993	0.289704	0.239271	-0.102283	-0.00381453	0.572877	0.674131	0.174607	-0.168292	0.366209	-0.164684	-0.488742	-0.122936	0.019023	-0.107571	0.0667953	-0.252613	0.441409
DOCK8	ENSBTAG00000002190	182.179	36.1189	146.06	-109.941	0.643882	0.580911	0.0379196	0.238376	0.718075	0.197993	0.258878	-0.130783	0.317941	-0.145969	0.151249	-0.297036	0.113643	-0.0913696	-0.109499	-0.0382827	-0.155305	-0.210161	-0.315854	-0.680068	0.0617634	0.155022	0.604142	0.465486	0.109574	-0.0677874	-0.452666
RRP12	ENSBTAG00000002191	119.873	58.9895	60.883	-1.89353	-0.433156	-0.690127	-0.435426	-0.624856	-0.681424	-0.20618	-0.200507	0.0339203	-0.266849	0.151706	-0.153313	0.0330407	0.249795	-0.0550375	-0.162951	-0.38033	0.0418662	0.313731	0.0540117	0.625244	0.331846	-0.0557439	-0.277902	-0.0844105	0.246173	0.504772	0.105179
C8orf46	ENSBTAG00000002192	6.36043	1.28709	5.07333	-3.78624	-0.0643987	-0.161741	-0.0855687	-0.107487	-0.188263	-0.225548	-0.319358	0.349426	-0.0328215	0.334925	-0.00638885	-0.0786247	-0.249008	0.523533	-0.241212	-0.0531377	0.0958002	-0.11564	0.392095	0.0676266	-0.139766	0.169351	-0.162962	-0.263237	0.209195	0.157276	0.172437
TCEB1	ENSBTAG00000002196	223.522	155.663	67.8594	87.8033	-0.452422	-0.730473	-0.193371	-0.402395	-0.402302	0.168973	-0.236958	-0.277416	-0.36318	-0.00390664	-0.237251	-0.277616	-0.294371	0.0095065	-0.23039	-0.725889	-0.484979	0.0179226	0.294102	0.710467	0.74953	0.0226373	-0.144635	0.164236	0.318009	0.677101	-0.400492
CORIN	ENSBTAG00000002199	8.81714	3.05591	5.76122	-2.70531	-0.166944	-0.227469	-0.1492	-0.450803	-0.314592	-0.21384	-0.180646	-0.152088	-0.328077	0.257748	0.119224	-0.237154	0.585138	0.0293648	-0.12276	-0.0601849	0.270357	-0.198461	0.520045	0.180052	-0.0468533	-0.189705	-0.330439	-0.187056	0.0732106	0.249039	0.115164
NFXL1	ENSBTAG00000002201	95.2126	24.4344	70.7782	-46.3438	0.604126	0.350053	-0.156416	0.145325	-0.217548	-0.797377	-0.0342766	0.225838	0.0901122	0.0588468	0.190194	-0.0725699	0.193684	0.332644	0.128685	0.447348	0.414363	0.0955499	-0.00602851	-0.574072	-0.593216	0.435435	0.282114	-0.000982422	0.416101	0.0989683	0.307608
CRAMP1L	ENSBTAG00000002202	360.894	86.4697	274.424	-187.954	0.558845	0.869868	0.330742	0.267025	0.447167	-0.229452	0.186034	0.233027	0.365186	-0.161157	0.0723095	-0.147945	0.329871	0.238344	0.170962	0.638179	0.447128	0.0978214	0.0269596	-0.791559	-0.776668	-0.152042	0.0157376	-0.220283	-0.258013	-0.548104	0.178896
NDUFS2	ENSBTAG00000002203	400.724	238.075	162.649	75.4262	-0.709556	-0.795369	-0.244516	-0.477287	-0.691045	0.0127409	-0.213758	0.133074	-0.210026	0.433123	-0.0720239	0.103196	-0.0946161	0.144496	-0.136662	-0.439593	0.100767	-0.145227	0.0497736	0.79787	0.487683	-0.223297	-0.412675	0.0995894	-0.00869382	0.479627	0.162945
ZC3H12B	ENSBTAG00000002206	10.1128	2.70326	7.40951	-4.70626	0.177562	0.16572	0.0429495	0.54883	-0.0800973	-0.22643	0.173161	0.04316	0.069699	-0.300741	0.0586343	-0.0420337	0.0976638	-0.123104	0.579482	0.39032	0.068831	-0.0718193	-0.300719	-0.158251	-0.333783	0.609411	0.447251	-0.278788	0.0371368	-0.279146	0.146336
HN1L	ENSBTAG00000002209	27.4145	12.8675	14.547	-1.67945	0.111015	0.410993	0.671979	0.527924	0.0448344	0.0337035	0.248782	-0.344944	-0.0316034	-0.184457	0.0448765	0.209226	-0.171219	-0.312754	-0.0746718	0.2239	-0.0758639	-0.0919887	0.0678893	-0.223996	-0.128346	-0.222641	-0.0292846	0.233423	-0.320116	-0.134788	-0.124794
LAS1L	ENSBTAG00000002210	36.4995	14.5273	21.9722	-7.44486	0.0838922	0.328081	0.283651	0.363858	-0.0568806	-0.343266	-0.0538045	-0.207798	-0.301527	-0.0572817	0.206236	0.577933	-0.0311728	0.336904	0.292783	0.839355	0.490725	0.23434	0.0309281	-0.270172	-0.752999	-0.103448	-0.381306	-0.301618	-0.298095	-0.505356	0.708431
MAPK8IP3	ENSBTAG00000002211	49.7156	2.77055	46.945	-44.1745	-0.579721	-0.0304531	0.195162	-0.00916913	0.0205744	0.347427	-0.0802264	0.361644	0.0710644	0.396609	-0.0171139	0.259819	0.242534	-0.0421146	0.317148	0.23849	0.486436	-0.0172265	-0.314638	0.290314	-0.190215	-0.462193	-0.516801	-0.378076	-0.76037	-0.568912	0.492611
GFPT2	ENSBTAG00000002215	41.1415	14.9345	26.2071	-11.2726	-0.282238	0.33552	0.71093	0.517774	0.225093	0.487529	-0.101395	-0.031659	-0.0571897	-0.213904	0.356435	0.326935	-0.0295036	0.108348	-0.110093	0.212091	0.151754	-0.348823	-0.240157	0.0156776	-0.0707481	-0.217551	-0.35115	0.00133202	-0.753061	-0.529552	0.106311
MYOD1	ENSBTAG00000002216	9.93342	0.612538	9.32088	-8.70834	-0.0903179	-0.212248	-0.380923	-0.652241	-0.0843562	0.0184046	-0.019493	0.447937	0.339334	-0.207621	-0.0338819	-0.456767	0.271307	-0.159129	-0.00502795	-0.292379	-0.121166	0.199002	0.266635	0.208603	0.120404	-0.176994	-0.11401	-0.234358	0.146219	0.0896403	-0.195268
ATAD3A	ENSBTAG00000002219	688.313	485.328	202.985	282.344	-0.865523	-0.712266	0.0650449	-0.206865	-0.659553	0.187466	-0.220162	-0.081289	-0.36627	0.0235252	0.1528	0.112517	-0.105467	0.0430913	0.121604	-0.224594	0.0257235	-0.163531	0.089344	0.9051	0.380175	-0.21632	-0.571196	-0.102515	-0.310208	0.164346	0.193359
[truncated: 13,414 more rows]

## Sheet: Suppl T14
Supplemental Table 14: List of mRNA modules from the Low IMF content group
[truncated: 14,651 more rows]
