# Supplementary material for: Integrative analysis of microRNAs and mRNAs revealed regulation of composition and metabolism in Nelore cattle
Source: BMC Genomics. 2018 Feb 7;19:126. doi: 10.1186/s12864-018-4514-3 (PMC5804041; doi:10.1186/s12864-018-4514-3)
Supplement: Supplementary file 12 — Full list of all miRNA modules and module membership (MM) values for each miRNA in dataset: modules constructed in the High intramuscular fat (IMF) group (Table S15), modules constructed in the Low IMF group (Table S16). (XLSX 260 kb) [file 12864_2018_4514_MOESM12_ESM.xlsx]

## Sheet: Suppl T15
Supplemental Table 15: List of miRNAs modules of High IMF content group
miRNAs_H	kTotal	kWithin	kOut	kDiff	MM.green	MM.blue	MM.black	MM.purple	MM.yellow	MM.magenta	MM.turquoise	MM.greenyellow	MM.red	MM.tan	MM.salmon	MM.brown	MM.pink	MM.grey
bta-miR-30a-5p	29.8387	3.80399	26.0347	-22.2307	0.212787	0.369282	0.907346	0.310496	0.502613	0.223938	-0.863624	-0.147486	-0.042627	0.146361	0.189298	-0.0248061	-0.336191	0.0929606
bta-miR-374a	18.3467	3.67037	14.6764	-11.006	-0.095062	0.263706	0.892781	0.299406	0.581247	0.371042	-0.689256	-0.109811	-0.210644	-0.218578	0.0512863	-0.0790724	-0.285442	0.0204394
bta-miR-23a	19.8067	4.11883	15.6879	-11.569	0.114389	0.485866	0.858734	0.068765	0.505202	0.485967	-0.681419	0.143335	-0.217679	-0.212716	-0.155812	-0.0699699	-0.483246	0.000866779
bta-miR-24-3p	22.7339	3.64408	19.0899	-15.4458	0.0929348	0.249625	0.855709	0.155427	0.566342	0.478616	-0.746981	0.24634	-0.324234	-0.187727	0.015698	-0.0651399	-0.452681	-0.0205079
bta-miR-27a-3p	20.5272	3.09695	17.4302	-14.3333	0.103895	0.748628	0.843172	-0.12067	0.149488	0.342396	-0.720968	0.137975	0.121521	-0.0219292	-0.0110861	0.175985	-0.148968	-0.00747457
bta-miR-195	19.9446	3.48673	16.4579	-12.9712	0.295121	0.442657	0.834271	0.13106	0.481344	0.300373	-0.70665	-0.175816	-0.18521	-0.264284	-0.190064	-0.208435	-0.414869	0.114957
bta-miR-23b-3p	21.9944	2.85278	19.1417	-16.2889	-0.0211686	0.37297	0.823683	0.435535	0.629726	0.374285	-0.733881	0.0764288	0.0621452	-0.0204651	-0.143467	-0.0529098	-0.511597	0.0815345
bta-miR-16a	14.57	2.83965	11.7304	-8.89072	0.112833	0.633216	0.814328	-0.0569821	0.291269	0.360797	-0.627876	0.0252904	-0.0633541	-0.22152	0.127447	-0.22985	-0.331635	0.0832901
bta-miR-15a	13.1067	2.58923	10.5175	-7.92825	-0.197677	0.423772	0.784361	0.348195	0.362318	0.182188	-0.6187	0.155664	0.20652	0.336448	0.377656	-0.0849438	-0.266451	-0.185
bta-miR-26b	21.2194	2.2535	18.9659	-16.7124	-0.00938733	0.589954	0.769129	0.204311	0.193088	0.0551587	-0.776282	-0.151233	0.362096	0.477828	0.146046	0.118549	-0.0342876	0.0541557
bta-miR-411c-3p	10.5651	2.05921	8.50589	-6.44668	-0.423271	0.36068	0.763459	0.461663	0.301184	-0.0433852	-0.530431	0.135726	-0.0283616	0.0495653	0.165626	-0.110749	-0.090028	-0.00256752
bta-miR-146b	17.582	2.24311	15.3388	-13.0957	0.292018	0.236603	0.738206	-0.0989704	0.554133	0.666624	-0.658557	-0.0291102	0.0226078	-0.103007	-0.0929627	-0.323672	-0.469339	-0.212264
bta-miR-152	13.511	4.80251	8.70848	-3.90597	0.315094	0.74776	0.65765	0.231482	0.237729	-0.0146375	-0.511702	-0.187095	0.120065	-0.152118	-0.18072	-0.121272	-0.4312	0.0976272
bta-miR-148b	20.2459	6.95545	13.2904	-6.335	0.233824	0.144844	0.652988	0.479485	0.869892	0.443539	-0.515514	-0.25765	-0.10258	-0.0487151	-0.323785	-0.512531	-0.751632	-0.0529592
bta-miR-103	15.8686	1.36763	14.501	-13.1333	-0.146279	0.402737	0.649602	0.162858	0.185435	0.188429	-0.701668	0.306166	0.530052	0.041889	0.00426363	0.091261	-0.0122496	0.298259
bta-miR-10a	19.6779	7.57251	12.1054	-4.53288	0.178079	-0.147252	0.626832	0.374026	0.885133	0.56322	-0.523876	-0.306379	-0.320376	-0.180979	-0.180602	-0.30946	-0.630557	0.0207292
bta-miR-378d	8.223	0.968234	7.25476	-6.28653	-0.0797172	-0.011189	0.603473	-0.00657168	0.227054	0.315254	-0.535407	0.143801	0.141884	0.279168	0.508528	-0.225549	-0.0147731	-0.268922
bta-miR-10b	21.4844	9.7557	11.7287	-1.97303	0.138486	-0.127736	0.598002	0.581578	0.956323	0.45642	-0.489799	-0.291683	-0.210051	-0.0258946	-0.219939	-0.450195	-0.703989	-0.134932
bta-miR-27b	13.0164	0.91699	12.0994	-11.1824	-0.293148	0.313929	0.597398	0.0679044	0.00631127	0.128363	-0.651696	0.381849	0.0146069	0.477992	0.103052	0.397128	0.30893	0.0256595
bta-miR-500	13.638	4.48866	9.14934	-4.66068	0.280344	0.796457	0.588141	-0.300255	-0.19024	0.0980304	-0.565545	0.206566	0.249073	0.275272	0.215272	0.0898797	0.0993086	0.163066
bta-miR-16b	10.8073	1.01581	9.79152	-8.77572	-0.0950303	0.337591	0.583256	-0.0920699	-0.163238	-0.0546596	-0.606857	-0.00830596	0.271888	0.331531	0.485036	0.4646	0.155036	-0.0637637
bta-miR-374b	14.0499	2.11002	11.9399	-9.82987	0.232599	0.622039	0.579485	0.335692	0.154237	-0.173003	-0.643969	0.306616	0.0731689	0.107035	-0.0129539	0.103808	-0.260681	0.0903557
bta-miR-143	15.347	2.19553	13.1514	-10.9559	0.184867	-0.0795592	0.566079	0.506116	0.607382	0.187911	-0.677719	-0.31397	0.075199	0.266225	-0.0222708	0.0330855	-0.203482	-0.00601238
bta-miR-362-5p	6.27255	0.800065	5.47249	-4.67242	0.110528	0.151564	0.527845	0.0926512	0.20426	0.155562	-0.473948	0.249885	-0.299469	-0.232885	0.209511	-0.0619007	-0.0690647	0.557412
bta-miR-7	5.84491	0.764531	5.08038	-4.31585	0.0299003	0.0911406	0.524616	0.336778	0.0293814	-0.359983	-0.445981	-0.0421765	-0.159343	-0.280061	0.184154	-0.0895447	0.0822078	0.273105
bta-miR-345-3p	18.2177	8.58759	9.63008	-1.04249	-0.0107598	-0.191899	0.52374	0.731132	0.928725	0.376072	-0.453077	-0.241678	-0.0702627	0.0793115	-0.177131	-0.36065	-0.605917	-0.160298
bta-miR-141	6.8485	0.528256	6.32024	-5.79199	-0.330187	0.120525	0.52247	-0.0810775	0.194289	0.414549	-0.449782	-0.232054	-0.0698823	-0.289457	0.167119	0.221257	0.202276	0.311471
bta-miR-22-5p	11.7119	4.11936	7.59251	-3.47314	-0.121404	-0.215796	0.51076	0.506202	0.758078	0.315163	-0.372702	0.0260895	-0.0450246	-0.197084	-0.119242	-0.472066	-0.626724	-0.0448872
bta-miR-193b	11.2828	3.50756	7.77521	-4.26765	-0.247003	0.639599	0.498593	-0.0204246	-0.12166	-0.0315659	-0.505947	0.449006	0.508902	0.158977	-0.00850477	0.101555	0.0620757	0.274775
bta-miR-100	19.8844	10.234	9.65037	0.583677	-0.0102233	-0.155976	0.497948	0.456731	0.971197	0.664304	-0.293273	-0.236937	-0.28458	-0.0954753	-0.251131	-0.444425	-0.74007	-0.311339
bta-miR-1271	18.1008	9.08044	9.02034	0.0601005	-0.0395005	-0.276777	0.496726	0.417053	0.943203	0.689154	-0.335391	-0.247884	-0.297887	-0.180361	-0.222391	-0.379181	-0.589133	-0.287752
bta-miR-425-3p	8.28779	0.802924	7.48487	-6.68194	0.166512	0.0362382	0.495	0.356908	0.208029	-0.108299	-0.546604	-0.133165	0.0711945	0.00564209	0.0377787	0.149336	-0.0207842	0.33491
bta-miR-379	19.9462	8.4183	11.5279	-3.10961	0.304849	-0.0939449	0.493323	0.342625	0.9221	0.622758	-0.390809	-0.356305	-0.218995	-0.133616	-0.27056	-0.385584	-0.809078	-0.134355
bta-miR-133b	16.4218	2.16297	14.2589	-12.0959	0.0708133	0.528779	0.491455	-0.0589172	-0.191843	-0.0949088	-0.68981	0.479726	0.402621	0.249499	0.190962	0.160093	0.142936	0.237629
bta-miR-421	12.0517	1.26018	10.7915	-9.53132	-0.377336	0.243649	0.480105	-0.265684	-0.110626	0.298164	-0.554678	0.191268	0.355502	-0.00126386	0.298118	0.534337	0.348326	0.0920109
bta-miR-192	14.6281	0.977669	13.6505	-12.6728	0.155834	0.398034	0.466163	-0.138876	-0.12299	-0.0475172	-0.689429	-0.103279	0.463046	0.311594	0.178162	0.218408	0.279442	0.171185
bta-miR-655	9.77027	2.85893	6.91134	-4.05241	0.393835	0.635274	0.464119	0.429926	0.192361	-0.198818	-0.443193	-0.150164	0.18133	-0.0416056	0.0710123	0.0364466	-0.355336	0.00970305
bta-miR-99b	20.0614	10.6773	9.3841	1.29319	0.0298213	-0.213928	0.454934	0.51752	0.983942	0.606289	-0.282037	-0.250525	-0.282378	-0.107006	-0.216794	-0.449436	-0.771	-0.237069
bta-miR-215	4.86544	0.491251	4.37419	-3.88294	-0.175152	0.0608164	0.449679	0.175715	0.173383	0.0539247	-0.354323	-0.180177	0.0505496	0.0501421	-0.0211674	-0.16971	0.127971	-0.411334
bta-miR-204	11.5674	7.84644	3.72098	4.12546	0.229534	0.872445	0.443058	-0.222878	-0.00414196	0.132075	-0.291656	0.0787057	0.174813	-0.162425	-0.236656	-0.189406	-0.298813	0.122709
bta-miR-486	17.2393	8.44853	8.79079	-0.342262	-0.118594	-0.378008	0.442827	0.433979	0.927372	0.631412	-0.271155	-0.0812382	-0.324096	-0.149111	-0.190621	-0.474017	-0.624507	-0.304355
bta-miR-199a-5p	11.3345	8.96718	2.36733	6.59985	-0.0266297	0.911265	0.442625	-0.175602	-0.161922	-0.00219248	-0.186831	0.130319	0.0692839	-0.100569	-0.106475	-0.0177447	-0.0980675	0.12013
bta-miR-1388-5p	10.3299	2.17	8.15986	-5.98986	0.309841	-0.228171	0.44245	0.245913	0.648402	0.402174	-0.505799	-0.193373	-0.404464	-0.251069	0.155196	-0.305391	-0.340745	-0.0295701
bta-miR-199a-3p	12.7528	9.79968	2.9531	6.84658	0.0651556	0.937167	0.441403	-0.119213	-0.0535115	0.0700533	-0.23486	-0.00329728	0.246285	-0.000660467	-0.181499	-0.0402644	-0.225579	0.0656302
bta-miR-199c	12.7528	9.79968	2.9531	6.84658	0.0651556	0.937167	0.441403	-0.119213	-0.0535115	0.0700533	-0.23486	-0.00329728	0.246285	-0.000660467	-0.181499	-0.0402644	-0.225579	0.0656302
bta-miR-101	10.3558	4.01958	6.33625	-2.31667	0.104563	-0.124725	0.441138	0.261495	0.743811	0.598544	-0.38938	-0.442276	-0.0819654	0.459848	-0.0958529	-0.214696	-0.423855	-0.154302
bta-miR-335	10.0947	5.27583	4.81889	0.456935	0.232342	0.779346	0.439574	-0.268429	0.0617791	0.27473	-0.324782	-0.183638	0.082966	-0.0657401	-0.462186	0.111838	-0.22736	0.0778602
bta-miR-26a	11.4158	4.2152	7.20058	-2.98538	-0.183898	0.728913	0.439052	-0.246142	-0.351123	-0.112073	-0.427775	0.327363	0.522723	0.103941	0.182494	0.138826	0.226254	0.242723
bta-miR-221	9.38437	3.89759	5.48678	-1.5892	0.355455	0.745914	0.435193	0.066848	-0.0604621	-0.171288	-0.460465	-0.139915	0.284464	0.0430771	0.377133	0.0418444	-0.224296	0.217479
bta-miR-99a-5p	19.118	10.1822	8.93574	1.24647	-0.0259671	-0.194577	0.426221	0.453228	0.972036	0.67977	-0.240124	-0.249591	-0.238643	-0.0478044	-0.225198	-0.434543	-0.753167	-0.315094
bta-miR-122	4.11129	0.946132	3.16516	-2.21902	-0.0633991	0.402067	0.411462	-0.15774	-0.20379	-0.119433	-0.173489	0.0257691	-0.136471	-0.265249	0.619171	-0.122653	0.0784117	-0.0464055
bta-miR-450a	5.70871	1.9154	3.79331	-1.87791	-0.433654	0.0526989	0.408288	0.768354	0.41143	-0.172533	-0.229613	0.134111	-0.132383	0.0645705	-0.333878	-0.188093	-0.161959	-0.0174592
bta-miR-21-3p	5.69308	1.02177	4.67131	-3.64954	0.106361	0.195192	0.400405	0.0619061	0.401175	0.563312	-0.380762	-0.0114015	0.237865	0.317737	0.28105	-0.0774686	-0.217085	-0.315719
bta-miR-491	5.78311	2.37053	3.41258	-1.04205	-0.104377	0.578432	0.38955	-0.167805	-0.200481	-0.0636205	-0.19941	-0.0588892	0.159011	-0.199062	-0.142921	0.169312	0.101211	-0.276247
bta-miR-199b	9.25656	4.35024	4.90632	-0.556083	-0.0748497	0.750658	0.384079	-0.28079	-0.369807	-0.0449708	-0.299328	0.0535206	0.274777	-0.113181	-0.0776759	0.294098	0.383516	-0.0114665
bta-miR-381	8.03309	1.00323	7.02985	-6.02662	0.541945	0.0870011	0.383161	0.465925	0.402361	-0.0935597	-0.41742	-0.222988	-0.212411	0.0175569	0.0429809	0.0251005	-0.425915	-0.173919
bta-miR-574	4.6246	0.95344	3.67116	-2.71772	0.056005	-0.00841908	0.377379	-0.375845	0.184575	0.589099	-0.351255	-0.0646344	-0.0965252	-0.336791	0.131196	0.0316173	-0.207542	0.0647196
bta-miR-2284n	9.86569	7.92453	1.94116	5.98337	0.0162445	0.866892	0.372664	-0.112407	-0.136331	-0.0642585	-0.0976597	0.146712	-0.00543223	-0.107329	-0.113759	-0.107553	-0.161269	0.216475
bta-miR-19b	5.79647	1.35085	4.44561	-3.09476	-0.111304	0.248973	0.368161	-0.1207	0.428046	0.660341	-0.376829	-0.193395	0.216104	0.265462	-0.413745	0.223614	-0.334089	0.168266
bta-miR-409a	16.2874	7.9485	8.33887	-0.390365	-0.0877431	-0.219076	0.368118	0.780321	0.913736	0.300627	-0.192133	-0.232423	-0.218479	-0.0461925	-0.182975	-0.419665	-0.720733	-0.309873
bta-miR-33a	9.21462	4.96668	4.24794	0.718733	-0.00813077	0.14852	0.366633	-0.219371	0.533247	0.908597	-0.192044	-0.0775196	-0.187563	-0.070152	-0.202289	-0.0809383	-0.375111	-0.150178
bta-miR-6518	9.92074	5.17987	4.74086	0.439006	-0.0149368	0.157239	0.3657	-0.252703	0.548918	0.919426	-0.179857	-0.112303	-0.197553	-0.0679727	-0.183201	-0.0752233	-0.49252	-0.159501
bta-miR-9-5p	6.71373	2.99543	3.7183	-0.722879	-0.0989142	0.0497501	0.365138	0.852117	0.471017	-0.21715	-0.201239	-0.143004	-0.170156	-0.103592	-0.240689	-0.200142	-0.210714	-0.327931
bta-miR-107	5.70569	0.395826	5.30987	-4.91404	-0.650666	0.36433	0.363588	0.151136	0.159184	0.267602	-0.0407446	0.325163	0.105932	0.196301	0.103135	0.0397608	-0.00824781	-0.169678
bta-miR-214	9.55236	5.77515	3.77721	1.99795	0.505975	0.769337	0.356682	-0.00135284	-0.0223626	-0.186705	-0.25517	0.0110284	-0.033842	-0.218049	-0.145758	-0.185512	-0.404024	0.188025
bta-miR-127	10.4925	4.4026	6.08992	-1.68731	0.00610175	0.0219187	0.35479	0.447694	0.777632	0.549463	-0.25782	-0.0559889	-0.0234608	0.0944282	-0.0513819	-0.196926	-0.679686	-0.318604
bta-miR-20a	9.09294	3.8979	5.19504	-1.29713	-0.227962	0.74262	0.35451	-0.223901	-0.47085	-0.17976	-0.28645	0.203691	0.268504	0.354563	0.166317	0.369942	0.415228	0.381325
bta-miR-449a	3.82973	1.59065	2.23908	-0.648434	-0.0325922	0.51272	0.354338	-0.155426	-0.233296	-0.128139	-0.128834	0.031579	-0.114189	-0.222381	0.636516	0.175789	0.00618609	0.180791
bta-miR-377	7.55282	5.58159	1.97123	3.61035	-0.0124088	0.806922	0.342193	-0.155329	-0.196817	-0.085607	-0.137403	0.0882664	0.0767857	0.445242	-0.0378885	-0.0637286	-0.00421634	0.130661
bta-miR-502a	12.5884	4.55974	8.02865	-3.46891	0.157085	-0.140883	0.332472	-0.105359	0.72185	0.898634	-0.228085	-0.197363	-0.224585	-0.0455854	-0.243089	-0.368813	-0.530816	-0.393623
bta-miR-543	9.15742	4.70762	4.44981	0.257809	0.164904	-0.0632319	0.332395	-0.264522	0.542009	0.89687	-0.2288	-0.0431139	-0.261632	-0.147598	-0.0631217	-0.143354	-0.395238	-0.105825
bta-miR-2284b	11.3215	8.48599	2.83555	5.65045	-0.0173624	0.908999	0.323284	-0.104296	-0.180051	-0.0583926	-0.129399	0.088672	0.471194	-0.0918764	-0.0773334	-0.0192807	-0.148943	0.144744
bta-miR-324	11.3215	8.48599	2.83555	5.65045	-0.0173624	0.908999	0.323284	-0.104296	-0.180051	-0.0583926	-0.129399	0.088672	0.471194	-0.0918764	-0.0773334	-0.0192807	-0.148943	0.144744
bta-miR-502b	7.56365	2.08721	5.47645	-3.38924	0.187674	-0.184078	0.322346	0.352116	0.637468	0.408321	-0.358659	0.0224163	0.145331	0.213186	-0.137525	-0.522929	-0.275232	-0.287264
bta-miR-874	5.29693	0.54557	4.75136	-4.20579	-0.242419	0.0178845	0.315783	-0.228651	0.103678	0.469936	-0.377404	0.360066	0.193402	-0.0915449	-0.075521	0.174882	0.18735	-0.223837
bta-miR-545-3p	4.65248	0.788398	3.86408	-3.07568	-0.273885	0.291081	0.312846	-0.219634	-0.244308	-0.11088	-0.267463	-0.218329	0.244503	-0.0725664	0.0196401	0.342804	0.276744	0.448563
bta-miR-361	6.61439	1.19362	5.42077	-4.22715	-0.215515	0.124593	0.309149	-0.359733	-0.254107	0.0443754	-0.384275	0.335699	-0.153248	-0.142932	0.107253	0.373907	0.467934	0.588648
bta-miR-21-5p	8.30024	2.00026	6.29997	-4.29971	-0.148403	0.579973	0.304704	0.203214	-0.0241436	-0.0437053	-0.402105	-0.0936048	0.619303	0.500447	-0.0881387	0.3647	0.0504045	0.0624758
bta-miR-362-3p	6.73666	0.992324	5.74434	-4.75202	0.573013	0.396128	0.304205	-0.386932	0.245967	0.537284	-0.292372	-0.249356	0.026165	-0.0632439	0.0324057	0.0360082	-0.53196	-0.12522
bta-miR-2308	8.25768	4.08323	4.17445	-0.0912144	-0.0855037	-0.222238	0.301979	-0.221945	0.574646	0.874193	-0.168746	-0.209628	-0.207823	-0.102071	-0.199701	-0.106534	-0.407954	0.0923616
bta-miR-2461-3p	7.59465	4.29572	3.29893	0.996784	0.484669	0.741561	0.300148	-0.272943	-0.304105	-0.244786	-0.242864	0.113544	0.00460871	-0.018163	0.164429	-0.0358231	-0.101351	0.342961
bta-miR-532	8.99768	1.58755	7.41013	-5.82257	0.174937	0.126187	0.299645	0.455578	0.343221	0.0377319	-0.521028	-0.346284	0.663553	0.283872	0.147042	0.0742939	-0.179405	-0.0864067
bta-miR-6522	4.88414	0.725161	4.15898	-3.43382	-0.181268	-0.242711	0.278078	0.0593861	0.473353	0.532331	-0.129709	-0.109097	-0.222803	0.633828	-0.0620189	-0.261016	-0.0895916	-0.285682
bta-miR-1246	8.72829	3.40367	5.32462	-1.92095	-0.0368171	-0.0701088	0.276453	0.511032	0.725541	0.384966	-0.209207	-0.185459	0.394362	-0.00422276	-0.199975	-0.341927	-0.672114	-0.437633
bta-miR-2284r	11.9651	6.32736	5.63772	0.68964	0.00564631	-0.128237	0.269788	-0.199757	0.662371	0.976503	-0.141327	-0.144643	-0.171321	-0.0233268	-0.151132	-0.248925	-0.50589	-0.228654
bta-miR-2323	11.9651	6.32736	5.63772	0.68964	0.00564631	-0.128237	0.269788	-0.199757	0.662371	0.976503	-0.141327	-0.144643	-0.171321	-0.0233268	-0.151132	-0.248925	-0.50589	-0.228654
bta-miR-494	4.81115	1.63019	3.18096	-1.55076	-0.0213119	0.467974	0.268979	-0.0284745	-0.265231	-0.133328	-0.179017	0.12487	0.289997	0.151609	0.481095	-0.027995	0.396311	0.124814
bta-miR-2285r	5.71274	1.69982	4.01292	-2.31309	-0.0481304	0.451233	0.263142	-0.0779728	-0.315384	-0.146667	-0.201152	0.0548082	0.275602	0.407607	0.469193	0.178336	0.473979	0.0644633
bta-miR-375	8.48341	3.4702	5.01321	-1.54301	-0.0811824	-0.203255	0.256415	0.888291	0.564944	-0.215947	-0.130065	-0.235617	-0.165018	-0.0753143	0.175198	-0.208257	-0.457983	-0.230767
bta-miR-454	9.49118	3.78012	5.71106	-1.93094	-0.147874	0.703114	0.251088	-0.159092	-0.370049	-0.0948149	-0.228918	-0.0404714	0.549946	0.0408494	-0.0702933	0.585396	0.282792	-0.148529
bta-miR-30b-3p	5.47034	1.02399	4.44635	-3.42236	-0.136731	0.573096	0.248889	-0.118479	-0.302004	-0.206218	-0.149194	0.64623	0.0827803	0.00245788	0.298836	-0.137631	0.165605	0.376488
bta-miR-1306	4.69928	1.4483	3.25097	-1.80267	-0.146912	0.144228	0.24369	-0.263113	0.312598	0.639447	-0.233212	-0.22591	-0.0256445	-0.172754	-0.24229	0.349464	-0.15643	-0.0092861
bta-miR-664b	6.88384	1.04255	5.8413	-4.79875	0.483531	0.201043	0.241221	-0.138844	0.400471	0.475068	-0.430624	-0.0868774	-0.118123	0.196741	-0.273345	-0.102492	-0.287274	0.127984
bta-miR-130a	9.64677	5.3239	4.32287	1.00103	0.201586	0.825754	0.240261	-0.429276	-0.326331	0.0130655	-0.259163	0.0957523	0.16298	0.285742	-0.0940967	0.153783	0.192218	0.159
bta-miR-197	4.51633	0.116137	4.40019	-4.28406	0.115438	0.214158	0.237418	0.0137683	-0.0708037	-0.0952886	-0.442951	0.44657	0.050986	-0.386767	0.0266594	0.0288065	0.0131472	0.151943
bta-miR-299	5.37747	1.17553	4.20193	-3.0264	-0.160601	0.495492	0.219843	-0.187116	0.0703287	0.390747	-0.250261	0.193707	0.417138	0.0692661	-0.207244	0.192542	0.0460693	0.243343
bta-miR-490	4.06049	1.57537	2.48512	-0.909757	-0.111015	0.253575	0.219678	-0.114016	-0.233912	-0.158189	-0.0609001	0.775817	-0.177353	-0.197424	0.489651	-0.201407	-0.0356593	0.116601
bta-miR-505	10.3144	3.49845	6.81595	-3.3175	0.314317	-0.130336	0.219215	0.385252	0.733874	0.332068	-0.31703	-0.110615	-0.165431	-0.243409	-0.41619	-0.227122	-0.78487	0.156186
bta-miR-380-3p	8.60077	2.81482	5.78594	-2.97112	0.189841	0.698937	0.217577	-0.0705133	-0.387963	-0.370112	-0.329798	-0.14646	0.270458	0.041801	0.29783	0.415414	0.282838	0.125458
bta-miR-326	6.57123	0.462751	6.10848	-5.64573	-0.225552	0.257702	0.216871	-0.156289	-0.484663	-0.202531	-0.233682	0.411381	0.26281	-0.0838779	0.635503	0.490224	0.509295	-0.153826
bta-miR-2320-5p	10.9934	6.04545	4.94792	1.09753	-0.11511	-0.207227	0.21538	0.549322	0.8555	0.461063	-0.19356	-0.27199	-0.115067	-0.0597601	-0.256093	-0.264152	-0.601971	-0.0626581
bta-miR-3613a	7.6334	1.06437	6.56903	-5.50466	0.268164	0.460073	0.215339	-0.339236	-0.0870454	0.330004	-0.41125	-0.232291	0.592761	0.217583	0.00812002	0.339886	0.105099	-0.258184
bta-miR-2285k	5.8423	1.55862	4.28368	-2.72506	-0.123586	0.226606	0.214823	0.0178122	-0.0280003	-0.00969557	-0.390996	-0.267477	0.119898	0.142058	-0.359433	0.480214	0.380336	0.505191
bta-miR-411c-5p	4.72977	1.31219	3.41758	-2.10539	-0.0832687	0.500863	0.212499	-0.250804	0.128823	0.417568	-0.0617684	-0.376177	0.195343	0.534187	-0.0390306	0.138185	-0.182919	-0.107391
bta-miR-145	5.08229	0.875546	4.20674	-3.3312	0.250503	0.162985	0.211398	-0.0598351	-0.135197	-0.153083	-0.357697	-0.211641	-0.00786098	-0.392055	0.153865	0.305091	0.106667	0.733349
bta-miR-34a	4.58833	1.01776	3.57058	-2.55282	-0.14987	-0.180821	0.210481	0.656329	0.284348	-0.272103	-0.220754	0.237918	0.114912	-0.0900196	-0.0771842	-0.0767582	-0.293272	0.163888
bta-miR-212	3.78374	1.23844	2.5453	-1.30686	-0.0931894	-0.024491	0.209195	-0.0880293	-0.0526755	-0.0179364	-0.128782	-0.0836266	-0.137831	-0.146896	-0.101967	-0.0811573	0.19424	-0.437184
bta-miR-2284v	4.2782	0.87447	3.40373	-2.52926	-0.135195	0.334298	0.198502	-0.0886084	-0.256252	-0.138429	-0.210249	-0.000502468	-0.117243	0.0612158	-0.201396	0.382837	0.599729	0.0818688
bta-miR-144	5.47268	2.41888	3.0538	-0.634918	-0.299438	0.0530942	0.194946	-0.327321	-0.186351	0.264389	-0.2917	-0.00224039	0.0440526	0.197356	0.408003	0.692665	0.257589	-0.0514529
bta-miR-218	4.67823	1.78819	2.89004	-1.10185	-0.118573	0.127837	0.194659	-0.20938	0.332295	0.707908	-0.246376	-0.167902	0.387988	-0.0468607	0.136728	0.119923	-0.164317	0.0651991
bta-miR-1291	4.16056	0.504055	3.65651	-3.15245	-0.242347	-0.142568	0.190341	-0.108617	-0.161802	-0.106594	-0.229171	-0.148939	0.086076	-0.0453732	0.278048	-0.00273577	0.45553	0.458247
bta-miR-2483-3p	4.22723	1.12295	3.10428	-1.98133	-0.113696	0.0776096	0.187498	-0.0855495	-0.095253	-0.0172812	-0.154721	-0.113999	0.24895	-0.135006	-0.0762808	-0.0147956	0.181108	-0.45404
bta-miR-424-5p	4.62818	0.702596	3.92558	-3.22299	0.270952	-0.19775	0.180708	0.166213	0.240921	-0.0482035	-0.188425	-0.329563	-0.159798	-0.0672288	-0.00714172	-0.0485223	-0.436404	0.169211
bta-miR-654	9.46894	3.8196	5.64934	-1.82973	-0.050635	0.667375	0.178615	-0.0439009	-0.232679	-0.0644169	-0.168399	0.0309178	0.861113	0.262788	-0.00928674	0.0850551	0.172081	0.0043461
bta-miR-6120-3p	4.34576	1.38796	2.9578	-1.56984	-0.261052	-0.240214	0.177197	0.704287	0.232867	-0.327783	-0.202791	0.309588	-0.0337803	-0.0509444	0.412738	-0.0054704	-0.0982143	-0.156328
bta-miR-302a	7.24758	3.77996	3.46762	0.312337	-0.0558449	-0.102022	0.176063	0.87966	0.480015	-0.175738	-0.140687	-0.122667	0.194581	-0.00842136	-0.158158	-0.246983	-0.168856	-0.223229
bta-miR-302d	7.24758	3.77996	3.46762	0.312337	-0.0558449	-0.102022	0.176063	0.87966	0.480015	-0.175738	-0.140687	-0.122667	0.194581	-0.00842136	-0.158158	-0.246983	-0.168856	-0.223229
bta-miR-185	3.97611	1.37392	2.60219	-1.22827	0.0586971	0.480939	0.175794	0.13259	-0.300255	-0.391035	-0.0777909	-0.28447	0.107352	-0.0104434	-0.0108365	0.430551	0.237067	-0.230696
bta-miR-1	5.06956	1.12373	3.94583	-2.82209	-0.305381	0.243536	0.174824	0.0592551	0.0545082	0.148001	-0.0721424	-0.165508	0.498756	0.738805	0.142139	-0.0575666	0.0738212	-0.477154
bta-miR-338	6.30748	0.78489	5.52259	-4.7377	0.0494282	-0.138199	0.17335	0.0774864	-0.0668524	-0.0456241	-0.434658	0.0763373	-0.120011	0.128151	-0.0127083	0.449833	0.473183	0.408052
bta-miR-382	9.65999	3.0092	6.65079	-3.64158	0.776853	-0.0397138	0.170388	0.25421	0.52856	0.169328	-0.297341	-0.336338	-0.191927	-0.232071	0.0231383	-0.285779	-0.637367	-0.111816
bta-miR-2299-5p	3.40474	0.841582	2.56316	-1.72157	-0.117097	0.322336	0.169918	-0.205907	-0.282809	-0.205979	-0.109408	0.12223	0.0333533	-0.032993	-0.0617896	0.018483	0.201548	0.837892
bta-miR-1197	4.09251	1.8191	2.27341	-0.454308	-0.12029	0.348193	0.169429	-0.119342	-0.222338	-0.131431	-0.0558798	0.838208	-0.0960481	0.220301	-0.0150532	-0.185268	-0.00528632	0.0372966
bta-miR-3432b	9.34352	5.35445	3.98907	1.36539	-0.136263	-0.23296	0.16901	-0.287035	0.554418	0.9396	-0.0255296	-0.245095	-0.117843	-0.0822316	-0.140893	-0.24161	-0.39328	-0.151033
bta-miR-6523a	3.512	0.928363	2.58364	-1.65528	-0.134983	-0.210039	0.167317	-0.0366718	-0.0876878	-0.0503415	-0.115839	-0.0432513	-0.0807154	-0.208405	0.399199	-0.0368918	0.243075	0.550539
bta-miR-139	4.3253	1.04323	3.28207	-2.23885	0.216695	-0.133696	0.165354	0.102071	0.209989	0.0575384	-0.286769	-0.0506094	-0.143934	-0.0680747	0.04163	0.0264147	-0.328002	0.563876
bta-miR-183	7.12152	3.25889	3.86264	-0.60375	-0.136069	-0.240898	0.164522	0.88852	0.491673	-0.234903	-0.114161	0.242265	-0.155942	0.140991	-0.127714	-0.322839	-0.323004	-0.269332
bta-miR-7861	9.2647	4.04773	5.21696	-1.16923	-0.0914239	-0.194672	0.152967	0.924425	0.635242	-0.203034	-0.107784	-0.222875	-0.134232	-0.0354949	-0.189085	-0.301971	-0.460653	-0.0629824
bta-miR-2284w	4.04607	0.726662	3.3194	-2.59274	0.179619	0.0455993	0.149611	0.393796	0.0668498	-0.282524	-0.308477	-0.2532	0.496347	-0.180528	0.260704	0.0214952	0.0339355	0.403125
bta-miR-28	7.50685	3.12503	4.38182	-1.25679	0.770798	0.135148	0.148419	-0.269447	0.267008	0.275252	-0.16859	-0.13285	-0.245835	-0.37327	-0.22103	-0.515182	-0.516762	0.0400461
bta-miR-302b	8.02309	4.34194	3.68115	0.660789	-0.0937268	-0.118789	0.137769	0.918732	0.534554	-0.20569	-0.147301	-0.176915	0.182816	-0.0340293	-0.194181	-0.244677	-0.236084	-0.0747396
bta-miR-2419-5p	5.36085	1.8668	3.49404	-1.62724	0.637572	0.0903908	0.1368	-0.0688497	0.312694	0.22456	-0.278853	-0.191203	-0.180917	-0.0656966	-0.139706	-0.311055	-0.226122	-0.0849709
bta-miR-2328-5p	4.35977	2.49085	1.86892	0.621931	-0.050844	-0.012183	0.134938	-0.111416	-0.190738	-0.115198	-0.109461	-0.0458059	0.00131674	0.329042	0.916259	0.000663814	0.195493	0.0275532
bta-miR-3956	4.28035	0.808587	3.47176	-2.66317	-0.0760966	0.519589	0.13413	-0.10175	-0.116307	-0.111556	-0.0916354	0.00231527	-0.0968928	-0.157116	-0.181999	0.234936	0.0488393	0.522177
bta-miR-2285g	4.30106	1.84113	2.45993	-0.618805	-0.222315	-0.00585941	0.133303	-0.295112	0.23673	0.740382	-0.112442	-0.244901	0.403051	0.384647	-0.0819159	0.0316821	0.0589198	-0.168206
bta-miR-2403	4.8294	3.10502	1.72439	1.38063	-0.0298325	-0.0615124	0.132936	-0.0666783	-0.133933	-0.0981268	-0.0694868	-0.010988	-0.0790986	-0.169367	0.950625	-0.0292487	0.0806211	0.088398
bta-miR-656	4.8294	3.10502	1.72439	1.38063	-0.0298325	-0.0615124	0.132936	-0.0666783	-0.133933	-0.0981268	-0.0694868	-0.010988	-0.0790986	-0.169367	0.950625	-0.0292487	0.0806211	0.088398
bta-miR-592	4.43445	0.803356	3.6311	-2.82774	-0.190129	-0.0207211	0.132863	-0.0677724	-0.252145	-0.100632	-0.174483	0.398384	0.157215	0.0307222	-0.0773461	0.0974548	0.490037	-0.442511
bta-miR-2457	6.98181	1.82471	5.15709	-3.33238	-0.158496	0.175772	0.132067	-0.106978	-0.314104	-0.0938678	-0.219416	-0.152501	0.679331	0.0668099	0.407376	0.471974	0.410513	-0.304709
bta-miR-193a-3p	4.38926	1.12826	3.261	-2.13273	0.341688	0.44607	0.131071	-0.47032	0.0243606	0.364727	-0.142291	-0.0402506	-0.165999	0.0406089	-0.197615	-0.179541	-0.115078	0.488369
bta-miR-29d-5p	3.66694	1.00155	2.66539	-1.66385	-0.380332	0.191275	0.130885	0.18374	-0.00281621	-0.104369	-0.121637	-0.165917	0.591099	-0.0398211	0.0978317	-0.0557042	0.165508	0.495587
bta-miR-369-3p	9.55146	5.20123	4.35023	0.851005	-0.156532	0.803218	0.125837	-0.180433	-0.465879	-0.164195	-0.0694262	0.0468529	0.441856	0.224802	0.0715203	0.444094	0.332258	0.0837183
bta-miR-15b	5.57184	1.02504	4.5468	-3.52176	-0.369682	0.196558	0.12432	-0.114977	-0.318313	-0.206591	-0.181914	0.522756	0.0070348	0.0454212	0.295792	0.318312	0.418277	0.354828
bta-miR-148a	9.5651	5.36373	4.20137	1.16236	0.0349075	0.819776	0.12296	-0.0597777	-0.34513	-0.285849	-0.0678548	0.153511	0.598117	0.360016	-0.0903495	-0.0450374	0.082674	0.0306997
bta-miR-181c	3.83409	0.126658	3.70743	-3.58077	-0.538463	-0.24015	0.122433	0.193337	0.157525	0.23766	0.0670469	0.528703	-0.244811	-0.0326725	0.259112	-0.0823561	0.140335	0.0693137
bta-miR-432	9.95224	3.82336	6.12888	-2.30551	-0.0899996	-0.122706	0.121874	0.509972	0.735644	0.330093	0.0768568	-0.378804	-0.209261	-0.240502	-0.470062	-0.305518	-0.6463	-0.470183
bta-miR-2334	4.43499	2.1165	2.31849	-0.201998	-0.216377	0.0969958	0.113849	-0.126258	-0.27158	-0.137875	-0.0602063	0.865242	-0.218696	-0.186587	0.151906	0.0294227	0.0444688	0.262427
bta-miR-2425-5p	4.9145	0.674253	4.24025	-3.56599	-0.191837	-0.0358429	0.113434	-0.0508932	-0.327479	-0.156638	-0.17707	0.577705	0.266238	0.0519892	0.409727	-0.0131342	0.522072	-0.266845
bta-miR-208a	4.42142	0.995614	3.42581	-2.4302	-0.0950445	0.0967004	0.110952	-0.150999	-0.269149	-0.116297	-0.15412	-0.13988	0.319616	0.590075	0.733481	0.311002	0.281172	-0.0770874
bta-miR-188	5.99608	0.996501	4.99958	-4.00308	-0.185445	0.464404	0.109825	-0.125288	-0.390882	-0.231176	-0.189123	0.369651	0.00452165	0.140832	0.324426	0.311166	0.471703	0.513555
bta-miR-2285q	7.21022	2.31788	4.89234	-2.57445	0.703009	0.476676	0.109144	0.0144804	-0.212781	-0.365493	-0.339505	0.167182	0.387026	0.202345	-0.0476337	-0.0946544	-0.0248237	-0.0792648
bta-miR-106b	5.27276	1.93652	3.33625	-1.39973	-0.467844	0.0594976	0.0984271	0.00234977	-0.11671	-0.0107878	-0.17717	-0.201006	0.179476	0.235453	-0.127614	0.581338	0.447071	0.609389
bta-miR-345-5p	7.13435	1.16216	5.97219	-4.81003	0.352948	0.385646	0.0976222	-0.289477	-0.416956	-0.227516	-0.304082	0.155586	0.570114	0.00622227	0.12833	0.173541	0.0383137	0.229094
bta-miR-34c	6.18347	1.98199	4.20148	-2.2195	-0.223627	0.30923	0.0952406	-0.201203	-0.333031	-0.18067	-0.221008	-0.112797	0.0403291	0.170536	0.262867	0.508158	0.423557	0.268195
bta-miR-7862	3.63964	0.636348	3.00329	-2.36694	-0.183237	-0.0844195	0.0916896	-0.0812169	-0.159635	-0.0848181	-0.0807168	0.646578	0.0400765	-0.143962	-0.0452693	-0.145433	0.123259	-0.355315
bta-miR-99a-3p	3.51539	0.270573	3.24482	-2.97425	-0.373879	0.191866	0.0861126	-0.197593	-0.396445	-0.178786	0.109854	0.075868	0.0168345	-0.026787	0.00385371	-0.0232521	0.430056	0.369973
bta-miR-151-5p	10.0769	2.33119	7.74576	-5.41457	-0.178397	-0.416247	0.0851576	0.224065	0.630445	0.426087	0.155023	-0.0531683	-0.668316	-0.367156	-0.408072	-0.452961	-0.376948	-0.16185
bta-miR-181d	5.42373	1.01544	4.4083	-3.39286	0.562466	-0.436578	0.0819438	-0.0906182	0.220358	0.155634	-0.330959	-0.166359	-0.433885	0.145791	0.129627	-0.116847	-0.10544	-0.119786
bta-miR-2284aa	5.47898	1.99732	3.48167	-1.48435	0.057509	0.233233	0.0807784	-0.418775	-0.253458	0.126602	-0.253436	-0.150173	0.0018673	0.119763	0.214137	0.361429	0.375695	-0.079451
bta-miR-2284z	5.47898	1.99732	3.48167	-1.48435	0.057509	0.233233	0.0807784	-0.418775	-0.253458	0.126602	-0.253436	-0.150173	0.0018673	0.119763	0.214137	0.361429	0.375695	-0.079451
bta-miR-708	9.46499	4.03239	5.43261	-1.40022	0.285907	0.743336	0.0782596	-0.279617	-0.424553	-0.228297	-0.175079	0.0060253	0.583266	-0.220089	-0.104706	0.275849	0.0052982	0.125177
bta-miR-19a	7.13627	2.43286	4.70341	-2.27055	0.683903	0.244335	0.0775366	-0.244643	-0.29097	-0.222941	-0.301273	-0.183413	0.153349	0.0189655	-0.057178	0.0871283	0.13588	0.275594
bta-miR-495	6.96227	3.08666	3.87561	-0.788945	0.758039	0.389449	0.0765026	-0.288166	-0.31232	-0.242704	-0.297177	-0.198694	0.185948	0.283015	0.0294192	0.0612831	0.0770121	-0.212948
bta-miR-2431-3p	4.56011	2.7525	1.80761	0.944886	-0.0672318	-0.0523566	0.0678235	-0.078414	-0.202968	-0.104113	-0.0770249	0.0109091	-0.0848543	-0.157513	0.922846	0.142935	0.14549	0.0999637
bta-miR-1839	5.37163	0.735909	4.63572	-3.89981	-0.332934	0.301827	0.0660989	0.295399	-0.129857	-0.281858	-0.165041	0.273132	0.498245	0.642577	-0.0816694	0.227408	0.244827	0.0184208
bta-miR-2336	6.0809	1.59935	4.48155	-2.8822	0.252006	-0.166754	0.0618269	0.717265	0.337116	-0.407441	-0.0728017	-0.428897	-0.231356	-0.0170012	0.00198143	-0.0521123	-0.386947	-0.0757676
bta-miR-154c	9.64322	3.60742	6.0358	-2.42838	-0.117561	0.514937	0.0597754	-0.334109	-0.472749	-0.0341214	-0.188168	0.0851054	0.389831	0.0764415	0.169521	0.810242	0.454029	0.0112842
bta-miR-126-3p	7.75857	1.77919	5.97939	-4.2002	-0.172864	0.484711	0.0577652	-0.207697	-0.410018	-0.0994922	-0.17059	-0.0101909	0.679135	-0.00446348	0.209469	0.491634	0.215526	0.359271
bta-miR-376e	4.16677	2.22751	1.93926	0.288245	-0.091089	0.0594864	0.052772	-0.076504	-0.240801	-0.0986757	-0.108279	-0.027388	0.329923	-0.144468	0.893521	0.202025	0.134521	0.0507852
bta-miR-153	4.5124	0.715393	3.797	-3.08161	-0.231823	-0.168602	0.051243	-0.127064	-0.30991	-0.186155	-0.116798	0.623972	0.00323691	0.165701	0.711975	0.0325191	0.290705	0.236662
bta-miR-376b	5.82878	2.78367	3.04512	-0.261448	-0.143479	-0.106026	0.0488888	0.818908	0.427489	-0.22656	-0.1632	-0.175452	0.169026	0.103118	-0.186988	-0.0958084	-0.0942738	0.082719
bta-miR-2483-5p	5.05145	2.42924	2.62221	-0.192968	-0.0506754	0.0626207	0.0365136	-0.0707027	-0.186257	-0.0726125	-0.116587	-0.0585487	0.115416	0.898165	0.0669867	0.246189	0.448572	-0.107997
bta-miR-455-3p	8.96982	3.89282	5.077	-1.18418	-0.256561	0.0508464	0.0353833	-0.126662	-0.385975	-0.120755	-0.242349	-0.179911	0.451529	0.20924	0.175872	0.855259	0.657314	0.136345
bta-miR-671	8.98769	5.49066	3.49704	1.99362	0.910651	0.354737	0.0297545	-0.244157	-0.125222	-0.190482	-0.18779	-0.177514	-0.00565003	-0.0788782	-0.19927	-0.15261	-0.293229	-0.0832088
bta-miR-129-3p	5.37221	3.54584	1.82637	1.71947	-0.048295	0.0882712	0.0294363	-0.103432	-0.140738	-0.0533429	-0.094312	-0.0726896	0.14794	0.978174	0.111796	0.055063	0.24829	-0.106486
bta-miR-2447	5.37221	3.54584	1.82637	1.71947	-0.048295	0.0882712	0.0294363	-0.103432	-0.140738	-0.0533429	-0.094312	-0.0726896	0.14794	0.978174	0.111796	0.055063	0.24829	-0.106486
bta-miR-2466-3p	5.37221	3.54584	1.82637	1.71947	-0.048295	0.0882712	0.0294363	-0.103432	-0.140738	-0.0533429	-0.094312	-0.0726896	0.14794	0.978174	0.111796	0.055063	0.24829	-0.106486
bta-miR-29a	6.75129	2.0276	4.72369	-2.69609	-0.320776	-0.460087	0.0265778	-0.231651	0.369239	0.685264	0.175594	-0.00876846	-0.195286	-0.0835993	0.036033	-0.416642	-0.223541	-0.120215
bta-miR-760-3p	3.19866	0.658053	2.54061	-1.88255	-0.25947	-0.209756	0.0234578	-0.107779	-0.188818	-0.0657163	-0.0693092	0.44657	-0.0048041	-0.164793	-0.0707276	0.338632	0.121495	0.342807
bta-miR-134	6.96297	6.30487	0.658105	5.64676	-0.0556212	-0.0268783	0.0229679	-0.0835072	-0.113314	-0.0306418	-0.0320617	-0.152491	-0.136433	-0.0625202	-0.0307053	0.725922	0.137349	-0.077266
bta-miR-2285ab	6.96297	6.30487	0.658105	5.64676	-0.0556212	-0.0268783	0.0229679	-0.0835072	-0.113314	-0.0306418	-0.0320617	-0.152491	-0.136433	-0.0625202	-0.0307053	0.725922	0.137349	-0.077266
bta-miR-2285i	6.96297	6.30487	0.658105	5.64676	-0.0556212	-0.0268783	0.0229679	-0.0835072	-0.113314	-0.0306418	-0.0320617	-0.152491	-0.136433	-0.0625202	-0.0307053	0.725922	0.137349	-0.077266
bta-miR-2387	6.96297	6.30487	0.658105	5.64676	-0.0556212	-0.0268783	0.0229679	-0.0835072	-0.113314	-0.0306418	-0.0320617	-0.152491	-0.136433	-0.0625202	-0.0307053	0.725922	0.137349	-0.077266
bta-miR-6525	6.96297	6.30487	0.658105	5.64676	-0.0556212	-0.0268783	0.0229679	-0.0835072	-0.113314	-0.0306418	-0.0320617	-0.152491	-0.136433	-0.0625202	-0.0307053	0.725922	0.137349	-0.077266
bta-miR-2285b	8.11078	3.00822	5.10257	-2.09435	-0.305458	-0.341972	0.022932	0.322179	0.696305	0.594648	0.107193	-0.425848	-0.19487	0.165355	-0.306527	-0.140581	-0.255323	-0.269638
bta-miR-493	4.86225	0.313132	4.54912	-4.23599	0.00929588	0.250985	0.0204685	-0.0759901	-0.539301	-0.454439	0.0180275	0.456474	-0.174922	-0.050041	0.216498	0.268154	0.439375	0.271676
bta-miR-18b	2.98693	1.00445	1.98248	-0.978032	-0.0116874	-0.0448766	0.019546	0.0584869	-0.119242	-0.0496484	-0.0617409	0.0215403	-0.0521046	-0.0463754	-0.0840434	0.429311	0.475259	-0.0175185
bta-miR-370	5.07846	0.900273	4.17819	-3.27792	-0.168867	0.0422224	0.0130478	-0.0176017	-0.244825	-0.132024	-0.169417	0.392263	0.427242	0.432051	-0.0438907	-0.00333895	0.574855	-0.0946119
bta-miR-6524	4.54679	1.04239	3.5044	-2.46201	0.524868	-0.0283024	0.0103114	0.455652	0.072221	-0.377196	-0.319174	-0.0512015	0.215976	0.00660702	-0.179835	0.215032	-0.0229172	-0.0835149
bta-miR-2432	3.94971	1.78072	2.16899	-0.388273	0.0273182	-0.03399	0.00642696	0.132481	-0.0591485	-0.0369306	-0.0504212	0.139354	0.0388152	-0.00927826	-0.0782595	-0.0235795	0.469547	0.0364055
bta-miR-431	3.94971	1.78072	2.16899	-0.388273	0.0273182	-0.03399	0.00642696	0.132481	-0.0591485	-0.0369306	-0.0504212	0.139354	0.0388152	-0.00927826	-0.0782595	-0.0235795	0.469547	0.0364055
bta-miR-2285ad	6.5457	3.96999	2.57571	1.39429	-0.0877929	0.164202	-0.00207803	-0.0659404	-0.166839	-0.0232499	-0.0837695	-0.176588	0.591988	-0.0389971	0.0141722	0.65066	0.0967765	-0.130943
bta-miR-2285l	6.5457	3.96999	2.57571	1.39429	-0.0877929	0.164202	-0.00207803	-0.0659404	-0.166839	-0.0232499	-0.0837695	-0.176588	0.591988	-0.0389971	0.0141722	0.65066	0.0967765	-0.130943
bta-miR-3432a	5.55608	1.40215	4.15393	-2.75179	-0.190612	-0.284223	-0.00335752	-0.582807	0.0667061	0.652786	0.0103841	0.344367	-0.211369	-0.123877	-0.178513	-0.00577491	0.0306714	-0.0575178
bta-miR-488	8.68335	5.3927	3.29065	2.10205	-0.0821629	0.272169	-0.00850714	-0.0578952	-0.174188	-0.0279353	-0.122212	-0.11569	0.930375	0.508464	0.102608	0.167814	0.120731	-0.145338
bta-miR-483	6.32569	1.35638	4.96931	-3.61293	0.59719	0.225064	-0.0169833	0.124643	0.348616	0.0658148	-0.0120494	-0.36292	-0.230724	-0.139453	-0.553048	-0.413412	-0.489937	0.163829
bta-miR-2285u	6.47306	5.08065	1.3924	3.68825	-0.108779	0.0255206	-0.0209463	-0.137561	-0.238832	-0.062873	-0.0843149	-0.148647	-0.0559012	0.426949	0.0441279	0.82223	0.306084	-0.104711
bta-miR-452	3.7429	1.29364	2.44925	-1.15561	-0.207304	-0.0182034	-0.0213562	-0.069115	-0.165685	-0.00177418	-0.11	-0.0871407	0.391725	-0.0905181	-0.03471	0.330124	0.131306	0.418455
bta-miR-2284a	9.19446	6.88831	2.30614	4.58217	-0.0641016	0.253158	-0.0262391	-0.00566375	-0.114067	-0.00077739	-0.0825528	-0.0875902	0.952936	0.010021	0.0507467	0.15573	-0.00674513	-0.101403
bta-miR-2398	9.19446	6.88831	2.30614	4.58217	-0.0641016	0.253158	-0.0262391	-0.00566375	-0.114067	-0.00077739	-0.0825528	-0.0875902	0.952936	0.010021	0.0507467	0.15573	-0.00674513	-0.101403
bta-miR-301b	9.19446	6.88831	2.30614	4.58217	-0.0641016	0.253158	-0.0262391	-0.00566375	-0.114067	-0.00077739	-0.0825528	-0.0875902	0.952936	0.010021	0.0507467	0.15573	-0.00674513	-0.101403
bta-miR-346	9.19446	6.88831	2.30614	4.58217	-0.0641016	0.253158	-0.0262391	-0.00566375	-0.114067	-0.00077739	-0.0825528	-0.0875902	0.952936	0.010021	0.0507467	0.15573	-0.00674513	-0.101403
bta-miR-7859	9.19446	6.88831	2.30614	4.58217	-0.0641016	0.253158	-0.0262391	-0.00566375	-0.114067	-0.00077739	-0.0825528	-0.0875902	0.952936	0.010021	0.0507467	0.15573	-0.00674513	-0.101403
bta-miR-29b	4.67885	0.975686	3.70316	-2.72748	-0.503348	0.119953	-0.0263881	0.18496	-0.0187258	-0.045189	0.0877692	-0.336968	0.307727	0.69421	-0.224781	0.16992	0.31494	0.00191192
bta-miR-223	4.30534	1.81335	2.49199	-0.678632	-0.199126	-0.00847121	-0.027519	-0.0258695	-0.225648	-0.0265909	-0.137057	-0.0538449	0.431902	-0.0954912	-0.0616914	0.492816	0.363177	0.362203
bta-miR-2448-3p	4.0486	1.42295	2.62564	-1.20269	-0.152312	0.051305	-0.029563	-0.0143759	-0.165455	-0.160108	-0.0449183	0.797812	-0.132705	0.0255433	-0.1091	-0.137694	0.260464	0.332105
bta-miR-2284ab	4.77036	0.792387	3.97798	-3.18559	0.353235	0.0764957	-0.0325528	-0.136216	-0.342696	-0.275503	-0.281035	0.27379	0.0878441	-0.0237952	-0.00755601	0.00985832	0.505214	0.439479
bta-miR-184	8.38005	2.86889	5.51116	-2.64228	-0.233549	-0.360126	-0.0335357	0.848972	0.491132	-0.271566	0.176546	-0.324122	-0.147374	-0.142048	-0.0989672	-0.351295	-0.39179	-0.155241
bta-miR-6516	3.71367	0.460166	3.2535	-2.79333	0.227824	0.0852407	-0.0340816	-0.194071	-0.265683	-0.188088	-0.199525	0.388044	0.384556	0.14109	-0.137844	-0.0446191	0.0449334	0.453231
bta-miR-190a	4.77846	0.488025	4.29043	-3.80241	-0.314993	-0.168476	-0.0348058	-0.253233	-0.355699	-0.197106	0.18766	0.0558642	-0.333344	-0.369753	0.336417	0.0739271	0.33501	-0.133444
bta-miR-154b	5.53547	1.48162	4.05385	-2.57223	0.578196	0.534643	-0.0376345	-0.177176	-0.197419	-0.2116	-0.194425	-0.129184	0.298872	-0.205274	-0.241574	0.175741	-0.0766735	0.3771
bta-miR-24	3.44198	0.152804	3.28918	-3.13637	-0.433626	-0.0584781	-0.0401654	-0.398892	-0.105289	0.413153	0.182696	0.0229538	-0.105876	-0.37814	-0.134847	0.449536	0.133055	0.248535
bta-miR-6531	4.61466	2.50105	2.11361	0.387444	-0.11046	-0.177702	-0.0423948	0.0332607	-0.136216	-0.102026	0.00897768	0.915116	-0.138827	-0.0631683	-0.0257545	-0.169376	0.205867	-0.0309125
bta-miR-301a	5.94532	0.586739	5.35858	-4.77184	0.365582	0.157092	-0.0439706	-0.425733	-0.371611	-0.0309918	-0.223908	-0.333657	0.173557	0.188865	0.0536001	0.379434	0.493999	0.436203
bta-miR-18a	7.66777	4.81393	2.85384	1.96009	-0.117121	0.166829	-0.0483292	-0.0767507	-0.223855	-0.0313033	-0.0911333	-0.157311	0.576277	-0.0354517	0.0276182	0.776038	0.149496	-0.116719
bta-miR-652	6.40789	0.790212	5.61768	-4.82747	-0.183472	0.0956242	-0.0494819	-0.31262	-0.611744	-0.311397	-0.076572	0.483442	0.0262139	0.126544	-0.079354	0.392196	0.579863	0.356496
bta-miR-365-5p	5.35086	0.583887	4.76697	-4.18308	-0.296903	-0.377358	-0.0534606	0.0166668	0.293279	0.339904	0.227949	0.236574	-0.268041	-0.215517	-0.276653	-0.305427	-0.22166	-0.631335
bta-miR-1185	7.21295	2.9602	4.25275	-1.29255	-0.146348	0.190702	-0.0552064	-0.135257	-0.311385	-0.0651015	-0.138181	-0.156309	0.539384	0.599263	0.103666	0.747327	0.317779	-0.149596
bta-miR-27a-5p	10.4792	3.7316	6.74757	-3.01596	-0.260638	-0.360878	-0.0627391	0.561328	0.52111	0.0507951	0.375792	-0.18132	-0.332574	-0.0339579	-0.0215012	-0.525038	-0.488126	-0.576609
bta-miR-2285o	3.69689	1.61985	2.07705	-0.457201	-0.102897	0.0838127	-0.0701461	-0.11044	-0.239078	-0.0617246	-0.0962705	-0.0263029	0.108305	0.823564	0.121353	0.321199	0.318165	-0.0635914
bta-miR-31	6.08373	2.31674	3.76699	-1.45025	-0.0932927	0.174969	-0.07017	0.0230906	-0.210899	-0.0841767	-0.149844	-0.0134306	0.701293	0.513473	0.0059063	0.192778	0.515117	0.0876637
bta-miR-2397-3p	3.79353	1.10985	2.68368	-1.57383	-0.224523	-0.0760009	-0.0707928	-0.100826	-0.116346	-0.0831692	-0.128109	-0.17289	0.134047	0.26963	-0.111291	0.298389	0.294739	0.715443
bta-miR-2284ac	7.04386	4.72213	2.32173	2.40039	0.839711	-0.0376784	-0.0708392	-0.204837	-0.167861	-0.231082	-0.172655	0.053714	-0.000839855	-0.242501	0.235848	-0.166333	-0.158953	-0.131451
bta-miR-193a-5p	4.49591	0.812006	3.6839	-2.8719	-0.276242	-0.0348847	-0.0714426	-0.500404	-0.296518	0.243178	0.105759	0.656161	-0.183487	-0.373927	0.0755355	0.141814	0.140857	0.0916805
bta-miR-2904	4.1016	1.35998	2.74162	-1.38164	-0.0880721	-0.123853	-0.075022	0.080786	-0.184417	-0.0933728	-0.031935	0.66554	-0.0733482	-0.0410546	-0.0439476	0.0331622	0.448929	0.0149012
bta-miR-6119-5p	10.9036	1.97288	8.93076	-6.95789	-0.325821	0.317682	-0.0770133	-0.35506	-0.692961	-0.332327	0.0118664	0.275747	0.314136	0.415839	0.0409348	0.367225	0.809895	-0.000333529
bta-miR-206	7.65781	1.8607	5.79712	-3.93642	0.667678	-0.0248893	-0.0818073	0.201809	0.30659	-0.107259	0.0541474	0.0295473	-0.317962	-0.259817	-0.285054	-0.372933	-0.729745	-0.0840045
bta-miR-2284t-3p	7.24913	5.95252	1.29661	4.65591	-0.11175	-0.0107737	-0.0832815	-0.0927564	-0.221289	-0.0429877	-0.0444594	-0.0853507	-0.125888	-0.0435503	0.00535142	0.877705	0.228987	-0.0347199
bta-miR-2285af	7.24913	5.95252	1.29661	4.65591	-0.11175	-0.0107737	-0.0832815	-0.0927564	-0.221289	-0.0429877	-0.0444594	-0.0853507	-0.125888	-0.0435503	0.00535142	0.877705	0.228987	-0.0347199
bta-miR-665	3.30213	0.164814	3.13731	-2.9725	0.0621399	0.310483	-0.0860774	-0.341875	-0.2839	0.0606626	0.19549	0.457688	-0.180506	-0.329701	-0.121196	-0.0786676	0.242274	0.25165
bta-miR-411a	5.5442	1.98898	3.55522	-1.56624	0.321753	0.576787	-0.0877129	-0.454576	-0.191702	0.168789	0.181881	-0.121959	0.241261	0.218426	0.0800192	-0.0234302	-0.206521	-0.177362
bta-miR-98	8.07399	3.79416	4.27983	-0.485672	-0.0752244	0.557716	-0.0890664	-0.228057	-0.262965	0.00941667	0.0953393	0.0883025	0.81055	0.149404	-0.0186241	-0.00931653	-0.0735365	-0.0323813
bta-miR-2436-3p	4.48767	2.46461	2.02306	0.441543	-0.158533	-0.166811	-0.0919753	-0.0382654	-0.172662	-0.0983062	0.0249676	0.916013	-0.1718	-0.0594089	0.0225828	-0.0391046	0.0485981	-0.0378257
bta-miR-2411-5p	4.39161	1.58229	2.80932	-1.22702	-0.148495	-0.0532644	-0.0934439	0.0237843	-0.277258	-0.118576	-0.0699444	0.73502	0.176954	0.234086	0.0169976	0.104014	0.464921	-0.0498523
bta-miR-2474	5.71034	2.74946	2.96088	-0.211413	0.716339	-0.0982261	-0.0956683	-0.218613	-0.0949705	-0.145262	-0.158073	-0.255769	-0.0983704	0.0168814	-0.172914	0.0383913	-0.161476	0.291465
bta-miR-2448-5p	8.17883	5.78694	2.3919	3.39504	0.901885	-0.0244362	-0.103675	-0.181309	-0.0761251	-0.188457	-0.122197	-0.176818	-0.102489	-0.179836	0.257507	-0.197581	-0.279228	0.0127438
bta-miR-2887	7.63196	5.4309	2.20105	3.22985	0.889548	0.0169423	-0.106346	-0.144893	-0.114402	-0.19722	-0.151454	-0.154892	0.0988353	-0.178972	0.244274	-0.171437	-0.150329	0.00236282
bta-miR-340	6.30402	0.703212	5.60081	-4.8976	-0.524306	-0.391848	-0.107198	-0.386556	-0.335875	0.133291	0.170136	0.264808	-0.208739	0.113366	0.277303	0.248419	0.654659	0.207992
bta-miR-499	6.29005	3.04131	3.24874	-0.207425	-0.107836	-0.138731	-0.109382	-0.221294	-0.456601	-0.217661	-0.0430013	0.0534897	-0.256075	-0.00509457	0.401916	0.669008	0.466318	0.215553
bta-miR-2284x	4.30402	1.20614	3.09789	-1.89175	0.299368	-0.15563	-0.115068	0.13252	0.257791	0.143259	-0.0978407	0.235979	0.130769	0.565578	-0.198786	-0.139446	-0.276554	-0.110288
bta-miR-2284y	4.30402	1.20614	3.09789	-1.89175	0.299368	-0.15563	-0.115068	0.13252	0.257791	0.143259	-0.0978407	0.235979	0.130769	0.565578	-0.198786	-0.139446	-0.276554	-0.110288
bta-miR-194	5.99958	2.89882	3.10077	-0.201952	0.388295	0.243515	-0.147277	-0.0425634	-0.146049	-0.180648	-0.0689702	-0.410232	0.760369	0.201916	-0.000962143	0.103645	-0.181233	0.0489797
bta-miR-208b	8.58881	2.07215	6.51666	-4.44451	-0.492374	-0.0137726	-0.151277	-0.274648	-0.540041	-0.220093	0.107389	-0.042057	0.201789	0.285873	0.197094	0.596867	0.724718	-0.18876
bta-miR-191	8.39785	1.78294	6.61491	-4.83197	-0.44545	-0.635894	-0.154525	-0.082216	0.0740136	0.190944	0.334992	0.309175	-0.575968	-0.10217	0.171289	-0.169778	0.217243	-0.10659
bta-miR-2355-3p	3.89405	2.53255	1.36151	1.17104	-0.102157	0.0164144	-0.154766	-0.0392154	-0.198421	-0.028012	-0.0285183	0.0562587	-0.0250281	0.0100441	0.0456237	0.449517	0.180797	0.041481
bta-miR-376d	3.89405	2.53255	1.36151	1.17104	-0.102157	0.0164144	-0.154766	-0.0392154	-0.198421	-0.028012	-0.0285183	0.0562587	-0.0250281	0.0100441	0.0456237	0.449517	0.180797	0.041481
bta-miR-2285n	4.7521	2.2037	2.5484	-0.344705	-0.0869016	-0.0505483	-0.155587	0.003588	0.0195024	-0.0763123	-0.0207495	-0.0492457	-0.0563931	-0.0836225	-0.126171	0.0490952	0.136248	0.536671
bta-miR-376c	4.7521	2.2037	2.5484	-0.344705	-0.0869016	-0.0505483	-0.155587	0.003588	0.0195024	-0.0763123	-0.0207495	-0.0492457	-0.0563931	-0.0836225	-0.126171	0.0490952	0.136248	0.536671
bta-miR-451	7.14114	4.84486	2.29628	2.54857	0.0488844	0.0867631	-0.157685	-0.15585	-0.395674	-0.195719	-0.0726313	-0.0488029	0.264211	-0.0826353	0.177506	0.833979	0.193726	0.0647367
bta-miR-32	3.36151	1.55208	1.80943	-0.257347	0.0145573	0.0667587	-0.158549	-0.246192	-0.271539	-0.191953	0.349702	-0.0060315	0.00053572	0.115652	-0.307882	-0.245043	-0.0483877	-0.306712
bta-miR-106a	9.45393	6.64042	2.81351	3.82691	0.954921	-0.00433245	-0.163707	-0.180169	-0.0455178	-0.162328	-0.105288	-0.215072	-0.10275	-0.128466	-0.156549	-0.0389618	-0.301375	-0.0424938
bta-miR-660	4.21556	1.15258	3.06298	-1.9104	0.123763	0.139304	-0.165111	0.0676359	-0.150403	-0.125831	0.105746	0.0354477	0.54119	0.456032	0.0399364	-0.266412	0.270823	-0.143616
bta-miR-885	4.35864	0.78929	3.56935	-2.78006	0.498939	0.334797	-0.166998	-0.150891	0.0334033	0.0479851	0.0543538	-0.144786	0.37705	0.402711	-0.381356	-0.294017	-0.22406	0.0248677
bta-miR-196b	9.90081	3.30002	6.60079	-3.30077	-0.114356	-0.456159	-0.169951	0.374963	0.688427	0.365569	0.224331	-0.0924795	-0.272019	-0.19756	-0.347046	-0.339031	-0.646364	-0.137854
bta-miR-2400	10.1544	7.26699	2.88736	4.37963	0.974838	0.00149203	-0.17005	-0.163434	-0.0211852	-0.156972	-0.0991576	-0.183582	-0.0738437	-0.115884	-0.151132	-0.197541	-0.333778	-0.0259955
bta-miR-95	4.68067	0.568508	4.11217	-3.54366	0.0616993	-0.311728	-0.171184	-0.210283	-0.367733	-0.23465	0.144872	0.261695	-0.285506	-0.205919	0.36363	0.209613	0.209047	0.297771
bta-let-7g	10.0253	5.79035	4.23496	1.55539	-0.482387	-0.395284	-0.178887	0.23275	0.350865	0.232354	0.534456	-0.398402	-0.152013	-0.0672911	0.13571	-0.338116	-0.261446	-0.287271
bta-miR-6123	4.35666	0.818182	3.53848	-2.72029	0.072834	0.427218	-0.182533	-0.486058	-0.302988	0.153516	0.0672608	0.275968	0.0888913	-0.0220679	-0.125834	0.356122	-0.00704428	0.0694441
bta-miR-485	7.64815	3.72662	3.92153	-0.19491	-0.137941	-0.0659338	-0.195578	-0.288032	0.274398	0.660383	0.460073	-0.211774	-0.0986668	-0.117407	-0.270081	-0.137314	-0.282509	-0.298299
bta-miR-6520	4.56991	1.8988	2.6711	-0.772299	-0.121478	-0.0419655	-0.206846	-0.0114186	-0.0564908	-0.0833303	-0.0305664	-0.0256479	-0.0632168	-0.0758979	-0.102988	0.216878	0.198264	0.527182
bta-miR-296-5p	6.6003	3.26879	3.33151	-0.0627226	0.791926	0.0518535	-0.210877	-0.430221	0.000759815	0.200172	0.124629	-0.0301524	-0.219884	-0.0978404	-0.196644	-0.342866	-0.256711	-0.195167
bta-miR-542-5p	5.46294	2.14805	3.31489	-1.16685	-0.362011	0.0861314	-0.213513	-0.365019	-0.274409	0.0902229	0.38952	0.503232	-0.143237	-0.138227	-0.106299	0.187515	0.043698	-0.207841
bta-miR-211	7.4294	4.45034	2.97906	1.47129	0.843022	0.0970868	-0.21531	-0.129397	-0.145186	-0.163425	-0.146311	-0.146938	0.308941	-0.10158	-0.124801	0.0209377	-0.123375	-0.0403131
bta-miR-29d-3p	8.36039	5.63707	2.72332	2.91375	0.904362	0.00708902	-0.217173	-0.171015	-0.088729	-0.160931	-0.105384	-0.157565	-0.0797857	-0.108229	-0.129951	-0.0356298	-0.259446	-0.0107732
bta-miR-146a	14.152	3.15353	10.9985	-7.84494	0.117013	0.330741	-0.221804	-0.445673	-0.77335	-0.3726	-0.0662224	-0.0428278	0.398048	0.177593	0.205194	0.759503	0.709799	0.162894
bta-miR-378c	4.62263	0.270919	4.35171	-4.0808	0.183425	-0.449297	-0.226368	0.344739	0.159141	-0.210967	0.18178	-0.0767876	-0.160265	0.280274	0.515658	-0.223173	-0.208736	-0.23245
bta-miR-136	7.34546	4.57321	2.77224	1.80097	0.118364	0.258448	-0.230089	-0.399367	-0.176704	0.126854	0.489386	-0.271593	0.0894998	0.0927868	0.0876465	-0.15046	-0.190997	-0.446852
bta-miR-2320-3p	10.6031	2.49787	8.10522	-5.60734	0.270399	-0.460864	-0.234097	0.353204	0.66714	0.270937	0.215227	-0.430968	-0.319798	-0.203507	-0.447844	-0.485579	-0.621595	0.0519282
bta-miR-3431	3.77385	1.5106	2.26325	-0.752653	0.0730833	0.243173	-0.238033	-0.364516	-0.241061	0.0736795	0.331819	-0.002265	-0.185638	0.385803	-0.329172	0.0819024	0.220898	0.121561
bta-miR-450b	6.94827	4.24346	2.70481	1.53865	0.104639	-0.0641281	-0.238426	-0.219997	-0.405091	-0.248893	-0.0243149	-0.349796	-0.0388451	0.194981	0.114615	0.842454	0.471345	0.219897
bta-miR-132	7.88011	4.57921	3.30089	1.27832	-0.385215	-0.23899	-0.246392	0.249799	-0.128515	-0.384241	0.536896	-0.0412327	-0.28742	-0.382584	0.402112	-0.246128	0.0130121	-0.109108
bta-miR-331-3p	4.57846	0.816679	3.76178	-2.9451	-0.198453	-0.0669506	-0.250349	-0.482088	-0.298953	0.140334	0.122489	0.170973	-0.0195743	-0.269488	0.0861247	0.115085	0.369873	0.713568
bta-let-7c	15.7169	7.2274	8.48947	-1.26207	-0.0936011	-0.391082	-0.254835	0.309831	0.569896	0.286619	0.54244	-0.238028	-0.306547	-0.166186	-0.385559	-0.642203	-0.620098	-0.406729
bta-miR-877	7.67539	3.47889	4.19651	-0.717619	-0.246732	-0.301774	-0.255218	0.647373	0.283833	-0.26458	0.422714	-0.362234	0.0183931	-0.114407	-0.238917	-0.134014	-0.280453	-0.534974
bta-miR-628	6.67799	1.45295	5.22503	-3.77208	-0.101829	-0.406608	-0.257727	-0.640066	0.0390381	0.625658	0.328803	-0.0862969	-0.133056	-0.080285	-0.121805	-0.0393366	-0.0469034	-0.225019
bta-miR-410	4.59058	1.63551	2.95507	-1.31956	-0.298365	0.11926	-0.259101	0.460757	0.14639	-0.113459	0.346437	-0.368197	0.396285	0.246212	-0.401686	0.0956471	-0.111671	-0.180227
bta-let-7i	9.07353	5.95036	3.12317	2.82719	0.0304508	0.251817	-0.259372	-0.24507	0.111593	0.323998	0.539618	-0.216036	0.0348291	-0.0601671	-0.309493	-0.362488	-0.469807	-0.180768
bta-miR-30d	10.893	2.25733	8.63572	-6.3784	-0.473653	-0.146662	-0.279201	-0.316616	-0.647372	-0.37109	0.184097	0.281817	-0.0905084	0.0939665	0.215907	0.502764	0.823717	0.435537
bta-miR-30b-5p	11.3773	1.41099	9.96627	-8.55528	-0.226643	0.19633	-0.281433	-0.158809	-0.729623	-0.601907	0.164809	-0.164026	0.297273	-0.00299568	0.161569	0.547742	0.738214	0.476813
bta-miR-1307	6.78111	1.64485	5.13626	-3.49141	-0.0298823	-0.439408	-0.285157	-0.00252048	0.147425	-0.0148895	0.37241	-0.0944749	-0.435257	-0.509032	-0.291523	-0.354686	-0.308102	0.354281
bta-miR-190b	5.57429	1.52395	4.05034	-2.52639	-0.319539	-0.0623837	-0.293945	-0.248785	-0.50272	-0.231378	0.337078	0.201655	0.0790549	0.147544	0.6619	0.103598	0.275768	0.166934
bta-miR-331-5p	10.2624	2.13809	8.12433	-5.98623	-0.424623	0.0182518	-0.295211	-0.508364	-0.580677	-0.0618581	0.169543	0.133923	0.172616	0.331511	0.34214	0.444357	0.720979	0.196072
bta-miR-149-5p	8.01794	0.577092	7.44084	-6.86375	-0.148282	0.282687	-0.298348	-0.386119	-0.658404	-0.373599	0.190428	0.388995	0.347275	-0.0273867	-0.0661404	0.241878	0.321766	0.607459
bta-miR-2285t	6.22051	2.61413	3.60638	-0.992242	-0.188314	0.0676557	-0.309893	-0.109564	-0.4153	-0.207131	0.430148	-0.0241456	0.222802	0.148074	0.130151	-0.111266	0.577335	-0.238865
bta-miR-383	5.73458	2.48002	3.25456	-0.774545	0.420511	0.379183	-0.311478	-0.241588	-0.411736	-0.300542	0.362884	0.263933	-0.0417506	-0.0858546	-0.273377	-0.129431	0.055148	-0.0265968
bta-miR-142-5p	10.1466	4.93865	5.20791	-0.269265	-0.108196	0.13234	-0.312736	-0.307595	-0.578001	-0.187798	0.111809	-0.106389	0.242854	0.0951156	0.302838	0.822017	0.521856	0.160927
bta-miR-93	10.2914	2.46367	7.82772	-5.36405	-0.101145	0.122908	-0.33896	-0.256123	-0.69455	-0.383293	0.0697437	0.239353	0.35999	-0.000166104	0.474318	0.606449	0.609017	0.31649
bta-miR-497	6.30848	1.79447	4.51401	-2.71954	-0.0951849	0.266688	-0.354099	-0.366861	-0.482533	-0.24678	0.354617	0.187056	-0.214898	-0.264563	-0.0847927	0.213369	0.201526	0.65939
bta-miR-744	7.83877	2.97977	4.859	-1.87923	0.34112	-0.383476	-0.3605	0.530525	0.227488	-0.381582	0.353291	-0.0482868	-0.19218	-0.19708	-0.329772	-0.434114	-0.402127	-0.505425
bta-miR-424-3p	5.7533	2.23349	3.51981	-1.28632	0.292908	-0.238026	-0.364169	0.506635	0.111538	-0.453446	0.315877	-0.0129396	-0.382389	-0.269073	-0.416308	-0.130632	-0.226095	-0.299534
bta-miR-2285e	8.48889	2.79484	5.69405	-2.89921	-0.281333	-0.018667	-0.381191	-0.28893	-0.601806	-0.332978	0.371837	0.653563	0.190474	0.354226	0.143417	0.122539	0.435381	-0.0789339
bta-miR-1296	5.98936	0.586271	5.40309	-4.81682	-0.10878	-0.148246	-0.386517	-0.297253	-0.590691	-0.296215	0.264542	0.255033	-0.147556	0.0334137	0.065057	0.468742	0.551159	-0.395066
bta-miR-541	10.8391	8.28589	2.55325	5.73264	-0.170252	0.304747	-0.392205	-0.174251	-0.387653	-0.191894	0.648499	-0.0297187	-0.0380845	-0.152476	-0.218897	0.0938577	0.18812	-0.0419779
bta-miR-2415-3p	6.02089	2.4409	3.57999	-1.13909	-0.274481	-0.358061	-0.403766	-0.106492	-0.238013	-0.219478	0.34713	0.111833	-0.232642	-0.265727	0.169825	0.0968356	0.366105	0.575975
bta-miR-155	3.60666	0.392757	3.2139	-2.82114	0.269282	-0.217505	-0.404385	-0.304384	-0.000892197	0.329674	0.192272	-0.194571	0.352212	-0.0912625	-0.405037	0.234137	-0.119563	-0.332052
bta-miR-2478	7.89967	4.07805	3.82162	0.256433	-0.343903	-0.365207	-0.405739	-0.158069	-0.327406	-0.181373	0.492776	0.5619	0.0276651	-0.0479514	-0.150472	-0.261329	0.240118	-0.0930207
bta-miR-2285f	9.14549	1.83948	7.30601	-5.46653	-0.5012	-0.162804	-0.407752	-0.0416183	-0.437439	-0.326041	0.32674	-0.265796	0.243831	0.1426	0.234177	0.466665	0.702229	0.13587
bta-miR-320a	11.5436	7.70879	3.83485	3.87394	0.0730485	-0.0525407	-0.419032	-0.0501479	0.0600553	0.076148	0.639388	0.193205	-0.0509935	-0.109757	-0.0911258	-0.55135	-0.451347	-0.151333
bta-miR-140	7.70721	2.69143	5.01578	-2.32435	-0.0757145	0.240261	-0.438113	-0.140555	-0.332005	-0.211635	0.410802	-0.305649	0.727315	0.269449	-0.119922	0.0543094	0.0288132	0.0955088
bta-miR-196a	8.99951	5.43088	3.56863	1.86226	-0.432362	-0.467276	-0.44035	0.281149	0.120496	-0.0841358	0.558489	-0.133949	0.159728	-0.254051	0.0781382	-0.417707	-0.0971586	-0.0988653
bta-miR-126-5p	6.80305	1.62682	5.17624	-3.54942	-0.164178	-0.320509	-0.450759	-0.0792084	-0.419811	-0.246669	0.305818	-0.0195947	-0.097512	-0.0619695	0.229107	0.491623	0.550884	0.330527
bta-miR-328	11.1572	6.31221	4.84498	1.46723	-0.442201	-0.457482	-0.452252	-0.364032	-0.0675055	0.39038	0.592942	0.205366	-0.103957	0.0381902	-0.327678	-0.129545	0.171915	-0.181316
bta-miR-181b	14.867	7.17364	7.6934	-0.519752	-0.137959	-0.639522	-0.461066	0.244307	0.436159	0.273913	0.595854	-0.0529759	-0.395813	0.00841955	-0.100267	-0.430995	-0.365797	-0.291533
bta-miR-2285c	9.43681	2.80204	6.63478	-3.83274	-0.273865	0.0781971	-0.462082	-0.156526	-0.444787	-0.180573	0.421638	-0.199791	0.769673	0.26528	0.0501551	0.292455	0.415019	-0.00751415
bta-miR-29c	16.4312	7.68069	8.7505	-1.0698	-0.618814	-0.00832173	-0.476668	-0.320187	-0.677531	-0.305007	0.604641	0.421863	0.207444	0.196329	0.253415	0.157175	0.554312	0.0430004
bta-miR-2285x	5.31282	0.425727	4.88709	-4.46136	0.174754	-0.246113	-0.478334	-0.450432	-0.477687	-0.0250176	0.211791	0.124927	0.312919	0.00311333	0.149246	0.439878	0.337379	-0.364126
bta-miR-1468	19.8834	12.1495	7.73387	4.41567	-0.214488	-0.668378	-0.489871	0.379496	0.261539	-0.103336	0.705089	-0.119439	-0.404555	-0.125764	-0.118102	-0.430062	-0.289443	-0.280702
bta-miR-767	7.75602	2.47139	5.28463	-2.81325	-0.473427	-0.27788	-0.490314	-0.0115064	-0.26986	-0.123309	0.387012	-0.197818	0.00877037	-0.00719102	0.0804684	0.61375	0.508308	0.0913453
bta-miR-181a	9.96749	6.37354	3.59394	2.7796	-0.273268	-0.322044	-0.494903	0.214816	-0.0713017	-0.229157	0.609997	0.416269	-0.239507	0.253585	0.103269	-0.254982	-0.0494755	-0.20268
bta-miR-186	16.5956	2.84033	13.7553	-10.915	-0.299863	0.0325364	-0.495333	-0.334584	-0.799019	-0.474099	0.368935	0.112496	0.262775	0.4384	0.298533	0.382863	0.867452	0.163595
bta-miR-150	7.00036	1.55918	5.44118	-3.882	0.255409	-0.558498	-0.501275	-0.0210065	-0.226591	-0.29235	0.303969	0.276907	-0.375004	-0.333376	0.124702	0.0559741	0.17377	0.275113
bta-miR-210	7.29819	2.79407	4.50412	-1.71004	-0.24288	-0.251506	-0.502698	-0.0823408	-0.2882	-0.233594	0.356433	0.189835	-0.115727	0.181003	0.0450105	0.0499083	0.507444	0.364078
bta-miR-17-3p	9.90406	6.36794	3.53612	2.83182	-0.323757	-0.438705	-0.507784	-0.296048	-0.147844	0.274051	0.613187	-0.00931593	-0.156057	0.234788	-0.0300214	0.155795	0.295904	-0.176058
bta-miR-2284h-5p	8.70394	3.07335	5.63059	-2.55724	-0.293274	0.098255	-0.508682	-0.160465	-0.439235	-0.249114	0.42966	0.225739	0.458777	0.474056	-0.11864	0.0663574	0.44843	0.105724
bta-miR-105a	14.3182	10.3265	3.99166	6.33487	-0.268497	-0.27059	-0.520977	-0.253266	-0.397404	-0.207786	0.693406	-0.275345	-0.0195652	-0.00577785	0.244536	0.0935511	0.283697	-0.430291
bta-miR-365-3p	12.1356	6.03013	6.10551	-0.0753869	-0.333278	-0.289328	-0.521467	-0.120795	-0.533336	-0.480708	0.571451	0.363527	-0.233881	-0.189225	0.00911093	-0.180959	0.596515	0.18785
bta-miR-1388-3p	8.68494	3.86565	4.8193	-0.953649	-0.349125	-0.284003	-0.523578	-0.144939	-0.399524	-0.19518	0.493579	-0.191781	0.190874	0.149946	-0.240832	0.120902	0.676715	0.122631
bta-miR-1249	13.7755	9.83406	3.94146	5.8926	-0.461033	-0.262336	-0.523975	0.124998	-0.297098	-0.432598	0.677194	0.461066	-0.26797	-0.20322	0.0705596	-0.130783	0.186789	0.115728
bta-let-7b	17.9585	12.0619	5.89666	6.16523	0.260602	-0.204439	-0.524327	0.117938	0.143818	-0.130001	0.700071	-0.201749	-0.310134	-0.279831	-0.434919	-0.54295	-0.455821	-0.175147
bta-miR-30e-5p	17.8935	3.00151	14.892	-11.8905	-0.348763	-0.165343	-0.528929	-0.372169	-0.816222	-0.479673	0.43539	0.161096	0.0560285	0.272758	0.338677	0.396133	0.898659	0.190394
bta-miR-92b	16.158	12.5123	3.64571	8.86661	-0.477175	-0.204813	-0.544622	-0.108492	-0.115681	0.0825696	0.746488	0.397423	-0.183573	-0.0930083	-0.162262	-0.163341	0.0359629	0.00762262
bta-miR-425-5p	8.68606	3.03906	5.647	-2.60793	-0.0776549	0.20761	-0.544651	-0.499078	-0.543709	-0.13079	0.425083	0.129774	0.277434	-0.0848343	-0.027993	0.399931	0.256356	0.359122
bta-miR-142-3p	8.04143	3.1845	4.85693	-1.67244	-0.219729	-0.17336	-0.555891	-0.124149	-0.397495	-0.151712	0.485472	-0.0495745	0.0114948	-0.0897981	0.208139	0.37569	0.316726	-0.0776783
bta-miR-378	12.9187	6.2738	6.64492	-0.371124	-0.472497	-0.511315	-0.560563	0.0311927	-0.334498	-0.344239	0.571904	0.155537	-0.0194406	0.357762	0.389433	-0.0489616	0.457444	0.0234902
bta-miR-125a	22.5384	16.4297	6.10878	10.3209	-0.203269	-0.41232	-0.562443	0.0780189	-0.0073675	-0.110408	0.803374	-0.00180006	-0.607056	-0.326787	-0.180523	-0.266297	-0.0546096	-0.0808217
bta-miR-1343-3p	21.3284	17.2382	4.09015	13.148	-0.205145	-0.27733	-0.567732	-0.0557658	-0.265176	-0.2678	0.817171	0.124648	-0.180154	-0.221966	-0.0862941	-0.3444	-0.0657303	-0.206975
bta-miR-92a	23.0137	15.5415	7.47223	8.06929	-0.0612093	-0.558527	-0.577338	0.231263	0.333321	0.104514	0.758743	-0.283956	-0.336504	-0.141881	-0.30838	-0.424187	-0.408464	-0.297869
bta-miR-363	10.0198	6.16125	3.85859	2.30266	-0.353843	-0.405848	-0.590714	0.488208	0.0442443	-0.335863	0.58035	0.139612	-0.0373072	-0.139313	-0.246423	-0.00493093	-0.0596369	-0.121093
bta-let-7a-3p	11.3897	6.63243	4.75729	1.87515	0.467945	0.099923	-0.597668	-0.408836	-0.491692	-0.367695	0.557279	-0.242844	0.149508	-0.10001	-0.143802	-0.0970621	-0.0558316	0.0459865
bta-miR-2443	18.2011	13.5472	4.65392	8.8933	-0.331432	-0.462521	-0.605811	-0.197078	-0.335267	-0.187704	0.763605	0.0306528	-0.105191	-0.106496	0.00227516	-0.0944658	0.208091	0.162405
bta-miR-369-5p	9.94278	5.55969	4.38309	1.1766	0.501433	-0.00404251	-0.613643	-0.318131	-0.439935	-0.335666	0.522691	0.170403	-0.0393883	0.142823	-0.222191	-0.0789079	0.000690199	-0.198935
bta-miR-2411-3p	25.1912	21.8893	3.30186	18.5875	-0.203935	0.0729891	-0.61442	-0.204027	-0.345072	-0.181216	0.863086	-0.144805	0.0791803	-0.126701	-0.183565	-0.0610879	0.0163041	-0.15674
bta-miR-323	11.8242	6.87937	4.94481	1.93456	-0.410395	-0.337524	-0.623112	-0.211955	-0.428677	-0.233808	0.601472	0.216566	0.27516	-0.0521488	0.192714	-0.032997	0.236265	0.306071
bta-miR-30f	20.9595	16.1794	4.78017	11.3992	-0.139457	-0.321891	-0.625329	-0.131737	-0.330585	-0.272197	0.801807	-0.162008	-0.27624	-0.370626	-0.129979	0.0146827	0.10531	0.0210221
bta-miR-2460	24.4389	20.7818	3.65704	17.1248	-0.221541	0.0421979	-0.631783	-0.236969	-0.393367	-0.200367	0.854897	-0.133701	-0.100317	0.121066	-0.15856	0.00162538	0.114593	-0.153927
bta-miR-2484	16.7533	11.6608	5.09253	6.56823	0.180717	-0.2808	-0.666773	0.346588	0.0370511	-0.398408	0.708453	-0.0579511	-0.147019	-0.0673351	-0.328451	-0.462625	-0.309693	-0.227465
bta-miR-455-5p	13.8732	10.0731	3.80013	6.27298	-0.190111	-0.144965	-0.669888	-0.0573992	-0.322678	-0.146691	0.695632	-0.0938646	0.461572	-0.057124	-0.122597	-0.036511	0.304632	-0.200754
bta-miR-105b	10.9419	6.04958	4.89228	1.1573	0.546515	-0.232816	-0.671292	-0.254834	-0.304874	-0.257525	0.539507	-0.291315	-0.159673	0.00874772	-0.218389	0.114698	0.0266551	-0.207227
bta-miR-125b	31.2159	26.9803	4.23568	22.7446	-0.317667	-0.290056	-0.675821	-0.0859483	-0.132889	-0.0516262	0.917288	-0.130449	-0.215206	0.0211028	-0.263393	-0.271548	0.0788163	-0.292277
bta-miR-342	18.5953	12.1432	6.45203	5.69119	-0.0346306	-0.256753	-0.679599	-0.450583	-0.491673	-0.203997	0.737985	0.379039	-0.37805	-0.425847	-0.0501634	-0.113948	0.19676	0.096164
bta-miR-130b	18.3904	13.2992	5.09127	8.20789	0.150571	-0.144453	-0.686757	-0.509674	-0.430486	-0.0748124	0.72722	-0.438343	0.0024578	-0.149319	0.0907628	0.0702785	0.118631	-0.0350133
bta-miR-17-5p	11.5653	6.61897	4.94631	1.67266	0.240248	-0.195389	-0.691139	0.0118425	-0.33039	-0.45304	0.590762	-0.413868	-0.174381	-0.0200646	-0.0912755	0.255456	0.0957018	-0.0725035
bta-miR-2424	20.881	16.6646	4.21645	12.4481	-0.230152	-0.224213	-0.697274	-0.168631	-0.36558	-0.187403	0.802015	-0.172315	0.265744	-0.135378	0.311072	-0.0731155	0.112343	-0.18791
bta-miR-487a	13.2461	7.55987	5.68627	1.8736	0.612202	-0.206886	-0.702127	-0.200334	-0.22654	-0.240034	0.588423	-0.236145	0.0352254	-0.143241	-0.231818	-0.29351	-0.114364	-0.180104
bta-miR-6119-3p	19.6309	15.4135	4.21737	11.1962	-0.432119	-0.214129	-0.706894	0.218277	-0.218482	-0.359702	0.78676	-0.0663474	0.0346725	-0.0559931	-0.332219	-0.0434542	0.188641	0.0159884
bta-miR-2422	31.1654	26.5583	4.60712	21.9512	-0.281356	-0.376953	-0.713288	-0.236036	-0.171996	0.0638595	0.917761	-0.086855	-0.137236	-0.038066	-0.228261	-0.236634	0.0390916	-0.0991708
bta-miR-935	19.7272	15.0428	4.68444	10.3583	-0.28281	-0.401138	-0.726937	-0.163205	-0.302605	-0.217544	0.784932	0.290392	-0.250079	-0.152241	-0.177185	0.0221163	0.148816	-0.0170673
bta-miR-2350	28.4373	23.2469	5.19046	18.0564	-0.241103	-0.337037	-0.731771	-0.150097	-0.364129	-0.199096	0.877597	-0.135892	-0.0428591	-0.154942	0.0437362	-0.156931	0.307793	-0.301419
bta-let-7d	30.3556	24.8904	5.46525	19.4251	0.0911227	-0.334718	-0.755363	-0.211012	-0.207175	-0.177556	0.895006	-0.163445	-0.249296	-0.163168	-0.213297	-0.322942	-0.131617	-0.272888
bta-miR-151-3p	18.9997	10.5429	8.45672	2.08622	-0.104102	-0.729309	-0.757776	-0.0368407	-0.257526	-0.267561	0.702336	0.187659	-0.33499	-0.315643	0.0645093	-0.0621123	0.224833	0.13185
bta-miR-504	32.2744	26.491	5.78334	20.7077	-0.400787	-0.419786	-0.762816	0.0531515	-0.279391	-0.352698	0.91635	-0.14776	-0.154639	-0.0403436	-0.138789	-0.0766049	0.263402	-0.0942134
bta-miR-133a	28.5854	20.4805	8.10488	12.3757	-0.407991	-0.376215	-0.763037	-0.301216	-0.538384	-0.25939	0.848024	0.338384	-0.133783	0.0335617	0.0698823	-0.0487173	0.45207	-0.142709
bta-miR-222	36.4742	31.3153	5.15886	26.1564	-0.220986	-0.27508	-0.764732	-0.137801	-0.318411	-0.21217	0.954856	-0.161194	-0.064692	-0.121678	-0.136429	-0.19464	0.121514	-0.295994
bta-miR-2346	28.0886	23.3076	4.78099	18.5266	-0.209714	-0.210647	-0.76644	-0.139581	-0.286683	-0.146926	0.881095	-0.186582	0.320592	-0.0664018	-0.11823	-0.145944	0.047969	-0.245988
bta-let-7a-5p	36.6855	31.4138	5.27161	26.1422	-0.0954596	-0.33517	-0.770673	-0.105834	-0.127044	-0.0912618	0.954292	-0.210696	-0.139852	-0.101886	-0.228752	-0.326597	-0.108917	-0.262178
bta-miR-25	12.0061	5.77148	6.23462	-0.463132	0.0978498	-0.346558	-0.772606	-0.0812732	-0.460901	-0.424016	0.586428	0.249783	0.152532	0.188345	0.0702213	0.0767415	0.144216	-0.168609
bta-miR-769	18.8142	12.7858	6.02843	6.75733	-0.0371329	-0.357453	-0.77293	0.0867346	-0.376757	-0.5523	0.761013	0.0953409	0.0793676	0.0105005	-0.176994	-0.118756	0.0839283	0.0329535
bta-miR-487b	15.1536	8.53546	6.61816	1.91729	0.436006	-0.121102	-0.776625	-0.446887	-0.5301	-0.284478	0.628246	0.0484316	-0.113399	-0.0975352	-0.0488294	0.092493	0.0791786	-0.0111878
bta-miR-1247-5p	36.5843	30.7797	5.80455	24.9752	-0.282973	-0.324275	-0.778777	-0.20161	-0.406182	-0.224788	0.954648	-0.0684518	-0.037146	-0.034845	0.0695382	-0.172099	0.234539	-0.179178
bta-miR-224	30.5193	24.3844	6.13495	18.2494	-0.0415432	-0.122995	-0.793829	-0.440194	-0.487955	-0.162302	0.892308	0.0149552	0.0635096	-0.234449	-0.123684	-0.156211	0.115544	-0.101454
bta-miR-3957	37.5747	32.0744	5.50037	26.574	-0.206151	-0.348633	-0.796839	-0.165572	-0.278322	-0.163082	0.967394	-0.193637	-0.137278	-0.0901356	-0.156688	-0.0551639	0.0868214	-0.232414
bta-let-7e	39.7788	34.1803	5.59846	28.5819	-0.170926	-0.361958	-0.807753	-0.137748	-0.21646	-0.130697	0.982269	-0.141019	-0.11243	-0.0683691	-0.158213	-0.276469	0.00743598	-0.237825
bta-miR-6517	36.512	31.2435	5.26845	25.9751	-0.208044	-0.283253	-0.809002	-0.147125	-0.278215	-0.15608	0.956391	-0.177947	0.11804	-0.0729652	-0.137614	-0.191647	0.0525949	-0.237896
bta-miR-147	40.4567	34.801	5.65575	29.1452	-0.195175	-0.346247	-0.811706	-0.147406	-0.254301	-0.157615	0.98645	-0.159192	-0.106038	-0.0761389	-0.151132	-0.230589	0.0547694	-0.216534
bta-miR-20b	40.4567	34.801	5.65575	29.1452	-0.195175	-0.346247	-0.811706	-0.147406	-0.254301	-0.157615	0.98645	-0.159192	-0.106038	-0.0761389	-0.151132	-0.230589	0.0547694	-0.216534
bta-miR-423-5p	40.3751	34.4413	5.93382	28.5075	-0.219407	-0.405488	-0.812236	-0.174497	-0.247168	-0.119365	0.986944	-0.0685675	-0.148399	-0.0803373	-0.12698	-0.25998	0.0630431	-0.232446
bta-miR-2376	22.4677	16.2006	6.2671	9.93354	-0.329042	-0.356747	-0.816436	-0.166999	-0.379427	-0.229449	0.797201	0.33371	-0.0539551	-0.140583	-0.153238	0.0556891	0.185196	-0.00863325
bta-miR-503-3p	37.0926	31.0805	6.01217	25.0683	-0.225634	-0.344769	-0.825424	-0.172884	-0.316398	-0.168219	0.959986	-0.182318	-0.141884	-0.088008	-0.14751	0.0324125	0.121836	-0.223895
bta-miR-296-3p	40.44	34.1785	6.26154	27.9169	-0.286539	-0.398161	-0.830253	-0.202466	-0.282115	-0.114244	0.982328	-0.104444	-0.133907	-0.116143	-0.151058	-0.178962	0.160146	-0.111137
bta-miR-30c	37.93	30.7623	7.16776	23.5945	-0.292344	-0.352992	-0.836842	-0.222062	-0.459542	-0.306866	0.955616	-0.0119821	-0.155338	-0.0963445	-0.0497678	-0.108547	0.336506	0.0536655
bta-let-7f	39.6754	33.7499	5.92552	27.8243	-0.188449	-0.353237	-0.837885	-0.170415	-0.275601	-0.157829	0.979352	-0.154054	-0.0714737	0.0354165	-0.152534	-0.208807	0.0867082	-0.248632
bta-miR-758	37.6414	31.6494	5.99196	25.6575	-0.217544	-0.365032	-0.840775	-0.134207	-0.270809	-0.184967	0.962662	-0.166091	-0.129301	-0.105217	-0.197479	-0.1339	0.179898	-0.0860349
bta-miR-3660	30.2252	24.2115	6.01373	18.1978	-0.251119	-0.345974	-0.844169	-0.160211	-0.287268	-0.192507	0.889233	-0.193287	-0.158712	-0.120767	-0.195997	0.0528735	0.176585	0.0366494
bta-miR-423-3p	41.7632	35.4179	6.34534	29.0725	-0.193886	-0.38325	-0.845488	-0.152607	-0.290283	-0.193897	0.994145	-0.10697	-0.139812	-0.103383	-0.158437	-0.205672	0.0979562	-0.197239
bta-miR-22-3p	38.1204	31.1999	6.92049	24.2794	-0.327572	-0.397308	-0.847144	-0.226356	-0.375721	-0.172166	0.962852	0.0413806	-0.070416	0.0837114	-0.0224183	-0.124552	0.240964	-0.198415
bta-miR-182	27.5621	21.3364	6.22573	15.1106	-0.279581	-0.271099	-0.850031	-0.188824	-0.350253	-0.207763	0.855243	-0.232534	0.0869979	0.125776	-0.158501	0.101473	0.23895	-0.0120876
bta-miR-433	27.8427	21.8211	6.02163	15.7995	-0.249519	-0.326738	-0.850736	-0.144252	-0.289131	-0.184983	0.864014	-0.144584	-0.128882	-0.101834	-0.175347	-0.0258481	0.173526	0.0595176
bta-miR-339a	40.7002	33.2982	7.40201	25.8962	-0.285021	-0.335674	-0.859367	-0.254331	-0.464221	-0.260501	0.97844	-0.0137732	-0.115084	-0.118453	-0.075856	-0.0407204	0.286976	-0.0213484
bta-miR-339b	40.7002	33.2982	7.40201	25.8962	-0.285021	-0.335674	-0.859367	-0.254331	-0.464221	-0.260501	0.97844	-0.0137732	-0.115084	-0.118453	-0.075856	-0.0407204	0.286976	-0.0213484
bta-miR-128	36.2373	28.834	7.40323	21.4308	-0.179442	-0.508376	-0.859411	-0.237066	-0.327867	-0.161774	0.942843	0.0603866	-0.158397	-0.147219	-0.0583888	-0.266995	0.149552	-0.19673
bta-miR-378b	31.4765	23.417	8.05949	15.3575	-0.310527	-0.407805	-0.863619	-0.0610862	-0.422383	-0.407286	0.882389	-0.134825	-0.0726549	0.137209	-0.0139844	0.0709254	0.378968	-0.0405545
bta-miR-6529a	36.7698	30.6132	6.15661	24.4566	-0.0962077	-0.327162	-0.87997	-0.155589	-0.254993	-0.175561	0.954075	-0.148207	-0.0609536	-0.0248757	-0.241531	-0.249257	0.0816173	-0.131571
bta-miR-484	35.5834	28.0041	7.57932	20.4248	-0.129339	-0.465618	-0.900049	-0.193525	-0.346247	-0.230264	0.93179	-0.16985	-0.124013	-0.100117	-0.0570634	-0.114385	0.241048	0.0722819

## Sheet: Suppl T16
Supplemental Table 16: List of miRNAs modules of Low IMF content group
miRNAs_L	kTotal	kWithin	kOut	kDiff	MM.blue	MM.lightyellow	MM.brown	MM.greenyellow	MM.lightgreen	MM.cyan	MM.pink	MM.grey60	MM.red	MM.darkred	MM.turquoise	MM.magenta	MM.yellow	MM.purple	MM.tan	MM.salmon	MM.black	MM.royalblue	MM.green	MM.midnightblue	MM.lightcyan	MM.grey
bta-miR-744	1.04499	0.904717	0.140278	0.764439	-0.193842	-0.191986	-0.0114786	-0.247616	-0.37137	-0.0661681	0.139342	-0.181781	-0.13271	0.137156	-0.0578637	0.0611885	0.0535952	-0.0153079	0.181069	0.274798	0.0308994	0.0831602	0.460501	0.38399	0.91955	-0.358632
bta-miR-2443	0.946079	0.815721	0.130358	0.685363	-0.164289	-0.138102	-0.0153584	-0.267369	-0.350203	-0.073786	0.153643	-0.192353	-0.143149	0.196061	-0.0774437	0.0565326	-0.112652	-0.0608346	0.361609	0.331274	0.0161436	0.0979859	0.301411	0.412163	0.88881	-0.33528
bta-miR-2284v	0.837566	0.451255	0.386311	0.0649435	-0.21466	-0.200307	-0.0433188	-0.242869	-0.317145	-0.00626044	0.490011	0.291958	-0.108967	0.15953	-0.0836333	0.0407983	0.149515	-0.0298436	-0.0439897	0.0651146	0.0107582	-0.153874	0.241437	0.338711	0.880878	-0.215724
bta-miR-340	0.539452	0.278281	0.261172	0.0171089	-0.439277	-0.248138	-0.0433266	-0.287024	-0.567474	0.0186994	0.385639	0.128349	0.21521	0.149528	-0.161256	-0.160341	0.37912	0.34379	-0.0212514	0.0567863	0.184321	-0.0750184	0.312765	0.235521	0.808297	-0.0613665
bta-miR-455-3p	0.378598	0.2261	0.152498	0.0736023	-0.288009	-0.30366	-0.0768462	-0.104575	-0.435781	0.301696	-0.0323513	-0.229256	0.109305	0.227386	0.139175	-0.0425884	0.0356521	-0.103793	0.514217	0.476507	-0.115456	0.0229406	0.209471	0.462227	0.760366	-0.527283
bta-miR-346	0.199575	0.0707127	0.128863	-0.0581499	-0.119073	-0.169752	-0.0160042	-0.291384	-0.326986	-0.0782508	0.282455	-0.146706	-0.108746	0.210831	0.0107902	0.0257573	0.437062	0.108655	0.00209951	-0.00419099	0.0275655	-0.275309	-0.124248	-0.0804054	0.702282	-0.246406
bta-miR-15a	0.178327	0.0347407	0.143587	-0.108846	-0.334205	-0.266382	0.0855982	0.0327622	-0.38444	0.444566	0.330316	0.170247	0.0994979	0.355149	0.0746502	-0.308256	-0.250433	0.0195447	0.17252	0.107856	-0.0305031	-0.178736	0.0862139	0.144994	0.694988	0.0658764
bta-miR-877	0.274306	0.109577	0.164729	-0.0551527	-0.163405	-0.16709	-0.0477343	-0.0285561	-0.312441	0.681374	0.323556	0.16094	-0.0955867	0.113639	-0.105217	0.0562955	-0.152053	-0.113011	-0.1277	0.00516412	-0.0585123	-0.243879	0.0848923	0.110481	0.686836	-0.320824
bta-miR-2904	0.279748	0.116021	0.163727	-0.0477067	-0.244323	-0.227939	-0.203007	-0.110485	-0.322043	0.414209	0.432573	0.18256	0.348828	0.269846	-0.117796	0.0538237	0.0293118	-0.0756272	-0.0959043	0.11836	-0.0703449	-0.217022	-0.0368274	0.658256	0.681762	-0.346232
bta-miR-193a-5p	0.362833	0.156802	0.206032	-0.0492297	-0.40921	-0.0781797	-0.0878058	-0.412397	-0.44856	0.0379602	0.435785	0.298385	0.0739658	0.138862	0.0749867	-0.177076	0.336722	0.143608	-0.143811	0.170538	0.354604	-0.0911931	-0.131484	0.359916	0.657641	0.0809989
bta-miR-383	0.185747	0.0487233	0.137024	-0.0883003	-0.134586	-0.298385	-0.113176	-0.0844138	-0.310576	-0.0803568	0.421761	-0.236775	0.411381	0.760941	0.229855	-0.00102262	-0.212011	-0.0184951	0.0621389	-0.0646605	-0.0963792	-0.393938	0.0460348	0.0213286	0.641416	-0.205421
bta-miR-125a	1.60147	1.40415	0.197327	1.20682	-0.0492372	0.14932	-0.306219	-0.200182	-0.353853	0.0436854	0.831016	0.52545	0.189754	0.169998	-0.335138	-0.0981432	0.00932056	-0.0991937	0.153475	-0.0180485	0.17667	-0.240404	-0.0704367	0.0740968	0.641094	-0.160084
bta-miR-31	0.254584	0.116621	0.137963	-0.0213414	-0.227694	-0.338092	0.498912	0.0181504	0.126328	-0.0628094	0.142697	-0.0208076	-0.25433	0.339068	0.144064	-0.0492498	-0.264722	-0.125208	-0.209411	-0.0508415	-0.1273	0.0227159	0.216999	0.359347	0.639222	0.161358
bta-miR-122	1.09972	0.970992	0.128727	0.842265	-0.186177	-0.157479	-0.0417408	-0.233225	-0.240565	0.0248945	-0.0216331	-0.129659	-0.08157	0.0560023	-0.0457099	0.0456779	-0.127393	-0.0855497	0.197096	0.486955	-0.017565	0.169504	0.0719413	0.872631	0.637761	-0.0211749
bta-miR-296-3p	0.53868	0.178267	0.360413	-0.182146	0.286004	0.149566	-0.245997	-0.0784998	-0.0173444	-0.170629	0.614242	0.23133	-0.176176	0.275239	-0.115962	0.06707	-0.365269	-0.284391	-0.13687	-0.0558849	-0.033057	-0.219025	0.0743151	0.263838	0.62726	-0.119295
bta-let-7f	0.330036	0.157336	0.1727	-0.015364	-0.0913829	-0.333958	0.186445	0.290626	-0.0615704	-0.0395078	0.191819	0.032972	0.0247716	0.516844	0.263211	-0.410929	-0.0984047	0.182845	0.150736	-0.161233	-0.321665	-0.101884	0.512493	0.0985269	0.602888	-0.282419
bta-miR-760-3p	0.603492	0.426577	0.176915	0.249662	-0.276875	-0.198279	-0.201086	-0.326179	-0.560004	0.081005	-0.0686947	-0.320385	-0.0700366	0.297766	0.52396	-0.132879	0.206804	0.353966	-0.230931	0.174786	0.242712	-0.118225	0.263048	0.06863	0.593005	-0.196041
bta-miR-433	0.332853	0.074297	0.258556	-0.184259	-0.232841	-0.321604	0.0104922	0.0919611	-0.311061	0.62175	-0.141585	-0.121575	-0.133201	0.153536	0.363013	-0.0413238	-0.162773	-0.159478	0.0910205	0.274758	-0.131709	-0.0523202	0.427926	0.154722	0.587392	-0.455865
bta-miR-34c	0.420636	0.373898	0.0467385	0.327159	-0.247771	-0.320858	0.114269	0.0672152	-0.37573	0.14739	-0.0987843	-0.0800734	-0.0539907	-0.155858	-0.127109	-0.065852	0.0824387	-0.000632452	0.232411	0.251278	-0.0756403	0.0788594	0.710377	-0.0236199	0.542394	0.0840574
bta-miR-199a-5p	2.05515	1.67635	0.378809	1.29754	-0.207247	-0.0926087	-0.121105	-0.210443	-0.263639	-0.0202465	0.835623	0.683418	0.21102	0.15243	-0.35119	0.0884301	0.122516	-0.0381573	-0.0100454	-0.189803	0.045365	-0.333534	-0.0307474	0.0272856	0.531338	-0.0235624
bta-miR-6119-3p	0.277547	0.0664624	0.211085	-0.144622	-0.239226	-0.176667	-0.234298	-0.381538	-0.646248	-0.10892	-0.0459976	-0.360941	0.036418	0.296803	0.221033	-0.177729	0.340773	0.510133	0.494938	0.258399	0.0705614	-0.13547	-0.0825143	-0.044819	0.528761	-0.267057
bta-miR-196b	0.144211	0.0544699	0.0897407	-0.0352707	-0.167254	0.163875	0.0291844	-0.1613	-0.236118	0.0881477	0.0982101	0.0995393	-0.221258	-0.271963	-0.0290166	-0.267282	0.568314	0.0442379	-0.0738654	0.145571	0.388712	0.260496	0.340498	0.0212826	0.524097	-0.39198
bta-miR-2419-5p	0.883417	0.709954	0.173462	0.536492	-0.290605	0.277811	0.0133124	-0.619749	-0.306599	-0.213992	0.174569	-0.211854	-0.0785146	-0.0154189	0.0263961	0.0757494	0.0848889	-0.228535	-0.0234356	0.400711	0.748262	0.302219	-0.118337	0.155585	0.519231	0.0104896
bta-miR-1296	0.189584	0.0402939	0.14929	-0.108996	-0.0296072	0.0584517	-0.216717	-0.214194	-0.532098	-0.0135862	0.00368434	-0.0299521	-0.288474	-0.236322	-0.129507	-0.352466	0.447189	0.287056	0.477937	0.385626	0.105304	-0.0022704	-0.0370006	-0.00245856	0.517583	0.103456
bta-miR-7859	0.794835	0.680208	0.114627	0.565581	-0.140136	0.419877	-0.0483064	-0.511382	-0.320726	-0.141248	0.154302	-0.197014	-0.228708	-0.1436	-0.0816018	-0.0221254	0.0429714	-0.134575	-0.0133011	0.305271	0.756227	0.358324	0.114352	-0.0655147	0.511328	-0.11077
bta-miR-365-3p	1.01212	0.16684	0.845279	-0.678439	-0.308636	0.0266528	-0.478783	-0.667229	-0.817875	-0.00383266	-0.209819	-0.269637	-0.136007	-0.171576	0.132007	0.00513163	0.46267	0.505245	0.230189	0.55374	0.419463	0.146487	0.112566	0.321955	0.510753	-0.269339
bta-miR-652	0.307481	0.0797792	0.227701	-0.147922	-0.459836	-0.450941	0.271154	-0.487571	-0.255161	-0.17045	0.173433	-0.101825	-0.115105	0.408423	0.274073	0.388002	0.175698	0.0571508	0.0792425	-0.0528034	0.00524572	-0.290181	-0.18582	-0.230192	0.505259	-0.178954
bta-miR-106b	0.436223	0.234307	0.201916	0.0323904	-0.282271	-0.472742	0.18695	-0.302774	-0.0473584	-0.0770768	0.284325	-0.108393	0.0659892	0.460942	0.188438	0.622277	-0.0922977	-0.310362	-0.259069	-0.112863	-0.133977	-0.370446	-0.0369413	0.0347569	0.498763	-0.218858
bta-miR-378c	0.810866	0.637402	0.173464	0.463937	-0.292332	-0.379694	-0.0415937	-0.195642	-0.400213	0.22735	-0.0228311	-0.175729	-0.125465	0.50696	0.600891	-0.131504	-0.00428679	0.439062	-0.254523	-0.0414033	-0.0450856	-0.31858	0.00733062	0.0656788	0.488792	-0.10834
bta-miR-335	0.299229	0.133414	0.165815	-0.0324011	-0.236534	-0.204898	-0.04231	0.0305134	-0.411591	0.696665	0.243898	0.188716	0.152533	-0.0798956	-0.462289	-0.0875273	0.0832079	0.169473	0.141017	0.0250429	-0.139178	-0.221022	-0.113175	0.109127	0.453916	-0.0120964
bta-miR-502a	0.393882	0.270536	0.123346	0.14719	-0.255177	-0.178979	0.0943021	-0.118313	-0.206869	-0.085397	0.732638	0.356312	0.363368	0.398703	-0.220668	0.000639349	-0.141828	-0.12566	0.0483389	-0.186465	0.0579556	-0.361669	-0.154811	-0.17584	0.449054	0.33886
bta-miR-2285b	0.305794	0.250509	0.0552858	0.195223	0.0789385	0.0108446	-0.185342	0.231067	-0.0564039	0.143717	0.157712	0.21902	-0.0491033	0.0777183	0.295162	-0.214963	-0.111739	-0.26039	-0.17636	0.110547	0.00425286	0.0625995	0.721357	0.256128	0.434158	-0.388703
bta-miR-1343-3p	0.411151	0.204524	0.206627	-0.00210352	-0.143056	-0.0939088	-0.0730723	-0.459843	-0.156114	-0.0110075	0.176769	-0.115496	-0.128925	0.130428	0.0583521	0.687553	-0.337417	-0.513983	-0.0425937	0.246905	0.152527	-0.0941802	-0.00219932	0.129759	0.433552	-0.234485
bta-miR-331-3p	0.54295	0.442376	0.100575	0.341801	-0.06442	-0.251255	-0.065956	-0.0533297	-0.167761	0.110306	-0.168137	-0.11736	-0.337431	0.295625	0.737137	-0.217009	0.200268	0.0612432	0.0248535	0.236235	-0.155656	-0.187365	-0.0716923	0.225328	0.414259	-0.288813
bta-miR-125b	2.66421	2.25541	0.408793	1.84662	0.0210142	0.0410586	-0.205851	-0.056008	-0.154069	-0.0950929	0.920874	0.708498	0.194825	0.278725	-0.279973	-0.081201	-0.000711381	-0.010372	-0.00619011	-0.336053	-0.0205411	-0.430182	-0.107159	-0.147095	0.409594	-0.00732108
bta-miR-1271	3.25909	2.82464	0.434451	2.39019	-0.0213909	-0.0647724	-0.212872	-0.0220849	-0.127798	0.0188009	0.97132	0.607164	0.415816	0.521568	-0.189403	0.0268782	-0.179045	-0.0682037	-0.137889	-0.424532	-0.0839229	-0.556098	-0.180801	-0.0981843	0.39358	-0.0817354
bta-miR-758	0.24586	0.098127	0.147733	-0.0496064	-0.117508	-0.240421	-0.153163	-0.307346	-0.503876	-0.160498	-0.00987253	-0.15988	-0.187548	0.012439	-0.0473017	-0.0831462	0.587677	0.766205	-0.0742101	-0.115583	-0.0585631	-0.288893	-0.0067962	-0.170385	0.375317	0.108152
bta-miR-2334	1.14536	1.01782	0.127531	0.890292	-0.161193	0.267212	-0.014125	-0.407086	-0.33216	-0.207272	-0.0579293	-0.228836	-0.141626	-0.14612	-0.124783	-0.113391	0.11297	-0.123894	0.828658	0.582356	0.405749	0.389694	-0.14626	0.0353822	0.372688	-0.172442
bta-miR-218	0.225533	0.023809	0.201724	-0.177915	-0.272526	-0.304509	0.333864	-0.0626783	-0.0612875	0.162859	0.0291781	0.00120218	-0.102497	0.0561321	-0.251472	-0.130679	0.384209	0.539217	-0.137719	-0.238577	-0.199911	-0.0433763	-0.165797	0.30057	0.36787	-0.0549054
bta-miR-409a	2.66183	2.12149	0.540337	1.58115	0.402172	0.173885	-0.34192	0.0913854	0.0515356	-0.0979207	0.898936	0.273721	0.26141	0.567988	-0.257622	0.0382206	-0.375487	-0.128951	-0.177963	-0.498101	-0.169364	-0.544374	-0.217771	-0.141639	0.357037	-0.25346
bta-miR-6531	2.06047	1.46389	0.596579	0.867312	-0.19703	-0.148075	-0.0256959	-0.0108988	-0.137921	0.0437917	-0.264976	-0.0569304	0.003377	-0.2372	-0.0315736	0.0319206	0.0371391	-0.0567177	0.0226855	0.416833	0.0145047	0.421956	0.718273	0.772598	0.354981	-0.206394
bta-miR-128	1.02793	0.267814	0.760119	-0.492306	-0.286676	0.0825384	-0.0425076	-0.764088	-0.346037	-0.310318	-0.229743	-0.347705	-0.432922	-0.0931545	0.409456	0.300473	0.300036	-0.0836403	0.103652	0.518338	0.548862	0.20938	-0.180056	0.0432748	0.34554	-0.15437
bta-miR-424-3p	0.247593	0.142922	0.104671	0.0382514	0.276685	-0.131264	-0.12338	0.309824	0.0824466	0.0433438	0.122664	0.0794914	-0.230771	0.335203	0.500657	-0.277622	-0.288395	-0.231777	-0.227517	0.0412477	-0.297635	-0.299062	0.147203	0.219896	0.33582	0.142817
bta-miR-197	1.04883	0.476598	0.57223	-0.0956317	-0.336994	-0.0143923	-0.217518	-0.483463	-0.467973	-0.0480907	-0.262938	-0.272057	0.0242525	-0.197394	0.374676	0.12897	0.422167	-0.327374	0.306983	0.802638	0.452421	0.227156	0.0285315	0.287293	0.33274	-0.161148
bta-miR-423-5p	1.80884	0.588816	1.22002	-0.631203	-0.312859	0.312616	-0.196502	-0.878074	-0.416278	-0.337266	0.0848528	-0.120554	-0.126585	-0.239114	-0.0779579	0.343727	0.31555	-0.0631114	0.088238	0.477149	0.770586	0.319824	-0.221279	0.212063	0.331133	-0.126925
bta-miR-378	1.32129	1.18874	0.132542	1.0562	-0.160901	-0.18417	-0.0444317	-0.265933	-0.266652	-0.161307	-0.120982	-0.350864	-0.169684	0.506545	0.758134	-0.169085	0.110016	0.310955	-0.0957602	0.0584448	0.106034	-0.176125	-0.0888708	-0.0692361	0.325915	-0.157917
bta-miR-301a	0.423549	0.286959	0.13659	0.150369	-0.191315	-0.327423	0.721527	0.27557	0.421084	0.259582	-0.0171577	-0.0370674	-0.214612	0.133689	0.103412	0.0828866	-0.210422	-0.50994	-0.262139	-0.12095	-0.195037	0.0739969	0.179966	0.0759472	0.324184	-0.0240826
bta-miR-361	0.515306	0.0739228	0.441383	-0.36746	-0.48441	0.00463506	0.0181335	-0.411593	-0.5	0.18463	0.29733	0.379634	0.0360616	-0.257594	-0.444839	-0.0310916	0.312168	0.466354	-0.0413043	-0.052508	0.406724	0.0877447	0.0981643	-0.0731329	0.322855	0.126495
bta-miR-133b	0.738476	0.290881	0.447595	-0.156715	-0.510425	-0.379232	0.0922149	-0.214582	-0.446795	0.0131686	-0.324018	-0.131664	-0.0479981	0.0781843	0.632756	-0.342989	0.625099	0.365786	0.101031	0.346904	0.143756	0.0317151	0.127096	0.105549	0.318956	0.0375014
bta-miR-18b	4.14051	4.09918	0.0413296	4.05785	-0.186216	-0.157804	0.013196	0.055577	-0.14564	-0.00254943	-0.258714	-0.0485975	0.00582108	-0.25967	-0.0456153	0.0126603	0.065584	-0.0313405	0.0339267	0.318396	0.0171555	0.410714	0.908848	0.500287	0.318416	-0.212556
bta-miR-6525	4.14051	4.09918	0.0413296	4.05785	-0.186216	-0.157804	0.013196	0.055577	-0.14564	-0.00254943	-0.258714	-0.0485975	0.00582108	-0.25967	-0.0456153	0.0126603	0.065584	-0.0313405	0.0339267	0.318396	0.0171555	0.410714	0.908848	0.500287	0.318416	-0.212556
bta-miR-1249	0.95718	0.33758	0.6196	-0.28202	-0.40207	-0.220616	-0.309676	-0.636122	-0.610078	-0.311827	-0.159217	-0.164234	-0.0161163	0.0377072	0.475063	0.154485	0.639072	0.42242	-0.0406971	0.318606	0.320746	-0.0489714	0.141258	0.109104	0.307749	-0.180232
bta-miR-134	0.567212	0.367765	0.199447	0.168318	-0.246252	-0.238254	0.0138801	-0.0131925	-0.239889	-0.0516523	-0.289214	-0.0768745	0.0355746	-0.347221	-0.00929302	-0.0503481	0.63543	0.0921547	0.0860279	0.317193	0.00618561	0.275911	0.674354	0.315086	0.307415	-0.25368
bta-miR-499	0.498795	0.117642	0.381153	-0.263511	-0.261553	-0.536445	-0.148218	0.23756	-0.274734	0.454916	0.40369	0.390312	0.604461	0.344925	0.0128553	-0.0237996	-0.0190619	-0.116017	0.0409056	-0.00132352	-0.419569	-0.532804	-0.0143815	0.27865	0.306687	0.111969
bta-miR-2400	0.579305	0.543117	0.0361884	0.506928	-0.0605353	-0.0834026	0.72132	0.0757813	0.434764	-0.104095	0.160036	-0.189561	-0.248595	0.303915	-0.1679	-0.0189756	-0.190103	-0.058712	-0.189821	-0.416191	-0.0793541	0.0841633	-0.161655	-0.0940566	0.306675	-0.030398
bta-miR-193a-3p	0.32151	0.113006	0.208503	-0.0954972	-0.414568	0.165723	0.11165	-0.238495	-0.412969	0.273616	-0.156823	-0.0839669	-0.0346208	-0.371955	-0.247812	-0.247312	0.208238	0.291855	0.0572957	0.246345	0.563945	0.51787	0.434505	0.0445511	0.304266	-0.0698977
bta-miR-1291	4.49354	4.33973	0.153809	4.18593	-0.150329	-0.0816517	-0.0853607	-0.123887	-0.0784068	0.110493	-0.18764	-0.0525732	-0.00203637	-0.118716	0.00358438	0.0550699	-0.025142	-0.0823326	-0.00459678	0.450586	0.00501947	0.301033	0.144524	0.992801	0.300807	-0.126787
bta-miR-2308	4.49354	4.33973	0.153809	4.18593	-0.150329	-0.0816517	-0.0853607	-0.123887	-0.0784068	0.110493	-0.18764	-0.0525732	-0.00203637	-0.118716	0.00358438	0.0550699	-0.025142	-0.0823326	-0.00459678	0.450586	0.00501947	0.301033	0.144524	0.992801	0.300807	-0.126787
bta-miR-24-3p	4.49354	4.33973	0.153809	4.18593	-0.150329	-0.0816517	-0.0853607	-0.123887	-0.0784068	0.110493	-0.18764	-0.0525732	-0.00203637	-0.118716	0.00358438	0.0550699	-0.025142	-0.0823326	-0.00459678	0.450586	0.00501947	0.301033	0.144524	0.992801	0.300807	-0.126787
bta-miR-376d	4.49354	4.33973	0.153809	4.18593	-0.150329	-0.0816517	-0.0853607	-0.123887	-0.0784068	0.110493	-0.18764	-0.0525732	-0.00203637	-0.118716	0.00358438	0.0550699	-0.025142	-0.0823326	-0.00459678	0.450586	0.00501947	0.301033	0.144524	0.992801	0.300807	-0.126787
bta-miR-656	4.49354	4.33973	0.153809	4.18593	-0.150329	-0.0816517	-0.0853607	-0.123887	-0.0784068	0.110493	-0.18764	-0.0525732	-0.00203637	-0.118716	0.00358438	0.0550699	-0.025142	-0.0823326	-0.00459678	0.450586	0.00501947	0.301033	0.144524	0.992801	0.300807	-0.126787
bta-miR-27b	0.910621	0.541308	0.369313	0.171996	-0.100545	0.0979461	0.0476713	0.0146219	-0.0778443	0.105569	0.759697	0.60103	0.302522	0.042178	-0.678854	-0.161838	0.0726662	0.0313028	0.216189	-0.275581	0.0155464	-0.155927	-0.255935	-0.0502292	0.293593	0.0354404
bta-miR-99a-3p	0.734543	0.167208	0.567336	-0.400128	0.382542	0.132058	0.0584965	0.488897	0.308252	-0.319419	0.365046	0.128951	-0.00715788	0.461125	0.133349	-0.554016	-0.344061	-0.0914108	0.107831	-0.266505	-0.24041	-0.0125831	0.372124	0.0183937	0.292346	-0.158708
bta-miR-2424	1.13017	1.05524	0.0749392	0.980296	-0.132052	0.236817	0.00424454	-0.337369	-0.29534	-0.212709	-0.0603615	-0.207001	-0.120007	-0.121356	-0.124239	-0.120379	0.0889748	-0.108042	0.87003	0.516342	0.32808	0.339113	-0.147215	-0.0726447	0.291997	-0.152928
bta-miR-152	1.06199	0.809641	0.252345	0.557296	0.0415706	-0.140968	0.195926	0.227041	0.272526	0.0737408	0.853849	0.631271	0.139395	0.503146	-0.0895991	-0.00378869	-0.295317	-0.285944	-0.291956	-0.577981	-0.25521	-0.506511	-0.192882	-0.190411	0.29063	0.0208056
bta-miR-493	0.373276	0.233254	0.140022	0.0932315	-0.324844	-0.0463482	0.738868	-0.14657	0.25653	-0.219949	-0.216898	-0.252837	-0.41961	0.0336051	0.164766	-0.0705182	-0.0227518	-0.0646503	-0.104603	0.00191262	0.283957	0.487041	0.212154	0.0262075	0.287655	-0.00710506
bta-miR-423-3p	2.04979	0.451999	1.59779	-1.14579	-0.331356	0.250892	-0.259336	-0.702542	-0.522536	-0.0542917	-0.405725	-0.218848	-0.285819	-0.608082	0.0369867	0.159558	0.468658	-0.0170591	0.2324	0.84333	0.685392	0.569386	0.118	0.482273	0.280204	-0.158791
bta-miR-339a	2.34088	1.62461	0.71627	0.908336	-0.481022	0.0156217	-0.0926699	-0.473919	-0.520719	0.0627929	-0.399849	-0.149523	-0.0356044	-0.572185	0.0385953	0.150511	0.329923	-0.30186	0.412761	0.930467	0.551655	0.527897	0.339594	0.372714	0.276003	0.0605808
bta-miR-339b	2.34088	1.62461	0.71627	0.908336	-0.481022	0.0156217	-0.0926699	-0.473919	-0.520719	0.0627929	-0.399849	-0.149523	-0.0356044	-0.572185	0.0385953	0.150511	0.329923	-0.30186	0.412761	0.930467	0.551655	0.527897	0.339594	0.372714	0.276003	0.0605808
bta-miR-222	1.74199	1.28655	0.455442	0.831109	-0.405463	-0.0616412	-0.0571525	-0.535824	-0.528813	-0.237116	-0.267301	-0.199215	-0.131045	-0.316988	0.164963	-0.0554876	0.913387	0.355426	0.180768	0.393747	0.435478	0.195319	0.0740235	-0.0820774	0.269081	-0.0883286
bta-miR-22-5p	0.645548	0.428403	0.217146	0.211257	-0.276088	0.0123726	-0.260635	-0.273763	-0.564652	0.0126045	-0.392232	-0.138968	-0.0813473	-0.297521	0.182525	-0.211788	0.0526252	0.0700611	0.545128	0.820986	0.302169	0.387967	0.332517	0.438722	0.262055	0.197893
bta-miR-2397-3p	6.126	6.08359	0.0424101	6.04118	-0.161155	-0.151221	0.0421793	0.10216	-0.138588	-0.0382634	-0.230695	-0.0377834	0.00719554	-0.253849	-0.052422	-0.00341157	0.081774	-0.00885203	0.0396078	0.213542	0.0176756	0.365222	0.975288	0.244291	0.261547	-0.198305
bta-miR-3956	6.126	6.08359	0.0424101	6.04118	-0.161155	-0.151221	0.0421793	0.10216	-0.138588	-0.0382634	-0.230695	-0.0377834	0.00719554	-0.253849	-0.052422	-0.00341157	0.081774	-0.00885203	0.0396078	0.213542	0.0176756	0.365222	0.975288	0.244291	0.261547	-0.198305
bta-miR-1185	0.829312	0.751905	0.0774069	0.674498	-0.0940112	-0.355782	0.096535	0.0175903	-0.0722516	-0.0459319	-0.0435938	-0.140859	-0.178419	0.509887	0.761069	-0.103945	-0.228343	-0.0739921	-0.178248	0.0443235	-0.140905	-0.338626	-0.0184744	-0.0888745	0.25501	0.272771
bta-miR-378b	0.574902	0.165259	0.409643	-0.244384	-0.19974	-0.0416012	-0.0225993	-0.370718	-0.232448	-0.27743	-0.556963	-0.531068	-0.31091	0.00599279	0.608877	-0.0828019	0.135787	0.122583	0.0170989	0.570661	0.310337	0.370579	0.181955	0.478183	0.248649	0.00190078
bta-miR-30c	1.05674	0.494096	0.562647	-0.0685511	-0.621461	-0.530303	0.104448	-0.415556	-0.48761	0.116393	-0.556999	-0.3155	-0.150662	0.0308154	0.721806	0.201641	0.29276	0.0546063	0.227867	0.579377	0.107511	0.0373834	0.137577	0.0940706	0.245775	-0.0230185
bta-miR-32	0.50511	0.146798	0.358312	-0.211514	-0.250444	-0.357962	0.181908	0.131412	-0.234559	0.204311	-0.0463371	-0.0253019	0.0947584	0.162457	0.0992538	-0.459518	0.637901	0.527791	0.250848	-0.117752	-0.265309	-0.215814	-0.180995	-0.132843	0.245275	-0.123974
bta-miR-2284t-3p	0.566984	0.404311	0.162674	0.241637	-0.208799	-0.187556	-0.0462709	-0.147106	-0.200285	0.00211595	-0.210423	-0.0783551	0.0379532	-0.242497	0.037432	-0.0445736	0.724189	0.100895	0.0714683	0.339121	-0.0069126	0.103289	0.00243052	0.467821	0.238495	-0.17716
bta-miR-455-5p	0.260825	0.142328	0.118497	0.0238316	-0.23463	-0.348605	-0.152257	-0.410814	-0.14808	-0.179361	0.457246	0.345804	0.198888	0.171819	-0.120104	0.764235	-0.103096	-0.235758	-0.246989	-0.0610246	-0.0955051	-0.39334	-0.0457622	0.226111	0.233875	0.0674003
bta-miR-411c-5p	0.142582	0.00694303	0.135639	-0.128696	-0.0800875	-0.239946	-0.303686	-0.223974	-0.223025	-0.269823	-0.170754	-0.0131459	-0.0545982	0.0763653	0.387294	0.293235	-0.0872681	-0.221602	0.402236	0.537008	-0.155735	0.0214092	0.291025	0.509393	0.229671	-0.214048
bta-miR-214	0.521889	0.225267	0.296622	-0.0713548	-0.125814	-0.325833	0.644229	0.326182	0.211244	0.138446	0.0209401	0.0233228	-0.22191	0.215667	-0.104535	-0.412084	-0.0224978	0.290061	0.052053	-0.336871	-0.378636	-0.0988185	-0.166969	-0.101434	0.224029	0.356587
bta-miR-2320-5p	1.11466	0.718412	0.396251	0.322161	0.716012	0.322719	-0.299707	0.39429	0.311473	-0.157581	0.0879051	-0.225283	-0.242917	0.254148	0.185653	-0.245474	-0.418764	-0.253309	-0.165215	-0.0736696	-0.228068	-0.0212493	0.29683	0.22307	0.2201	-0.385023
bta-miR-27a-5p	0.765964	0.597853	0.168112	0.429741	-0.210593	0.427406	-0.148628	-0.455824	-0.374347	0.086643	0.0978587	-0.193372	0.121792	-0.243392	-0.100472	-0.105585	0.450822	-0.0866021	0.000817754	0.315143	0.79142	0.263255	-0.22958	-0.15867	0.217591	-0.168053
bta-miR-145	0.707928	0.442652	0.265276	0.177376	-0.185489	0.0495213	-0.191388	-0.353091	-0.341612	-0.142683	-0.431998	-0.315514	-0.156206	-0.0907309	0.384134	-0.0838744	0.00657562	-0.0802665	0.570954	0.814116	0.253687	0.376531	8.07925e-05	0.539715	0.213295	-0.0437577
bta-miR-708	0.115108	0.037414	0.077694	-0.0402801	-0.0665184	-0.222959	-0.176547	-0.150754	-0.364008	-0.382012	0.0100466	0.0645614	-0.0397425	0.0586914	0.0996055	-0.141514	0.186511	0.174095	0.609475	0.338595	-0.178079	-0.183012	-0.0765735	0.034702	0.212075	0.393649
bta-miR-328	0.249831	0.0232576	0.226573	-0.203316	-0.311267	-0.320596	-0.159739	-0.637393	-0.371199	-0.121759	-0.291992	-0.196251	-0.249372	-0.091701	0.0983913	0.542157	0.368525	0.424288	-0.0219287	0.233705	-0.0321102	-0.0477219	-0.135617	0.434738	0.21054	-0.227488
bta-miR-193b	1.73937	1.42763	0.311738	1.11589	-0.531745	-0.250812	-0.0519531	-0.454915	-0.580483	0.0824101	-0.172176	0.0240037	0.0132833	-0.330131	0.105228	0.00621794	0.955386	0.38749	0.0119322	0.275933	0.302135	-0.021239	-0.0230384	-0.0904472	0.210432	0.0275036
bta-miR-181a	0.39094	0.0425501	0.34839	-0.305839	0.07578	0.283382	-0.325608	-0.548545	-0.271372	-0.0528405	-0.122726	0.0337875	-0.604379	-0.452041	-0.149846	0.294239	0.137312	0.0405574	0.228106	0.429931	0.235761	0.179101	-0.207812	0.279462	0.208377	-0.193953
bta-miR-100	3.82267	2.9376	0.885062	2.05254	0.174712	0.0600762	-0.29105	0.136768	0.0117018	-0.0311036	0.964677	0.501854	0.57322	0.574521	-0.247116	-0.0318012	-0.272238	-0.108288	-0.13816	-0.504994	-0.136883	-0.550936	-0.227034	-0.125442	0.201527	-0.119489
bta-miR-6120-3p	0.312748	0.0583455	0.254402	-0.196057	-0.396247	-0.586533	-0.199028	-0.279861	-0.538128	0.127338	-0.06749	0.15314	0.0729539	-0.085315	0.13656	0.398658	0.614463	0.315928	0.0742136	0.0575571	-0.237959	-0.402806	0.232974	-0.183828	0.20025	-0.215891
bta-miR-491	0.323232	0.219492	0.103741	0.115751	-0.289199	-0.281728	-0.155955	0.135246	-0.366879	0.403978	-0.0915612	-0.114208	0.628164	-0.0492829	-0.136794	-0.0922076	0.486353	0.0361915	0.382412	0.265021	-0.13346	0.00183041	0.224066	0.224325	0.199059	-0.47386
bta-miR-505	0.352816	0.0818721	0.270944	-0.189072	0.29107	-0.101554	-0.30405	0.558318	0.0122718	-0.0257429	0.280598	0.0529974	0.498082	0.436694	0.195533	-0.335779	-0.211584	-0.202577	0.104117	-0.0939673	-0.354503	-0.238369	0.56653	0.0375585	0.193969	-0.285404
bta-miR-503-3p	0.365615	0.120548	0.245067	-0.124519	-0.212855	-0.231135	-0.152488	0.254675	-0.236926	0.48704	-0.00861956	-0.0413356	0.603469	0.0277033	-0.137684	0.00194783	-0.00942279	-0.0408907	-0.0483092	0.0741894	-0.093783	0.0548555	0.621532	0.298375	0.190489	-0.40477
bta-miR-2422	0.870942	0.738228	0.132714	0.605514	-0.178763	-0.129473	-0.0769713	0.114574	-0.156527	0.828776	-0.215795	0.0426763	0.0258395	-0.238869	-0.0566086	0.0213445	-0.0637043	-0.134651	-0.0803187	0.316194	-0.0858746	0.107823	0.0842894	0.585766	0.188908	-0.260681
bta-miR-2484	0.618072	0.506565	0.111507	0.395058	-0.173029	-0.16202	-0.238903	0.0700508	-0.133069	0.0718366	0.338214	0.170658	0.741064	0.29301	-0.130252	0.0167047	-0.055904	-0.0414196	-0.0431591	0.0194244	-0.0721548	-0.0652819	0.190108	0.596938	0.187775	-0.216839
bta-miR-323	0.751282	0.637043	0.114239	0.522804	-0.211901	-0.314526	0.0869845	0.132529	-0.149858	-0.108428	-0.41326	-0.149733	-0.0612408	-0.0145423	0.51067	-0.14185	0.204527	-0.0376228	0.273656	0.323092	-0.0900125	0.219853	0.793531	0.0255978	0.185796	-0.269137
bta-miR-181d	0.626643	0.174628	0.452016	-0.277388	-0.160374	-0.51031	0.497557	0.198187	0.348956	-0.0279794	-0.170984	-0.25492	-0.0641276	0.475005	0.599376	0.19217	-0.296132	-0.455169	-0.21437	-0.0192161	-0.328168	-0.121365	0.134679	0.136164	0.181851	-0.00744984
bta-miR-16a	1.07284	0.467209	0.605627	-0.138417	0.350473	-0.121495	-0.162217	0.264047	0.174279	-0.110658	0.468169	-0.121654	0.254368	0.933757	0.400867	-0.13437	-0.35724	0.0106113	-0.16376	-0.494609	-0.41543	-0.633164	-0.327417	-0.176845	0.18117	-0.305799
bta-miR-2285k	2.56901	1.72644	0.84257	0.883869	0.311974	-0.0465381	-0.422942	0.206001	0.049792	-0.012026	0.855157	0.432794	0.448763	0.710024	0.0235798	0.0211795	-0.381832	-0.0353591	-0.337986	-0.558574	-0.335774	-0.706123	-0.16122	-0.0184602	0.18004	-0.188836
bta-miR-425-5p	0.810086	0.555418	0.254668	0.30075	-0.529582	-0.434316	0.265407	0.0744824	-0.322611	0.117421	-0.124437	0.209671	0.206647	-0.174407	0.00396176	-0.301038	0.744137	0.355197	0.327381	0.067906	-0.0749783	0.0632434	0.387895	-0.15315	0.177491	-0.0419982
bta-miR-6529a	0.581242	0.192892	0.388351	-0.195459	-0.326169	-0.0553098	-0.406872	-0.674574	-0.574445	-0.161564	0.215859	0.0689955	0.191749	0.0562287	0.132183	0.19769	0.639927	0.408734	-0.124714	0.0984126	0.364777	-0.277029	-0.40525	-0.00847758	0.170873	-0.0638625
bta-miR-147	6.10766	6.05431	0.0533492	6.00096	-0.116436	-0.12887	0.0716423	0.146167	-0.116924	-0.0759038	-0.175775	-0.0215785	0.00808684	-0.222387	-0.0552013	-0.0216948	0.0925634	0.0180577	0.0423311	0.0712982	0.0165567	0.276966	0.957271	-0.0760108	0.170209	-0.162488
bta-miR-2285i	6.10766	6.05431	0.0533492	6.00096	-0.116436	-0.12887	0.0716423	0.146167	-0.116924	-0.0759038	-0.175775	-0.0215785	0.00808684	-0.222387	-0.0552013	-0.0216948	0.0925634	0.0180577	0.0423311	0.0712982	0.0165567	0.276966	0.957271	-0.0760108	0.170209	-0.162488
bta-miR-2323	6.10766	6.05431	0.0533492	6.00096	-0.116436	-0.12887	0.0716423	0.146167	-0.116924	-0.0759038	-0.175775	-0.0215785	0.00808684	-0.222387	-0.0552013	-0.0216948	0.0925634	0.0180577	0.0423311	0.0712982	0.0165567	0.276966	0.957271	-0.0760108	0.170209	-0.162488
bta-miR-2466-3p	6.10766	6.05431	0.0533492	6.00096	-0.116436	-0.12887	0.0716423	0.146167	-0.116924	-0.0759038	-0.175775	-0.0215785	0.00808684	-0.222387	-0.0552013	-0.0216948	0.0925634	0.0180577	0.0423311	0.0712982	0.0165567	0.276966	0.957271	-0.0760108	0.170209	-0.162488
bta-miR-2483-3p	6.10766	6.05431	0.0533492	6.00096	-0.116436	-0.12887	0.0716423	0.146167	-0.116924	-0.0759038	-0.175775	-0.0215785	0.00808684	-0.222387	-0.0552013	-0.0216948	0.0925634	0.0180577	0.0423311	0.0712982	0.0165567	0.276966	0.957271	-0.0760108	0.170209	-0.162488
bta-miR-3957	0.233971	0.131254	0.102716	0.0285382	-0.221494	0.00668653	0.466161	0.00084824	0.282395	0.1828	0.109726	0.196131	-0.311435	0.241227	0.477567	-0.178047	-0.220086	-0.295952	-0.311427	-0.0790282	0.218599	0.0992783	-0.164761	0.0105548	0.168441	-0.0056371
bta-miR-382	1.36753	0.842191	0.52534	0.316851	0.782997	0.536903	-0.167238	0.365146	0.361006	-0.191715	0.397718	-0.101141	-0.262693	0.298389	-0.202488	-0.400978	-0.522816	-0.0737972	-0.0789579	-0.366188	-0.131685	-0.0976224	-0.118591	-0.126695	0.166035	-0.119239
bta-miR-497	0.0904558	0.000751143	0.0897047	-0.0889536	0.267212	0.245767	-0.296789	-0.0597826	-0.0952892	-0.162672	-0.182795	-0.535968	0.16328	-0.196939	-0.315356	0.126878	0.206532	-0.211593	0.411269	0.376878	0.0507384	0.25421	0.111467	0.237775	0.159648	-0.510213
bta-miR-450a	0.547525	0.458563	0.0889619	0.369601	-0.270224	-0.429345	0.0328748	0.026208	-0.174875	0.184727	-0.214607	0.0981391	-0.0722361	-0.0929945	0.281677	0.355374	-0.257267	-0.305128	-0.0540464	0.265382	-0.136911	-0.0122771	0.717668	0.0746435	0.154836	0.0808498
bta-miR-210	1.14214	0.893315	0.248827	0.644487	-0.206744	-0.210266	-0.161643	0.0782886	-0.28921	-0.115821	0.0584801	-0.174929	0.767047	0.18591	-0.144129	-0.0846448	0.32169	0.0658486	0.522829	0.166059	-0.0934409	0.0308777	0.2969	0.128984	0.152217	-0.377292
bta-let-7g	1.07496	0.451598	0.623364	-0.171766	0.300255	-0.261061	-0.00302443	0.515233	0.28353	-0.00656646	0.299526	-0.161912	0.329518	0.895981	0.502258	-0.261738	-0.339892	-0.100075	-0.214285	-0.444343	-0.524476	-0.536028	-0.0652237	-0.0772686	0.15151	-0.252478
bta-miR-6520	0.343145	0.229304	0.113841	0.115464	-0.125088	-0.0626838	0.0806761	0.0602641	-0.181905	-0.172437	-0.245136	-0.102161	-0.00073566	-0.18861	-0.119982	-0.101474	0.0234058	-0.041347	0.793495	0.359647	-0.041799	0.360286	0.571965	-0.0760297	0.146801	-0.195089
bta-miR-545-3p	0.654551	0.409308	0.245242	0.164066	-0.335633	0.0221978	-0.0935636	-0.144447	-0.322983	0.151777	-0.391201	-0.234025	0.22179	-0.165688	0.214703	-0.192861	0.0803878	-0.210068	0.585916	0.80284	0.296144	0.476663	0.130858	0.550826	0.145093	-0.12646
bta-miR-484	1.13329	0.571204	0.562091	0.00911316	-0.308516	0.206459	-0.10741	-0.494839	-0.321675	-0.187509	-0.350547	-0.128551	-0.161426	-0.454681	0.214979	0.125662	0.31327	-0.386282	0.546384	0.856381	0.580906	0.561606	0.185646	0.221657	0.145041	-0.207421
bta-miR-2887	0.641812	0.377548	0.264264	0.113285	-0.137017	-0.3769	-0.0302605	-0.330843	-0.0119979	-0.153828	-0.165003	-0.209692	-0.243673	0.354238	0.704864	0.622037	-0.245232	-0.262619	-0.314941	0.113993	-0.0997312	-0.245533	0.0724601	0.117407	0.144986	-0.189067
bta-miR-181b	0.268393	0.0282468	0.240147	-0.2119	0.209395	0.231277	-0.144697	-0.190937	0.0564648	-0.0565077	-0.0907414	0.0389351	-0.518064	-0.215294	0.0364102	0.272587	-0.465097	-0.522282	0.336646	0.488112	0.0485623	0.193866	-0.0545391	0.311149	0.142623	-0.0312971
bta-miR-2285af	1.07962	0.986113	0.0935052	0.892608	-0.134585	-0.0400174	-0.0613989	0.00441925	0.0234459	0.100222	0.533569	0.880605	0.0264845	-0.0351988	-0.127121	-0.0377613	-0.0814321	-0.142895	-0.0628156	-0.0520748	-0.0547025	-0.124161	-0.0304243	0.365055	0.142621	0.153595
bta-miR-6522	1.40769	1.29394	0.113752	1.18019	-0.234912	-0.0533173	0.000110731	0.0374806	-0.300503	0.261203	-0.506805	-0.142746	-0.144989	-0.433238	0.0247539	-0.133472	0.0994097	0.149402	0.181374	0.393598	0.153018	0.487321	0.834429	0.169656	0.142315	-0.195267
bta-miR-133a	1.70267	0.979363	0.723306	0.256057	-0.461968	0.078729	-0.0632459	-0.604543	-0.5332	-0.00820639	-0.414855	-0.149355	-0.223027	-0.625674	0.0151941	0.0162281	0.866105	0.310761	0.108421	0.531999	0.604649	0.411355	0.0662505	0.0703356	0.140133	-0.0486073
bta-miR-410	0.31538	0.0927873	0.222593	-0.129806	-0.214463	-0.401414	0.400802	0.551927	0.179871	0.75078	0.0245593	0.376727	0.0421589	0.0123682	0.00326717	-0.132568	-0.211943	-0.243412	-0.0869334	-0.16568	-0.414593	-0.0770607	0.374725	0.0490801	0.137534	-0.123984
bta-miR-99b	3.35201	2.6829	0.669111	2.01379	0.440431	0.258954	-0.368465	0.218482	0.135403	-0.0745678	0.900565	0.287352	0.490816	0.573164	-0.294864	-0.0618857	-0.397467	-0.158475	-0.16779	-0.535548	-0.139967	-0.499855	-0.267695	-0.157888	0.137097	-0.218269
bta-miR-487b	0.882378	0.622855	0.259523	0.363333	-0.422651	-0.461638	-0.020206	-0.228255	-0.296662	0.241239	-0.474563	-0.133311	-0.115956	-0.103859	0.684653	0.3361	0.29878	-0.280469	0.0500646	0.541931	-0.000263596	-0.0243482	0.240357	0.148273	0.134338	-0.213771
bta-miR-21-3p	0.678226	0.288202	0.390024	-0.101822	-0.261264	0.196105	0.0278612	-0.22415	-0.281137	-0.199463	-0.215608	0.0582549	-0.057589	-0.457797	-0.186273	-0.196621	0.157395	-0.162247	0.876226	0.713047	0.363759	0.59603	0.229699	0.206465	0.13183	0.0868591
bta-miR-126-5p	0.353101	0.105482	0.247619	-0.142137	-0.280352	-0.0142021	0.111184	-0.0944829	-0.212351	0.491758	-0.574249	-0.302503	-0.178798	-0.470786	-0.0177113	0.0380514	-0.107444	-0.249656	0.214667	0.686933	0.228809	0.487455	0.196983	0.449717	0.121431	0.098031
bta-miR-154c	0.670993	0.0965317	0.574461	-0.477929	-0.618397	-0.418797	0.326055	-0.36746	-0.176912	0.3911	-0.509947	-0.182534	-0.235321	-0.251143	0.427636	0.42408	0.354655	-0.122549	-0.328534	0.334491	0.21092	0.155402	0.100525	0.16938	0.114836	-0.107129
bta-miR-199a-3p	1.19505	1.012	0.183053	0.828948	0.0154946	0.198303	0.344846	0.198023	0.189804	-0.372276	-0.0442873	0.203819	-0.215307	-0.380449	-0.246556	-0.513152	0.27004	-0.124653	0.443066	0.235038	0.116844	0.507299	0.300073	0.117811	0.114063	0.274852
bta-miR-199c	1.19505	1.012	0.183053	0.828948	0.0154946	0.198303	0.344846	0.198023	0.189804	-0.372276	-0.0442873	0.203819	-0.215307	-0.380449	-0.246556	-0.513152	0.27004	-0.124653	0.443066	0.235038	0.116844	0.507299	0.300073	0.117811	0.114063	0.274852
bta-miR-1839	0.595344	0.237475	0.357868	-0.120393	0.527772	0.11578	-0.575414	0.291926	-0.0944796	-0.216758	0.477555	0.230728	0.182864	0.364925	-0.0607444	-0.424221	0.0203618	0.466615	-0.0963796	-0.397982	-0.362845	-0.487529	0.00527288	0.00603457	0.10891	-0.0452948
bta-miR-2432	0.731439	0.673191	0.0582483	0.614943	-0.185822	-0.272583	-0.123585	0.151352	-0.183006	-0.0139033	0.0836064	-0.0820067	0.710256	0.200006	-0.127285	-0.030507	-0.069469	0.0179147	-0.0115931	0.0922021	-0.10408	-0.0239548	0.366157	0.415653	0.107987	0.162748
bta-miR-485	0.18239	0.040669	0.141721	-0.101052	0.482818	0.166192	0.135481	0.0446931	0.440283	-0.370025	0.14789	-0.300723	-0.32709	0.147764	-0.208251	0.292789	-0.147594	-0.253041	-0.11721	-0.320538	-0.213718	-0.10524	-0.172392	-0.19443	0.107212	-0.291193
bta-miR-2448-5p	1.32054	1.24784	0.0726935	1.17515	-0.153244	-0.121755	-0.0578258	0.185295	-0.155226	0.942339	-0.182551	0.0715599	0.0315473	-0.237254	-0.0687665	0.00362081	-0.0658507	-0.127647	-0.0937407	0.198036	-0.104153	0.00925883	0.0431405	0.304374	0.105818	-0.260012
bta-miR-1306	0.598135	0.357141	0.240994	0.116148	-0.158285	-0.222938	-0.113547	0.171957	-0.215679	-0.0854818	0.107154	-0.0974246	0.676472	0.134888	-0.0988491	-0.0453172	0.34188	0.114503	0.0352041	-0.117772	-0.0466796	-0.0479135	0.603544	-0.141933	0.101299	-0.306875
bta-miR-19a	0.50811	0.260557	0.247554	0.0130032	-0.355791	-0.141847	-0.069939	-0.048367	-0.269125	0.18654	-0.446014	-0.238159	0.182638	-0.023382	0.656862	-0.218922	0.223248	-0.175884	0.0895652	0.611365	0.273013	0.289822	0.317616	0.374229	0.101266	-0.13911
bta-miR-331-5p	0.35995	0.28352	0.0764297	0.207091	-0.100101	0.178788	0.229156	0.137847	0.0485334	0.0244879	-0.0118186	-0.0236718	0.13681	-0.234218	-0.0513881	-0.466017	0.594512	-0.240765	0.240295	0.223309	0.274782	0.281239	-0.0803255	-0.0811806	0.100003	-0.0640893
bta-miR-29d-5p	0.22859	0.112348	0.116242	-0.00389312	0.0420069	-0.252616	-0.253878	-0.0958879	-0.0745568	-0.025704	-0.0806174	-0.216849	0.0965144	0.289922	0.555478	0.243213	0.22157	-0.277208	0.0067817	0.22214	-0.205058	-0.356881	-0.2625	0.13419	0.0985971	-0.327487
bta-miR-98	0.492786	0.0227705	0.470016	-0.447245	0.136379	-0.148956	0.0456754	0.421379	0.0636149	0.0755756	0.0605774	-0.0178982	0.105518	0.406077	0.276852	-0.692678	0.314453	0.486633	-0.0205836	-0.330923	-0.364516	-0.26596	-0.149557	-0.0281509	0.0968961	-0.125249
bta-miR-18a	0.521064	0.351556	0.169508	0.182047	-0.220371	-0.186917	-0.105774	0.2744	-0.151428	0.589307	0.494363	0.781971	0.395376	-0.0520998	-0.206891	-0.0816827	0.0778238	-0.103916	-0.0936106	-0.207404	-0.14066	-0.278485	0.241626	-0.0662289	0.0912068	-0.129017
bta-miR-1307	0.320856	0.0881856	0.23267	-0.144485	0.0875445	0.545415	-0.0261364	-0.252373	0.0148645	0.00894319	0.220148	-0.289497	0.110496	-0.0270877	-0.351663	0.134299	-0.216913	-0.317585	0.0669352	0.0291724	0.559951	0.284959	-0.189966	-0.239551	0.0906367	-0.3565
bta-miR-204	0.808636	0.294185	0.514451	-0.220267	-0.362052	0.166953	0.126885	-0.543301	-0.204941	-0.281906	-0.363385	-0.209347	-0.354547	-0.20429	0.539179	-0.0418042	0.199324	-0.192591	0.140243	0.63688	0.681911	0.455	-0.077349	0.0848647	0.0888266	0.210543
bta-miR-665	0.432334	0.149698	0.282637	-0.132939	-0.539778	-0.214359	0.314122	-0.133606	-0.275088	0.119789	-0.467437	-0.094318	-0.178609	-0.25136	0.438568	-0.13276	0.290142	0.0703339	0.0365763	0.317905	0.358543	0.370446	0.599289	-0.224932	0.0885105	0.0519054
bta-miR-190b	0.180681	0.0628863	0.117794	-0.0549079	-0.239005	-0.172457	-0.317674	-0.297038	-0.585138	0.0195658	-0.0083138	-0.0690862	0.2033	0.113878	0.0738718	-0.220586	0.317279	0.727571	-0.0514374	0.0627266	0.094885	-0.27055	-0.278267	0.0773846	0.0879779	0.438068
bta-miR-1197	0.848849	0.569409	0.27944	0.289969	-0.172933	-0.271348	-0.0654846	0.216858	-0.187445	-0.0653583	0.0566282	-0.0689596	0.641006	0.128408	-0.134724	-0.0480105	-0.0235913	0.0418072	0.00570686	0.00242953	-0.0887373	0.00627708	0.634878	0.113327	0.0868633	0.118129
bta-miR-192	0.393375	0.034668	0.358707	-0.324039	0.216371	0.130233	0.032852	0.667505	0.185731	0.272591	0.238683	0.0994201	0.393347	0.217881	-0.165677	-0.641022	-0.279291	0.032476	-0.132569	-0.29623	-0.139382	0.0772875	0.444517	0.088696	0.0840844	-0.0798245
bta-miR-6119-5p	0.853965	0.475984	0.377982	0.0980018	-0.355994	-0.494175	0.163041	0.269074	-0.242845	0.284208	-0.108978	0.254972	0.176136	-0.0855874	0.183281	-0.369802	0.695279	0.341517	0.0363096	-0.0653896	-0.257182	-0.201709	0.278284	-0.195864	0.078088	0.0871358
bta-miR-2483-5p	1.3808	1.29767	0.0831254	1.21455	-0.140815	-0.224334	0.141275	0.187879	-0.128616	-0.106859	-0.203063	0.00357213	0.0141556	-0.243308	-0.0796265	-0.0769841	0.0161747	0.0282034	0.0394911	0.109518	-0.0451184	0.181093	0.8103	-0.101284	0.0779424	0.348563
bta-let-7d	0.542611	0.120737	0.421874	-0.301137	-0.143627	-0.572358	0.20408	0.195686	0.240931	-0.00442007	0.348689	0.116041	0.40809	0.850976	0.378741	0.189032	-0.341338	-0.0192989	-0.319605	-0.490124	-0.523395	-0.560211	-0.188268	0.125173	0.0745632	-0.0622981
bta-miR-2387	0.556362	0.299445	0.256916	0.0425291	-0.12921	-0.0747349	-0.0851273	-0.0163247	-0.219789	-0.142245	-0.0229712	-0.163098	0.438149	0.128079	-0.134054	-0.110153	0.1362	-0.00649234	0.874348	0.316876	-0.0980712	0.0877963	-0.0974367	0.0729338	0.0745516	-0.247361
bta-miR-450b	0.657289	0.436274	0.221015	0.215259	-0.0604576	-0.533578	0.134991	0.433637	-0.0095106	0.198316	-0.331826	-0.100332	-0.0578354	0.20122	0.474165	-0.10156	-0.0628179	0.138807	-0.0942576	-0.123804	-0.498857	-0.174336	0.717906	-0.142124	0.0744822	-0.134023
bta-miR-21-5p	1.90878	1.86125	0.0475345	1.81371	-0.141274	-0.163818	0.00468721	-0.0871006	-0.181013	-0.0739284	-0.117378	-0.0556708	0.0459847	-0.202715	0.0414853	-0.0904368	0.867954	0.175441	0.0871192	0.0866899	-0.0115902	-0.0868716	-0.0970936	-0.137131	0.0720857	-0.120393
bta-miR-377	1.90878	1.86125	0.0475345	1.81371	-0.141274	-0.163818	0.00468721	-0.0871006	-0.181013	-0.0739284	-0.117378	-0.0556708	0.0459847	-0.202715	0.0414853	-0.0904368	0.867954	0.175441	0.0871192	0.0866899	-0.0115902	-0.0868716	-0.0970936	-0.137131	0.0720857	-0.120393
bta-miR-2284b	1.58305	1.42217	0.160883	1.26128	-0.111117	-0.0487204	-8.33117e-06	0.111439	0.0196703	0.0273098	0.577611	0.928806	0.0311553	-0.0591061	-0.152373	-0.0716913	-0.0409771	-0.104303	-0.0483789	-0.234611	-0.0532462	-0.170213	0.232888	-0.100287	0.0694449	0.160825
bta-miR-211	1.00088	0.566062	0.434814	0.131248	-0.140214	0.432394	-0.0651888	-0.653997	-0.216514	-0.298861	-0.177304	-0.194843	-0.429593	-0.414202	-0.0101305	0.222205	0.163376	0.0856793	-0.225429	0.254182	0.786877	0.477378	0.146688	-0.0809308	0.0688684	-0.0260947
bta-miR-196a	0.187113	0.0509742	0.136139	-0.0851651	-0.155719	-0.290045	-0.0771041	-0.400014	-0.288311	-0.20222	0.0145954	-0.115677	-0.0665822	0.0904551	-0.133709	0.416248	0.404705	0.611111	0.000269793	-0.307394	-0.164895	-0.321455	-0.130405	-0.321447	0.0677678	-0.248366
bta-miR-326	1.36498	0.806272	0.558712	0.247561	-0.280933	0.500193	-0.0720673	-0.412257	-0.265285	0.0415841	-0.145495	0.133205	-0.115622	-0.617709	-0.171917	-0.17247	0.153466	-0.264708	0.399206	0.747264	0.781064	0.709743	-0.0126188	0.370289	0.0663519	0.111539
bta-miR-411a	0.780928	0.489997	0.290931	0.199067	-0.313203	-0.287231	0.69076	-0.151089	0.33446	-0.145118	-0.495657	-0.214172	-0.561638	-0.194355	0.252503	0.399248	-0.12964	-0.351242	-0.135868	0.20087	0.0240994	0.403251	0.286546	0.176362	0.0662717	0.118881
bta-miR-320a	0.610677	0.354812	0.255865	0.0989478	-0.245433	0.0755617	0.295837	-0.244828	0.102541	-0.181079	-0.162704	-0.228376	-0.190946	0.20235	0.667267	-0.0763822	-0.071629	-0.284569	-0.232357	0.205604	0.483284	0.238621	-0.0862773	-0.0417521	0.0572069	0.0929112
bta-miR-362-5p	0.15414	0.0636082	0.0905321	-0.0269239	0.0746216	-0.1416	0.0647446	-0.108877	0.0345969	0.0621421	-0.241	-0.434172	-0.228719	0.0434108	0.109825	0.550049	-0.28513	-0.37063	0.0841588	0.10757	-0.133615	-0.0982108	0.0366241	-0.272382	0.0542421	-0.234215
bta-miR-2285r	0.459294	0.254474	0.20482	0.0496535	-0.271049	-0.476366	0.0859777	0.222379	-0.189414	0.411235	-0.435868	-0.0680432	-0.0369021	-0.054137	0.624013	-0.188731	0.385538	-0.0169558	-0.108862	0.248096	-0.194002	-0.139716	0.285434	-0.0237227	0.0529897	0.0491531
bta-miR-542-5p	0.609117	0.397603	0.211514	0.18609	-0.0156891	-0.455934	0.125847	0.176296	0.0402859	0.0644968	-0.40698	-0.104111	-0.363493	-0.0369292	0.398561	0.295244	-0.182812	-0.164113	-0.0561078	0.0949274	-0.410241	-0.0983584	0.607419	-0.0784978	0.0528474	-0.0184123
bta-miR-6518	0.4466	0.175435	0.271165	-0.0957308	-0.134992	-0.0811312	-0.0971147	0.119685	-0.166745	-0.121006	0.339865	0.277484	0.559661	0.207089	-0.219295	-0.117526	-0.0660965	-0.0619493	0.698749	0.0380572	-0.117913	-0.0455652	0.151152	-0.114346	0.0513107	-0.161094
bta-miR-2285x	0.596343	0.316419	0.279924	0.0364949	0.283562	-0.0761492	-0.240531	0.526246	0.0396013	0.242635	-0.014764	-0.114792	0.196743	0.40642	0.625235	-0.398503	-0.210324	-0.271774	-0.0575728	0.024554	-0.256544	-0.276628	0.264636	-0.115554	0.0494708	-0.207914
bta-miR-671	1.57252	1.24059	0.331932	0.908657	-0.113613	-0.115117	-0.181935	0.108916	-0.19692	-0.0931253	0.18458	-0.15335	0.81502	0.36143	-0.163321	-0.0559074	-0.0487165	0.00296442	0.522969	0.0579551	-0.10142	-0.0377626	0.123912	0.0674725	0.0492788	-0.301832
bta-miR-2350	0.383445	0.316698	0.066747	0.249951	-0.207607	-0.239609	-0.13113	0.203214	-0.253821	0.477391	0.000780338	-0.05945	0.647673	0.120328	-0.181855	-0.0782105	-0.147725	-0.0755493	0.339996	0.240678	-0.190271	-0.0847519	-0.0447469	0.331494	0.0487906	0.0295755
bta-miR-2320-3p	0.130183	0.0755704	0.0546122	0.0209582	-0.109965	-0.147966	-0.203141	-0.19536	-0.385977	-0.105471	-0.356987	-0.125318	-0.154542	-0.181215	-0.108184	-0.104798	0.116423	0.728139	0.195471	0.20327	-0.108109	0.121738	0.170773	0.396638	0.0482319	0.253193
bta-miR-7861	0.720174	0.692436	0.0277383	0.664698	-0.172816	-0.307545	0.00474796	0.0714475	0.0222568	0.0394797	0.0592824	0.39205	-0.0760499	0.274403	0.758088	-0.157935	0.161186	-0.104068	-0.158459	0.0385637	-0.147415	-0.26977	-0.021485	0.0988233	0.0477492	-0.0144416
bta-miR-146b	0.743063	0.684471	0.0585916	0.625879	0.172023	0.240047	-0.274436	-0.0156075	-0.0174306	0.0157215	-0.252386	-0.195173	-0.0907228	-0.104902	0.0419398	-0.203822	-0.19528	0.156416	-0.165906	0.297406	0.113192	0.331342	0.113803	0.797245	0.0472165	0.0123284
bta-miR-142-3p	0.202665	0.0725895	0.130076	-0.0574861	-0.279963	-0.0848393	-0.138712	-0.204266	-0.462096	-0.176506	-0.315329	-0.158242	0.153766	-0.402941	-0.122866	-0.181364	0.613051	0.481756	0.00431308	0.299332	0.270011	0.250191	0.404704	0.153	0.0455702	0.335632
bta-miR-99a-5p	3.06331	2.18654	0.876764	1.30978	0.591327	0.315723	-0.40572	0.356348	0.240078	-0.104911	0.864926	0.339058	0.41296	0.524425	-0.267965	-0.161346	-0.393888	-0.15673	-0.183863	-0.574186	-0.230504	-0.498746	-0.223724	-0.160026	0.0440764	-0.211339
bta-miR-154b	0.249582	0.105215	0.144367	-0.0391524	-0.36651	-0.419376	0.531013	-0.162961	0.184153	-0.288638	-0.231527	-0.284455	-0.0434314	0.203069	0.319782	0.519706	-0.103505	-0.342961	0.0269419	0.0108373	-0.0333151	0.0957953	0.278167	-0.220808	0.0384887	-0.110588
bta-miR-2285f	0.449806	0.0686826	0.381123	-0.31244	0.195775	0.0133822	0.121567	0.47525	0.329543	0.0045497	0.600409	0.550925	0.16049	0.458677	0.133894	-0.576267	-0.0871143	-0.017857	-0.188108	-0.494681	-0.256167	-0.364336	-0.257539	-0.109805	0.0339942	0.17418
bta-miR-190a	0.479921	0.296622	0.183299	0.113323	0.574114	0.567465	-0.32014	0.29831	0.096779	-0.0597062	0.289595	-0.0161612	0.0637735	-0.048751	-0.366137	-0.381709	-0.446321	-0.333345	0.262832	0.120749	0.087245	0.0803721	-0.0664808	0.000593716	0.0332695	0.196503
bta-miR-494	0.23382	0.0817078	0.152112	-0.0704042	-0.20845	-0.373911	0.511601	-0.159507	0.407007	-0.21731	0.153213	0.234468	-0.301568	0.237233	0.179162	0.595617	-0.354758	-0.334889	-0.407949	-0.284123	-0.187422	-0.166107	-0.0792476	0.0286016	0.0322111	0.208546
bta-miR-301b	2.2196	1.63769	0.581903	1.05579	-0.225959	0.521574	-0.0584308	-0.444181	-0.252312	-0.141825	-0.272822	-0.15776	-0.123151	-0.638858	-0.0706553	-0.134116	0.459624	-0.126005	0.0684069	0.579352	0.905153	0.725301	0.211444	0.0973357	0.0297813	-0.0260735
bta-miR-664b	0.707323	0.279912	0.427412	-0.1475	-0.23725	-0.319434	0.0748099	-0.0667039	-0.279797	0.00316021	-0.11747	0.0483471	-0.0832015	0.0422567	0.0718503	-0.262676	0.598149	0.883946	-0.0605839	-0.307821	-0.176332	-0.210632	-0.0263086	-0.230928	0.0296813	0.0418172
bta-miR-532	0.80673	0.224572	0.582158	-0.357586	0.0956884	0.532119	0.283554	-0.017813	0.197003	-0.202609	-0.450916	-0.374397	-0.421283	-0.561957	-0.210852	-0.342921	0.0909159	-0.0836031	0.0430734	0.346379	0.53419	0.882414	0.384697	0.224024	0.0281525	0.0211906
bta-miR-188	0.466906	0.377872	0.0890344	0.288838	-0.308001	0.323579	-0.024514	-0.309391	-0.195931	-0.119197	0.0394363	0.439678	-0.132697	-0.445684	0.145851	-0.240823	0.277285	-0.238523	0.141795	0.491422	0.682274	0.448087	0.131912	0.0935915	0.023729	0.243342
bta-miR-411c-3p	0.684747	0.187914	0.496833	-0.30892	-0.487998	-0.807393	0.187367	-0.206241	-0.243699	0.0312339	-0.31719	-0.164158	0.008605	0.277472	0.585214	0.505908	0.19713	0.169236	-0.121105	-0.0357928	-0.326091	-0.411345	0.148951	-0.257703	0.023282	0.0196178
bta-miR-2478	3.19985	3.12532	0.0745299	3.05079	-0.144913	-0.353258	-0.0104071	0.112926	-0.0206495	-0.0126215	-0.271509	-0.178842	0.0843233	0.449306	0.935712	-0.146423	0.045719	-0.0773406	-0.0322093	0.166617	-0.158152	-0.152161	0.129944	0.0962683	0.0215991	-0.205175
bta-miR-6516	0.128812	0.0592044	0.0696072	-0.0104028	-0.199842	-0.195794	0.0768985	0.0777423	-0.28056	0.261068	-0.276129	-0.0515432	0.0414797	-0.285466	-0.110635	-0.180424	0.386214	0.0122179	0.709012	0.379666	-0.14803	0.0233614	-0.114885	-0.170439	0.0208378	0.08093
bta-miR-206	0.700301	0.0653061	0.634995	-0.569689	0.0943159	-0.37863	-0.107078	0.114478	0.0238041	-0.18984	0.467119	0.129733	0.352419	0.767838	0.0286766	0.128162	-0.28204	0.436594	-0.0874007	-0.66178	-0.564324	-0.676546	-0.212487	-0.192961	0.013301	-0.0623417
bta-miR-9-5p	0.480852	0.0874462	0.393406	-0.30596	0.50085	0.791854	0.0441495	0.154678	0.415095	0.064014	0.162083	-0.149584	-0.288485	-0.0952486	-0.307002	-0.305777	-0.473254	-0.329287	-0.102551	-0.0754028	0.373409	0.419567	-0.179767	0.0298148	0.0129422	-0.226167
bta-let-7a-5p	1.97233	0.56004	1.41229	-0.852253	0.696082	0.172293	-0.24986	0.416288	0.359174	-0.22361	0.520624	-0.0224236	0.11542	0.685999	-0.0687915	-0.252264	-0.432335	0.223829	-0.225552	-0.69704	-0.4921	-0.504043	-0.287928	-0.0964672	0.01142	-0.207197
bta-miR-2285l	2.3854	2.06441	0.320984	1.74343	-0.0736308	-0.00442341	-0.0256584	0.0633201	0.0622756	0.0555177	0.662379	0.971643	0.0294378	0.0182798	-0.13837	-0.0666341	-0.0756662	-0.114711	-0.0653635	-0.269007	-0.0611868	-0.275809	-0.101036	-0.0768641	0.0111311	0.225079
bta-miR-375	2.3854	2.06441	0.320984	1.74343	-0.0736308	-0.00442341	-0.0256584	0.0633201	0.0622756	0.0555177	0.662379	0.971643	0.0294378	0.0182798	-0.13837	-0.0666341	-0.0756662	-0.114711	-0.0653635	-0.269007	-0.0611868	-0.275809	-0.101036	-0.0768641	0.0111311	0.225079
bta-miR-574	0.204166	0.0807215	0.123444	-0.0427229	0.382827	0.342813	-0.0952724	-0.0570228	0.26895	-0.273223	-0.0822603	-0.245732	-0.356436	-0.150181	0.180549	0.206007	-0.189135	-0.579584	-0.321232	0.192175	0.236608	0.154956	0.102863	0.0314083	0.00967461	0.00632693
bta-miR-151-3p	2.75181	2.00355	0.74826	1.25529	-0.216615	0.540948	-0.202727	-0.660403	-0.314715	-0.135391	-0.290196	-0.217659	-0.189886	-0.543118	-0.0138715	0.122514	0.114893	-0.205541	0.149087	0.731908	0.914226	0.671689	-0.0379928	0.284377	0.00740266	0.0302542
bta-miR-150	0.23499	0.0230528	0.211937	-0.188884	-0.0571487	0.27983	-0.254542	-0.0213524	-0.16537	0.159074	0.0159094	-0.171218	0.502288	-0.0561251	-0.0119936	0.0248729	-0.146486	-0.579162	0.404363	0.480962	0.38309	0.28422	0.149037	0.0613277	0.00700279	-0.355113
bta-miR-769	0.256503	0.134657	0.121845	0.0128122	0.552641	0.23855	-0.375781	0.235897	0.0902426	-0.322418	-0.0771251	-0.0940933	-0.202164	0.0431466	0.0414224	-0.260767	-0.0240588	0.137684	0.435249	0.0484644	-0.318462	0.036284	0.187509	0.106374	0.00619715	-0.44153
bta-miR-451	2.68299	2.47879	0.204205	2.27458	-0.0503245	-0.374508	0.0197008	0.214166	0.051926	0.051735	0.0821496	0.0262481	0.1142	0.704479	0.841722	-0.187404	-0.181936	0.0729392	-0.312724	-0.27443	-0.27352	-0.483642	-0.0469098	-0.186467	0.00588056	-0.00120826
bta-miR-17-5p	0.208843	0.128085	0.0807582	0.0473267	-0.159711	-0.185003	0.754604	0.258715	0.420482	-0.132069	-0.417455	-0.16523	-0.378641	-0.128756	0.293479	-0.211436	0.213049	-0.312377	0.186979	0.103978	-0.0784921	0.365081	0.217053	-0.163617	0.00383982	0.0352409
bta-miR-105b	0.284372	0.16845	0.115922	0.0525273	0.479033	0.120342	-0.189696	0.394073	0.128406	0.011753	0.17704	-0.0988828	0.10536	0.118546	-0.202539	-0.2465	-0.304559	-0.122319	-0.0949972	-0.106469	-0.267128	-0.254211	-0.111405	0.018914	-2.83777e-05	0.404092
bta-miR-153	0.23505	0.0741642	0.160886	-0.0867219	-0.082493	-0.262022	0.239298	-0.0912245	-0.070868	-0.185844	-0.219641	-0.218027	-0.32189	0.188457	0.103979	-0.181378	0.0594432	0.743743	-0.113482	-0.264379	-0.206629	-0.158408	-0.229269	-0.108279	-0.000470114	0.471285
bta-miR-452	0.542976	0.249435	0.29354	-0.0441049	-0.127578	-0.076497	-0.0373858	0.23583	-0.0592321	0.775951	0.365856	0.743004	0.0467762	-0.143705	-0.152636	-0.0606587	-0.0978609	-0.156843	-0.120355	-0.16839	-0.129157	-0.279506	-0.0808723	-0.125161	-0.00312495	-0.0177706
bta-miR-2285e	0.579151	0.405721	0.173429	0.232292	-0.090308	-0.327845	-0.263906	0.302853	-0.282427	0.625029	0.00418153	-0.00527852	0.412949	0.382783	0.399863	-0.311198	0.169287	0.397912	-0.254958	-0.231214	-0.287334	-0.486472	-0.0408499	-0.103222	-0.00402288	-0.243813
bta-miR-299	0.851132	0.414896	0.436236	-0.0213394	0.581132	0.128503	0.184965	0.760891	0.566926	0.232473	0.0654776	-0.269735	-0.00348469	0.291104	-0.00196321	-0.369703	-0.270603	-0.243343	-0.30183	-0.469769	-0.410489	-0.131116	0.099154	-0.199931	-0.00871366	-0.313822
bta-miR-655	3.24087	3.1903	0.0505717	3.13973	-0.225663	-0.325012	-0.0344918	-0.144382	-0.11283	0.0609765	-0.257619	-0.0880142	-0.14457	0.31591	0.964313	0.141437	-0.0231008	-0.171167	-0.143948	0.206256	0.00174209	-0.220189	0.00870276	-0.101925	-0.00898533	-0.107622
bta-miR-30f	0.144264	0.028455	0.115809	-0.087354	0.095368	-0.296511	-0.246323	-0.116409	-0.26459	-0.0679842	-0.458669	-0.292465	-0.400131	0.0723119	0.331775	0.146935	-0.0929419	0.508009	0.14987	0.102177	-0.384527	-0.207473	0.1079	0.029741	-0.0118908	0.0150011
bta-miR-20b	0.891364	0.797168	0.0941962	0.702972	-0.0990364	-0.0944596	-0.0254182	0.247338	-0.131151	0.948753	-0.114403	0.0974947	0.0341561	-0.200926	-0.0740965	-0.0191647	-0.0590271	-0.100396	-0.097048	0.020992	-0.112055	-0.115883	-0.0147819	-0.0930742	-0.0138465	-0.221584
bta-miR-362-3p	1.02891	0.234688	0.794222	-0.559533	-0.368544	0.142712	0.471849	-0.0579675	-0.0262359	-0.0822739	-0.584213	-0.258648	-0.199063	-0.561951	0.0385923	-0.29619	0.325099	-0.183911	0.407372	0.562775	0.508967	0.82052	0.458246	-0.0219364	-0.0139565	0.122638
bta-miR-500	0.478263	0.383013	0.0952499	0.287763	0.0559963	-0.128087	0.702869	0.431393	0.455297	-0.0672089	-0.0154775	-0.203576	-0.0226652	0.17979	-0.364408	-0.270563	-0.23445	0.0382752	0.188382	-0.371174	-0.337159	0.0969436	-0.103905	-0.204591	-0.0143807	0.286257
bta-miR-183	0.194949	0.113662	0.0812873	0.0323747	-0.238035	0.217393	-0.167616	-0.175582	-0.132307	-0.0452251	0.0980439	0.137671	0.309863	0.0805023	0.403196	-0.165006	-0.0081013	-0.231742	-0.123677	0.278591	0.55637	0.248688	0.146828	0.187561	-0.0176	-0.0740862
bta-miR-2284x	1.11809	1.02031	0.0977774	0.922536	-0.383409	-0.347589	0.193855	-0.139727	0.0770426	0.356877	-0.118053	0.227732	-0.0563151	-0.0874373	0.100524	0.52959	-0.137331	-0.0876319	-0.509668	-0.0697585	-0.0529694	0.0435784	0.259526	0.373738	-0.0179106	-0.168752
bta-miR-2284y	1.11809	1.02031	0.0977774	0.922536	-0.383409	-0.347589	0.193855	-0.139727	0.0770426	0.356877	-0.118053	0.227732	-0.0563151	-0.0874373	0.100524	0.52959	-0.137331	-0.0876319	-0.509668	-0.0697585	-0.0529694	0.0435784	0.259526	0.373738	-0.0179106	-0.168752
bta-miR-2425-5p	5.40828	5.35468	0.0536023	5.30108	-0.0591092	-0.115726	-0.257981	0.115166	-0.10865	0.0145189	0.369151	-0.0987136	0.945437	0.514563	-0.10449	0.0133915	-0.0509979	0.0424075	-0.0394484	-0.211107	-0.0783527	-0.26749	-0.0739452	0.120586	-0.0188991	-0.231254
bta-miR-2284ac	0.265659	0.105205	0.160454	-0.0552484	-0.253405	-0.465686	-0.0318596	0.242279	-0.252819	0.140667	-0.0805455	-0.0941621	0.585398	0.162944	0.234824	-0.170901	0.40821	0.0940568	-0.0430866	0.0237181	-0.194557	-0.295112	0.200096	-0.128368	-0.0190453	0.204458
bta-miR-3432b	1.01754	0.919667	0.0978759	0.821791	-0.08627	-0.0758461	0.811071	0.259793	0.614943	-0.108154	0.210291	0.0690849	-0.0382939	0.255466	-0.255289	-0.0992286	-0.193104	-0.0955445	-0.104234	-0.530336	-0.150698	0.121702	-0.204312	-0.147453	-0.0203968	0.070965
bta-miR-504	1.06474	0.529072	0.535666	-0.00659377	-0.455475	-0.454596	-0.120921	-0.631001	-0.411025	-0.0766883	-0.416015	-0.170009	-0.113409	-0.263251	0.222381	0.805356	0.296089	0.0266774	-0.0702537	0.413865	0.0669119	-0.0832381	0.0460793	0.155566	-0.0206492	0.117444
bta-miR-2328-5p	0.907072	0.739137	0.167936	0.571201	-0.214032	0.22565	-0.0450549	-0.256087	-0.276268	0.193947	-0.214951	-0.0858262	-0.0367241	-0.522577	-0.0315651	-0.148552	0.786465	0.00525598	0.0543734	0.336983	0.506054	0.248127	-0.164727	-0.183768	-0.0217927	-0.113738
bta-miR-421	0.423033	0.121057	0.301976	-0.180918	-0.279264	0.021379	-0.160854	-0.497075	-0.369595	0.223218	-0.253682	-0.300019	0.0829605	-0.424334	-0.27059	0.418071	0.560758	0.256032	-0.26232	0.152561	0.36754	0.106028	-0.141672	0.0362459	-0.0346142	-0.187294
bta-miR-15b	0.932158	0.287618	0.64454	-0.356922	-0.606138	-0.219538	0.0901675	-0.227099	-0.537925	0.234716	-0.175219	0.0896929	0.30363	-0.370787	-0.268281	-0.140116	0.656369	0.563096	0.181117	0.113541	0.267842	0.13891	0.132206	-0.19301	-0.0355066	0.220744
bta-miR-151-5p	1.27794	0.740449	0.537488	0.202961	0.37486	0.370083	-0.415485	0.0743736	0.00450938	-0.0896576	0.825195	0.522299	0.305807	0.167036	-0.451973	-0.190978	0.0349537	0.135043	-0.157962	-0.49112	0.013307	-0.434989	-0.430555	-0.256736	-0.0384329	0.0478652
bta-miR-182	0.273778	0.095324	0.178453	-0.0831295	-0.274732	0.203122	0.0444593	-0.248858	-0.23959	-0.151295	-0.0505836	0.248456	-0.0593173	-0.571377	-0.129629	-0.214089	0.446053	-0.0749667	0.0513903	0.404696	0.564581	0.339061	0.0751173	-0.0333158	-0.0390443	0.618204
bta-miR-369-5p	0.388612	0.188066	0.200546	-0.0124793	-0.22033	-0.294918	-0.0529798	-0.246996	-0.0939686	0.0932362	-0.342794	-0.0749034	-0.0719888	-0.358752	-0.0263446	0.754624	0.0673101	-0.220222	-0.178637	0.238352	-0.0542686	0.104494	0.45699	0.239661	-0.0415419	-0.230238
bta-miR-140	0.77823	0.438643	0.339587	0.0990558	-0.153477	0.42793	0.242769	-0.234483	0.0869072	-0.0878237	-0.475054	-0.185626	-0.338779	-0.578275	-0.192003	-0.161322	0.0507728	-0.0980099	0.325711	0.561805	0.52708	0.907601	0.107923	0.507822	-0.0421394	-0.0313569
bta-miR-143	0.15642	0.0478532	0.108566	-0.0607131	0.270917	0.498223	-0.146079	0.0981353	0.167653	-0.157983	0.2889	0.0433876	0.281173	0.0905455	-0.368645	-0.267218	-0.323338	-0.252602	0.578217	0.143764	0.127423	0.269349	-0.305757	0.246764	-0.042286	-0.199094
bta-miR-33a	1.75837	1.29822	0.460157	0.83806	-0.165254	0.588853	-0.0205328	-0.392188	-0.224135	-0.20398	-0.253541	-0.169725	-0.13719	-0.55004	-0.12778	-0.1594	0.147507	-0.189214	0.4463	0.597987	0.852404	0.760021	0.179592	-0.100075	-0.0433143	-0.00503884
bta-miR-2284ab	3.02636	2.70359	0.322765	2.38083	0.857849	0.616781	-0.246485	0.45728	0.474339	-0.121744	0.198952	-0.155729	-0.222659	0.152651	0.0319427	-0.416633	-0.309762	-0.338479	-0.0943233	-0.181709	-0.0842548	-0.0170991	-0.154482	-0.0867898	-0.043873	-0.299491
bta-miR-186	1.79415	0.427652	1.3665	-0.938849	-0.459492	0.102703	0.0450252	-0.363923	-0.44855	0.115639	-0.675916	-0.210266	-0.202053	-0.717857	0.0837147	-0.13952	0.437246	0.0579228	0.382028	0.810399	0.584357	0.648054	0.2457	0.153724	-0.0473445	0.269258
bta-miR-29c	0.699352	0.637023	0.0623285	0.574695	-0.233262	-0.0335471	0.124743	-0.221935	-0.177621	-0.152462	-0.246778	-0.152997	0.0364138	-0.485264	-0.199393	0.039081	0.751447	0.00525143	0.144415	0.293125	0.248303	0.186842	-0.0760474	-0.119394	-0.0490999	0.231986
bta-miR-148a	1.43021	0.54609	0.884117	-0.338028	-0.259312	0.395267	0.335251	-0.239301	0.037454	-0.00703386	-0.517739	-0.203394	-0.319514	-0.715999	-0.193241	-0.0340574	0.120096	-0.334376	0.391785	0.630879	0.636239	0.944596	0.290635	0.182987	-0.0505775	-0.0751255
bta-let-7i	0.148577	0.00945015	0.139127	-0.129677	-0.0724195	-0.0187692	0.441307	0.0437455	0.373274	-0.250539	-0.299435	0.0541199	-0.478747	0.0189964	0.347207	-0.119224	-0.347389	-0.180056	0.226379	0.199431	-0.0421425	0.402214	0.0829174	0.313955	-0.0519489	0.129677
bta-miR-302a	5.18057	5.11063	0.0699422	5.04068	-0.0678459	-0.141468	-0.239066	0.113526	-0.139366	-0.0234976	0.368161	-0.102478	0.946847	0.478466	-0.0935057	-0.0191181	0.172491	0.100447	-0.016273	-0.26539	-0.0812729	-0.338806	-0.122736	-0.0881622	-0.0529182	-0.236916
bta-miR-302d	5.18057	5.11063	0.0699422	5.04068	-0.0678459	-0.141468	-0.239066	0.113526	-0.139366	-0.0234976	0.368161	-0.102478	0.946847	0.478466	-0.0935057	-0.0191181	0.172491	0.100447	-0.016273	-0.26539	-0.0812729	-0.338806	-0.122736	-0.0881622	-0.0529182	-0.236916
bta-miR-2285n	2.83967	2.10123	0.738434	1.3628	-0.0728337	-0.0871144	-0.218166	0.153305	-0.0403353	0.0303193	0.745605	0.528108	0.805621	0.457108	-0.173325	-0.0382488	-0.085695	-0.0237665	-0.0727026	-0.408626	-0.10391	-0.43786	-0.145404	-0.0928205	-0.0529268	-0.0343442
bta-miR-2285o	2.83967	2.10123	0.738434	1.3628	-0.0728337	-0.0871144	-0.218166	0.153305	-0.0403353	0.0303193	0.745605	0.528108	0.805621	0.457108	-0.173325	-0.0382488	-0.085695	-0.0237665	-0.0727026	-0.408626	-0.10391	-0.43786	-0.145404	-0.0928205	-0.0529268	-0.0343442
bta-miR-2285u	0.994556	0.57766	0.416896	0.160763	-0.149247	-0.230086	-0.171097	0.241761	-0.0501707	0.298804	0.619422	0.642178	0.625302	0.453475	0.190098	-0.116079	-0.00823358	-0.0861773	-0.159174	-0.359525	-0.184651	-0.547222	-0.148697	-0.173079	-0.0601446	-0.0822703
bta-miR-380-3p	0.626527	0.211811	0.414717	-0.202906	-0.386385	-0.489225	0.647346	0.335345	0.217484	0.352263	-0.573491	-0.164459	-0.114375	-0.112377	0.369936	-0.0213301	-0.0216204	-0.269021	-0.0439963	0.160445	-0.1984	0.248286	0.459066	0.0257408	-0.0606796	0.116351
bta-miR-2403	3.21623	3.13517	0.0810589	3.05411	-0.065568	-0.288636	-0.0619625	0.0322573	-0.0459401	-0.0111324	-0.340242	-0.153445	-0.190989	0.377876	0.91562	-0.136493	-0.0547954	0.222483	-0.226606	0.0292084	-0.150021	-0.177158	0.110739	0.0375519	-0.0611197	-0.0616232
bta-miR-487a	0.473389	0.210944	0.262445	-0.051501	-0.15968	-0.394944	0.125217	0.115042	-0.0474931	-0.0502727	-0.303674	-0.0722495	-0.0614824	0.133992	0.602893	-0.176021	0.0683113	-0.0151502	-0.0916175	0.209837	-0.171718	-0.174612	0.00386259	0.0593501	-0.0636159	0.575515
bta-miR-3432a	0.220472	0.0134137	0.207058	-0.193644	0.294379	0.424506	0.329776	0.0835398	0.494152	-0.48691	0.434376	0.236395	-0.182257	-0.116792	-0.492663	-0.148445	0.0226961	-0.158894	-0.186049	-0.408067	0.184121	0.157143	-0.176625	-0.256868	-0.064032	0.266456
bta-miR-2398	0.777404	0.592952	0.184452	0.4085	-0.0922725	-0.14377	-0.20996	0.274496	-0.163188	0.631745	0.242736	-0.00571665	0.773955	0.290602	-0.133123	-0.00990678	-0.0765306	-0.0220757	-0.0957061	-0.216587	-0.138	-0.332155	-0.0888346	-0.105431	-0.0663492	-0.314375
bta-miR-208a	0.505714	0.403673	0.102042	0.301631	-0.191398	-0.265509	-0.0927428	0.239524	-0.287772	0.414469	0.0504209	-0.0555209	0.686711	0.110974	-0.175285	-0.139016	0.162322	0.0228604	0.384174	0.0615969	-0.203205	-0.263271	-0.149922	-0.184366	-0.0696036	0.0497663
bta-miR-2346	6.03204	5.9497	0.0823372	5.86737	-0.0327347	-0.10165	-0.243673	0.13739	-0.095126	-0.00495273	0.403389	-0.0897222	0.948611	0.537062	-0.105434	0.0037052	-0.0467092	0.0570749	-0.038754	-0.291316	-0.0794725	-0.321454	-0.0996905	-0.0543989	-0.0720827	-0.20955
bta-miR-2431-3p	6.03204	5.9497	0.0823372	5.86737	-0.0327347	-0.10165	-0.243673	0.13739	-0.095126	-0.00495273	0.403389	-0.0897222	0.948611	0.537062	-0.105434	0.0037052	-0.0467092	0.0570749	-0.038754	-0.291316	-0.0794725	-0.321454	-0.0996905	-0.0543989	-0.0720827	-0.20955
bta-miR-302b	6.03204	5.9497	0.0823372	5.86737	-0.0327347	-0.10165	-0.243673	0.13739	-0.095126	-0.00495273	0.403389	-0.0897222	0.948611	0.537062	-0.105434	0.0037052	-0.0467092	0.0570749	-0.038754	-0.291316	-0.0794725	-0.321454	-0.0996905	-0.0543989	-0.0720827	-0.20955
bta-miR-93	6.03204	5.9497	0.0823372	5.86737	-0.0327347	-0.10165	-0.243673	0.13739	-0.095126	-0.00495273	0.403389	-0.0897222	0.948611	0.537062	-0.105434	0.0037052	-0.0467092	0.0570749	-0.038754	-0.291316	-0.0794725	-0.321454	-0.0996905	-0.0543989	-0.0720827	-0.20955
bta-miR-2284r	5.11147	5.04918	0.0622805	4.9869	-0.0505019	-0.265913	0.0459409	0.120037	0.0896635	0.0101912	-0.24617	-0.117301	-0.12879	0.439196	0.97013	-0.121915	-0.133031	-0.102012	-0.183133	0.0437148	-0.132313	-0.196739	0.0380506	-0.0742803	-0.0732784	-0.0703083
bta-miR-2355-3p	5.11147	5.04918	0.0622805	4.9869	-0.0505019	-0.265913	0.0459409	0.120037	0.0896635	0.0101912	-0.24617	-0.117301	-0.12879	0.439196	0.97013	-0.121915	-0.133031	-0.102012	-0.183133	0.0437148	-0.132313	-0.196739	0.0380506	-0.0742803	-0.0732784	-0.0703083
bta-miR-431	5.11147	5.04918	0.0622805	4.9869	-0.0505019	-0.265913	0.0459409	0.120037	0.0896635	0.0101912	-0.24617	-0.117301	-0.12879	0.439196	0.97013	-0.121915	-0.133031	-0.102012	-0.183133	0.0437148	-0.132313	-0.196739	0.0380506	-0.0742803	-0.0732784	-0.0703083
bta-miR-146a	0.286454	0.196434	0.0900199	0.106414	0.113978	0.0309145	0.152854	0.432127	0.077558	-0.0431218	-0.23625	-0.106346	0.140897	-0.223771	-0.343309	-0.380722	0.0089204	-0.0744764	0.801906	0.23552	-0.250617	0.32497	0.303175	-0.0138922	-0.0741773	0.0104499
bta-miR-2285ad	0.293205	0.185493	0.107712	0.0777809	-0.105911	-0.144785	0.0800161	0.124913	0.0122442	-0.00989607	0.434706	0.759674	0.0311494	-0.0505194	-0.144236	-0.123041	-0.136632	-0.0706295	-0.0455298	-0.14263	-0.120362	-0.280138	-0.0957157	-0.102533	-0.077786	0.780634
bta-miR-2411-3p	0.68725	0.618294	0.0689563	0.549338	-0.17819	-0.169007	0.807235	0.374484	0.506046	0.291764	-0.269729	-0.107339	-0.135438	-0.154913	-0.20801	-0.115185	0.0958704	-0.0706537	-0.175381	-0.282951	-0.160922	0.327336	0.122481	-0.028394	-0.0811025	-0.0858567
bta-miR-345-5p	0.683253	0.237127	0.446125	-0.208998	-0.388749	-0.161402	0.0294467	-0.063823	-0.40414	-0.0284938	-0.26903	0.173654	0.036057	-0.308695	0.0226413	-0.372158	0.509698	0.646512	0.188037	0.103043	0.147916	0.203388	0.414669	-0.129517	-0.0811211	0.268296
bta-miR-28	0.560385	0.124729	0.435656	-0.310927	0.416571	-0.0373412	-0.245456	0.00221355	0.268795	-0.239966	0.387172	0.101178	0.0187296	0.269561	-0.144429	0.644235	-0.451333	-0.374197	-0.197301	-0.316738	-0.379446	-0.475904	-0.170588	-0.0941563	-0.0827894	-0.114499
bta-miR-338	0.168755	0.0164004	0.152355	-0.135954	0.186077	-0.254925	-0.15683	0.384349	-0.129913	-0.116518	0.177573	0.209148	0.219366	0.180359	-0.247393	-0.308795	-0.0111583	0.587911	0.171749	-0.401925	-0.539206	-0.396436	0.221155	-0.263388	-0.0831761	0.337769
bta-miR-592	0.166606	0.0636635	0.102943	-0.0392794	-0.269955	-0.0282806	0.0486636	0.138657	-0.220636	0.683386	-0.214934	0.218578	-0.0676557	-0.382077	0.205575	-0.204677	0.0772702	-0.191803	-0.123577	0.25693	0.245838	0.0875821	0.22266	-0.235928	-0.0838116	0.216546
bta-miR-2448-3p	0.335859	0.185778	0.150081	0.0356969	-0.236515	0.115526	0.3596	0.172942	0.13645	0.752794	-0.0298213	0.320285	-0.0951145	-0.380292	-0.248523	-0.1529	0.0133334	-0.238271	-0.0122369	0.0259668	0.160605	0.246738	-0.166514	-0.034502	-0.0848189	-0.0724199
bta-miR-767	0.325793	0.109599	0.216194	-0.106595	-0.269213	-0.1451	0.554194	-0.205633	0.250467	-0.162005	0.250572	0.280065	-0.190295	0.141657	-0.198224	0.118327	-0.0123934	0.248846	-0.185885	-0.45311	-0.0103079	-0.108744	-0.549498	-0.184047	-0.0853141	0.406946
bta-miR-181c	0.23779	0.00795392	0.229836	-0.221882	-0.230888	0.110783	0.145967	-0.395497	0.112957	-0.152184	-0.198788	-0.117816	-0.0371769	-0.236917	-0.209203	0.551348	-0.379786	-0.351576	0.0658971	0.360081	0.313726	0.502265	0.054703	0.51999	-0.0856936	0.00809366
bta-miR-1246	3.3128	3.21932	0.0934818	3.12584	0.0572395	-0.273546	0.0111928	0.0683234	0.107196	-0.136895	-0.178578	-0.232887	-0.143477	0.5802	0.893209	-0.0780751	-0.0808048	0.164848	-0.301757	-0.202093	-0.223856	-0.347958	-0.103786	-0.182087	-0.0858053	-0.100162
bta-miR-130a	0.291946	0.0440289	0.247917	-0.203888	0.249583	0.45042	-0.0270047	0.361288	0.192258	0.0238049	-0.221242	-0.0590045	0.0140787	-0.419177	-0.173791	-0.33928	-0.255708	-0.530721	0.366995	0.451954	0.224114	0.633899	0.550588	0.225328	-0.0865148	-0.0664685
bta-miR-223	0.386013	0.150223	0.23579	-0.0855676	0.590259	0.347548	-0.373781	0.0131773	0.266011	-0.398641	0.0890471	-0.059649	-0.158404	-0.147717	-0.253317	0.368982	-0.299165	-0.430489	0.0924903	0.0997935	-0.127456	0.047315	0.0818234	0.199477	-0.0933956	-0.221501
bta-miR-224	0.737897	0.461124	0.276774	0.18435	0.362711	-0.0773219	-0.499854	0.0611282	-0.014865	-0.216987	0.0229743	-0.216012	0.0922666	0.541066	0.714108	0.0745807	-0.0767887	-0.00305768	-0.19199	-0.112968	-0.253458	-0.497018	-0.0749153	-0.143635	-0.0948317	-0.341512
bta-miR-127	0.734814	0.268577	0.466237	-0.19766	0.0989567	-0.00859202	0.36905	-0.0383655	0.427191	-0.217321	-0.537398	-0.389324	-0.634611	-0.125939	0.399567	0.331069	-0.30595	-0.357419	-0.301727	0.13138	0.0279765	0.349423	0.305308	0.099578	-0.0960242	-0.036739
bta-miR-29b	0.297768	0.182559	0.11521	0.0673491	0.065414	0.213619	-0.137944	-0.138279	-0.029678	-0.262422	0.0731303	-0.0350853	0.134348	-0.120428	-0.21989	-0.0929285	0.638287	0.423732	-0.0774818	-0.236801	0.162431	0.0839902	-0.0571193	-0.110302	-0.0961533	-0.406905
bta-miR-3431	0.253742	0.0121763	0.241565	-0.229389	-0.398608	-0.166859	0.199658	-0.490326	-0.235792	-0.39747	-0.337045	0.0755742	-0.420711	-0.311723	0.173885	0.0698458	0.243581	0.354599	0.0456259	0.296506	0.261797	0.187374	-0.0759221	0.051341	-0.0963679	0.775994
bta-let-7b	0.498025	0.0846399	0.413385	-0.328745	0.490557	0.137974	-0.299346	-0.184704	0.226301	-0.403835	0.293859	-0.106668	-0.179964	0.418238	-0.0440069	0.439552	-0.49711	0.0770351	-0.230721	-0.378732	-0.258345	-0.406971	-0.47714	0.00938066	-0.0989347	-0.0666608
bta-miR-212	0.583429	0.193388	0.390041	-0.196653	0.42274	0.845121	-0.0654109	-0.0637657	0.341607	-0.365553	0.161185	0.0454247	-0.285663	-0.37639	-0.29545	-0.235084	-0.0513708	-0.306611	-0.167086	0.0619876	0.595354	0.536218	-0.0200011	0.069006	-0.0999904	-0.0202876
bta-miR-2411-5p	1.33551	1.18734	0.148169	1.03917	-0.0401489	-0.141313	-0.352389	-0.113619	-0.391929	-0.11277	-0.0074274	-0.138801	0.332693	0.14743	-0.101483	-0.0865944	0.391648	0.890013	-0.116128	-0.319495	-0.0989022	-0.261615	0.0530056	-0.152074	-0.101962	-0.0765205
bta-miR-488	1.33551	1.18734	0.148169	1.03917	-0.0401489	-0.141313	-0.352389	-0.113619	-0.391929	-0.11277	-0.0074274	-0.138801	0.332693	0.14743	-0.101483	-0.0865944	0.391648	0.890013	-0.116128	-0.319495	-0.0989022	-0.261615	0.0530056	-0.152074	-0.101962	-0.0765205
bta-miR-2285c	0.499999	0.370601	0.129398	0.241202	-0.19911	-0.160571	-0.211079	0.17894	-0.232709	0.80897	0.066574	0.246118	0.322528	0.145358	0.323801	-0.150048	0.0414423	0.0619654	-0.238888	-0.0858493	-0.0393123	-0.33278	-0.13794	-0.120428	-0.102141	-0.227459
bta-miR-2436-3p	0.617701	0.10836	0.509341	-0.400981	-0.0542777	0.45512	-0.249438	-0.267392	-0.2097	-0.0890787	0.566684	0.464633	0.350212	-0.238717	-0.609212	-0.0412948	0.0578543	-0.0240104	0.141508	-0.0190877	0.502963	0.0595046	-0.293617	-0.181675	-0.102311	0.274219
bta-let-7e	0.210036	0.0899492	0.120086	-0.0301373	-0.0781499	-0.0380925	0.203214	-0.415361	0.217328	-0.23031	-0.0640805	-0.315639	-0.124901	0.212468	-0.0632081	0.534217	-0.283857	0.101905	-0.344586	-0.174472	0.0576308	0.0140491	-0.497842	0.272961	-0.102456	0.0662987
bta-miR-2457	0.472971	0.187923	0.285048	-0.0971247	-0.256787	-0.381397	-0.0404583	-0.294407	-0.109999	0.0397027	-0.487338	-0.182417	-0.126649	-0.1539	0.367961	0.652601	0.11603	-0.274104	0.207884	0.440928	-0.15279	0.00695513	0.0565134	0.199344	-0.104724	-0.277872
bta-miR-20a	0.5033	0.220052	0.283247	-0.0631949	0.0695115	-0.384035	-0.514018	0.277039	-0.20974	0.440883	0.1778	0.179175	0.503988	0.476796	0.415249	0.00135263	-0.0317059	0.222951	-0.350693	-0.26571	-0.470354	-0.704109	-0.0467307	0.0585292	-0.105078	-0.199583
bta-miR-30b-5p	0.419683	0.0913985	0.328284	-0.236886	-0.154156	-0.331246	-0.139707	0.151633	-0.162731	0.0526381	-0.0874037	0.394976	0.0805746	-0.118461	0.383563	-0.229965	0.547332	0.170996	-0.0906096	0.0828139	-0.201753	-0.234178	0.15948	0.0535106	-0.11206	0.213542
bta-miR-24	0.479879	0.136471	0.343408	-0.206936	-0.492794	-0.282629	0.654493	-0.00448662	0.198205	0.335952	-0.372202	-0.0340917	-0.162264	-0.1499	0.34732	0.0811631	-0.00676467	-0.408248	-0.167615	0.226169	0.162228	0.220788	-0.121453	-5.68144e-05	-0.120159	0.373623
bta-miR-376c	0.972511	0.812514	0.159997	0.652517	-0.0706831	-0.198198	0.139198	0.108191	-0.0485746	-0.072464	-0.0900351	0.0388748	0.0125743	-0.09008	-0.0560513	-0.102069	-0.11158	0.0221119	0.00519525	0.0840847	-0.104066	-0.101408	-0.0274719	-0.0625362	-0.12074	0.856229
bta-miR-194	0.338991	0.141774	0.197216	-0.0554422	-0.470326	-0.155663	0.645988	0.0549731	0.0919046	0.103942	-0.297978	0.326935	-0.320057	-0.426335	-0.036366	-0.281813	0.10046	0.0877964	0.0958691	0.137526	0.156463	0.430966	0.197976	-0.00303749	-0.122334	0.635177
bta-miR-184	1.08711	0.811288	0.275821	0.535468	-0.0983631	-0.263713	0.1429	0.152209	-0.0384102	0.00765117	-0.111756	0.0847986	-0.00951173	-0.0173402	0.129341	-0.131718	-0.149654	-0.0165591	-0.0443256	0.091274	-0.144038	-0.159897	-0.0229919	-0.0590829	-0.12718	0.839103
bta-miR-2376	0.526158	0.2066	0.319558	-0.112958	-0.192334	0.262391	-0.390724	-0.304158	-0.480718	0.220367	0.0567433	0.152658	0.222537	-0.27581	-0.210168	-0.172606	0.391907	0.584313	-0.146349	-0.00851043	0.466208	0.0784607	-0.0574429	-0.0804032	-0.129897	-0.0275399
bta-miR-103	0.830683	0.0524104	0.778273	-0.725863	0.376127	0.106135	0.0613356	0.144704	0.521141	-0.22199	0.0820317	-0.301571	0.0532913	0.3194	0.108401	0.42469	-0.645009	-0.699195	-0.257038	-0.0987728	-0.127076	-0.0616367	-0.0868891	0.0783308	-0.13136	-0.0919452
bta-miR-2284a	4.05313	3.87667	0.176464	3.7002	-0.109211	0.688276	-0.0701788	-0.469299	-0.140918	-0.124193	-0.136246	-0.127647	-0.151329	-0.497494	-0.0707606	-0.116629	0.149403	-0.184985	0.0268564	0.449904	0.967533	0.628773	-0.137844	-0.0659722	-0.134284	0.109205
bta-miR-490	4.05313	3.87667	0.176464	3.7002	-0.109211	0.688276	-0.0701788	-0.469299	-0.140918	-0.124193	-0.136246	-0.127647	-0.151329	-0.497494	-0.0707606	-0.116629	0.149403	-0.184985	0.0268564	0.449904	0.967533	0.628773	-0.137844	-0.0659722	-0.134284	0.109205
bta-miR-6523a	4.05313	3.87667	0.176464	3.7002	-0.109211	0.688276	-0.0701788	-0.469299	-0.140918	-0.124193	-0.136246	-0.127647	-0.151329	-0.497494	-0.0707606	-0.116629	0.149403	-0.184985	0.0268564	0.449904	0.967533	0.628773	-0.137844	-0.0659722	-0.134284	0.109205
bta-miR-1468	0.978357	0.377931	0.600426	-0.222495	0.713461	0.680615	-0.391103	0.14648	0.342282	-0.407618	0.575289	0.044538	0.131269	0.290647	-0.172828	-0.130123	-0.38613	-0.309823	-0.0500152	-0.313901	0.132983	-0.11926	-0.280789	-0.247713	-0.138627	-0.238009
bta-miR-381	0.625761	0.289728	0.336032	-0.0463042	-0.0615213	-0.310482	0.224298	-0.141356	0.203366	-0.240104	-0.444757	-0.351027	-0.402376	0.214305	0.630893	0.404073	-0.128711	0.0850692	-0.410417	-0.140523	-0.137918	-0.0353005	0.220184	-0.0996705	-0.13905	-0.138705
bta-miR-425-3p	0.501244	0.205781	0.295464	-0.089683	-0.401273	0.286311	0.512024	-0.331338	0.0572106	0.0699474	-0.217258	0.0246336	-0.313427	-0.495381	-0.13927	-0.127894	0.218689	-0.0345819	-0.113688	0.195819	0.689855	0.554863	-0.266426	-0.101776	-0.141219	0.443024
bta-miR-424-5p	0.829953	0.755875	0.0740776	0.681798	-0.3487	-0.414349	0.885933	0.228404	0.477871	0.0386399	-0.288163	-0.111119	-0.121986	0.105537	0.124452	0.0656136	-0.00440212	-0.000208373	-0.241954	-0.358739	-0.200327	0.178091	0.158664	-0.167758	-0.143665	0.0699634
bta-miR-26b	1.71273	0.348802	1.36393	-1.01513	0.318047	-0.318745	0.0781716	0.81703	0.315435	0.308624	0.226403	0.0424445	0.422536	0.618939	0.0956205	-0.403185	-0.269619	0.145776	-0.10594	-0.63689	-0.76318	-0.564219	-0.0464086	-0.260497	-0.145549	-0.0567978
bta-miR-2474	2.02605	1.89664	0.12941	1.76723	-0.134176	0.622336	-0.15628	-0.385946	-0.1512	-0.106326	0.174585	0.0938855	0.184703	-0.288694	-0.138504	-0.127128	0.107786	-0.186551	-0.00405009	0.263022	0.882422	0.422058	-0.191216	-0.101014	-0.150006	0.0903526
bta-miR-660	1.01156	0.223572	0.787993	-0.564421	-0.0805056	0.481147	0.211374	-0.361778	-0.0478541	-0.144721	-0.611058	-0.456188	-0.516132	-0.667346	-0.20999	-0.0975961	0.223543	0.201048	0.132632	0.376527	0.641501	0.791245	0.0791277	-0.0304964	-0.150961	0.0815264
bta-miR-2285t	0.126866	0.059509	0.0673567	-0.00784777	-0.233118	-0.245707	0.362448	-0.00104185	0.118903	-0.139498	-0.123404	0.221931	-0.116766	-0.118485	-0.0119957	0.176605	0.0381322	-0.226336	0.659128	0.144447	-0.213013	0.0808961	-0.0454753	-0.231129	-0.151731	0.0352671
bta-miR-25	0.294914	0.176765	0.118148	0.0586172	0.0817148	0.267755	0.195882	0.180343	0.264598	0.085702	-0.416458	-0.355225	-0.218159	0.10007	0.545451	-0.474076	-0.183587	-0.0565598	-0.118394	0.150177	0.250318	0.405165	-0.00540338	0.13458	-0.15267	-0.108821
bta-miR-149-5p	0.708349	0.0894889	0.61886	-0.529372	-0.536525	0.0503912	0.375153	-0.445486	-0.0785867	-0.0607959	-0.292584	0.199165	-0.22596	-0.699233	-0.1349	0.252579	0.501395	-0.253321	0.267308	0.454776	0.525052	0.525489	-0.00902769	-0.0768233	-0.153753	0.172168
bta-miR-3613a	1.16752	0.495987	0.671529	-0.175542	0.505829	0.131194	0.0524789	0.828537	0.536005	0.241065	0.397144	0.0769587	0.474205	0.346172	-0.262186	-0.351484	-0.304471	-0.234662	-0.276	-0.61952	-0.416092	-0.222682	0.112473	-0.166319	-0.155587	-0.264962
bta-miR-502b	0.712384	0.208813	0.503571	-0.294758	0.517611	0.858097	-0.14583	-0.153908	0.189233	-0.460308	-0.0421497	-0.31033	-0.416763	-0.266494	-0.191697	-0.285378	0.00138497	0.0282118	0.0613013	0.0241509	0.544041	0.444972	-0.17163	-0.276264	-0.156525	-0.1084
bta-miR-191	1.28773	0.9073	0.380435	0.526865	0.0129429	0.652598	-0.340315	-0.609918	-0.300457	-0.218831	-0.0865587	-0.169474	-0.126018	-0.557999	-0.33145	0.0995824	0.37061	0.17768	-0.0303624	0.277407	0.816166	0.422046	-0.197077	-0.10956	-0.157901	-0.0213374
bta-miR-2284aa	1.86203	1.33628	0.52575	0.810529	0.603113	0.302992	0.000186688	0.817467	0.468074	0.143193	0.157786	0.327879	-0.0626599	-0.124266	-0.278933	-0.616007	-0.260805	-0.225835	0.17199	-0.195828	-0.39613	0.0609948	0.211376	0.00103422	-0.159481	0.0375093
bta-miR-2284z	1.86203	1.33628	0.52575	0.810529	0.603113	0.302992	0.000186688	0.817467	0.468074	0.143193	0.157786	0.327879	-0.0626599	-0.124266	-0.278933	-0.616007	-0.260805	-0.225835	0.17199	-0.195828	-0.39613	0.0609948	0.211376	0.00103422	-0.159481	0.0375093
bta-miR-130b	0.860858	0.102381	0.758477	-0.656096	-0.494067	-0.0496911	0.116257	-0.496275	-0.290044	0.29151	-0.38789	-0.0378403	-0.16113	-0.654938	-0.075678	0.494313	0.442594	-0.107054	-0.125442	0.351205	0.482036	0.259994	0.0149276	-0.186409	-0.164298	0.0671318
bta-miR-142-5p	0.581282	0.210246	0.371036	-0.16079	0.249583	-0.139666	0.0854063	0.790367	0.286731	0.219238	-0.179436	0.0440586	0.163944	0.191757	0.24935	-0.509604	-0.301277	-0.139473	0.302679	-0.0529586	-0.519397	0.0117732	0.44534	0.000886276	-0.165717	-0.129261
bta-miR-376e	0.388563	0.327695	0.0608672	0.266828	-0.19503	-0.421823	-0.199614	-0.180158	-0.137506	-0.183329	-0.0884505	0.183754	0.0410779	0.18468	0.503943	0.434087	0.0410805	0.210156	-0.333679	-0.13648	-0.178439	-0.293651	0.363165	-0.035577	-0.166183	-0.0881545
bta-miR-378d	0.55487	0.386962	0.167908	0.219053	-0.143898	-0.478027	-0.0540803	0.204791	-0.139785	0.186971	-0.127155	0.0460329	0.170268	0.479465	0.652809	-0.260402	-0.0248041	0.373732	-0.0673005	-0.130825	-0.392673	-0.486056	-0.20134	-0.0864541	-0.166269	0.277981
bta-miR-95	0.120146	0.0678956	0.0522508	0.0156449	-0.181638	-0.265389	0.598423	0.404424	0.308255	0.0846593	-0.251399	-0.214089	0.182176	0.258623	0.122693	-0.230819	-0.224076	-0.138753	0.461105	-0.062565	-0.276085	0.154289	0.0199085	-0.215401	-0.166787	0.00906841
bta-miR-208b	0.341787	0.21774	0.124047	0.0936923	-0.194439	-0.319341	-0.0657021	0.186017	-0.128866	0.445973	0.254523	0.213689	0.651918	0.0561547	-0.211958	0.135588	0.259488	-0.0396902	-0.212054	-0.238951	-0.195088	-0.455472	-0.199214	-0.212429	-0.167065	0.125586
bta-let-7a-3p	1.08222	0.554218	0.527998	0.0262201	-0.422142	-0.29161	-0.189627	-0.655127	-0.472318	-0.0788451	-0.348712	-0.150908	-0.0450213	-0.300396	0.0949375	0.766455	0.286581	0.185917	-0.0574531	0.25437	0.210909	-0.0677636	0.0754477	-0.181338	-0.169309	0.0688209
bta-miR-2461-3p	0.218704	0.107047	0.111656	-0.00460902	0.224622	-0.019848	-0.323117	0.286714	0.0225945	0.402552	-0.00764841	0.0231641	0.148534	0.195943	0.457932	0.0577739	-0.391575	-0.533879	0.0216236	0.161366	-0.180379	-0.318154	-0.0582969	-0.144906	-0.17003	-0.136761
bta-miR-2460	0.362607	0.264954	0.0976522	0.167302	-0.033824	0.211773	-0.290978	-0.318448	-0.387159	0.0849975	-0.249449	-0.108313	-0.225683	-0.284531	-0.0995778	-0.116284	0.235118	0.781317	-0.146603	-0.0409356	0.285073	0.0936394	-0.0579916	-0.131571	-0.170498	0.080607
bta-miR-628	0.211802	0.115843	0.095959	0.0198836	-0.338119	-0.474779	0.457747	0.147755	0.17278	-0.123305	-0.00884857	0.123305	0.348579	0.00940459	-0.0561531	0.0885013	0.529184	-0.0311767	0.0147932	-0.196104	-0.254541	-0.139289	-0.0616595	-0.17994	-0.172433	0.198781
bta-miR-126-3p	0.485228	0.0896088	0.395619	-0.306011	-0.0562157	-0.397061	0.193735	0.589258	0.104022	0.190733	-0.010232	0.261514	0.314244	0.231098	0.188929	-0.490733	0.0205408	0.061457	0.313477	-0.102565	-0.531778	-0.273175	-0.0318987	-0.092782	-0.185109	0.363083
bta-miR-27a-3p	0.574482	0.311366	0.263116	0.0482497	-0.401031	-0.102529	0.67295	0.0690995	0.163858	0.0269032	0.00871307	0.299369	0.0150559	-0.348162	-0.417378	-0.135273	0.159101	-0.0418525	0.108111	-0.0842335	0.149314	0.251478	-0.079878	-0.267769	-0.185131	0.684733
bta-miR-136	0.703208	0.610932	0.0922761	0.518656	-0.331119	-0.144289	0.817827	0.0471087	0.445136	0.0428305	-0.235865	-0.0594969	-0.154963	-0.267827	-0.224959	0.237571	0.114045	-0.174738	-0.257688	-0.239314	0.0985402	0.372326	0.134771	-0.203401	-0.18905	0.0655795
bta-miR-369-3p	0.395896	0.0447903	0.351105	-0.306315	-0.391497	-0.354226	0.479539	-0.000919863	0.00716661	0.402837	-0.614071	-0.131984	-0.408433	-0.17346	0.399338	-0.103804	0.195079	0.298444	-0.143926	0.0659201	-0.0635611	0.0946816	-0.141101	-0.0793891	-0.190334	0.283684
bta-miR-296-5p	0.459748	0.239312	0.220436	0.0188761	-0.321446	0.240647	-0.227721	-0.50461	-0.255255	-0.0389335	-0.0493903	-0.0207272	0.372096	-0.381504	-0.191287	0.458712	0.0830978	-0.335554	0.0205529	0.454788	0.646441	0.358718	0.0222161	0.182095	-0.192245	-0.00118672
bta-miR-17-3p	0.254468	0.124892	0.129576	-0.00468397	0.554835	0.261995	0.0813744	0.53112	0.450621	-0.0334251	-0.310975	-0.233443	-0.282012	-0.220988	-0.33459	-0.356647	-0.162768	0.215804	-0.052804	-0.20172	-0.339155	0.311235	0.278147	0.250377	-0.195486	-0.0890902
bta-miR-1247-5p	0.381307	0.233935	0.147371	0.0865639	-0.409504	-0.207878	0.652431	0.039576	0.209807	-0.0511294	-0.18935	0.178716	0.0208165	-0.420555	-0.356657	0.118955	0.31309	-0.230225	0.419019	0.102609	-0.00445729	0.346263	0.0471828	-0.166308	-0.197293	0.224887
bta-miR-6123	0.578971	0.21778	0.36119	-0.14341	-0.194989	-0.253358	-0.395781	-0.519636	-0.362895	0.0226184	-0.168605	-0.238591	0.211184	0.0369831	0.0263968	0.732827	0.101659	0.360669	-0.283766	-0.016971	-0.00494388	-0.284428	-0.181459	0.0922323	-0.197406	-0.142363
bta-miR-543	1.13009	1.06065	0.0694367	0.991214	-0.241273	-0.266813	-0.079169	-0.297369	-0.155828	-0.226512	-0.363959	0.0247249	-0.258724	0.0498325	0.832286	0.161912	0.245289	0.0787789	-0.0400253	0.241607	0.0605884	-0.10587	0.00771993	-0.115226	-0.203285	0.0675826
bta-miR-365-5p	0.779033	0.300184	0.478849	-0.178665	0.510543	0.881917	-0.501032	-0.162205	0.0190251	-0.194667	-0.106775	-0.165103	-0.239567	-0.462552	-0.184918	-0.136143	-0.102695	-0.278686	0.270414	0.437743	0.537285	0.483618	-0.101046	0.08565	-0.206051	-0.2197
bta-miR-345-3p	0.225583	0.0163725	0.20921	-0.192838	0.229273	-0.10312	0.0372482	0.0929318	0.290532	0.277371	-0.0374233	0.141549	-0.517392	0.128656	0.396292	0.335037	-0.434445	-0.183137	-0.511097	-0.309733	-0.274241	-0.382548	-0.182379	-0.284511	-0.206475	0.0107752
bta-miR-185	0.400135	0.183543	0.216592	-0.0330492	-0.0512012	0.0677757	-0.457896	-0.613277	-0.2267	-0.293791	0.193772	0.0776041	0.128371	0.0737967	0.0402396	0.742121	-0.144014	-0.051112	-0.101235	0.0361293	0.229465	-0.235467	-0.27967	-0.080245	-0.211137	-0.0802769
bta-miR-370	0.0839095	0.0486463	0.0352632	0.0133831	-0.319426	0.00240167	0.591882	0.0523683	0.264751	-0.238011	-0.156551	-0.040648	0.130127	-0.00290478	0.117056	-0.33978	0.140731	-0.183343	0.298417	0.160662	0.237374	0.371834	-0.270281	-0.0316842	-0.213171	0.424851
bta-miR-34a	0.28131	0.141443	0.139868	0.00157528	-0.292975	-0.333763	0.422638	-0.337746	0.272908	-0.300586	-0.0335489	-0.0602579	0.0270216	0.0901079	-0.169275	0.716341	-0.00978917	0.00225893	-0.198795	-0.261257	-0.123915	-0.0577775	-0.327391	0.0507215	-0.220809	0.105533
bta-miR-454	3.62112	3.32674	0.294385	3.03235	0.901231	0.639734	-0.211398	0.511595	0.510095	-0.146521	0.117669	-0.13612	-0.239765	-0.0392224	-0.185187	-0.39202	-0.374556	-0.291077	-0.101824	-0.191461	-0.110749	0.0348733	-0.127679	-0.122647	-0.221059	0.0222815
bta-miR-2285ab	0.618229	0.515585	0.102643	0.412942	-0.0575792	-0.0870421	0.674015	0.335137	0.590307	-0.0897081	0.0878253	-0.160065	0.302654	0.322103	-0.220257	-0.08397	-0.140632	-0.0339227	-0.181855	-0.544197	-0.15178	0.108123	-0.173156	-0.132715	-0.222549	-0.000373261
bta-miR-2336	0.307804	0.0203335	0.287471	-0.267137	0.130692	0.344079	-0.178358	0.0810513	-0.0656128	0.249113	-0.253481	0.118243	-0.159005	-0.76649	-0.305728	0.04328	0.0953318	-0.393814	0.225743	0.417124	0.25095	0.3683	0.344886	-0.125714	-0.223209	0.0157849
bta-miR-2284w	0.202226	0.0763397	0.125887	-0.0495469	-0.179592	-0.273196	0.43876	0.258949	0.0427738	0.0196688	-0.281827	-0.193716	0.134077	-0.0280089	-0.312246	-0.241612	0.112727	0.543133	0.238319	-0.276535	-0.271915	0.0859749	0.0847652	-0.280239	-0.224165	0.308176
bta-miR-199b	0.841671	0.616937	0.224734	0.392204	0.142593	0.261727	-0.176755	0.292555	0.0705908	-0.109468	0.507851	0.259517	0.763554	0.0825541	-0.419093	-0.286952	0.165514	-0.0882027	0.110657	-0.273095	0.0978671	-0.0738211	-0.0293964	-0.262524	-0.226905	-0.0345491
bta-let-7c	2.48712	2.2837	0.203428	2.08027	0.887079	0.550722	-0.409626	0.284925	0.330255	-0.37296	0.2557	-0.0699543	-0.216287	0.165343	-0.199175	-0.28641	-0.222439	0.23622	-0.0685677	-0.455021	-0.225958	-0.204888	-0.261256	-0.236721	-0.230461	-0.150329
bta-miR-6524	0.24636	0.0282187	0.218142	-0.189923	0.426501	0.448155	0.23857	0.31431	0.425691	-0.0798875	-0.171969	-0.160448	-0.467768	-0.0663942	-0.0433256	-0.611191	-0.235145	0.255159	-0.199002	-0.23625	0.0592743	0.271082	-0.217603	-0.0482721	-0.23071	0.342481
bta-miR-105a	0.455021	0.225213	0.229808	-0.00459437	-0.237877	0.238745	0.637148	0.0787041	0.349081	0.135665	0.0977641	0.415287	-0.175419	-0.368282	-0.320637	-0.257968	0.0556532	-0.232141	0.0823256	-0.0848363	0.327416	0.379957	-0.287296	-0.255645	-0.234057	0.391207
bta-miR-92b	0.431533	0.0173656	0.414167	-0.396802	-0.123004	-0.0624057	0.158075	0.132428	0.00703117	0.246015	-0.727316	-0.202346	-0.250585	-0.42668	0.165883	-0.129172	0.186497	0.0071742	0.523424	0.453724	-0.0908034	0.443011	0.208338	0.132661	-0.237378	-0.226521
bta-miR-2285g	0.670086	0.555197	0.114889	0.440309	0.709414	0.3792	-0.492358	0.544219	0.124006	0.355424	-0.0327421	-0.223075	0.0511797	0.127519	0.0713019	-0.405622	-0.23278	0.0598982	-0.0604491	-0.2106	-0.255476	-0.213979	-0.043183	-0.231081	-0.238025	-0.402856
bta-miR-26a	0.524979	0.348975	0.176004	0.172971	-0.178897	-0.015693	-0.140905	-0.198859	-0.317692	-0.302872	-0.15338	0.0333976	0.180912	-0.299726	-0.166862	-0.117787	0.770006	0.586608	0.286684	-0.000508668	0.126137	0.075278	0.0686172	-0.294963	-0.238967	-0.00672825
bta-miR-30e-5p	1.14807	0.192651	0.955418	-0.762767	-0.690253	-0.404365	0.277526	-0.203534	-0.316115	0.100073	-0.446912	0.103429	0.174516	-0.349334	0.115945	-0.0222864	0.61707	0.303196	0.331245	0.318343	0.118859	0.205654	0.039778	-0.0338534	-0.241987	0.292276
bta-miR-215	0.976489	0.413023	0.563467	-0.150444	0.348517	-0.0754843	0.43263	0.862161	0.710589	0.0776859	-0.023786	-0.0929343	0.164321	0.379757	0.183617	-0.421546	-0.436896	-0.306392	-0.220475	-0.429938	-0.465034	-0.0223596	0.211916	-0.0861273	-0.244566	0.0442569
bta-miR-374a	1.57689	0.328459	1.24843	-0.919973	0.21736	-0.161773	0.0186025	0.525166	0.331716	0.196532	0.640885	0.397785	0.582006	0.560884	-0.218401	0.00354743	-0.433916	-0.0593926	-0.244714	-0.778079	-0.497345	-0.605052	-0.192357	-0.377194	-0.251509	0.0141128
bta-miR-7	0.484795	0.159928	0.324868	-0.16494	-0.0503009	-0.306259	0.204316	0.353217	0.290173	0.459216	0.438365	0.529421	0.263514	0.315424	-0.014254	0.234455	-0.423766	-0.285629	-0.339938	-0.557234	-0.385758	-0.547732	-0.219976	-0.391496	-0.256706	0.154275
bta-miR-654	0.813946	0.442991	0.370954	0.0720367	0.489851	0.151473	0.237825	0.825136	0.596965	0.458245	-0.161194	0.0403607	-0.201886	-0.118256	-0.0322901	-0.414893	-0.225401	-0.310601	-0.0944505	-0.250069	-0.423893	0.0638006	0.128135	-0.114674	-0.258658	-0.187229
bta-miR-29d-3p	1.37166	0.878691	0.492973	0.385718	0.762593	0.832519	-0.31007	0.301195	0.333604	-0.281565	-0.0410232	-0.192132	-0.197914	-0.298439	-0.23699	-0.349534	-0.250734	-0.293229	0.15693	0.0784055	0.237962	0.415004	0.196334	-0.13554	-0.260978	-0.205631
bta-miR-16b	0.853678	0.119286	0.734392	-0.615106	-0.0371095	-0.499821	0.173623	0.687471	0.151824	0.452758	-0.189315	0.141363	0.312696	0.108021	0.102205	-0.235076	-0.0524094	0.180637	-0.189578	-0.314455	-0.616218	-0.252413	0.384354	-0.0396452	-0.266461	0.165587
bta-miR-92a	0.574367	0.282307	0.292059	-0.0097518	0.154358	0.649716	0.141314	-0.15079	0.321642	-0.359212	-0.319059	-0.32508	-0.128018	-0.505241	-0.371775	0.00204472	-0.127185	-0.347253	0.218502	0.394965	0.555644	0.859243	0.0403388	0.323007	-0.272174	-0.00958134
bta-miR-101	2.6161	0.870693	1.74541	-0.874714	0.776626	0.354571	0.0454308	0.883695	0.694398	-0.00560084	0.137833	0.0177037	-0.0125951	0.186956	-0.0830708	-0.51047	-0.457591	-0.257576	-0.0864127	-0.466603	-0.41769	0.000826139	0.225147	-0.192751	-0.272502	-0.204103
bta-miR-2284n	2.33111	1.93688	0.394229	1.54265	0.844817	0.468821	-0.416621	0.653116	0.376992	0.0858405	0.187213	-0.124118	0.225105	0.0830393	-0.236035	-0.307481	-0.227499	-0.186774	-0.109479	-0.334238	-0.287889	-0.147887	0.0519141	-0.162789	-0.273237	-0.383594
bta-miR-3660	3.91894	3.67406	0.244884	3.42917	0.926206	0.585384	-0.336108	0.507184	0.457786	-0.232012	0.0737976	-0.148826	-0.135278	-0.0205446	-0.196734	-0.336481	-0.229245	-0.203018	0.160333	-0.161222	-0.252611	0.00429293	-0.1098	-0.112027	-0.274253	-0.244459
bta-miR-29a	0.34821	0.217487	0.130723	0.0867636	0.120654	0.413992	0.080335	-0.0520934	0.0481787	-0.328283	-0.179913	-0.140935	-0.0954413	-0.445473	-0.385691	-0.383924	0.648711	0.432247	0.178744	-0.0636994	0.30277	0.375589	-0.143448	-0.268256	-0.277501	0.0478506
bta-miR-6517	3.40298	2.96601	0.43697	2.52904	0.888491	0.463898	-0.324923	0.546617	0.530967	-0.154081	0.00493394	-0.161862	-0.190257	0.198752	0.233602	-0.323944	-0.42627	-0.263898	-0.166362	-0.188237	-0.27899	-0.0777654	-0.0397244	0.0202195	-0.279551	-0.230926
bta-miR-495	0.844661	0.552315	0.292345	0.25997	-0.330343	-0.38555	-0.22231	-0.327916	-0.227056	0.0162913	-0.287238	0.0206163	0.118587	-0.0138551	0.523806	0.637963	0.109006	-0.0372907	-0.275084	0.142747	0.0198304	-0.183668	0.22878	-0.0379325	-0.280153	-0.119696
bta-miR-342	0.441057	0.199792	0.241264	-0.0414718	-0.275261	-0.132248	-0.0598799	-0.530577	-0.206585	-0.221767	-0.39687	-0.144729	-0.0643433	-0.419248	-0.235443	0.696419	0.0109413	0.038655	0.240339	0.385352	0.114793	0.205474	-0.0601599	0.196043	-0.287011	0.265688
bta-miR-324	0.356095	0.0578135	0.298282	-0.240468	-0.227023	-0.39844	-0.157175	-0.0969872	-0.0921409	0.0171598	0.228451	0.283	0.52031	0.280559	0.183534	0.505239	0.00201479	-0.229305	0.121377	-0.0795484	-0.243995	-0.510773	-0.285969	-0.239594	-0.294027	-0.00281714
bta-miR-195	2.08295	0.444306	1.63864	-1.19434	0.508184	0.0930444	0.147366	0.853468	0.568153	0.270473	0.24735	0.250945	0.15023	0.178174	-0.310676	-0.296403	-0.618753	-0.190321	-0.069829	-0.564576	-0.541857	-0.154901	0.191864	-0.237713	-0.301623	0.0146968
bta-miR-2447	5.54181	5.16779	0.374017	4.79377	0.983645	0.619761	-0.353056	0.54265	0.53339	-0.182521	0.139039	-0.112638	-0.144414	0.0325414	-0.181326	-0.296717	-0.389466	-0.223494	-0.0947658	-0.279051	-0.237802	-0.0358354	-0.0782358	-0.0787439	-0.304073	-0.196609
bta-miR-30d	0.587941	0.241547	0.346394	-0.104847	-0.40954	0.168907	-0.0926269	-0.51756	-0.315341	0.179804	-0.119219	-4.73864e-05	0.205905	-0.441834	-0.191161	0.333659	0.257404	0.0503906	-0.269956	0.203699	0.656614	0.205476	-0.205874	-0.103439	-0.304754	0.26823
bta-miR-7862	5.09736	4.67829	0.419069	4.25922	0.959293	0.561148	-0.33563	0.560657	0.533484	-0.198553	0.0636595	-0.151546	-0.172814	0.121738	0.0194702	-0.335495	-0.422183	-0.252926	-0.0147496	-0.21891	-0.273726	-0.0504743	-0.0766425	-0.0988236	-0.312702	-0.225039
bta-miR-107	1.18046	0.991343	0.189116	0.802228	0.758105	0.632202	-0.38132	0.292413	0.40668	-0.0660855	0.316464	0.0915266	-0.000890407	-0.140978	-0.32171	-0.00691755	-0.332094	-0.483188	-0.236343	-0.16547	0.0334861	-0.0670604	-0.212575	-0.101311	-0.312707	-0.018787
bta-miR-106a	3.11588	2.83754	0.278338	2.55921	0.874594	0.487295	-0.311907	0.612499	0.428075	0.0850921	0.0535461	-0.0789135	-0.117034	-0.092095	-0.204859	-0.335887	-0.261034	-0.20842	-0.103958	-0.224999	-0.29354	-0.113053	-0.105423	-0.146751	-0.315786	-0.0591216
bta-miR-885	0.214963	0.129533	0.0854294	0.0441039	-0.036434	-0.159358	-0.078153	-0.0402295	-0.0423036	0.0387039	0.245442	0.719781	-0.171412	-0.213532	-0.0910151	0.136744	0.123308	0.132572	-0.0660239	-0.209966	-0.208053	-0.430186	-0.321793	-0.326883	-0.324906	0.568575
bta-miR-132	0.386681	0.252038	0.134643	0.117394	0.640071	0.478445	-0.551846	0.185993	0.158161	-0.203926	0.204767	0.344132	-0.122672	-0.263403	-0.359109	-0.0598902	-0.161887	0.121069	-0.0659579	-0.191562	-0.122503	-0.0270983	0.115982	0.0595354	-0.325671	-0.0646364
bta-miR-449a	0.799292	0.588893	0.210398	0.378495	-0.0468055	-0.158642	-0.0675382	-0.423222	0.0960422	-0.224605	-0.136852	-0.075885	-0.116687	-0.103565	0.023969	0.944908	-0.147148	-0.246774	-0.230928	0.00123209	-0.0359905	-0.148647	-0.16434	-0.05395	-0.326343	0.00436777
bta-miR-376b	0.662616	0.220101	0.442515	-0.222414	0.527772	0.267755	-0.101062	0.371768	0.332176	-0.219878	0.162813	0.113134	-0.0776556	0.0825375	-0.313092	-0.296147	-0.141603	0.534763	-0.261375	-0.667613	-0.277738	-0.0972358	0.0686419	-0.220689	-0.33198	-0.00646716
bta-miR-1	0.709297	0.250239	0.459059	-0.20882	0.28708	-0.192456	0.290758	0.748767	0.56604	-0.041856	0.2238	0.100461	0.419755	0.463555	0.0300526	-0.356669	0.0145218	0.029518	-0.140773	-0.69601	-0.587819	-0.345351	-0.0744376	-0.338402	-0.337788	-0.069601
bta-miR-935	0.211285	0.02437	0.186915	-0.162545	0.384511	0.0703015	-0.516494	-0.170207	-0.0239406	-0.134611	0.0581037	-0.217594	0.0602496	0.15659	0.147062	0.515815	-0.0856776	0.0151133	-0.441231	-0.246964	-0.0894583	-0.511466	-0.311783	-0.346804	-0.34959	-0.0529658
bta-miR-221	1.49387	0.376696	1.11717	-0.740477	0.698111	0.321895	0.262695	0.684973	0.852193	-0.236686	-0.00441744	-0.0189817	-0.266087	0.14672	0.0379126	-0.427826	-0.382422	-0.301377	-0.054792	-0.338343	-0.387163	0.0856133	-0.163725	-0.00163481	-0.351267	0.051512
bta-miR-2284h-5p	1.57335	1.50066	0.0726889	1.42797	0.800909	0.389553	-0.444189	0.378309	0.303012	-0.193858	0.0805241	0.0386699	-0.259015	0.154887	0.155074	-0.364672	-0.151143	0.285466	-0.232366	-0.404633	-0.305051	-0.279409	-0.175066	-0.178256	-0.352409	-0.0918432
bta-miR-129-3p	1.44536	1.24875	0.196611	1.05214	0.821366	0.444936	-0.514096	0.386405	0.210044	-0.242406	0.0875304	-0.19483	0.0816031	0.149268	-0.255002	-0.334532	-0.284474	0.329309	0.0299836	-0.317441	-0.308194	-0.173088	-0.187264	-0.0367264	-0.35376	-0.011167
bta-miR-1388-3p	0.615892	0.533807	0.0820845	0.451723	-0.2187	-0.167091	-0.203881	-0.284189	-0.115227	-0.00316409	-0.193006	-0.0534105	0.13943	0.225034	0.68573	0.412525	-0.164498	-0.135801	-0.201148	0.125809	0.152053	-0.175257	-0.0906923	-0.134371	-0.355405	-0.0521508
bta-miR-2299-5p	1.1473	0.63007	0.517233	0.112837	0.46717	0.366082	0.563542	0.542668	0.94089	-0.160573	0.110802	0.118634	-0.304282	0.0200319	-0.133672	-0.258389	-0.393818	-0.455219	-0.217791	-0.444781	-0.129071	0.220894	-0.192873	-0.181148	-0.360376	0.114504
bta-miR-155	0.540726	0.344288	0.196438	0.14785	0.667463	0.223034	0.0782094	0.395518	0.590493	-0.104429	-0.32043	-0.354577	-0.444898	0.0350663	-0.0892923	-0.00570487	-0.52632	0.0327933	-0.0541339	-0.276739	-0.453533	0.061227	-0.137294	0.0335407	-0.376869	-0.0674961
bta-miR-374b	0.353826	0.0473023	0.306524	-0.259222	0.10476	-0.128543	-0.410154	-0.0647104	-0.106765	-0.0988395	0.460466	0.523722	0.365991	0.086895	-0.278076	0.36157	-0.00304061	0.176929	-0.0514307	-0.361915	-0.289663	-0.607382	-0.35647	-0.267495	-0.381126	0.268191
bta-miR-363	0.344936	0.180114	0.164822	0.0152919	-0.0805988	-0.0953012	0.140163	-0.141049	0.281413	0.0363355	0.0689677	0.243056	0.0556381	-0.232623	-0.205745	0.72812	-0.0951304	-0.5059	-0.21798	-0.0862421	-0.0345893	-0.12306	-0.271626	-0.136322	-0.412122	0.147463
bta-miR-541	0.452318	0.123867	0.328451	-0.204584	0.185266	0.219798	-0.284447	-0.192341	0.180231	-0.231426	-0.237262	-0.0519799	-0.137967	-0.149738	0.436385	0.458961	-0.213603	-0.545701	-0.126628	0.312316	0.210278	0.119236	0.0264947	0.0508994	-0.414413	-0.127256
bta-miR-141	0.233572	0.0397165	0.193856	-0.154139	0.456111	0.249383	0.163144	0.250053	0.713364	-0.436836	0.0963717	-0.176048	0.132854	0.137065	-0.157002	0.182222	-0.354467	-0.456634	-0.32883	-0.272555	-0.106089	0.0588603	-0.254673	0.121451	-0.415868	0.180026
bta-miR-23a	0.463331	0.00629067	0.45704	-0.450749	0.012672	0.325523	0.237251	0.0775967	0.300655	-0.196356	0.212421	0.374166	0.175082	-0.414444	-0.573873	-0.0662047	-0.00758539	-0.287381	0.0521706	-0.0385994	0.270058	0.27433	-0.204071	-0.101505	-0.416152	0.621199
bta-miR-144	0.579586	0.177099	0.402487	-0.225388	0.148938	-0.120565	0.564539	0.547087	0.790978	0.139052	0.155257	0.421466	-0.127215	0.19517	0.132109	-0.0368553	-0.354702	-0.372754	-0.337417	-0.554431	-0.406207	-0.159443	-0.205194	-0.22124	-0.41667	0.14272
bta-miR-2285q	0.128333	0.0548585	0.0734749	-0.0186163	0.225324	0.225423	0.0859404	0.111084	0.42245	-0.257559	-0.256574	-0.499145	0.12974	0.277174	0.482776	-0.0116493	-0.0360147	-0.249558	-0.174974	-0.100022	0.14447	0.139191	-0.171903	-0.208456	-0.416941	-0.363746
bta-miR-483	3.11099	2.76762	0.343365	2.42426	0.901442	0.480929	-0.310133	0.560743	0.512833	-0.252816	0.247903	0.0389201	-0.0280391	0.19169	-0.172254	-0.411714	-0.231944	0.157584	-0.156487	-0.564316	-0.36356	-0.232726	-0.245274	-0.217214	-0.427683	-0.0720404
bta-miR-22-3p	0.524317	0.217941	0.306376	-0.0884356	0.509065	0.217248	0.309439	0.616045	0.819172	-0.396687	-0.0360259	0.000876645	-0.0393607	0.171699	-0.0265266	-0.266566	-0.437959	-0.216484	0.000850825	-0.370608	-0.346275	0.226441	0.149223	0.0433708	-0.436944	-0.0206801
bta-miR-148b	2.5335	1.44137	1.09212	0.349247	0.799852	0.427688	0.172235	0.669516	0.831305	-0.0355841	0.113844	-0.0370892	-0.261329	0.14724	-0.0898403	-0.270275	-0.473879	-0.294771	-0.230035	-0.566449	-0.340917	-0.0833677	-0.267376	-0.374957	-0.445376	-0.070972
bta-miR-19b	0.488745	0.183444	0.305301	-0.121857	0.478312	0.119573	-0.184337	0.30263	0.352097	-0.206579	-0.240128	-0.0271049	-0.275876	0.137987	0.589493	-0.0754002	-0.373622	-0.301069	0.0811131	0.0642532	-0.268824	-0.11929	-0.0586494	-0.141815	-0.446902	0.053892
bta-miR-432	0.810883	0.473846	0.337037	0.136808	0.315543	0.160077	0.506996	0.315307	0.848008	-0.0480681	-0.152522	-0.176013	-0.228016	-0.0172626	-0.0909519	0.308131	-0.411819	-0.502694	-0.339962	-0.372119	-0.161016	0.196203	-0.114209	-0.135996	-0.448704	-0.162062
bta-miR-1388-5p	0.64087	0.356942	0.283928	0.0730131	0.651523	0.582092	-0.468715	0.195138	0.0665949	-0.248933	-0.0922708	-0.0677595	-0.0757725	-0.411628	-0.452621	-0.214975	-0.0168312	0.119681	0.367454	0.0434627	-0.0121133	0.140891	-0.0375589	-0.223191	-0.45097	0.0660494
bta-miR-23b-3p	0.669081	0.0958504	0.573231	-0.47738	0.387476	0.661195	-0.341734	0.136131	0.0539485	0.0114782	0.27692	0.175194	0.311922	-0.281254	-0.624071	-0.258767	-0.12898	-0.0326245	0.272077	-0.0642098	0.261316	0.124221	-0.34399	-0.254809	-0.452124	0.159422
bta-miR-874	0.939584	0.38951	0.550073	-0.160563	0.603209	0.93034	-0.382213	0.159	0.23085	-0.0537743	0.0317307	0.00503019	-0.0582001	-0.386928	-0.285536	-0.420981	-0.141153	-0.161237	0.0523478	0.091815	0.444724	0.380218	-0.234641	-0.0804439	-0.461553	-0.0048224
bta-miR-2415-3p	0.347583	0.0095721	0.338011	-0.328439	0.102204	0.256937	0.228	-0.201746	0.294892	-0.394365	0.103613	0.299696	-0.355709	-0.276026	-0.406058	0.120505	-0.0658903	0.258769	-0.149353	-0.336934	0.126563	0.0704108	-0.453832	-0.259157	-0.468542	0.626033
bta-miR-139	1.15103	0.78301	0.368022	0.414988	0.766499	0.174428	-0.243259	0.45747	0.575431	-0.116584	-0.0356545	-0.242385	-0.0618158	0.398615	0.220759	0.0964758	-0.63838	-0.143684	-0.319428	-0.418819	-0.500361	-0.308615	-0.192052	-0.0428013	-0.471677	-0.173593
bta-miR-10b	2.69079	1.74583	0.944965	0.800863	0.811334	0.436415	0.00619675	0.668573	0.698471	0.047791	0.19104	-0.038872	-0.0737184	0.178556	-0.249782	-0.208648	-0.603073	-0.154073	-0.282092	-0.653247	-0.342816	-0.150679	-0.162043	-0.4024	-0.475947	-0.0697975
bta-miR-30b-3p	1.32127	1.16388	0.157387	1.00649	0.830416	0.428177	-0.249481	0.370515	0.569876	-0.350615	0.0375258	-0.283936	0.0464996	0.126458	-0.293813	0.0159284	-0.285916	-0.0262151	-0.0595743	-0.396245	-0.347176	-0.0694453	-0.271841	-0.0232755	-0.477894	-0.257466
bta-miR-10a	2.51259	1.57421	0.938386	0.635821	0.79764	0.423416	-0.162628	0.673537	0.614543	0.127334	0.338067	0.119531	0.130844	0.182659	-0.304824	-0.14747	-0.61991	-0.263924	-0.249623	-0.599368	-0.35642	-0.253651	-0.184894	-0.33012	-0.486158	-0.0689353
bta-miR-379	1.39135	0.628906	0.762446	-0.13354	0.510503	0.257757	0.503294	0.545044	0.907847	-0.0949807	-0.106768	-0.192712	-0.220354	0.0433376	-0.197209	-0.0112663	-0.487167	-0.280175	-0.331453	-0.561924	-0.257555	0.155218	-0.101394	-0.285116	-0.523822	0.0269613
bta-miR-486	0.883398	0.73714	0.146258	0.590881	0.77371	0.618899	-0.407235	0.0719622	0.357964	-0.368428	-0.12441	-0.339185	-0.263551	-0.000582516	0.0992992	-0.0169439	-0.174757	0.0565167	-0.234331	-0.232556	0.0625634	-0.00438585	-0.287382	-0.275841	-0.530863	-0.208758
bta-miR-30a-5p	0.777594	0.184636	0.592958	-0.408323	0.498774	0.389099	0.0159785	0.404841	0.524533	-0.136626	0.36755	0.329633	0.104023	0.0798754	-0.360352	-0.0650944	-0.641562	-0.237072	0.000588233	-0.476594	-0.142644	-0.113684	-0.252159	-0.439143	-0.586477	0.32932
