# Supplementary material for: Integrative analysis of microRNAs and mRNAs revealed regulation of composition and metabolism in Nelore cattle
Source: BMC Genomics. 2018 Feb 7;19:126. doi: 10.1186/s12864-018-4514-3 (PMC5804041; doi:10.1186/s12864-018-4514-3)
Supplement: Supplementary file 13 — List of miRNA modules negatively correlated with mRNA modules and the GO terms associated with them in High IMF (H) and Low IMF (L) groups. The table contains the module’s name, the correlation value, p-value of correlation, number of miRNAs and mRNAs in each module and the GO term enriched for each module. (XLSX 11 kb) [file 12864_2018_4514_MOESM13_ESM.xlsx]

## Sheet: Suppl T17
Supplemental Table 17: List of miRNA modules negatively correlated with mRNA modules and the GO terms associated with them in High IMF (H) and Low IMF (L) groups.
Group	miRNA Modules	mRNA Modules	Correlation	p-value	# miRNAs	# mRNAs	GO terms of miRNAs' target genes	GO terms of mRNAs
H	black	cyan	-0.853	-5.18e-05	21	187	GO ID 46942:carboxylic acid transport	GO ID 6954:inflammatory response
	green	pink	-0.625	-0.012	24	295	GO ID 46034:ATP metabolic process	GO ID 8270:zinc ion binding
	green	blue	-0.681	-0.005	24	2004	GO ID 46034:ATP metabolic process	GO ID 6650:glycerophospholipid metabolic process
	green	brown	-0.668	-0.006	24	1542	GO ID 46034:ATP metabolic process	GO ID 45766:positive regulation of angiogenesis
	pink	lightgreen	-0.542	-0.036	20	152	GO ID 2687:positive regulation of leukocyte migration	GO ID 2250:adaptive immune response
L	midnightblue	green	-0.637	-0.01	10	743	GO ID 55065:metal ion homeostasis	GO ID 43491:protein kinase B signaling cascade
	midnightblue	orange	-0.531	-0.041	10	174	GO ID 55065:metal ion homeostasis	GO ID 46321:positive regulation of fatty acid oxidation
	midnightblue	yellowgreen	-0.589	-0.02	10	73	GO ID 55065:metal ion homeostasis	-
	midnightblue	black	-0.66	-0.007	10	704	GO ID 55065:metal ion homeostasis	GO ID 31397:negative regulation of protein ubiquitination
	lightcyan	black	-0.577	-0.024	9	704	GO ID 16481:negative regulation of transcription	GO ID 31397:negative regulation of protein ubiquitination
	lightcyan	lightyellow	-0.545	-0.035	9	256	GO ID 16481:negative regulation of transcription	GO ID 6397:mRNA processing
	cyan	darkolivegreen	-0.554	-0.031	11	106	GO ID 7259:JAK-STAT cascade	GO ID 6167:AMP biosynthetic process
	magenta	orangered4	-0.514	-0.049	18	60	GO ID 45595:regulation of cell differentiation	GO ID 5975:carbohydrate metabolic process
	salmon	darkolivegreen	-0.55	-0.033	12	106	GO ID 19432:triglyceride biosynthetic process	GO ID 6167:AMP biosynthetic process
	salmon	green	-0.551	-0.033	12	743	GO ID 19432:triglyceride biosynthetic process	GO ID 43491:protein kinase B signaling cascade
	tan	green	-0.529	-0.044	12	743	GO ID 46942:carboxylic acid transport	GO ID 43491:protein kinase B signaling cascade
	tan	orange	-0.576	-0.024	12	174	GO ID 46942:carboxylic acid transport	GO ID 46321:positive regulation of fatty acid oxidation
