# Supplementary material for: Integrative analysis of microRNAs and mRNAs revealed regulation of composition and metabolism in Nelore cattle
Source: BMC Genomics. 2018 Feb 7;19:126. doi: 10.1186/s12864-018-4514-3 (PMC5804041; doi:10.1186/s12864-018-4514-3)
Supplement: Supplementary file 14 — Gene ontology (GO) enrichment analysis by Cytoscape of genes in mRNA modules negatively correlated with miRNA modules: enrichment of genes from mRNA modules constructed in the High intramuscular fat (IMF) group (Table S18) and in the Low IMF group (Table S19). Gene ontology enrichment analysis by Cytoscape of target genes of hub miRNAs in modules negatively correlated with mRNA modules: enrichment of target genes of miRNA modules constructed in the High IMF group (Table S20) and in the Low IMF group (Table S21). The table contains the module’s name, gene ontology ID, p-value and adjusted p-value of GO, the description of them and the genes present in each biological process enriched. (XLSX 71 kb) [file 12864_2018_4514_MOESM14_ESM.xlsx]

## Sheet: Suppl T18
Supplemental Table 18: List of GO terms from the Cytoscape enrichment analysis of genes inside each mRNA module of High IMF content group negatively correlated with miRNA modules
mRNA modules	GO-ID	p-value	corr p-value	Description	Genes in Set
blue	23034	2.4928e-05	0.0043183	intracellular signaling pathway	ENSEMBL:ENSBTAG00000021504|ENSEMBL:ENSBTAG00000021988|ENSEMBL:ENSBTAG00000017761|ENSEMBL:ENSBTAG00000006909|ENSEMBL:ENSBTAG00000014576|ENSEMBL:ENSBTAG00000019820|ENSEMBL:ENSBTAG00000002625|ENSEMBL:ENSBTAG00000003798|ENSEMBL:ENSBTAG00000007635|ENSEMBL:ENSBTAG00000009658|ENSEMBL:ENSBTAG00000009734|ENSEMBL:ENSBTAG00000008403|ENSEMBL:ENSBTAG00000021343|ENSEMBL:ENSBTAG00000020693|ENSEMBL:ENSBTAG000000…
blue	44237	0.00010899	0.015461	cellular metabolic process	ENSEMBL:ENSBTAG00000008170|ENSEMBL:ENSBTAG00000019625|ENSEMBL:ENSBTAG00000020855|ENSEMBL:ENSBTAG00000019984|ENSEMBL:ENSBTAG00000002625|ENSEMBL:ENSBTAG00000001533|ENSEMBL:ENSBTAG00000009939|ENSEMBL:ENSBTAG00000016471|ENSEMBL:ENSBTAG00000014171|ENSEMBL:ENSBTAG00000007876|ENSEMBL:ENSBTAG00000002742|ENSEMBL:ENSBTAG00000006420|ENSEMBL:ENSBTAG00000001771|ENSEMBL:ENSBTAG00000021143|ENSEMBL:ENSBTAG000000…
blue	30384	0.00014948	0.018702	phosphoinositide metabolic process	ENSEMBL:ENSBTAG00000011509|ENSEMBL:ENSBTAG00000006909|ENSEMBL:ENSBTAG00000006499|ENSEMBL:ENSBTAG00000024633|ENSEMBL:ENSBTAG00000005827|ENSEMBL:ENSBTAG00000009232|ENSEMBL:ENSBTAG00000003942|ENSEMBL:ENSBTAG00000009917|ENSEMBL:ENSBTAG00000004901
blue	6644	0.0004105	0.038317	phospholipid metabolic process	ENSEMBL:ENSBTAG00000006909|ENSEMBL:ENSBTAG00000024633|ENSEMBL:ENSBTAG00000005827|ENSEMBL:ENSBTAG00000003942|ENSEMBL:ENSBTAG00000031171|ENSEMBL:ENSBTAG00000009917|ENSEMBL:ENSBTAG00000004901|ENSEMBL:ENSBTAG00000000019|ENSEMBL:ENSBTAG00000014171|ENSEMBL:ENSBTAG00000007837|ENSEMBL:ENSBTAG00000002220|ENSEMBL:ENSBTAG00000011509|ENSEMBL:ENSBTAG00000006499|ENSEMBL:ENSBTAG00000016979|ENSEMBL:ENSBTAG000000…
blue	48523	0.00045012	0.038317	negative regulation of cellular process	ENSEMBL:ENSBTAG00000021988|ENSEMBL:ENSBTAG00000017761|ENSEMBL:ENSBTAG00000018852|ENSEMBL:ENSBTAG00000002625|ENSEMBL:ENSBTAG00000001579|ENSEMBL:ENSBTAG00000001617|ENSEMBL:ENSBTAG00000021869|ENSEMBL:ENSBTAG00000014051|ENSEMBL:ENSBTAG00000004567|ENSEMBL:ENSBTAG00000005650|ENSEMBL:ENSBTAG00000006420|ENSEMBL:ENSBTAG00000003035|ENSEMBL:ENSBTAG00000021024|ENSEMBL:ENSBTAG00000038306|ENSEMBL:ENSBTAG000000…
blue	19637	0.0004594	0.038317	organophosphate metabolic process	ENSEMBL:ENSBTAG00000006909|ENSEMBL:ENSBTAG00000024633|ENSEMBL:ENSBTAG00000005827|ENSEMBL:ENSBTAG00000003942|ENSEMBL:ENSBTAG00000031171|ENSEMBL:ENSBTAG00000009917|ENSEMBL:ENSBTAG00000004901|ENSEMBL:ENSBTAG00000000019|ENSEMBL:ENSBTAG00000014171|ENSEMBL:ENSBTAG00000007837|ENSEMBL:ENSBTAG00000002220|ENSEMBL:ENSBTAG00000011509|ENSEMBL:ENSBTAG00000006499|ENSEMBL:ENSBTAG00000016979|ENSEMBL:ENSBTAG000000…
blue	6650	0.00050203	0.038439	glycerophospholipid metabolic process	ENSEMBL:ENSBTAG00000011509|ENSEMBL:ENSBTAG00000006909|ENSEMBL:ENSBTAG00000006499|ENSEMBL:ENSBTAG00000024633|ENSEMBL:ENSBTAG00000005827|ENSEMBL:ENSBTAG00000016979|ENSEMBL:ENSBTAG00000009232|ENSEMBL:ENSBTAG00000003942|ENSEMBL:ENSBTAG00000031171|ENSEMBL:ENSBTAG00000009917|ENSEMBL:ENSBTAG00000004901
blue	15031	0.00051206	0.038439	protein transport	ENSEMBL:ENSBTAG00000017028|ENSEMBL:ENSBTAG00000012250|ENSEMBL:ENSBTAG00000020316|ENSEMBL:ENSBTAG00000011383|ENSEMBL:ENSBTAG00000013043|ENSEMBL:ENSBTAG00000016635|ENSEMBL:ENSBTAG00000011143|ENSEMBL:ENSBTAG00000019820|ENSEMBL:ENSBTAG00000007979|ENSEMBL:ENSBTAG00000007639|ENSEMBL:ENSBTAG00000002769|ENSEMBL:ENSBTAG00000026673|ENSEMBL:ENSBTAG00000011509|ENSEMBL:ENSBTAG00000009598|ENSEMBL:ENSBTAG000000…
blue	45184	0.0006081	0.039947	establishment of protein localization	ENSEMBL:ENSBTAG00000017028|ENSEMBL:ENSBTAG00000012250|ENSEMBL:ENSBTAG00000020316|ENSEMBL:ENSBTAG00000011383|ENSEMBL:ENSBTAG00000013043|ENSEMBL:ENSBTAG00000016635|ENSEMBL:ENSBTAG00000011143|ENSEMBL:ENSBTAG00000019820|ENSEMBL:ENSBTAG00000007979|ENSEMBL:ENSBTAG00000007639|ENSEMBL:ENSBTAG00000002769|ENSEMBL:ENSBTAG00000026673|ENSEMBL:ENSBTAG00000011509|ENSEMBL:ENSBTAG00000009598|ENSEMBL:ENSBTAG000000…
blue	90100	0.00061705	0.039947	positive regulation of transmembrane receptor protein serine/threonine kinase signaling pathway	ENSEMBL:ENSBTAG00000001805|ENSEMBL:ENSBTAG00000018114|ENSEMBL:ENSBTAG00000006420|ENSEMBL:ENSBTAG00000000231|ENSEMBL:ENSBTAG00000018105|ENSEMBL:ENSBTAG00000018035
blue	46834	0.00062295	0.039947	lipid phosphorylation	ENSEMBL:ENSBTAG00000006909|ENSEMBL:ENSBTAG00000024633|ENSEMBL:ENSBTAG00000009232|ENSEMBL:ENSBTAG00000004901
blue	46854	0.00062295	0.039947	phosphoinositide phosphorylation	ENSEMBL:ENSBTAG00000006909|ENSEMBL:ENSBTAG00000024633|ENSEMBL:ENSBTAG00000009232|ENSEMBL:ENSBTAG00000004901
blue	33036	0.00064391	0.039947	macromolecule localization	ENSEMBL:ENSBTAG00000011383|ENSEMBL:ENSBTAG00000013043|ENSEMBL:ENSBTAG00000016635|ENSEMBL:ENSBTAG00000011143|ENSEMBL:ENSBTAG00000019820|ENSEMBL:ENSBTAG00000007639|ENSEMBL:ENSBTAG00000010619|ENSEMBL:ENSBTAG00000026673|ENSEMBL:ENSBTAG00000011509|ENSEMBL:ENSBTAG00000020693|ENSEMBL:ENSBTAG00000012357|ENSEMBL:ENSBTAG00000019508|ENSEMBL:ENSBTAG00000017803|ENSEMBL:ENSBTAG00000000081|ENSEMBL:ENSBTAG000000…
blue	8104	0.00065633	0.039947	protein localization	ENSEMBL:ENSBTAG00000017028|ENSEMBL:ENSBTAG00000012250|ENSEMBL:ENSBTAG00000020316|ENSEMBL:ENSBTAG00000011383|ENSEMBL:ENSBTAG00000013043|ENSEMBL:ENSBTAG00000016635|ENSEMBL:ENSBTAG00000011143|ENSEMBL:ENSBTAG00000038920|ENSEMBL:ENSBTAG00000019820|ENSEMBL:ENSBTAG00000031171|ENSEMBL:ENSBTAG00000007979|ENSEMBL:ENSBTAG00000007639|ENSEMBL:ENSBTAG00000002769|ENSEMBL:ENSBTAG00000010619|ENSEMBL:ENSBTAG000000…
blue	51301	0.0010609	0.059766	cell division	ENSEMBL:ENSBTAG00000015022|ENSEMBL:ENSBTAG00000017761|ENSEMBL:ENSBTAG00000006909|ENSEMBL:ENSBTAG00000018852|ENSEMBL:ENSBTAG00000014246|ENSEMBL:ENSBTAG00000004906|ENSEMBL:ENSBTAG00000002512|ENSEMBL:ENSBTAG00000005326|ENSEMBL:ENSBTAG00000005359|ENSEMBL:ENSBTAG00000008403|ENSEMBL:ENSBTAG00000006640|ENSEMBL:ENSBTAG00000007303|ENSEMBL:ENSBTAG00000007960|ENSEMBL:ENSBTAG00000005861|ENSEMBL:ENSBTAG000000…
blue	16043	0.0010934	0.059766	cellular component organization	ENSEMBL:ENSBTAG00000018656|ENSEMBL:ENSBTAG00000017525|ENSEMBL:ENSBTAG00000016199|ENSEMBL:ENSBTAG00000016430|ENSEMBL:ENSBTAG00000015022|ENSEMBL:ENSBTAG00000017761|ENSEMBL:ENSBTAG00000018852|ENSEMBL:ENSBTAG00000018699|ENSEMBL:ENSBTAG00000001335|ENSEMBL:ENSBTAG00000004965|ENSEMBL:ENSBTAG00000001979|ENSEMBL:ENSBTAG00000006667|ENSEMBL:ENSBTAG00000027444|ENSEMBL:ENSBTAG00000010619|ENSEMBL:ENSBTAG000000…
blue	16192	0.0011202	0.059766	vesicle-mediated transport	ENSEMBL:ENSBTAG00000017028|ENSEMBL:ENSBTAG00000020316|ENSEMBL:ENSBTAG00000021107|ENSEMBL:ENSBTAG00000013042|ENSEMBL:ENSBTAG00000015023|ENSEMBL:ENSBTAG00000016199|ENSEMBL:ENSBTAG00000013043|ENSEMBL:ENSBTAG00000001335|ENSEMBL:ENSBTAG00000002769|ENSEMBL:ENSBTAG00000011544|ENSEMBL:ENSBTAG00000016858|ENSEMBL:ENSBTAG00000020591|ENSEMBL:ENSBTAG00000007371|ENSEMBL:ENSBTAG00000010898|ENSEMBL:ENSBTAG000000…
blue	7051	0.0011521	0.059766	spindle organization	ENSEMBL:ENSBTAG00000015022|ENSEMBL:ENSBTAG00000010048|ENSEMBL:ENSBTAG00000016758|ENSEMBL:ENSBTAG00000002512|ENSEMBL:ENSBTAG00000013184
blue	43488	0.0011792	0.059766	regulation of mRNA stability	ENSEMBL:ENSBTAG00000017458|ENSEMBL:ENSBTAG00000003697|ENSEMBL:ENSBTAG00000019821|ENSEMBL:ENSBTAG00000007606
blue	6573	0.0011814	0.059766	valine metabolic process	ENSEMBL:ENSBTAG00000018469|ENSEMBL:ENSBTAG00000010125|ENSEMBL:ENSBTAG00000001335
blue	6816	0.0012372	0.059766	calcium ion transport	ENSEMBL:ENSBTAG00000002232|ENSEMBL:ENSBTAG00000009835|ENSEMBL:ENSBTAG00000006999|ENSEMBL:ENSBTAG00000022000|ENSEMBL:ENSBTAG00000016005|ENSEMBL:ENSBTAG00000013245|ENSEMBL:ENSBTAG00000010026|ENSEMBL:ENSBTAG00000001305|ENSEMBL:ENSBTAG00000011227|ENSEMBL:ENSBTAG00000009552|ENSEMBL:ENSBTAG00000025826|ENSEMBL:ENSBTAG00000011626
blue	48519	0.0014885	0.063247	negative regulation of biological process	ENSEMBL:ENSBTAG00000021988|ENSEMBL:ENSBTAG00000017761|ENSEMBL:ENSBTAG00000018852|ENSEMBL:ENSBTAG00000014576|ENSEMBL:ENSBTAG00000002625|ENSEMBL:ENSBTAG00000001579|ENSEMBL:ENSBTAG00000001617|ENSEMBL:ENSBTAG00000021869|ENSEMBL:ENSBTAG00000014051|ENSEMBL:ENSBTAG00000004567|ENSEMBL:ENSBTAG00000005650|ENSEMBL:ENSBTAG00000006420|ENSEMBL:ENSBTAG00000003035|ENSEMBL:ENSBTAG00000021024|ENSEMBL:ENSBTAG000000…
blue	70838	0.0016272	0.067859	divalent metal ion transport	ENSEMBL:ENSBTAG00000002232|ENSEMBL:ENSBTAG00000009835|ENSEMBL:ENSBTAG00000006999|ENSEMBL:ENSBTAG00000022000|ENSEMBL:ENSBTAG00000016005|ENSEMBL:ENSBTAG00000013245|ENSEMBL:ENSBTAG00000010026|ENSEMBL:ENSBTAG00000001305|ENSEMBL:ENSBTAG00000011227|ENSEMBL:ENSBTAG00000009552|ENSEMBL:ENSBTAG00000025826|ENSEMBL:ENSBTAG00000011626
blue	6139	0.0017226	0.069274	nucleobase, nucleoside, nucleotide and nucleic acid metabolic process	ENSEMBL:ENSBTAG00000008170|ENSEMBL:ENSBTAG00000013680|ENSEMBL:ENSBTAG00000013483|ENSEMBL:ENSBTAG00000019984|ENSEMBL:ENSBTAG00000017761|ENSEMBL:ENSBTAG00000012397|ENSEMBL:ENSBTAG00000019821|ENSEMBL:ENSBTAG00000018699|ENSEMBL:ENSBTAG00000001579|ENSEMBL:ENSBTAG00000001979|ENSEMBL:ENSBTAG00000000767|ENSEMBL:ENSBTAG00000031358|ENSEMBL:ENSBTAG00000004567|ENSEMBL:ENSBTAG00000000288|ENSEMBL:ENSBTAG000000…
blue	6886	0.0017706	0.069955	intracellular protein transport	ENSEMBL:ENSBTAG00000013132|ENSEMBL:ENSBTAG00000017028|ENSEMBL:ENSBTAG00000017139|ENSEMBL:ENSBTAG00000020316|ENSEMBL:ENSBTAG00000013043|ENSEMBL:ENSBTAG00000011143|ENSEMBL:ENSBTAG00000016005|ENSEMBL:ENSBTAG00000007979|ENSEMBL:ENSBTAG00000001747|ENSEMBL:ENSBTAG00000002769|ENSEMBL:ENSBTAG00000026673|ENSEMBL:ENSBTAG00000011509|ENSEMBL:ENSBTAG00000002896|ENSEMBL:ENSBTAG00000004077|ENSEMBL:ENSBTAG000000…
blue	43487	0.0020091	0.071816	regulation of RNA stability	ENSEMBL:ENSBTAG00000017458|ENSEMBL:ENSBTAG00000003697|ENSEMBL:ENSBTAG00000019821|ENSEMBL:ENSBTAG00000007606
blue	12502	0.0023971	0.082355	induction of programmed cell death	ENSEMBL:ENSBTAG00000002187|ENSEMBL:ENSBTAG00000021316|ENSEMBL:ENSBTAG00000013196|ENSEMBL:ENSBTAG00000005359|ENSEMBL:ENSBTAG00000009888|ENSEMBL:ENSBTAG00000009734|ENSEMBL:ENSBTAG00000015874|ENSEMBL:ENSBTAG00000010785|ENSEMBL:ENSBTAG00000016758|ENSEMBL:ENSBTAG00000018035|ENSEMBL:ENSBTAG00000031171|ENSEMBL:ENSBTAG00000001061
blue	6917	0.0023971	0.082355	induction of apoptosis	ENSEMBL:ENSBTAG00000002187|ENSEMBL:ENSBTAG00000021316|ENSEMBL:ENSBTAG00000013196|ENSEMBL:ENSBTAG00000005359|ENSEMBL:ENSBTAG00000009888|ENSEMBL:ENSBTAG00000009734|ENSEMBL:ENSBTAG00000015874|ENSEMBL:ENSBTAG00000010785|ENSEMBL:ENSBTAG00000016758|ENSEMBL:ENSBTAG00000018035|ENSEMBL:ENSBTAG00000031171|ENSEMBL:ENSBTAG00000001061
blue	70727	0.0024502	0.082355	cellular macromolecule localization	ENSEMBL:ENSBTAG00000017028|ENSEMBL:ENSBTAG00000020316|ENSEMBL:ENSBTAG00000013043|ENSEMBL:ENSBTAG00000011143|ENSEMBL:ENSBTAG00000031171|ENSEMBL:ENSBTAG00000007979|ENSEMBL:ENSBTAG00000002769|ENSEMBL:ENSBTAG00000010619|ENSEMBL:ENSBTAG00000026673|ENSEMBL:ENSBTAG00000011509|ENSEMBL:ENSBTAG00000009598|ENSEMBL:ENSBTAG00000020693|ENSEMBL:ENSBTAG00000016858|ENSEMBL:ENSBTAG00000032704|ENSEMBL:ENSBTAG000000…
blue	34613	0.0024502	0.082355	cellular protein localization	ENSEMBL:ENSBTAG00000017028|ENSEMBL:ENSBTAG00000020316|ENSEMBL:ENSBTAG00000013043|ENSEMBL:ENSBTAG00000011143|ENSEMBL:ENSBTAG00000031171|ENSEMBL:ENSBTAG00000007979|ENSEMBL:ENSBTAG00000002769|ENSEMBL:ENSBTAG00000010619|ENSEMBL:ENSBTAG00000026673|ENSEMBL:ENSBTAG00000011509|ENSEMBL:ENSBTAG00000009598|ENSEMBL:ENSBTAG00000020693|ENSEMBL:ENSBTAG00000016858|ENSEMBL:ENSBTAG00000032704|ENSEMBL:ENSBTAG000000…
blue	90304	0.0027986	0.091531	nucleic acid metabolic process	ENSEMBL:ENSBTAG00000008170|ENSEMBL:ENSBTAG00000013483|ENSEMBL:ENSBTAG00000019984|ENSEMBL:ENSBTAG00000017761|ENSEMBL:ENSBTAG00000019821|ENSEMBL:ENSBTAG00000018699|ENSEMBL:ENSBTAG00000001579|ENSEMBL:ENSBTAG00000001979|ENSEMBL:ENSBTAG00000000767|ENSEMBL:ENSBTAG00000004567|ENSEMBL:ENSBTAG00000000288|ENSEMBL:ENSBTAG00000002742|ENSEMBL:ENSBTAG00000009734|ENSEMBL:ENSBTAG00000006420|ENSEMBL:ENSBTAG000000…
blue	6600	0.0028045	0.091531	creatine metabolic process	ENSEMBL:ENSBTAG00000005586|ENSEMBL:ENSBTAG00000010125|ENSEMBL:ENSBTAG00000001335
brown	23034	2.349e-06	0.00038249	intracellular signaling pathway	ENSEMBL:ENSBTAG00000021527|ENSEMBL:ENSBTAG00000021588|ENSEMBL:ENSBTAG00000012774|ENSEMBL:ENSBTAG00000021741|ENSEMBL:ENSBTAG00000017103|ENSEMBL:ENSBTAG00000017489|ENSEMBL:ENSBTAG00000019545|ENSEMBL:ENSBTAG00000018374|ENSEMBL:ENSBTAG00000002006|ENSEMBL:ENSBTAG00000017584|ENSEMBL:ENSBTAG00000004943|ENSEMBL:ENSBTAG00000003257|ENSEMBL:ENSBTAG00000001274|ENSEMBL:ENSBTAG00000008963|ENSEMBL:ENSBTAG000000…
brown	9653	8.5255e-06	0.00097993	anatomical structure morphogenesis	ENSEMBL:ENSBTAG00000021527|ENSEMBL:ENSBTAG00000011580|ENSEMBL:ENSBTAG00000021588|ENSEMBL:ENSBTAG00000011761|ENSEMBL:ENSBTAG00000011640|ENSEMBL:ENSBTAG00000013300|ENSEMBL:ENSBTAG00000018374|ENSEMBL:ENSBTAG00000002006|ENSEMBL:ENSBTAG00000003711|ENSEMBL:ENSBTAG00000003257|ENSEMBL:ENSBTAG00000008429|ENSEMBL:ENSBTAG00000011628|ENSEMBL:ENSBTAG00000001173|ENSEMBL:ENSBTAG00000006642|ENSEMBL:ENSBTAG000000…
brown	48513	5.1446e-05	0.0037232	organ development	ENSEMBL:ENSBTAG00000011580|ENSEMBL:ENSBTAG00000012074|ENSEMBL:ENSBTAG00000021588|ENSEMBL:ENSBTAG00000012994|ENSEMBL:ENSBTAG00000017489|ENSEMBL:ENSBTAG00000018374|ENSEMBL:ENSBTAG00000018253|ENSEMBL:ENSBTAG00000003711|ENSEMBL:ENSBTAG00000011628|ENSEMBL:ENSBTAG00000001173|ENSEMBL:ENSBTAG00000005691|ENSEMBL:ENSBTAG00000008520|ENSEMBL:ENSBTAG00000021386|ENSEMBL:ENSBTAG00000008121|ENSEMBL:ENSBTAG000000…
brown	7275	0.00010694	0.0072057	multicellular organismal development	ENSEMBL:ENSBTAG00000011580|ENSEMBL:ENSBTAG00000012074|ENSEMBL:ENSBTAG00000021588|ENSEMBL:ENSBTAG00000012994|ENSEMBL:ENSBTAG00000017489|ENSEMBL:ENSBTAG00000018373|ENSEMBL:ENSBTAG00000018374|ENSEMBL:ENSBTAG00000018253|ENSEMBL:ENSBTAG00000003711|ENSEMBL:ENSBTAG00000011628|ENSEMBL:ENSBTAG00000001173|ENSEMBL:ENSBTAG00000005691|ENSEMBL:ENSBTAG00000008520|ENSEMBL:ENSBTAG00000021386|ENSEMBL:ENSBTAG000000…
brown	32502	0.0001603	0.0097885	developmental process	ENSEMBL:ENSBTAG00000011580|ENSEMBL:ENSBTAG00000012074|ENSEMBL:ENSBTAG00000021588|ENSEMBL:ENSBTAG00000012994|ENSEMBL:ENSBTAG00000017489|ENSEMBL:ENSBTAG00000018373|ENSEMBL:ENSBTAG00000018374|ENSEMBL:ENSBTAG00000018253|ENSEMBL:ENSBTAG00000003711|ENSEMBL:ENSBTAG00000011628|ENSEMBL:ENSBTAG00000001173|ENSEMBL:ENSBTAG00000005691|ENSEMBL:ENSBTAG00000008520|ENSEMBL:ENSBTAG00000021386|ENSEMBL:ENSBTAG000000…
brown	9790	0.00017349	0.010273	embryonic development	ENSEMBL:ENSBTAG00000012074|ENSEMBL:ENSBTAG00000005190|ENSEMBL:ENSBTAG00000021037|ENSEMBL:ENSBTAG00000011761|ENSEMBL:ENSBTAG00000011640|ENSEMBL:ENSBTAG00000002977|ENSEMBL:ENSBTAG00000017584|ENSEMBL:ENSBTAG00000003711|ENSEMBL:ENSBTAG00000005903|ENSEMBL:ENSBTAG00000009903|ENSEMBL:ENSBTAG00000008429|ENSEMBL:ENSBTAG00000011628|ENSEMBL:ENSBTAG00000001173|ENSEMBL:ENSBTAG00000008139|ENSEMBL:ENSBTAG000000…
brown	46777	0.00022365	0.012486	protein amino acid autophosphorylation	ENSEMBL:ENSBTAG00000010815|ENSEMBL:ENSBTAG00000021527|ENSEMBL:ENSBTAG00000003257|ENSEMBL:ENSBTAG00000011628|ENSEMBL:ENSBTAG00000012653|ENSEMBL:ENSBTAG00000017103|ENSEMBL:ENSBTAG00000006642
brown	35107	0.00034818	0.017904	appendage morphogenesis	ENSEMBL:ENSBTAG00000009903|ENSEMBL:ENSBTAG00000008429|ENSEMBL:ENSBTAG00000001173|ENSEMBL:ENSBTAG00000011761|ENSEMBL:ENSBTAG00000002977|ENSEMBL:ENSBTAG00000010875|ENSEMBL:ENSBTAG00000038716|ENSEMBL:ENSBTAG00000005903
brown	35108	0.00034818	0.017904	limb morphogenesis	ENSEMBL:ENSBTAG00000009903|ENSEMBL:ENSBTAG00000008429|ENSEMBL:ENSBTAG00000001173|ENSEMBL:ENSBTAG00000011761|ENSEMBL:ENSBTAG00000002977|ENSEMBL:ENSBTAG00000010875|ENSEMBL:ENSBTAG00000038716|ENSEMBL:ENSBTAG00000005903
brown	43009	0.00036817	0.018296	chordate embryonic development	ENSEMBL:ENSBTAG00000012074|ENSEMBL:ENSBTAG00000005190|ENSEMBL:ENSBTAG00000021037|ENSEMBL:ENSBTAG00000002977|ENSEMBL:ENSBTAG00000017584|ENSEMBL:ENSBTAG00000003711|ENSEMBL:ENSBTAG00000009903|ENSEMBL:ENSBTAG00000011628|ENSEMBL:ENSBTAG00000001173|ENSEMBL:ENSBTAG00000008139|ENSEMBL:ENSBTAG00000022520|ENSEMBL:ENSBTAG00000010875|ENSEMBL:ENSBTAG00000008121|ENSEMBL:ENSBTAG00000014766|ENSEMBL:ENSBTAG000000…
brown	35556	0.00037917	0.018296	intracellular signal transduction	ENSEMBL:ENSBTAG00000021527|ENSEMBL:ENSBTAG00000021588|ENSEMBL:ENSBTAG00000012774|ENSEMBL:ENSBTAG00000021741|ENSEMBL:ENSBTAG00000017103|ENSEMBL:ENSBTAG00000017489|ENSEMBL:ENSBTAG00000018374|ENSEMBL:ENSBTAG00000002006|ENSEMBL:ENSBTAG00000004943|ENSEMBL:ENSBTAG00000003257|ENSEMBL:ENSBTAG00000001274|ENSEMBL:ENSBTAG00000008006|ENSEMBL:ENSBTAG00000003474|ENSEMBL:ENSBTAG00000005691|ENSEMBL:ENSBTAG000000…
brown	2040	0.00038391	0.018296	sprouting angiogenesis	ENSEMBL:ENSBTAG00000005691|ENSEMBL:ENSBTAG00000002006|ENSEMBL:ENSBTAG00000034373
brown	9792	0.00039786	0.01851	embryonic development ending in birth or egg hatching	ENSEMBL:ENSBTAG00000012074|ENSEMBL:ENSBTAG00000005190|ENSEMBL:ENSBTAG00000021037|ENSEMBL:ENSBTAG00000002977|ENSEMBL:ENSBTAG00000017584|ENSEMBL:ENSBTAG00000003711|ENSEMBL:ENSBTAG00000009903|ENSEMBL:ENSBTAG00000011628|ENSEMBL:ENSBTAG00000001173|ENSEMBL:ENSBTAG00000008139|ENSEMBL:ENSBTAG00000022520|ENSEMBL:ENSBTAG00000010875|ENSEMBL:ENSBTAG00000008121|ENSEMBL:ENSBTAG00000014766|ENSEMBL:ENSBTAG000000…
brown	60173	0.00049849	0.021646	limb development	ENSEMBL:ENSBTAG00000009903|ENSEMBL:ENSBTAG00000008429|ENSEMBL:ENSBTAG00000001173|ENSEMBL:ENSBTAG00000011761|ENSEMBL:ENSBTAG00000002977|ENSEMBL:ENSBTAG00000010875|ENSEMBL:ENSBTAG00000038716|ENSEMBL:ENSBTAG00000005903
brown	48736	0.00049849	0.021646	appendage development	ENSEMBL:ENSBTAG00000009903|ENSEMBL:ENSBTAG00000008429|ENSEMBL:ENSBTAG00000001173|ENSEMBL:ENSBTAG00000011761|ENSEMBL:ENSBTAG00000002977|ENSEMBL:ENSBTAG00000010875|ENSEMBL:ENSBTAG00000038716|ENSEMBL:ENSBTAG00000005903
brown	30326	0.00054136	0.022436	embryonic limb morphogenesis	ENSEMBL:ENSBTAG00000009903|ENSEMBL:ENSBTAG00000008429|ENSEMBL:ENSBTAG00000011761|ENSEMBL:ENSBTAG00000002977|ENSEMBL:ENSBTAG00000010875|ENSEMBL:ENSBTAG00000038716|ENSEMBL:ENSBTAG00000005903
brown	35113	0.00054136	0.022436	embryonic appendage morphogenesis	ENSEMBL:ENSBTAG00000009903|ENSEMBL:ENSBTAG00000008429|ENSEMBL:ENSBTAG00000011761|ENSEMBL:ENSBTAG00000002977|ENSEMBL:ENSBTAG00000010875|ENSEMBL:ENSBTAG00000038716|ENSEMBL:ENSBTAG00000005903
brown	48856	0.00056263	0.022436	anatomical structure development	ENSEMBL:ENSBTAG00000011580|ENSEMBL:ENSBTAG00000012074|ENSEMBL:ENSBTAG00000021588|ENSEMBL:ENSBTAG00000012994|ENSEMBL:ENSBTAG00000017489|ENSEMBL:ENSBTAG00000018373|ENSEMBL:ENSBTAG00000018374|ENSEMBL:ENSBTAG00000018253|ENSEMBL:ENSBTAG00000003711|ENSEMBL:ENSBTAG00000011628|ENSEMBL:ENSBTAG00000001173|ENSEMBL:ENSBTAG00000005691|ENSEMBL:ENSBTAG00000008520|ENSEMBL:ENSBTAG00000021386|ENSEMBL:ENSBTAG000000…
brown	10811	0.00060092	0.023484	positive regulation of cell-substrate adhesion	ENSEMBL:ENSBTAG00000005190|ENSEMBL:ENSBTAG00000019595|ENSEMBL:ENSBTAG00000007244|ENSEMBL:ENSBTAG00000002006|ENSEMBL:ENSBTAG00000034373
brown	48731	0.00068288	0.026164	system development	ENSEMBL:ENSBTAG00000011580|ENSEMBL:ENSBTAG00000012074|ENSEMBL:ENSBTAG00000021588|ENSEMBL:ENSBTAG00000012994|ENSEMBL:ENSBTAG00000017489|ENSEMBL:ENSBTAG00000018373|ENSEMBL:ENSBTAG00000018374|ENSEMBL:ENSBTAG00000018253|ENSEMBL:ENSBTAG00000003711|ENSEMBL:ENSBTAG00000011628|ENSEMBL:ENSBTAG00000001173|ENSEMBL:ENSBTAG00000005691|ENSEMBL:ENSBTAG00000008520|ENSEMBL:ENSBTAG00000021386|ENSEMBL:ENSBTAG000000…
brown	48646	0.00071112	0.026722	anatomical structure formation involved in morphogenesis	ENSEMBL:ENSBTAG00000020701|ENSEMBL:ENSBTAG00000005190|ENSEMBL:ENSBTAG00000021588|ENSEMBL:ENSBTAG00000018374|ENSEMBL:ENSBTAG00000002006|ENSEMBL:ENSBTAG00000003711|ENSEMBL:ENSBTAG00000034373|ENSEMBL:ENSBTAG00000009903|ENSEMBL:ENSBTAG00000004995|ENSEMBL:ENSBTAG00000001173|ENSEMBL:ENSBTAG00000008139|ENSEMBL:ENSBTAG00000006642|ENSEMBL:ENSBTAG00000008621|ENSEMBL:ENSBTAG00000005691|ENSEMBL:ENSBTAG000000…
brown	82	0.0010914	0.036146	G1/S transition of mitotic cell cycle	ENSEMBL:ENSBTAG00000011628|ENSEMBL:ENSBTAG00000012074|ENSEMBL:ENSBTAG00000017514|ENSEMBL:ENSBTAG00000012653|ENSEMBL:ENSBTAG00000000656
brown	45766	0.0010914	0.036146	positive regulation of angiogenesis	ENSEMBL:ENSBTAG00000020872|ENSEMBL:ENSBTAG00000001338|ENSEMBL:ENSBTAG00000005691|ENSEMBL:ENSBTAG00000021386|ENSEMBL:ENSBTAG00000002006
brown	35023	0.0011355	0.03698	regulation of Rho protein signal transduction	ENSEMBL:ENSBTAG00000012361|ENSEMBL:ENSBTAG00000005190|ENSEMBL:ENSBTAG00000021997|ENSEMBL:ENSBTAG00000012729|ENSEMBL:ENSBTAG00000009679|ENSEMBL:ENSBTAG00000019545|ENSEMBL:ENSBTAG00000002640|ENSEMBL:ENSBTAG00000011643|ENSEMBL:ENSBTAG00000021250
brown	60041	0.0014254	0.04566	retina development in camera-type eye	ENSEMBL:ENSBTAG00000011761|ENSEMBL:ENSBTAG00000013017|ENSEMBL:ENSBTAG00000038716|ENSEMBL:ENSBTAG00000015939|ENSEMBL:ENSBTAG00000021151
brown	42733	0.0016835	0.051399	embryonic digit morphogenesis	ENSEMBL:ENSBTAG00000008429|ENSEMBL:ENSBTAG00000011761|ENSEMBL:ENSBTAG00000002977|ENSEMBL:ENSBTAG00000005903
brown	60644	0.0017895	0.053796	mammary gland epithelial cell differentiation	ENSEMBL:ENSBTAG00000009903|ENSEMBL:ENSBTAG00000025035|ENSEMBL:ENSBTAG00000005691
brown	9893	0.0018627	0.055147	positive regulation of metabolic process	ENSEMBL:ENSBTAG00000021527|ENSEMBL:ENSBTAG00000017024|ENSEMBL:ENSBTAG00000018334|ENSEMBL:ENSBTAG00000002006|ENSEMBL:ENSBTAG00000003711|ENSEMBL:ENSBTAG00000004943|ENSEMBL:ENSBTAG00000011628|ENSEMBL:ENSBTAG00000007356|ENSEMBL:ENSBTAG00000005691|ENSEMBL:ENSBTAG00000008520|ENSEMBL:ENSBTAG00000021386|ENSEMBL:ENSBTAG00000010875|ENSEMBL:ENSBTAG00000037935|ENSEMBL:ENSBTAG00000004021|ENSEMBL:ENSBTAG000000…
brown	40017	0.0019448	0.056718	positive regulation of locomotion	ENSEMBL:ENSBTAG00000021527|ENSEMBL:ENSBTAG00000011628|ENSEMBL:ENSBTAG00000021588|ENSEMBL:ENSBTAG00000020872|ENSEMBL:ENSBTAG00000005691|ENSEMBL:ENSBTAG00000021386|ENSEMBL:ENSBTAG00000002006|ENSEMBL:ENSBTAG00000034373
brown	7265	0.0022169	0.063704	Ras protein signal transduction	ENSEMBL:ENSBTAG00000008006|ENSEMBL:ENSBTAG00000020661|ENSEMBL:ENSBTAG00000018374|ENSEMBL:ENSBTAG00000004021|ENSEMBL:ENSBTAG00000004943|ENSEMBL:ENSBTAG00000034373
brown	10628	0.0023408	0.066287	positive regulation of gene expression	ENSEMBL:ENSBTAG00000020701|ENSEMBL:ENSBTAG00000017024|ENSEMBL:ENSBTAG00000018334|ENSEMBL:ENSBTAG00000011234|ENSEMBL:ENSBTAG00000021037|ENSEMBL:ENSBTAG00000018423|ENSEMBL:ENSBTAG00000003711|ENSEMBL:ENSBTAG00000004943|ENSEMBL:ENSBTAG00000034373|ENSEMBL:ENSBTAG00000002736|ENSEMBL:ENSBTAG00000000074|ENSEMBL:ENSBTAG00000007356|ENSEMBL:ENSBTAG00000005691|ENSEMBL:ENSBTAG00000008520|ENSEMBL:ENSBTAG000000…
brown	40012	0.002875	0.078024	regulation of locomotion	ENSEMBL:ENSBTAG00000021527|ENSEMBL:ENSBTAG00000011628|ENSEMBL:ENSBTAG00000009987|ENSEMBL:ENSBTAG00000021588|ENSEMBL:ENSBTAG00000020872|ENSEMBL:ENSBTAG00000017489|ENSEMBL:ENSBTAG00000005691|ENSEMBL:ENSBTAG00000021386|ENSEMBL:ENSBTAG00000002006|ENSEMBL:ENSBTAG00000034373|ENSEMBL:ENSBTAG00000009470
brown	31325	0.0030564	0.081084	positive regulation of cellular metabolic process	ENSEMBL:ENSBTAG00000021527|ENSEMBL:ENSBTAG00000017024|ENSEMBL:ENSBTAG00000018334|ENSEMBL:ENSBTAG00000002006|ENSEMBL:ENSBTAG00000003711|ENSEMBL:ENSBTAG00000004943|ENSEMBL:ENSBTAG00000011628|ENSEMBL:ENSBTAG00000007356|ENSEMBL:ENSBTAG00000005691|ENSEMBL:ENSBTAG00000008520|ENSEMBL:ENSBTAG00000010875|ENSEMBL:ENSBTAG00000037935|ENSEMBL:ENSBTAG00000004021|ENSEMBL:ENSBTAG00000008063|ENSEMBL:ENSBTAG000000…
brown	16055	0.0032069	0.083551	Wnt receptor signaling pathway	ENSEMBL:ENSBTAG00000017514|ENSEMBL:ENSBTAG00000016760|ENSEMBL:ENSBTAG00000040128|ENSEMBL:ENSBTAG00000011761|ENSEMBL:ENSBTAG00000008121|ENSEMBL:ENSBTAG00000016823|ENSEMBL:ENSBTAG00000005903|ENSEMBL:ENSBTAG00000020160
brown	6071	0.003539	0.089808	glycerol metabolic process	ENSEMBL:ENSBTAG00000018138|ENSEMBL:ENSBTAG00000008431|ENSEMBL:ENSBTAG00000021386|ENSEMBL:ENSBTAG00000012863|ENSEMBL:ENSBTAG00000000301
brown	10810	0.003539	0.089808	regulation of cell-substrate adhesion	ENSEMBL:ENSBTAG00000005190|ENSEMBL:ENSBTAG00000019595|ENSEMBL:ENSBTAG00000007244|ENSEMBL:ENSBTAG00000002006|ENSEMBL:ENSBTAG00000034373
brown	19751	0.0036769	0.092111	polyol metabolic process	ENSEMBL:ENSBTAG00000014005|ENSEMBL:ENSBTAG00000018138|ENSEMBL:ENSBTAG00000008431|ENSEMBL:ENSBTAG00000021386|ENSEMBL:ENSBTAG00000012863|ENSEMBL:ENSBTAG00000000301
brown	31328	0.003819	0.09311	positive regulation of cellular biosynthetic process	ENSEMBL:ENSBTAG00000021527|ENSEMBL:ENSBTAG00000020701|ENSEMBL:ENSBTAG00000017024|ENSEMBL:ENSBTAG00000018334|ENSEMBL:ENSBTAG00000011234|ENSEMBL:ENSBTAG00000021037|ENSEMBL:ENSBTAG00000018423|ENSEMBL:ENSBTAG00000002006|ENSEMBL:ENSBTAG00000003711|ENSEMBL:ENSBTAG00000004943|ENSEMBL:ENSBTAG00000011628|ENSEMBL:ENSBTAG00000000074|ENSEMBL:ENSBTAG00000007356|ENSEMBL:ENSBTAG00000020661|ENSEMBL:ENSBTAG000000…
brown	10604	0.0039957	0.095215	positive regulation of macromolecule metabolic process	ENSEMBL:ENSBTAG00000021527|ENSEMBL:ENSBTAG00000017024|ENSEMBL:ENSBTAG00000018334|ENSEMBL:ENSBTAG00000002006|ENSEMBL:ENSBTAG00000003711|ENSEMBL:ENSBTAG00000004943|ENSEMBL:ENSBTAG00000007356|ENSEMBL:ENSBTAG00000005691|ENSEMBL:ENSBTAG00000008520|ENSEMBL:ENSBTAG00000010875|ENSEMBL:ENSBTAG00000037935|ENSEMBL:ENSBTAG00000004021|ENSEMBL:ENSBTAG00000008063|ENSEMBL:ENSBTAG00000020701|ENSEMBL:ENSBTAG000000…
brown	48598	0.004227	0.097545	embryonic morphogenesis	ENSEMBL:ENSBTAG00000005190|ENSEMBL:ENSBTAG00000011761|ENSEMBL:ENSBTAG00000011640|ENSEMBL:ENSBTAG00000002977|ENSEMBL:ENSBTAG00000005903|ENSEMBL:ENSBTAG00000009903|ENSEMBL:ENSBTAG00000008429|ENSEMBL:ENSBTAG00000008139|ENSEMBL:ENSBTAG00000006642|ENSEMBL:ENSBTAG00000008621|ENSEMBL:ENSBTAG00000010875|ENSEMBL:ENSBTAG00000008121|ENSEMBL:ENSBTAG00000038716
brown	45765	0.0042937	0.097545	regulation of angiogenesis	ENSEMBL:ENSBTAG00000025210|ENSEMBL:ENSBTAG00000020872|ENSEMBL:ENSBTAG00000001338|ENSEMBL:ENSBTAG00000005691|ENSEMBL:ENSBTAG00000021386|ENSEMBL:ENSBTAG00000002006
brown	19400	0.0043029	0.097545	alditol metabolic process	ENSEMBL:ENSBTAG00000018138|ENSEMBL:ENSBTAG00000008431|ENSEMBL:ENSBTAG00000021386|ENSEMBL:ENSBTAG00000012863|ENSEMBL:ENSBTAG00000000301
brown	7160	0.0043029	0.097545	cell-matrix adhesion	ENSEMBL:ENSBTAG00000018108|ENSEMBL:ENSBTAG00000009080|ENSEMBL:ENSBTAG00000009987|ENSEMBL:ENSBTAG00000007244|ENSEMBL:ENSBTAG00000021386
brown	30335	0.0043431	0.097545	positive regulation of cell migration	ENSEMBL:ENSBTAG00000021527|ENSEMBL:ENSBTAG00000011628|ENSEMBL:ENSBTAG00000020872|ENSEMBL:ENSBTAG00000005691|ENSEMBL:ENSBTAG00000021386|ENSEMBL:ENSBTAG00000002006|ENSEMBL:ENSBTAG00000034373
brown	1525	0.0045133	0.099299	angiogenesis	ENSEMBL:ENSBTAG00000004995|ENSEMBL:ENSBTAG00000021588|ENSEMBL:ENSBTAG00000005691|ENSEMBL:ENSBTAG00000008332|ENSEMBL:ENSBTAG00000018374|ENSEMBL:ENSBTAG00000002006|ENSEMBL:ENSBTAG00000003711|ENSEMBL:ENSBTAG00000034373
brown	16477	0.0045228	0.099299	cell migration	ENSEMBL:ENSBTAG00000011628|ENSEMBL:ENSBTAG00000021190|ENSEMBL:ENSBTAG00000001173|ENSEMBL:ENSBTAG00000021588|ENSEMBL:ENSBTAG00000011761|ENSEMBL:ENSBTAG00000005691|ENSEMBL:ENSBTAG00000008332|ENSEMBL:ENSBTAG00000003418|ENSEMBL:ENSBTAG00000018374|ENSEMBL:ENSBTAG00000021151|ENSEMBL:ENSBTAG00000034373|ENSEMBL:ENSBTAG00000005903
cyan	50766	2.0055e-06	0.0011328	positive regulation of phagocytosis	ENSEMBL:ENSBTAG00000015520|ENSEMBL:ENSBTAG00000000522|ENSEMBL:ENSBTAG00000014546|ENSEMBL:ENSBTAG00000017280
cyan	50764	2.8788e-06	0.0011328	regulation of phagocytosis	ENSEMBL:ENSBTAG00000015520|ENSEMBL:ENSBTAG00000000522|ENSEMBL:ENSBTAG00000014546|ENSEMBL:ENSBTAG00000017280
cyan	45807	1.1942e-05	0.0031328	positive regulation of endocytosis	ENSEMBL:ENSBTAG00000015520|ENSEMBL:ENSBTAG00000000522|ENSEMBL:ENSBTAG00000014546|ENSEMBL:ENSBTAG00000017280
cyan	60627	2.502e-05	0.0049228	regulation of vesicle-mediated transport	ENSEMBL:ENSBTAG00000015520|ENSEMBL:ENSBTAG00000007642|ENSEMBL:ENSBTAG00000000522|ENSEMBL:ENSBTAG00000014546|ENSEMBL:ENSBTAG00000017280
cyan	48584	4.9012e-05	0.0077146	positive regulation of response to stimulus	ENSEMBL:ENSBTAG00000015520|ENSEMBL:ENSBTAG00000014420|ENSEMBL:ENSBTAG00000007642|ENSEMBL:ENSBTAG00000012695|ENSEMBL:ENSBTAG00000014546|ENSEMBL:ENSBTAG00000017280|ENSEMBL:ENSBTAG00000004503
cyan	51239	7.0993e-05	0.0093119	regulation of multicellular organismal process	ENSEMBL:ENSBTAG00000015520|ENSEMBL:ENSBTAG00000014046|ENSEMBL:ENSBTAG00000005425|ENSEMBL:ENSBTAG00000012089|ENSEMBL:ENSBTAG00000007642|ENSEMBL:ENSBTAG00000012695|ENSEMBL:ENSBTAG00000012116|ENSEMBL:ENSBTAG00000013070|ENSEMBL:ENSBTAG00000000522|ENSEMBL:ENSBTAG00000031430|ENSEMBL:ENSBTAG00000014546|ENSEMBL:ENSBTAG00000017280
cyan	32103	9.9254e-05	0.0097641	positive regulation of response to external stimulus	ENSEMBL:ENSBTAG00000014420|ENSEMBL:ENSBTAG00000007642|ENSEMBL:ENSBTAG00000017280|ENSEMBL:ENSBTAG00000004503
cyan	30100	9.9254e-05	0.0097641	regulation of endocytosis	ENSEMBL:ENSBTAG00000015520|ENSEMBL:ENSBTAG00000000522|ENSEMBL:ENSBTAG00000014546|ENSEMBL:ENSBTAG00000017280
cyan	31347	0.0001175	0.010123	regulation of defense response	ENSEMBL:ENSBTAG00000014420|ENSEMBL:ENSBTAG00000007642|ENSEMBL:ENSBTAG00000000522|ENSEMBL:ENSBTAG00000014546|ENSEMBL:ENSBTAG00000017280
cyan	50727	0.00012863	0.010123	regulation of inflammatory response	ENSEMBL:ENSBTAG00000014420|ENSEMBL:ENSBTAG00000007642|ENSEMBL:ENSBTAG00000000522|ENSEMBL:ENSBTAG00000017280
cyan	6954	0.00014735	0.010542	inflammatory response	ENSEMBL:ENSBTAG00000015520|ENSEMBL:ENSBTAG00000007642|ENSEMBL:ENSBTAG00000000522|ENSEMBL:ENSBTAG00000014546|ENSEMBL:ENSBTAG00000017280|ENSEMBL:ENSBTAG00000025250
cyan	51240	0.0002511	0.015516	positive regulation of multicellular organismal process	ENSEMBL:ENSBTAG00000015520|ENSEMBL:ENSBTAG00000012089|ENSEMBL:ENSBTAG00000007642|ENSEMBL:ENSBTAG00000031430|ENSEMBL:ENSBTAG00000014546|ENSEMBL:ENSBTAG00000017280
cyan	48583	0.00025631	0.015516	regulation of response to stimulus	ENSEMBL:ENSBTAG00000015520|ENSEMBL:ENSBTAG00000014420|ENSEMBL:ENSBTAG00000007642|ENSEMBL:ENSBTAG00000012695|ENSEMBL:ENSBTAG00000000522|ENSEMBL:ENSBTAG00000014546|ENSEMBL:ENSBTAG00000017280|ENSEMBL:ENSBTAG00000004503
cyan	32101	0.00036582	0.020564	regulation of response to external stimulus	ENSEMBL:ENSBTAG00000014420|ENSEMBL:ENSBTAG00000007642|ENSEMBL:ENSBTAG00000000522|ENSEMBL:ENSBTAG00000017280|ENSEMBL:ENSBTAG00000004503
cyan	9611	0.00045941	0.024104	response to wounding	ENSEMBL:ENSBTAG00000015520|ENSEMBL:ENSBTAG00000007642|ENSEMBL:ENSBTAG00000000522|ENSEMBL:ENSBTAG00000014546|ENSEMBL:ENSBTAG00000017280|ENSEMBL:ENSBTAG00000016385|ENSEMBL:ENSBTAG00000025250
cyan	2886	0.00066135	0.031862	regulation of myeloid leukocyte mediated immunity	ENSEMBL:ENSBTAG00000007642|ENSEMBL:ENSBTAG00000017280
cyan	51050	0.00068826	0.031862	positive regulation of transport	ENSEMBL:ENSBTAG00000015520|ENSEMBL:ENSBTAG00000007642|ENSEMBL:ENSBTAG00000000522|ENSEMBL:ENSBTAG00000014546|ENSEMBL:ENSBTAG00000017280
cyan	1819	0.00079446	0.032987	positive regulation of cytokine production	ENSEMBL:ENSBTAG00000015520|ENSEMBL:ENSBTAG00000031430|ENSEMBL:ENSBTAG00000014546|ENSEMBL:ENSBTAG00000017280
cyan	2684	0.00079639	0.032987	positive regulation of immune system process	ENSEMBL:ENSBTAG00000015520|ENSEMBL:ENSBTAG00000007642|ENSEMBL:ENSBTAG00000012695|ENSEMBL:ENSBTAG00000031430|ENSEMBL:ENSBTAG00000014546|ENSEMBL:ENSBTAG00000017280
cyan	1818	0.0009633	0.036817	negative regulation of cytokine production	ENSEMBL:ENSBTAG00000015520|ENSEMBL:ENSBTAG00000014046|ENSEMBL:ENSBTAG00000031430
cyan	1817	0.0009824	0.036817	regulation of cytokine production	ENSEMBL:ENSBTAG00000015520|ENSEMBL:ENSBTAG00000014046|ENSEMBL:ENSBTAG00000031430|ENSEMBL:ENSBTAG00000014546|ENSEMBL:ENSBTAG00000017280
cyan	2682	0.0012094	0.043262	regulation of immune system process	ENSEMBL:ENSBTAG00000015520|ENSEMBL:ENSBTAG00000014046|ENSEMBL:ENSBTAG00000007642|ENSEMBL:ENSBTAG00000012695|ENSEMBL:ENSBTAG00000031430|ENSEMBL:ENSBTAG00000014546|ENSEMBL:ENSBTAG00000017280
cyan	50793	0.0017403	0.05955	regulation of developmental process	ENSEMBL:ENSBTAG00000005425|ENSEMBL:ENSBTAG00000032289|ENSEMBL:ENSBTAG00000012695|ENSEMBL:ENSBTAG00000012116|ENSEMBL:ENSBTAG00000013070|ENSEMBL:ENSBTAG00000000522|ENSEMBL:ENSBTAG00000031430|ENSEMBL:ENSBTAG00000017280
cyan	50776	0.0019951	0.065423	regulation of immune response	ENSEMBL:ENSBTAG00000015520|ENSEMBL:ENSBTAG00000007642|ENSEMBL:ENSBTAG00000012695|ENSEMBL:ENSBTAG00000014546|ENSEMBL:ENSBTAG00000017280
cyan	80134	0.002337	0.073569	regulation of response to stress	ENSEMBL:ENSBTAG00000014420|ENSEMBL:ENSBTAG00000007642|ENSEMBL:ENSBTAG00000000522|ENSEMBL:ENSBTAG00000014546|ENSEMBL:ENSBTAG00000017280
cyan	31349	0.0024625	0.074538	positive regulation of defense response	ENSEMBL:ENSBTAG00000007642|ENSEMBL:ENSBTAG00000014546|ENSEMBL:ENSBTAG00000017280
cyan	51130	0.0027296	0.079563	positive regulation of cellular component organization	ENSEMBL:ENSBTAG00000015520|ENSEMBL:ENSBTAG00000000522|ENSEMBL:ENSBTAG00000014546|ENSEMBL:ENSBTAG00000017280
cyan	6952	0.0029713	0.083516	defense response	ENSEMBL:ENSBTAG00000015520|ENSEMBL:ENSBTAG00000014046|ENSEMBL:ENSBTAG00000007642|ENSEMBL:ENSBTAG00000000522|ENSEMBL:ENSBTAG00000014546|ENSEMBL:ENSBTAG00000017280|ENSEMBL:ENSBTAG00000025250
cyan	51049	0.0033904	0.084244	regulation of transport	ENSEMBL:ENSBTAG00000015520|ENSEMBL:ENSBTAG00000007642|ENSEMBL:ENSBTAG00000012116|ENSEMBL:ENSBTAG00000000522|ENSEMBL:ENSBTAG00000014546|ENSEMBL:ENSBTAG00000017280
cyan	60395	0.0035227	0.084244	SMAD protein signal transduction	ENSEMBL:ENSBTAG00000005425|ENSEMBL:ENSBTAG00000012116
cyan	50729	0.0035227	0.084244	positive regulation of inflammatory response	ENSEMBL:ENSBTAG00000007642|ENSEMBL:ENSBTAG00000017280
cyan	50778	0.0036636	0.084244	positive regulation of immune response	ENSEMBL:ENSBTAG00000015520|ENSEMBL:ENSBTAG00000012695|ENSEMBL:ENSBTAG00000014546|ENSEMBL:ENSBTAG00000017280
cyan	15837	0.0039817	0.084244	amine transport	ENSEMBL:ENSBTAG00000015520|ENSEMBL:ENSBTAG00000005321|ENSEMBL:ENSBTAG00000007642
cyan	51241	0.0040178	0.084244	negative regulation of multicellular organismal process	ENSEMBL:ENSBTAG00000015520|ENSEMBL:ENSBTAG00000014046|ENSEMBL:ENSBTAG00000000522|ENSEMBL:ENSBTAG00000031430
cyan	2694	0.0050031	0.084244	regulation of leukocyte activation	ENSEMBL:ENSBTAG00000014046|ENSEMBL:ENSBTAG00000007642|ENSEMBL:ENSBTAG00000012695|ENSEMBL:ENSBTAG00000031430
cyan	32879	0.0053122	0.084244	regulation of localization	ENSEMBL:ENSBTAG00000015520|ENSEMBL:ENSBTAG00000007642|ENSEMBL:ENSBTAG00000012695|ENSEMBL:ENSBTAG00000012116|ENSEMBL:ENSBTAG00000000522|ENSEMBL:ENSBTAG00000014546|ENSEMBL:ENSBTAG00000017280
cyan	50865	0.005439	0.084244	regulation of cell activation	ENSEMBL:ENSBTAG00000014046|ENSEMBL:ENSBTAG00000007642|ENSEMBL:ENSBTAG00000012695|ENSEMBL:ENSBTAG00000031430
cyan	42221	0.0056063	0.084244	response to chemical stimulus	ENSEMBL:ENSBTAG00000015520|ENSEMBL:ENSBTAG00000005425|ENSEMBL:ENSBTAG00000012695|ENSEMBL:ENSBTAG00000012116|ENSEMBL:ENSBTAG00000031430|ENSEMBL:ENSBTAG00000014546|ENSEMBL:ENSBTAG00000001247|ENSEMBL:ENSBTAG00000020491|ENSEMBL:ENSBTAG00000025250
cyan	10033	0.0056975	0.084244	response to organic substance	ENSEMBL:ENSBTAG00000015520|ENSEMBL:ENSBTAG00000005425|ENSEMBL:ENSBTAG00000012116|ENSEMBL:ENSBTAG00000031430|ENSEMBL:ENSBTAG00000014546|ENSEMBL:ENSBTAG00000020491
cyan	6955	0.0057696	0.084244	immune response	ENSEMBL:ENSBTAG00000015520|ENSEMBL:ENSBTAG00000012652|ENSEMBL:ENSBTAG00000007642|ENSEMBL:ENSBTAG00000009421|ENSEMBL:ENSBTAG00000014546|ENSEMBL:ENSBTAG00000017280|ENSEMBL:ENSBTAG00000025250
cyan	2443	0.0067406	0.084244	leukocyte mediated immunity	ENSEMBL:ENSBTAG00000015520|ENSEMBL:ENSBTAG00000007642|ENSEMBL:ENSBTAG00000017280
cyan	2376	0.0074124	0.084244	immune system process	ENSEMBL:ENSBTAG00000015520|ENSEMBL:ENSBTAG00000012652|ENSEMBL:ENSBTAG00000007642|ENSEMBL:ENSBTAG00000012695|ENSEMBL:ENSBTAG00000009421|ENSEMBL:ENSBTAG00000014546|ENSEMBL:ENSBTAG00000017280|ENSEMBL:ENSBTAG00000007927|ENSEMBL:ENSBTAG00000025250
cyan	1503	0.0080058	0.084244	ossification	ENSEMBL:ENSBTAG00000011990|ENSEMBL:ENSBTAG00000012089|ENSEMBL:ENSBTAG00000000522
cyan	48518	0.0082067	0.084244	positive regulation of biological process	ENSEMBL:ENSBTAG00000015520|ENSEMBL:ENSBTAG00000014420|ENSEMBL:ENSBTAG00000011990|ENSEMBL:ENSBTAG00000012089|ENSEMBL:ENSBTAG00000012695|ENSEMBL:ENSBTAG00000000522|ENSEMBL:ENSBTAG00000031430|ENSEMBL:ENSBTAG00000017280|ENSEMBL:ENSBTAG00000004503|ENSEMBL:ENSBTAG00000005425|ENSEMBL:ENSBTAG00000007642|ENSEMBL:ENSBTAG00000012116|ENSEMBL:ENSBTAG00000014546
cyan	43031	0.0082575	0.084244	negative regulation of macrophage activation	ENSEMBL:ENSBTAG00000014046
cyan	43091	0.0082575	0.084244	L-arginine import	ENSEMBL:ENSBTAG00000015520
cyan	45342	0.0082575	0.084244	MHC class II biosynthetic process	ENSEMBL:ENSBTAG00000015520
cyan	2349	0.0082575	0.084244	histamine production involved in inflammatory response	ENSEMBL:ENSBTAG00000007642
cyan	2369	0.0082575	0.084244	T cell cytokine production	ENSEMBL:ENSBTAG00000015520
cyan	2441	0.0082575	0.084244	histamine secretion involved in inflammatory response	ENSEMBL:ENSBTAG00000007642
cyan	51608	0.0082575	0.084244	histamine transport	ENSEMBL:ENSBTAG00000007642
cyan	2553	0.0082575	0.084244	histamine secretion by mast cell	ENSEMBL:ENSBTAG00000007642
cyan	2579	0.0082575	0.084244	positive regulation of antigen processing and presentation	ENSEMBL:ENSBTAG00000015520
cyan	2606	0.0082575	0.084244	positive regulation of dendritic cell antigen processing and presentation	ENSEMBL:ENSBTAG00000015520
cyan	70257	0.0082575	0.084244	positive regulation of mucus secretion	ENSEMBL:ENSBTAG00000007642
cyan	6876	0.0082575	0.084244	cellular cadmium ion homeostasis	ENSEMBL:ENSBTAG00000015520
cyan	7035	0.0082575	0.084244	vacuolar acidification	ENSEMBL:ENSBTAG00000015520
cyan	70574	0.0082575	0.084244	cadmium ion transmembrane transport	ENSEMBL:ENSBTAG00000015520
cyan	60586	0.0082575	0.084244	multicellular organismal iron ion homeostasis	ENSEMBL:ENSBTAG00000015520
cyan	70839	0.0082575	0.084244	divalent metal ion export	ENSEMBL:ENSBTAG00000015520
cyan	15691	0.0082575	0.084244	cadmium ion transport	ENSEMBL:ENSBTAG00000015520
cyan	15707	0.0082575	0.084244	nitrite transport	ENSEMBL:ENSBTAG00000015520
cyan	32100	0.0082575	0.084244	positive regulation of appetite	ENSEMBL:ENSBTAG00000004503
cyan	48601	0.0082575	0.084244	oocyte morphogenesis	ENSEMBL:ENSBTAG00000009478
cyan	1555	0.0082575	0.084244	oocyte growth	ENSEMBL:ENSBTAG00000009478
cyan	32354	0.0082575	0.084244	response to follicle-stimulating hormone stimulus	ENSEMBL:ENSBTAG00000005425
cyan	16046	0.0082575	0.084244	detection of fungus	ENSEMBL:ENSBTAG00000014546
cyan	71372	0.0082575	0.084244	cellular response to follicle-stimulating hormone stimulus	ENSEMBL:ENSBTAG00000005425
cyan	1821	0.0082575	0.084244	histamine secretion	ENSEMBL:ENSBTAG00000007642
cyan	55073	0.0082575	0.084244	cadmium ion homeostasis	ENSEMBL:ENSBTAG00000015520
cyan	55076	0.0082575	0.084244	transition metal ion homeostasis	ENSEMBL:ENSBTAG00000015520
cyan	46916	0.0082575	0.084244	cellular transition metal ion homeostasis	ENSEMBL:ENSBTAG00000015520
cyan	1879	0.0082575	0.084244	detection of yeast	ENSEMBL:ENSBTAG00000014546
cyan	32632	0.0082575	0.084244	interleukin-3 production	ENSEMBL:ENSBTAG00000015520
cyan	1973	0.0082575	0.084244	adenosine receptor signaling pathway	ENSEMBL:ENSBTAG00000007642
cyan	32717	0.0082575	0.084244	negative regulation of interleukin-8 production	ENSEMBL:ENSBTAG00000014046
cyan	2821	0.0084367	0.084244	positive regulation of adaptive immune response	ENSEMBL:ENSBTAG00000015520|ENSEMBL:ENSBTAG00000017280
cyan	2824	0.0084367	0.084244	positive regulation of adaptive immune response based on somatic recombination of immune receptors built from immunoglobulin superfamily domains	ENSEMBL:ENSBTAG00000015520|ENSEMBL:ENSBTAG00000017280
cyan	2253	0.0084565	0.084244	activation of immune response	ENSEMBL:ENSBTAG00000012695|ENSEMBL:ENSBTAG00000014546|ENSEMBL:ENSBTAG00000017280
cyan	31214	0.009441	0.09266	biomineral formation	ENSEMBL:ENSBTAG00000011990|ENSEMBL:ENSBTAG00000012089
cyan	45321	0.0095368	0.09266	leukocyte activation	ENSEMBL:ENSBTAG00000015520|ENSEMBL:ENSBTAG00000007642|ENSEMBL:ENSBTAG00000012695|ENSEMBL:ENSBTAG00000007927
lightgreen	60284	4.5071e-06	0.0040925	regulation of cell development	ENSEMBL:ENSBTAG00000009705|ENSEMBL:ENSBTAG00000004279|ENSEMBL:ENSBTAG00000019627|ENSEMBL:ENSBTAG00000010899|ENSEMBL:ENSBTAG00000002391|ENSEMBL:ENSBTAG00000008096
lightgreen	45595	5.3722e-05	0.02439	regulation of cell differentiation	ENSEMBL:ENSBTAG00000009705|ENSEMBL:ENSBTAG00000004279|ENSEMBL:ENSBTAG00000019627|ENSEMBL:ENSBTAG00000002885|ENSEMBL:ENSBTAG00000010899|ENSEMBL:ENSBTAG00000011193|ENSEMBL:ENSBTAG00000002391|ENSEMBL:ENSBTAG00000008096
lightgreen	2250	0.00020434	0.040643	adaptive immune response	ENSEMBL:ENSBTAG00000011196|ENSEMBL:ENSBTAG00000000277|ENSEMBL:ENSBTAG00000010303|ENSEMBL:ENSBTAG00000008719
lightgreen	2460	0.00020434	0.040643	adaptive immune response based on somatic recombination of immune receptors built from immunoglobulin superfamily domains	ENSEMBL:ENSBTAG00000011196|ENSEMBL:ENSBTAG00000000277|ENSEMBL:ENSBTAG00000010303|ENSEMBL:ENSBTAG00000008719
lightgreen	50767	0.00027769	0.040643	regulation of neurogenesis	ENSEMBL:ENSBTAG00000009705|ENSEMBL:ENSBTAG00000004279|ENSEMBL:ENSBTAG00000019627|ENSEMBL:ENSBTAG00000010899
lightgreen	50793	0.00030173	0.040643	regulation of developmental process	ENSEMBL:ENSBTAG00000009705|ENSEMBL:ENSBTAG00000004279|ENSEMBL:ENSBTAG00000019627|ENSEMBL:ENSBTAG00000002885|ENSEMBL:ENSBTAG00000001014|ENSEMBL:ENSBTAG00000010899|ENSEMBL:ENSBTAG00000011193|ENSEMBL:ENSBTAG00000002391|ENSEMBL:ENSBTAG00000008096
lightgreen	9653	0.00031332	0.040643	anatomical structure morphogenesis	ENSEMBL:ENSBTAG00000013066|ENSEMBL:ENSBTAG00000004279|ENSEMBL:ENSBTAG00000019627|ENSEMBL:ENSBTAG00000038696|ENSEMBL:ENSBTAG00000000277|ENSEMBL:ENSBTAG00000014764|ENSEMBL:ENSBTAG00000019644|ENSEMBL:ENSBTAG00000019267|ENSEMBL:ENSBTAG00000002391|ENSEMBL:ENSBTAG00000031194|ENSEMBL:ENSBTAG00000008096
lightgreen	51960	0.00043931	0.049862	regulation of nervous system development	ENSEMBL:ENSBTAG00000009705|ENSEMBL:ENSBTAG00000004279|ENSEMBL:ENSBTAG00000019627|ENSEMBL:ENSBTAG00000010899
lightgreen	33692	0.00050951	0.051403	cellular polysaccharide biosynthetic process	ENSEMBL:ENSBTAG00000038139|ENSEMBL:ENSBTAG00000019644|ENSEMBL:ENSBTAG00000012678
lightgreen	271	0.00088409	0.067065	polysaccharide biosynthetic process	ENSEMBL:ENSBTAG00000038139|ENSEMBL:ENSBTAG00000019644|ENSEMBL:ENSBTAG00000012678
lightgreen	9103	0.00093055	0.067065	lipopolysaccharide biosynthetic process	ENSEMBL:ENSBTAG00000038139|ENSEMBL:ENSBTAG00000012678
lightgreen	51239	0.0009986	0.067065	regulation of multicellular organismal process	ENSEMBL:ENSBTAG00000009705|ENSEMBL:ENSBTAG00000004279|ENSEMBL:ENSBTAG00000019627|ENSEMBL:ENSBTAG00000000277|ENSEMBL:ENSBTAG00000001014|ENSEMBL:ENSBTAG00000018255|ENSEMBL:ENSBTAG00000010899|ENSEMBL:ENSBTAG00000011193|ENSEMBL:ENSBTAG00000002391|ENSEMBL:ENSBTAG00000008096
lightgreen	2682	0.0010146	0.067065	regulation of immune system process	ENSEMBL:ENSBTAG00000019627|ENSEMBL:ENSBTAG00000011196|ENSEMBL:ENSBTAG00000000277|ENSEMBL:ENSBTAG00000018137|ENSEMBL:ENSBTAG00000011421|ENSEMBL:ENSBTAG00000010303|ENSEMBL:ENSBTAG00000011193
lightgreen	1525	0.0010837	0.067065	angiogenesis	ENSEMBL:ENSBTAG00000019627|ENSEMBL:ENSBTAG00000000277|ENSEMBL:ENSBTAG00000019267|ENSEMBL:ENSBTAG00000008096
lightgreen	8653	0.001296	0.067065	lipopolysaccharide metabolic process	ENSEMBL:ENSBTAG00000038139|ENSEMBL:ENSBTAG00000012678
lightgreen	2920	0.001296	0.067065	regulation of humoral immune response	ENSEMBL:ENSBTAG00000018137|ENSEMBL:ENSBTAG00000011421
lightgreen	48646	0.0013584	0.067065	anatomical structure formation involved in morphogenesis	ENSEMBL:ENSBTAG00000019627|ENSEMBL:ENSBTAG00000000277|ENSEMBL:ENSBTAG00000014764|ENSEMBL:ENSBTAG00000019644|ENSEMBL:ENSBTAG00000019267|ENSEMBL:ENSBTAG00000008096
lightgreen	22603	0.0014206	0.067065	regulation of anatomical structure morphogenesis	ENSEMBL:ENSBTAG00000009705|ENSEMBL:ENSBTAG00000019627|ENSEMBL:ENSBTAG00000001014|ENSEMBL:ENSBTAG00000002391|ENSEMBL:ENSBTAG00000008096
lightgreen	9887	0.0014655	0.067065	organ morphogenesis	ENSEMBL:ENSBTAG00000013066|ENSEMBL:ENSBTAG00000019627|ENSEMBL:ENSBTAG00000019644|ENSEMBL:ENSBTAG00000019267|ENSEMBL:ENSBTAG00000002391|ENSEMBL:ENSBTAG00000031194|ENSEMBL:ENSBTAG00000008096
lightgreen	51258	0.0015511	0.067065	protein polymerization	ENSEMBL:ENSBTAG00000001489|ENSEMBL:ENSBTAG00000004093|ENSEMBL:ENSBTAG00000006969
lightgreen	10638	0.0015511	0.067065	positive regulation of organelle organization	ENSEMBL:ENSBTAG00000013066|ENSEMBL:ENSBTAG00000004279|ENSEMBL:ENSBTAG00000008096
lightgreen	45664	0.0017136	0.070724	regulation of neuron differentiation	ENSEMBL:ENSBTAG00000004279|ENSEMBL:ENSBTAG00000019627|ENSEMBL:ENSBTAG00000010899
lightgreen	51785	0.0021988	0.082215	positive regulation of nuclear division	ENSEMBL:ENSBTAG00000013066|ENSEMBL:ENSBTAG00000008096
lightgreen	45840	0.0021988	0.082215	positive regulation of mitosis	ENSEMBL:ENSBTAG00000013066|ENSEMBL:ENSBTAG00000008096
lightgreen	44264	0.0022636	0.082215	cellular polysaccharide metabolic process	ENSEMBL:ENSBTAG00000038139|ENSEMBL:ENSBTAG00000019644|ENSEMBL:ENSBTAG00000012678
lightgreen	51130	0.0024511	0.0856	positive regulation of cellular component organization	ENSEMBL:ENSBTAG00000013066|ENSEMBL:ENSBTAG00000004279|ENSEMBL:ENSBTAG00000002391|ENSEMBL:ENSBTAG00000008096
lightgreen	51495	0.0027343	0.088671	positive regulation of cytoskeleton organization	ENSEMBL:ENSBTAG00000004279|ENSEMBL:ENSBTAG00000008096
lightgreen	34329	0.0027343	0.088671	cell junction assembly	ENSEMBL:ENSBTAG00000019627|ENSEMBL:ENSBTAG00000014764
lightgreen	2449	0.0034015	0.091006	lymphocyte mediated immunity	ENSEMBL:ENSBTAG00000011196|ENSEMBL:ENSBTAG00000010303|ENSEMBL:ENSBTAG00000008719
lightgreen	10720	0.0039691	0.091006	positive regulation of cell development	ENSEMBL:ENSBTAG00000009705|ENSEMBL:ENSBTAG00000002391
lightgreen	2684	0.0042897	0.091006	positive regulation of immune system process	ENSEMBL:ENSBTAG00000019627|ENSEMBL:ENSBTAG00000011196|ENSEMBL:ENSBTAG00000000277|ENSEMBL:ENSBTAG00000011421|ENSEMBL:ENSBTAG00000010303
lightgreen	45597	0.0045036	0.091006	positive regulation of cell differentiation	ENSEMBL:ENSBTAG00000009705|ENSEMBL:ENSBTAG00000004279|ENSEMBL:ENSBTAG00000002885|ENSEMBL:ENSBTAG00000002391
lightgreen	22406	0.0046665	0.091006	membrane docking	ENSEMBL:ENSBTAG00000038696|ENSEMBL:ENSBTAG00000010303
lightgreen	34637	0.0048363	0.091006	cellular carbohydrate biosynthetic process	ENSEMBL:ENSBTAG00000038139|ENSEMBL:ENSBTAG00000019644|ENSEMBL:ENSBTAG00000012678
lightgreen	48869	0.0051121	0.091006	cellular developmental process	ENSEMBL:ENSBTAG00000013066|ENSEMBL:ENSBTAG00000009705|ENSEMBL:ENSBTAG00000004279|ENSEMBL:ENSBTAG00000019627|ENSEMBL:ENSBTAG00000038696|ENSEMBL:ENSBTAG00000014764|ENSEMBL:ENSBTAG00000001014|ENSEMBL:ENSBTAG00000019644|ENSEMBL:ENSBTAG00000010899|ENSEMBL:ENSBTAG00000002391|ENSEMBL:ENSBTAG00000008096
lightgreen	10769	0.0054162	0.091006	regulation of cell morphogenesis involved in differentiation	ENSEMBL:ENSBTAG00000019627|ENSEMBL:ENSBTAG00000002391
lightgreen	48523	0.0056019	0.091006	negative regulation of cellular process	ENSEMBL:ENSBTAG00000009705|ENSEMBL:ENSBTAG00000004279|ENSEMBL:ENSBTAG00000019627|ENSEMBL:ENSBTAG00000014764|ENSEMBL:ENSBTAG00000002108|ENSEMBL:ENSBTAG00000002647|ENSEMBL:ENSBTAG00000010899|ENSEMBL:ENSBTAG00000000638|ENSEMBL:ENSBTAG00000011193|ENSEMBL:ENSBTAG00000002391|ENSEMBL:ENSBTAG00000008096
lightgreen	48583	0.0056952	0.091006	regulation of response to stimulus	ENSEMBL:ENSBTAG00000013066|ENSEMBL:ENSBTAG00000019627|ENSEMBL:ENSBTAG00000011196|ENSEMBL:ENSBTAG00000018137|ENSEMBL:ENSBTAG00000011421|ENSEMBL:ENSBTAG00000008096
lightgreen	51093	0.0057542	0.091006	negative regulation of developmental process	ENSEMBL:ENSBTAG00000009705|ENSEMBL:ENSBTAG00000019627|ENSEMBL:ENSBTAG00000011193|ENSEMBL:ENSBTAG00000002391
lightgreen	48519	0.0060178	0.091006	negative regulation of biological process	ENSEMBL:ENSBTAG00000009705|ENSEMBL:ENSBTAG00000004279|ENSEMBL:ENSBTAG00000019627|ENSEMBL:ENSBTAG00000014764|ENSEMBL:ENSBTAG00000018137|ENSEMBL:ENSBTAG00000002108|ENSEMBL:ENSBTAG00000002647|ENSEMBL:ENSBTAG00000010899|ENSEMBL:ENSBTAG00000000638|ENSEMBL:ENSBTAG00000011193|ENSEMBL:ENSBTAG00000002391|ENSEMBL:ENSBTAG00000008096
lightgreen	10564	0.0062115	0.091006	regulation of cell cycle process	ENSEMBL:ENSBTAG00000013066|ENSEMBL:ENSBTAG00000000638|ENSEMBL:ENSBTAG00000008096
lightgreen	2443	0.0062115	0.091006	leukocyte mediated immunity	ENSEMBL:ENSBTAG00000011196|ENSEMBL:ENSBTAG00000010303|ENSEMBL:ENSBTAG00000008719
lightgreen	34330	0.0062173	0.091006	cell junction organization	ENSEMBL:ENSBTAG00000019627|ENSEMBL:ENSBTAG00000014764
lightgreen	90068	0.0062173	0.091006	positive regulation of cell cycle process	ENSEMBL:ENSBTAG00000013066|ENSEMBL:ENSBTAG00000008096
lightgreen	6944	0.0070689	0.091006	cellular membrane fusion	ENSEMBL:ENSBTAG00000038696|ENSEMBL:ENSBTAG00000014764
lightgreen	1503	0.0073812	0.091006	ossification	ENSEMBL:ENSBTAG00000013066|ENSEMBL:ENSBTAG00000019644|ENSEMBL:ENSBTAG00000019267
lightgreen	61025	0.0079702	0.091006	membrane fusion	ENSEMBL:ENSBTAG00000038696|ENSEMBL:ENSBTAG00000014764
lightgreen	30800	0.0080182	0.091006	negative regulation of cyclic nucleotide metabolic process	ENSEMBL:ENSBTAG00000008096
lightgreen	30803	0.0080182	0.091006	negative regulation of cyclic nucleotide biosynthetic process	ENSEMBL:ENSBTAG00000008096
lightgreen	30809	0.0080182	0.091006	negative regulation of nucleotide biosynthetic process	ENSEMBL:ENSBTAG00000008096
lightgreen	30815	0.0080182	0.091006	negative regulation of cAMP metabolic process	ENSEMBL:ENSBTAG00000008096
lightgreen	30818	0.0080182	0.091006	negative regulation of cAMP biosynthetic process	ENSEMBL:ENSBTAG00000008096
lightgreen	43179	0.0080182	0.091006	rhythmic excitation	ENSEMBL:ENSBTAG00000008096
lightgreen	2291	0.0080182	0.091006	T cell activation via T cell receptor contact with antigen bound to MHC molecule on antigen presenting cell	ENSEMBL:ENSBTAG00000010303
lightgreen	51496	0.0080182	0.091006	positive regulation of stress fiber assembly	ENSEMBL:ENSBTAG00000004279
lightgreen	10613	0.0080182	0.091006	positive regulation of cardiac muscle hypertrophy	ENSEMBL:ENSBTAG00000008096
lightgreen	14742	0.0080182	0.091006	positive regulation of muscle hypertrophy	ENSEMBL:ENSBTAG00000008096
lightgreen	2457	0.0080182	0.091006	T cell antigen processing and presentation	ENSEMBL:ENSBTAG00000010303
lightgreen	51771	0.0080182	0.091006	negative regulation of nitric-oxide synthase biosynthetic process	ENSEMBL:ENSBTAG00000008096
lightgreen	2691	0.0080182	0.091006	regulation of cellular extravasation	ENSEMBL:ENSBTAG00000010303
lightgreen	2693	0.0080182	0.091006	positive regulation of cellular extravasation	ENSEMBL:ENSBTAG00000010303
lightgreen	45916	0.0080182	0.091006	negative regulation of complement activation	ENSEMBL:ENSBTAG00000018137
lightgreen	31583	0.0080182	0.091006	activation of phospholipase D activity by G-protein coupled receptor protein signaling pathway	ENSEMBL:ENSBTAG00000008096
lightgreen	31584	0.0080182	0.091006	activation of phospholipase D activity	ENSEMBL:ENSBTAG00000008096
lightgreen	2921	0.0080182	0.091006	negative regulation of humoral immune response	ENSEMBL:ENSBTAG00000018137
lightgreen	60298	0.0080182	0.091006	positive regulation of sarcomere organization	ENSEMBL:ENSBTAG00000008096
lightgreen	48210	0.0080182	0.091006	Golgi vesicle fusion to target membrane	ENSEMBL:ENSBTAG00000038696
lightgreen	42313	0.0080182	0.091006	protein kinase C deactivation	ENSEMBL:ENSBTAG00000008096
lightgreen	46439	0.0080182	0.091006	L-cysteine metabolic process	ENSEMBL:ENSBTAG00000017442
lightgreen	32233	0.0080182	0.091006	positive regulation of actin filament bundle assembly	ENSEMBL:ENSBTAG00000004279
lightgreen	30185	0.0080182	0.091006	nitric oxide transport	ENSEMBL:ENSBTAG00000008096
lightgreen	46628	0.0080182	0.091006	positive regulation of insulin receptor signaling pathway	ENSEMBL:ENSBTAG00000013066
lightgreen	46813	0.0080182	0.091006	virion attachment, binding of host cell surface receptor	ENSEMBL:ENSBTAG00000010303
lightgreen	1868	0.0080182	0.091006	regulation of complement activation, lectin pathway	ENSEMBL:ENSBTAG00000018137
lightgreen	1869	0.0080182	0.091006	negative regulation of complement activation, lectin pathway	ENSEMBL:ENSBTAG00000018137
lightgreen	32613	0.0080182	0.091006	interleukin-10 production	ENSEMBL:ENSBTAG00000008719
lightgreen	32615	0.0080182	0.091006	interleukin-12 production	ENSEMBL:ENSBTAG00000008719
lightgreen	7346	0.0082287	0.092243	regulation of mitotic cell cycle	ENSEMBL:ENSBTAG00000013066|ENSEMBL:ENSBTAG00000000638|ENSEMBL:ENSBTAG00000008096
lightgreen	43408	0.0086731	0.096038	regulation of MAPKKK cascade	ENSEMBL:ENSBTAG00000013066|ENSEMBL:ENSBTAG00000010899|ENSEMBL:ENSBTAG00000008096
lightgreen	9069	0.0089203	0.097586	serine family amino acid metabolic process	ENSEMBL:ENSBTAG00000017442|ENSEMBL:ENSBTAG00000039719
pink	15301	9.6937e-05	0.043864	anion:anion antiporter activity	ENSEMBL:ENSBTAG00000017950|ENSEMBL:ENSBTAG00000038381|ENSEMBL:ENSBTAG00000027409
pink	15380	9.6937e-05	0.043864	anion exchanger activity	ENSEMBL:ENSBTAG00000017950|ENSEMBL:ENSBTAG00000038381|ENSEMBL:ENSBTAG00000027409
pink	8270	0.00015214	0.045894	zinc ion binding	ENSEMBL:ENSBTAG00000020954|ENSEMBL:ENSBTAG00000018625|ENSEMBL:ENSBTAG00000020610|ENSEMBL:ENSBTAG00000012353|ENSEMBL:ENSBTAG00000021115|ENSEMBL:ENSBTAG00000013159|ENSEMBL:ENSBTAG00000016028|ENSEMBL:ENSBTAG00000025756|ENSEMBL:ENSBTAG00000022006|ENSEMBL:ENSBTAG00000031693|ENSEMBL:ENSBTAG00000003801|ENSEMBL:ENSBTAG00000037581|ENSEMBL:ENSBTAG00000003901|ENSEMBL:ENSBTAG00000000536|ENSEMBL:ENSBTAG000000…
pink	46914	0.00027615	0.062479	transition metal ion binding	ENSEMBL:ENSBTAG00000020954|ENSEMBL:ENSBTAG00000018625|ENSEMBL:ENSBTAG00000020610|ENSEMBL:ENSBTAG00000012353|ENSEMBL:ENSBTAG00000021115|ENSEMBL:ENSBTAG00000013159|ENSEMBL:ENSBTAG00000016028|ENSEMBL:ENSBTAG00000025756|ENSEMBL:ENSBTAG00000026768|ENSEMBL:ENSBTAG00000022006|ENSEMBL:ENSBTAG00000031693|ENSEMBL:ENSBTAG00000003801|ENSEMBL:ENSBTAG00000037581|ENSEMBL:ENSBTAG00000003901|ENSEMBL:ENSBTAG000000…

## Sheet: Suppl T19
Supplemental Table 19: List of GO terms from the Cytoscape enrichment analysis of genes inside each mRNA module of Low IMF content group negatively correlated with miRNA modules
mRNA modules	GO-ID	p-value	corr p-value	Description	Genes in Set
black	31397	0.00049196	0.035852	negative regulation of protein ubiquitination	ENSEMBL:ENSBTAG00000013550|ENSEMBL:ENSBTAG00000005190|ENSEMBL:ENSBTAG00000005400
black	34765	0.0007264	0.042349	regulation of ion transmembrane transport	ENSEMBL:ENSBTAG00000005810|ENSEMBL:ENSBTAG00000003409|ENSEMBL:ENSBTAG00000020031
black	32313	0.001284	0.055586	regulation of Rab GTPase activity	ENSEMBL:ENSBTAG00000005458|ENSEMBL:ENSBTAG00000011363|ENSEMBL:ENSBTAG00000009693|ENSEMBL:ENSBTAG00000012480
black	32483	0.001284	0.055586	regulation of Rab protein signal transduction	ENSEMBL:ENSBTAG00000005458|ENSEMBL:ENSBTAG00000011363|ENSEMBL:ENSBTAG00000009693|ENSEMBL:ENSBTAG00000012480
black	60314	0.0013348	0.055586	regulation of ryanodine-sensitive calcium-release channel activity	ENSEMBL:ENSBTAG00000003409|ENSEMBL:ENSBTAG00000020031
black	16073	0.0013348	0.055586	snRNA metabolic process	ENSEMBL:ENSBTAG00000033648|ENSEMBL:ENSBTAG00000008845
black	16180	0.0013348	0.055586	snRNA processing	ENSEMBL:ENSBTAG00000033648|ENSEMBL:ENSBTAG00000008845
black	34762	0.0013827	0.055592	regulation of transmembrane transport	ENSEMBL:ENSBTAG00000005810|ENSEMBL:ENSBTAG00000003409|ENSEMBL:ENSBTAG00000020031
black	17148	0.0018148	0.06826	negative regulation of translation	ENSEMBL:ENSBTAG00000019182|ENSEMBL:ENSBTAG00000005190|ENSEMBL:ENSBTAG00000018324
black	60043	0.0026322	0.082951	regulation of cardiac muscle cell proliferation	ENSEMBL:ENSBTAG00000005691|ENSEMBL:ENSBTAG00000004869
black	60420	0.0026322	0.082951	regulation of heart growth	ENSEMBL:ENSBTAG00000005691|ENSEMBL:ENSBTAG00000004869
black	55021	0.0026322	0.082951	regulation of cardiac muscle tissue growth	ENSEMBL:ENSBTAG00000005691|ENSEMBL:ENSBTAG00000004869
black	55024	0.0026322	0.082951	regulation of cardiac muscle tissue development	ENSEMBL:ENSBTAG00000005691|ENSEMBL:ENSBTAG00000004869
darkolivegreen	30032	0.00058393	0.091649	lamellipodium assembly	ENSEMBL:ENSBTAG00000021879|ENSEMBL:ENSBTAG00000018374
darkolivegreen	1667	0.002145	0.091649	ameboidal cell migration	ENSEMBL:ENSBTAG00000018374|ENSEMBL:ENSBTAG00000017549
darkolivegreen	7182	0.0046673	0.091649	common-partner SMAD protein phosphorylation	ENSEMBL:ENSBTAG00000006995
darkolivegreen	6167	0.0046673	0.091649	AMP biosynthetic process	ENSEMBL:ENSBTAG00000013885
darkolivegreen	44070	0.0046673	0.091649	regulation of anion transport	ENSEMBL:ENSBTAG00000002608
darkolivegreen	43297	0.0046673	0.091649	apical junction assembly	ENSEMBL:ENSBTAG00000021879
darkolivegreen	15801	0.0046673	0.091649	aromatic amino acid transport	ENSEMBL:ENSBTAG00000006731
darkolivegreen	15803	0.0046673	0.091649	branched-chain aliphatic amino acid transport	ENSEMBL:ENSBTAG00000006731
darkolivegreen	15820	0.0046673	0.091649	leucine transport	ENSEMBL:ENSBTAG00000006731
darkolivegreen	15823	0.0046673	0.091649	phenylalanine transport	ENSEMBL:ENSBTAG00000006731
darkolivegreen	15827	0.0046673	0.091649	tryptophan transport	ENSEMBL:ENSBTAG00000006731
darkolivegreen	45634	0.0046673	0.091649	regulation of melanocyte differentiation	ENSEMBL:ENSBTAG00000017549
darkolivegreen	45636	0.0046673	0.091649	positive regulation of melanocyte differentiation	ENSEMBL:ENSBTAG00000017549
darkolivegreen	50932	0.0046673	0.091649	regulation of pigment cell differentiation	ENSEMBL:ENSBTAG00000017549
darkolivegreen	50942	0.0046673	0.091649	positive regulation of pigment cell differentiation	ENSEMBL:ENSBTAG00000017549
darkolivegreen	2036	0.0046673	0.091649	regulation of L-glutamate transport	ENSEMBL:ENSBTAG00000002608
darkolivegreen	46069	0.0046673	0.091649	cGMP catabolic process	ENSEMBL:ENSBTAG00000024888
green	19827	1.9092e-05	0.0032457	stem cell maintenance	ENSEMBL:ENSBTAG00000000231|ENSEMBL:ENSBTAG00000018852|ENSEMBL:ENSBTAG00000012852|ENSEMBL:ENSBTAG00000011082
green	48864	1.9092e-05	0.0032457	stem cell development	ENSEMBL:ENSBTAG00000000231|ENSEMBL:ENSBTAG00000018852|ENSEMBL:ENSBTAG00000012852|ENSEMBL:ENSBTAG00000011082
green	48863	8.5147e-05	0.01158	stem cell differentiation	ENSEMBL:ENSBTAG00000000231|ENSEMBL:ENSBTAG00000018852|ENSEMBL:ENSBTAG00000012852|ENSEMBL:ENSBTAG00000011082
green	43491	0.00054745	0.039874	protein kinase B signaling cascade	ENSEMBL:ENSBTAG00000016851|ENSEMBL:ENSBTAG00000009232
green	9952	0.00058639	0.039874	anterior/posterior pattern formation	ENSEMBL:ENSBTAG00000006138|ENSEMBL:ENSBTAG00000006420|ENSEMBL:ENSBTAG00000018114|ENSEMBL:ENSBTAG00000000231|ENSEMBL:ENSBTAG00000018852|ENSEMBL:ENSBTAG00000011761
green	9798	0.00065248	0.040335	axis specification	ENSEMBL:ENSBTAG00000000231|ENSEMBL:ENSBTAG00000018852|ENSEMBL:ENSBTAG00000011761
green	19538	0.0010856	0.050391	protein metabolic process	ENSEMBL:ENSBTAG00000019900|ENSEMBL:ENSBTAG00000019823|ENSEMBL:ENSBTAG00000021900|ENSEMBL:ENSBTAG00000020379|ENSEMBL:ENSBTAG00000016799|ENSEMBL:ENSBTAG00000020410|ENSEMBL:ENSBTAG00000015026|ENSEMBL:ENSBTAG00000002625|ENSEMBL:ENSBTAG00000020938|ENSEMBL:ENSBTAG00000007953|ENSEMBL:ENSBTAG00000006027|ENSEMBL:ENSBTAG00000008682|ENSEMBL:ENSBTAG00000031715|ENSEMBL:ENSBTAG00000014463|ENSEMBL:ENSBTAG000000…
green	35019	0.0016169	0.064677	somatic stem cell maintenance	ENSEMBL:ENSBTAG00000018852|ENSEMBL:ENSBTAG00000011082
green	45669	0.0018249	0.07091	positive regulation of osteoblast differentiation	ENSEMBL:ENSBTAG00000006420|ENSEMBL:ENSBTAG00000018114|ENSEMBL:ENSBTAG00000000231
green	7389	0.002271	0.083475	pattern specification process	ENSEMBL:ENSBTAG00000006138|ENSEMBL:ENSBTAG00000006420|ENSEMBL:ENSBTAG00000018114|ENSEMBL:ENSBTAG00000000231|ENSEMBL:ENSBTAG00000018852|ENSEMBL:ENSBTAG00000011761|ENSEMBL:ENSBTAG00000020053
green	35137	0.0023914	0.085586	hindlimb morphogenesis	ENSEMBL:ENSBTAG00000000231|ENSEMBL:ENSBTAG00000011761|ENSEMBL:ENSBTAG00000012852
green	3002	0.0029321	0.09021	regionalization	ENSEMBL:ENSBTAG00000006138|ENSEMBL:ENSBTAG00000006420|ENSEMBL:ENSBTAG00000018114|ENSEMBL:ENSBTAG00000000231|ENSEMBL:ENSBTAG00000018852|ENSEMBL:ENSBTAG00000011761
green	30500	0.0030555	0.09021	regulation of bone mineralization	ENSEMBL:ENSBTAG00000006420|ENSEMBL:ENSBTAG00000018114|ENSEMBL:ENSBTAG00000000231
green	60479	0.0031839	0.09021	lung cell differentiation	ENSEMBL:ENSBTAG00000010619|ENSEMBL:ENSBTAG00000011082
green	60487	0.0031839	0.09021	lung epithelial cell differentiation	ENSEMBL:ENSBTAG00000010619|ENSEMBL:ENSBTAG00000011082
green	9950	0.0031839	0.09021	dorsal/ventral axis specification	ENSEMBL:ENSBTAG00000000231|ENSEMBL:ENSBTAG00000011761
lightyellow	6397	4.2635e-06	0.0041356	mRNA processing	ENSEMBL:ENSBTAG00000014297|ENSEMBL:ENSBTAG00000008853|ENSEMBL:ENSBTAG00000001697|ENSEMBL:ENSBTAG00000006751|ENSEMBL:ENSBTAG00000001553|ENSEMBL:ENSBTAG00000040006|ENSEMBL:ENSBTAG00000003949|ENSEMBL:ENSBTAG00000021131|ENSEMBL:ENSBTAG00000012622|ENSEMBL:ENSBTAG00000016817
lightyellow	16071	1.4456e-05	0.0070113	mRNA metabolic process	ENSEMBL:ENSBTAG00000014297|ENSEMBL:ENSBTAG00000008853|ENSEMBL:ENSBTAG00000001697|ENSEMBL:ENSBTAG00000006751|ENSEMBL:ENSBTAG00000001553|ENSEMBL:ENSBTAG00000040006|ENSEMBL:ENSBTAG00000003949|ENSEMBL:ENSBTAG00000021131|ENSEMBL:ENSBTAG00000012622|ENSEMBL:ENSBTAG00000016817
lightyellow	6396	3.2202e-05	0.010412	RNA processing	ENSEMBL:ENSBTAG00000018548|ENSEMBL:ENSBTAG00000003225|ENSEMBL:ENSBTAG00000014297|ENSEMBL:ENSBTAG00000008853|ENSEMBL:ENSBTAG00000001697|ENSEMBL:ENSBTAG00000006751|ENSEMBL:ENSBTAG00000001553|ENSEMBL:ENSBTAG00000040006|ENSEMBL:ENSBTAG00000003949|ENSEMBL:ENSBTAG00000021131|ENSEMBL:ENSBTAG00000012622|ENSEMBL:ENSBTAG00000016817
orange	43618	0.00012715	0.014703	regulation of transcription from RNA polymerase II promoter in response to stress	ENSEMBL:ENSBTAG00000021037|ENSEMBL:ENSBTAG00000020935
orange	43619	0.00012715	0.014703	regulation of transcription from RNA polymerase II promoter in response to oxidative stress	ENSEMBL:ENSBTAG00000021037|ENSEMBL:ENSBTAG00000020935
orange	43620	0.00012715	0.014703	regulation of transcription in response to stress	ENSEMBL:ENSBTAG00000021037|ENSEMBL:ENSBTAG00000020935
orange	10575	0.0006277	0.049728	positive regulation vascular endothelial growth factor production	ENSEMBL:ENSBTAG00000021037|ENSEMBL:ENSBTAG00000020872
orange	10574	0.00087507	0.051994	regulation of vascular endothelial growth factor production	ENSEMBL:ENSBTAG00000021037|ENSEMBL:ENSBTAG00000020872
orange	2690	0.0011618	0.063722	positive regulation of leukocyte chemotaxis	ENSEMBL:ENSBTAG00000020872|ENSEMBL:ENSBTAG00000005481
orange	6470	0.001922	0.084112	protein amino acid dephosphorylation	ENSEMBL:ENSBTAG00000005754|ENSEMBL:ENSBTAG00000020855|ENSEMBL:ENSBTAG00000012119|ENSEMBL:ENSBTAG00000005803
orange	48663	0.0022534	0.084112	neuron fate commitment	ENSEMBL:ENSBTAG00000005359|ENSEMBL:ENSBTAG00000018035
orange	30307	0.0022534	0.084112	positive regulation of cell growth	ENSEMBL:ENSBTAG00000005481|ENSEMBL:ENSBTAG00000018035
orange	2688	0.0022534	0.084112	regulation of leukocyte chemotaxis	ENSEMBL:ENSBTAG00000020872|ENSEMBL:ENSBTAG00000005481
orange	51270	0.0023944	0.084112	regulation of cellular component movement	ENSEMBL:ENSBTAG00000020872|ENSEMBL:ENSBTAG00000005481|ENSEMBL:ENSBTAG00000018035|ENSEMBL:ENSBTAG00000009470
orange	16311	0.0023944	0.084112	dephosphorylation	ENSEMBL:ENSBTAG00000005754|ENSEMBL:ENSBTAG00000020855|ENSEMBL:ENSBTAG00000012119|ENSEMBL:ENSBTAG00000005803
orange	45793	0.0026927	0.084112	positive regulation of cell size	ENSEMBL:ENSBTAG00000005481|ENSEMBL:ENSBTAG00000018035
orange	32535	0.0027133	0.084112	regulation of cellular component size	ENSEMBL:ENSBTAG00000039530|ENSEMBL:ENSBTAG00000005359|ENSEMBL:ENSBTAG00000005481|ENSEMBL:ENSBTAG00000018035
orange	30198	0.0031513	0.090377	extracellular matrix organization	ENSEMBL:ENSBTAG00000005359|ENSEMBL:ENSBTAG00000012994|ENSEMBL:ENSBTAG00000018035
orange	2687	0.0031689	0.090377	positive regulation of leukocyte migration	ENSEMBL:ENSBTAG00000020872|ENSEMBL:ENSBTAG00000005481
orange	30199	0.0036815	0.093883	collagen fibril organization	ENSEMBL:ENSBTAG00000012994|ENSEMBL:ENSBTAG00000018035
orange	8361	0.0050132	0.093883	regulation of cell size	ENSEMBL:ENSBTAG00000005359|ENSEMBL:ENSBTAG00000005481|ENSEMBL:ENSBTAG00000018035
orange	1701	0.0054318	0.093883	in utero embryonic development	ENSEMBL:ENSBTAG00000021037|ENSEMBL:ENSBTAG00000005481|ENSEMBL:ENSBTAG00000018035|ENSEMBL:ENSBTAG00000020935
orange	48520	0.0054328	0.093883	positive regulation of behavior	ENSEMBL:ENSBTAG00000020872|ENSEMBL:ENSBTAG00000005481
orange	50921	0.0054328	0.093883	positive regulation of chemotaxis	ENSEMBL:ENSBTAG00000020872|ENSEMBL:ENSBTAG00000005481
orange	2685	0.0060863	0.093883	regulation of leukocyte migration	ENSEMBL:ENSBTAG00000020872|ENSEMBL:ENSBTAG00000005481
orange	70723	0.0065837	0.093883	response to cholesterol	ENSEMBL:ENSBTAG00000018035
orange	42117	0.0065837	0.093883	monocyte activation	ENSEMBL:ENSBTAG00000005481
orange	46321	0.0065837	0.093883	positive regulation of fatty acid oxidation	ENSEMBL:ENSBTAG00000008063
orange	35162	0.0065837	0.093883	embryonic hemopoiesis	ENSEMBL:ENSBTAG00000020935
orange	14850	0.0065837	0.093883	response to muscle activity	ENSEMBL:ENSBTAG00000020935
orange	15884	0.0065837	0.093883	folic acid transport	ENSEMBL:ENSBTAG00000002817
orange	15886	0.0065837	0.093883	heme transport	ENSEMBL:ENSBTAG00000002817
orange	10819	0.0065837	0.093883	regulation of T cell chemotaxis	ENSEMBL:ENSBTAG00000005481
orange	10820	0.0065837	0.093883	positive regulation of T cell chemotaxis	ENSEMBL:ENSBTAG00000005481
orange	10824	0.0065837	0.093883	regulation of centrosome duplication	ENSEMBL:ENSBTAG00000005847
orange	10825	0.0065837	0.093883	positive regulation of centrosome duplication	ENSEMBL:ENSBTAG00000005847
orange	32352	0.0065837	0.093883	positive regulation of hormone metabolic process	ENSEMBL:ENSBTAG00000021037
orange	46886	0.0065837	0.093883	positive regulation of hormone biosynthetic process	ENSEMBL:ENSBTAG00000021037
orange	51088	0.0065837	0.093883	PMA-inducible membrane protein ectodomain proteolysis	ENSEMBL:ENSBTAG00000005481
orange	51089	0.0065837	0.093883	constitutive protein ectodomain proteolysis	ENSEMBL:ENSBTAG00000005481
orange	6089	0.0065837	0.093883	lactate metabolic process	ENSEMBL:ENSBTAG00000020935
orange	90066	0.006774	0.094703	regulation of anatomical structure size	ENSEMBL:ENSBTAG00000039530|ENSEMBL:ENSBTAG00000005359|ENSEMBL:ENSBTAG00000005481|ENSEMBL:ENSBTAG00000018035
orange	43062	0.0074223	0.097159	extracellular structure organization	ENSEMBL:ENSBTAG00000005359|ENSEMBL:ENSBTAG00000012994|ENSEMBL:ENSBTAG00000018035
orange	31344	0.0074948	0.097159	regulation of cell projection organization	ENSEMBL:ENSBTAG00000039530|ENSEMBL:ENSBTAG00000018035
orange	50920	0.0074948	0.097159	regulation of chemotaxis	ENSEMBL:ENSBTAG00000020872|ENSEMBL:ENSBTAG00000005481
orangered10	15892	0.0025132	0.060316	siderophore-iron transport	ENSEMBL:ENSBTAG00000016467
orangered11	15688	0.0025132	0.060316	iron chelate transport	ENSEMBL:ENSBTAG00000016467
orangered12	33212	0.0025132	0.060316	iron assimilation	ENSEMBL:ENSBTAG00000016467
orangered13	33214	0.0025132	0.060316	iron assimilation by chelation and transport	ENSEMBL:ENSBTAG00000016467
orangered14	2526	0.0046502	0.092683	acute inflammatory response	ENSEMBL:ENSBTAG00000018016|ENSEMBL:ENSBTAG00000007153
orangered15	1676	0.0050203	0.092683	long-chain fatty acid metabolic process	ENSEMBL:ENSBTAG00000006231
orangered16	42771	0.0050203	0.092683	DNA damage response, signal transduction by p53 class mediator resulting in induction of apoptosis	ENSEMBL:ENSBTAG00000018016
orangered4	44262	0.00018962	0.024832	cellular carbohydrate metabolic process	ENSEMBL:ENSBTAG00000001022|ENSEMBL:ENSBTAG00000019512|ENSEMBL:ENSBTAG00000038062|ENSEMBL:ENSBTAG00000015807|ENSEMBL:ENSBTAG00000010658
orangered5	5996	0.00020693	0.024832	monosaccharide metabolic process	ENSEMBL:ENSBTAG00000001022|ENSEMBL:ENSBTAG00000019512|ENSEMBL:ENSBTAG00000015807|ENSEMBL:ENSBTAG00000010658
orangered6	5975	0.00079949	0.060316	carbohydrate metabolic process	ENSEMBL:ENSBTAG00000001022|ENSEMBL:ENSBTAG00000019512|ENSEMBL:ENSBTAG00000038062|ENSEMBL:ENSBTAG00000015807|ENSEMBL:ENSBTAG00000010658
orangered7	6066	0.002	0.060316	alcohol metabolic process	ENSEMBL:ENSBTAG00000001022|ENSEMBL:ENSBTAG00000019512|ENSEMBL:ENSBTAG00000015807|ENSEMBL:ENSBTAG00000010658
orangered8	19318	0.0023573	0.060316	hexose metabolic process	ENSEMBL:ENSBTAG00000019512|ENSEMBL:ENSBTAG00000015807|ENSEMBL:ENSBTAG00000010658
orangered9	15891	0.0025132	0.060316	siderophore transport	ENSEMBL:ENSBTAG00000016467

## Sheet: Suppl T20
Supplemental Table 20: List of GO terms from the Cytoscape enrichment analysis of miRNA target genes inside each miRNA module of High IMF content group negatively correlated with mRNA modules
miRNA modules	GO-ID	p-value	corr p-value	Description	Target Genes in Set
green	60562	8.0522e-05	0.0049163	epithelial tube morphogenesis	ENSEMBL:ENSBTAG00000011580|ENSEMBL:ENSBTAG00000005190|ENSEMBL:ENSBTAG00000019604|ENSEMBL:ENSBTAG00000018784|ENSEMBL:ENSBTAG00000013851|ENSEMBL:ENSBTAG00000016414|ENSEMBL:ENSBTAG00000021048|ENSEMBL:ENSBTAG00000013123|ENSEMBL:ENSBTAG00000002625|ENSEMBL:ENSBTAG00000006919|ENSEMBL:ENSBTAG00000006538|ENSEMBL:ENSBTAG00000020935|ENSEMBL:ENSBTAG00000001835|ENSEMBL:ENSBTAG00000020406|ENSEMBL:ENSBTAG000000…
green	43009	0.00017957	0.0085805	chordate embryonic development	ENSEMBL:ENSBTAG00000019604|ENSEMBL:ENSBTAG00000013103|ENSEMBL:ENSBTAG00000018114|ENSEMBL:ENSBTAG00000015346|ENSEMBL:ENSBTAG00000021048|ENSEMBL:ENSBTAG00000018973|ENSEMBL:ENSBTAG00000002625|ENSEMBL:ENSBTAG00000017584|ENSEMBL:ENSBTAG00000003711|ENSEMBL:ENSBTAG00000017040|ENSEMBL:ENSBTAG00000019043|ENSEMBL:ENSBTAG00000020935|ENSEMBL:ENSBTAG00000016152|ENSEMBL:ENSBTAG00000001835|ENSEMBL:ENSBTAG000000…
green	9792	0.00020856	0.0096848	embryonic development ending in birth or egg hatching	ENSEMBL:ENSBTAG00000019604|ENSEMBL:ENSBTAG00000013103|ENSEMBL:ENSBTAG00000018114|ENSEMBL:ENSBTAG00000015346|ENSEMBL:ENSBTAG00000021048|ENSEMBL:ENSBTAG00000018973|ENSEMBL:ENSBTAG00000002625|ENSEMBL:ENSBTAG00000017584|ENSEMBL:ENSBTAG00000003711|ENSEMBL:ENSBTAG00000017040|ENSEMBL:ENSBTAG00000019043|ENSEMBL:ENSBTAG00000020935|ENSEMBL:ENSBTAG00000016152|ENSEMBL:ENSBTAG00000001835|ENSEMBL:ENSBTAG000000…
green	32319	0.00044911	0.01742	regulation of Rho GTPase activity	ENSEMBL:ENSBTAG00000026275|ENSEMBL:ENSBTAG00000005190|ENSEMBL:ENSBTAG00000038974|ENSEMBL:ENSBTAG00000021250|ENSEMBL:ENSBTAG00000016806
green	35295	0.00055199	0.020221	tube development	ENSEMBL:ENSBTAG00000011580|ENSEMBL:ENSBTAG00000019604|ENSEMBL:ENSBTAG00000015249|ENSEMBL:ENSBTAG00000016414|ENSEMBL:ENSBTAG00000021048|ENSEMBL:ENSBTAG00000013123|ENSEMBL:ENSBTAG00000002625|ENSEMBL:ENSBTAG00000003711|ENSEMBL:ENSBTAG00000015086|ENSEMBL:ENSBTAG00000020935|ENSEMBL:ENSBTAG00000001835|ENSEMBL:ENSBTAG00000010619|ENSEMBL:ENSBTAG00000000283|ENSEMBL:ENSBTAG00000001250|ENSEMBL:ENSBTAG000000…
green	45947	0.00055906	0.020255	negative regulation of translational initiation	ENSEMBL:ENSBTAG00000008224|ENSEMBL:ENSBTAG00000027654|ENSEMBL:ENSBTAG00000001579|ENSEMBL:ENSBTAG00000012500
green	21766	0.00072578	0.024973	hippocampus development	ENSEMBL:ENSBTAG00000011849|ENSEMBL:ENSBTAG00000007766|ENSEMBL:ENSBTAG00000005190|ENSEMBL:ENSBTAG00000005664|ENSEMBL:ENSBTAG00000014923|ENSEMBL:ENSBTAG00000016806
green	40029	0.00072716	0.024973	regulation of gene expression, epigenetic	ENSEMBL:ENSBTAG00000020546|ENSEMBL:ENSBTAG00000018324|ENSEMBL:ENSBTAG00000016105|ENSEMBL:ENSBTAG00000001579|ENSEMBL:ENSBTAG00000003901|ENSEMBL:ENSBTAG00000011849|ENSEMBL:ENSBTAG00000000871|ENSEMBL:ENSBTAG00000013757|ENSEMBL:ENSBTAG00000010982|ENSEMBL:ENSBTAG00000021143|ENSEMBL:ENSBTAG00000012852|ENSEMBL:ENSBTAG00000037935|ENSEMBL:ENSBTAG00000014904|ENSEMBL:ENSBTAG00000010118
green	45814	0.00078134	0.025761	negative regulation of gene expression, epigenetic	ENSEMBL:ENSBTAG00000011849|ENSEMBL:ENSBTAG00000000871|ENSEMBL:ENSBTAG00000010982|ENSEMBL:ENSBTAG00000021143|ENSEMBL:ENSBTAG00000014904|ENSEMBL:ENSBTAG00000010118|ENSEMBL:ENSBTAG00000003901
green	6511	0.00089137	0.028533	ubiquitin-dependent protein catabolic process	ENSEMBL:ENSBTAG00000019845|ENSEMBL:ENSBTAG00000015069|ENSEMBL:ENSBTAG00000021769|ENSEMBL:ENSBTAG00000021767|ENSEMBL:ENSBTAG00000020431|ENSEMBL:ENSBTAG00000000149|ENSEMBL:ENSBTAG00000006708|ENSEMBL:ENSBTAG00000004540|ENSEMBL:ENSBTAG00000020693|ENSEMBL:ENSBTAG00000020273|ENSEMBL:ENSBTAG00000009055|ENSEMBL:ENSBTAG00000007152|ENSEMBL:ENSBTAG00000017831|ENSEMBL:ENSBTAG00000014440|ENSEMBL:ENSBTAG000000…
green	9887	0.0010051	0.03099	organ morphogenesis	ENSEMBL:ENSBTAG00000016158|ENSEMBL:ENSBTAG00000011580|ENSEMBL:ENSBTAG00000013123|ENSEMBL:ENSBTAG00000002625|ENSEMBL:ENSBTAG00000019267|ENSEMBL:ENSBTAG00000017040|ENSEMBL:ENSBTAG00000020935|ENSEMBL:ENSBTAG00000000283|ENSEMBL:ENSBTAG00000001250|ENSEMBL:ENSBTAG00000001774|ENSEMBL:ENSBTAG00000006420|ENSEMBL:ENSBTAG00000008520|ENSEMBL:ENSBTAG00000014737|ENSEMBL:ENSBTAG00000008283|ENSEMBL:ENSBTAG000000…
green	51128	0.001049	0.032024	regulation of cellular component organization	ENSEMBL:ENSBTAG00000013066|ENSEMBL:ENSBTAG00000021767|ENSEMBL:ENSBTAG00000015363|ENSEMBL:ENSBTAG00000010550|ENSEMBL:ENSBTAG00000032089|ENSEMBL:ENSBTAG00000017361|ENSEMBL:ENSBTAG00000024957|ENSEMBL:ENSBTAG00000026275|ENSEMBL:ENSBTAG00000008726|ENSEMBL:ENSBTAG00000000782|ENSEMBL:ENSBTAG00000005432|ENSEMBL:ENSBTAG00000032848|ENSEMBL:ENSBTAG00000015278|ENSEMBL:ENSBTAG00000017512|ENSEMBL:ENSBTAG000000…
green	43632	0.0014447	0.042151	modification-dependent macromolecule catabolic process	ENSEMBL:ENSBTAG00000019845|ENSEMBL:ENSBTAG00000015069|ENSEMBL:ENSBTAG00000021769|ENSEMBL:ENSBTAG00000021767|ENSEMBL:ENSBTAG00000020431|ENSEMBL:ENSBTAG00000000149|ENSEMBL:ENSBTAG00000006708|ENSEMBL:ENSBTAG00000004540|ENSEMBL:ENSBTAG00000020693|ENSEMBL:ENSBTAG00000020273|ENSEMBL:ENSBTAG00000009055|ENSEMBL:ENSBTAG00000007152|ENSEMBL:ENSBTAG00000017831|ENSEMBL:ENSBTAG00000014440|ENSEMBL:ENSBTAG000000…
green	19941	0.0014447	0.042151	modification-dependent protein catabolic process	ENSEMBL:ENSBTAG00000019845|ENSEMBL:ENSBTAG00000015069|ENSEMBL:ENSBTAG00000021769|ENSEMBL:ENSBTAG00000021767|ENSEMBL:ENSBTAG00000020431|ENSEMBL:ENSBTAG00000000149|ENSEMBL:ENSBTAG00000006708|ENSEMBL:ENSBTAG00000004540|ENSEMBL:ENSBTAG00000020693|ENSEMBL:ENSBTAG00000020273|ENSEMBL:ENSBTAG00000009055|ENSEMBL:ENSBTAG00000007152|ENSEMBL:ENSBTAG00000017831|ENSEMBL:ENSBTAG00000014440|ENSEMBL:ENSBTAG000000…
green	51603	0.0014985	0.043338	proteolysis involved in cellular protein catabolic process	ENSEMBL:ENSBTAG00000019845|ENSEMBL:ENSBTAG00000015069|ENSEMBL:ENSBTAG00000021769|ENSEMBL:ENSBTAG00000021767|ENSEMBL:ENSBTAG00000020431|ENSEMBL:ENSBTAG00000000149|ENSEMBL:ENSBTAG00000006708|ENSEMBL:ENSBTAG00000003836|ENSEMBL:ENSBTAG00000004540|ENSEMBL:ENSBTAG00000020693|ENSEMBL:ENSBTAG00000020273|ENSEMBL:ENSBTAG00000009055|ENSEMBL:ENSBTAG00000007152|ENSEMBL:ENSBTAG00000017831|ENSEMBL:ENSBTAG000000…
green	44257	0.0017234	0.049408	cellular protein catabolic process	ENSEMBL:ENSBTAG00000019845|ENSEMBL:ENSBTAG00000015069|ENSEMBL:ENSBTAG00000021769|ENSEMBL:ENSBTAG00000021767|ENSEMBL:ENSBTAG00000020431|ENSEMBL:ENSBTAG00000000149|ENSEMBL:ENSBTAG00000006708|ENSEMBL:ENSBTAG00000003836|ENSEMBL:ENSBTAG00000004540|ENSEMBL:ENSBTAG00000020693|ENSEMBL:ENSBTAG00000020273|ENSEMBL:ENSBTAG00000009055|ENSEMBL:ENSBTAG00000007152|ENSEMBL:ENSBTAG00000017831|ENSEMBL:ENSBTAG000000…
green	17158	0.002452	0.065393	regulation of calcium ion-dependent exocytosis	ENSEMBL:ENSBTAG00000021318|ENSEMBL:ENSBTAG00000007766|ENSEMBL:ENSBTAG00000015249|ENSEMBL:ENSBTAG00000014828
green	7611	0.0025586	0.065393	learning or memory	ENSEMBL:ENSBTAG00000018635|ENSEMBL:ENSBTAG00000007766|ENSEMBL:ENSBTAG00000004777|ENSEMBL:ENSBTAG00000004337|ENSEMBL:ENSBTAG00000013197|ENSEMBL:ENSBTAG00000015775|ENSEMBL:ENSBTAG00000010551|ENSEMBL:ENSBTAG00000026768|ENSEMBL:ENSBTAG00000007708|ENSEMBL:ENSBTAG00000011757|ENSEMBL:ENSBTAG00000016806|ENSEMBL:ENSBTAG00000014958
green	48598	0.0026211	0.065967	embryonic morphogenesis	ENSEMBL:ENSBTAG00000019604|ENSEMBL:ENSBTAG00000018114|ENSEMBL:ENSBTAG00000021048|ENSEMBL:ENSBTAG00000011640|ENSEMBL:ENSBTAG00000011266|ENSEMBL:ENSBTAG00000002625|ENSEMBL:ENSBTAG00000020935|ENSEMBL:ENSBTAG00000001835|ENSEMBL:ENSBTAG00000001250|ENSEMBL:ENSBTAG00000001774|ENSEMBL:ENSBTAG00000006420|ENSEMBL:ENSBTAG00000008621|ENSEMBL:ENSBTAG00000007497|ENSEMBL:ENSBTAG00000012852|ENSEMBL:ENSBTAG000000…
green	46034	0.0027842	0.068589	ATP metabolic process	ENSEMBL:ENSBTAG00000019218|ENSEMBL:ENSBTAG00000018635|ENSEMBL:ENSBTAG00000021976|ENSEMBL:ENSBTAG00000013680|ENSEMBL:ENSBTAG00000015100|ENSEMBL:ENSBTAG00000020589|ENSEMBL:ENSBTAG00000016305|ENSEMBL:ENSBTAG00000014553|ENSEMBL:ENSBTAG00000010353|ENSEMBL:ENSBTAG00000011156|ENSEMBL:ENSBTAG00000010551|ENSEMBL:ENSBTAG00000001305|ENSEMBL:ENSBTAG00000002688|ENSEMBL:ENSBTAG00000016484|ENSEMBL:ENSBTAG000000…
green	71310	0.0027877	0.068589	cellular response to organic substance	ENSEMBL:ENSBTAG00000017424|ENSEMBL:ENSBTAG00000021523|ENSEMBL:ENSBTAG00000013038|ENSEMBL:ENSBTAG00000019136|ENSEMBL:ENSBTAG00000011960|ENSEMBL:ENSBTAG00000020431|ENSEMBL:ENSBTAG00000001579|ENSEMBL:ENSBTAG00000006208|ENSEMBL:ENSBTAG00000004736|ENSEMBL:ENSBTAG00000008703|ENSEMBL:ENSBTAG00000005425|ENSEMBL:ENSBTAG00000027654|ENSEMBL:ENSBTAG00000020693|ENSEMBL:ENSBTAG00000012852|ENSEMBL:ENSBTAG000000…
green	21761	0.0030217	0.072719	limbic system development	ENSEMBL:ENSBTAG00000011849|ENSEMBL:ENSBTAG00000007766|ENSEMBL:ENSBTAG00000005190|ENSEMBL:ENSBTAG00000005664|ENSEMBL:ENSBTAG00000014923|ENSEMBL:ENSBTAG00000016806
green	6342	0.0030217	0.072719	chromatin silencing	ENSEMBL:ENSBTAG00000011849|ENSEMBL:ENSBTAG00000010982|ENSEMBL:ENSBTAG00000021143|ENSEMBL:ENSBTAG00000014904|ENSEMBL:ENSBTAG00000010118|ENSEMBL:ENSBTAG00000003901
green	7613	0.0030217	0.072719	memory	ENSEMBL:ENSBTAG00000018635|ENSEMBL:ENSBTAG00000004777|ENSEMBL:ENSBTAG00000013197|ENSEMBL:ENSBTAG00000015775|ENSEMBL:ENSBTAG00000026768|ENSEMBL:ENSBTAG00000011757
green	51384	0.0031943	0.074623	response to glucocorticoid stimulus	ENSEMBL:ENSBTAG00000013038|ENSEMBL:ENSBTAG00000011960|ENSEMBL:ENSBTAG00000017455|ENSEMBL:ENSBTAG00000010785|ENSEMBL:ENSBTAG00000006231
green	60603	0.0031943	0.074623	mammary gland duct morphogenesis	ENSEMBL:ENSBTAG00000009903|ENSEMBL:ENSBTAG00000000283|ENSEMBL:ENSBTAG00000016414|ENSEMBL:ENSBTAG00000013123|ENSEMBL:ENSBTAG00000006538
green	44265	0.0033038	0.07555	cellular macromolecule catabolic process	ENSEMBL:ENSBTAG00000019845|ENSEMBL:ENSBTAG00000015069|ENSEMBL:ENSBTAG00000021769|ENSEMBL:ENSBTAG00000021767|ENSEMBL:ENSBTAG00000020015|ENSEMBL:ENSBTAG00000020431|ENSEMBL:ENSBTAG00000000149|ENSEMBL:ENSBTAG00000006708|ENSEMBL:ENSBTAG00000003836|ENSEMBL:ENSBTAG00000018097|ENSEMBL:ENSBTAG00000003336|ENSEMBL:ENSBTAG00000004540|ENSEMBL:ENSBTAG00000020693|ENSEMBL:ENSBTAG00000020273|ENSEMBL:ENSBTAG000000…
green	35239	0.0034248	0.07555	tube morphogenesis	ENSEMBL:ENSBTAG00000011580|ENSEMBL:ENSBTAG00000019604|ENSEMBL:ENSBTAG00000015249|ENSEMBL:ENSBTAG00000016414|ENSEMBL:ENSBTAG00000021048|ENSEMBL:ENSBTAG00000013123|ENSEMBL:ENSBTAG00000002625|ENSEMBL:ENSBTAG00000020935|ENSEMBL:ENSBTAG00000001835|ENSEMBL:ENSBTAG00000000283|ENSEMBL:ENSBTAG00000001250|ENSEMBL:ENSBTAG00000001774|ENSEMBL:ENSBTAG00000000782|ENSEMBL:ENSBTAG00000012852|ENSEMBL:ENSBTAG000000…
green	2429	0.0035037	0.07555	immune response-activating cell surface receptor signaling pathway	ENSEMBL:ENSBTAG00000020921|ENSEMBL:ENSBTAG00000021767|ENSEMBL:ENSBTAG00000013197|ENSEMBL:ENSBTAG00000013851|ENSEMBL:ENSBTAG00000001882|ENSEMBL:ENSBTAG00000011851|ENSEMBL:ENSBTAG00000021808|ENSEMBL:ENSBTAG00000017584|ENSEMBL:ENSBTAG00000011757
green	48468	0.0035058	0.07555	cell development	ENSEMBL:ENSBTAG00000016158|ENSEMBL:ENSBTAG00000016696|ENSEMBL:ENSBTAG00000014596|ENSEMBL:ENSBTAG00000021921|ENSEMBL:ENSBTAG00000019604|ENSEMBL:ENSBTAG00000015249|ENSEMBL:ENSBTAG00000011266|ENSEMBL:ENSBTAG00000014312|ENSEMBL:ENSBTAG00000014675|ENSEMBL:ENSBTAG00000003711|ENSEMBL:ENSBTAG00000004965|ENSEMBL:ENSBTAG00000020935|ENSEMBL:ENSBTAG00000016152|ENSEMBL:ENSBTAG00000001835|ENSEMBL:ENSBTAG000000…
green	21915	0.0035561	0.07555	neural tube development	ENSEMBL:ENSBTAG00000009903|ENSEMBL:ENSBTAG00000006138|ENSEMBL:ENSBTAG00000005190|ENSEMBL:ENSBTAG00000019604|ENSEMBL:ENSBTAG00000001250|ENSEMBL:ENSBTAG00000013197|ENSEMBL:ENSBTAG00000013851|ENSEMBL:ENSBTAG00000021048|ENSEMBL:ENSBTAG00000002625|ENSEMBL:ENSBTAG00000038716|ENSEMBL:ENSBTAG00000011757
green	7265	0.0035561	0.07555	Ras protein signal transduction	ENSEMBL:ENSBTAG00000019910|ENSEMBL:ENSBTAG00000030258|ENSEMBL:ENSBTAG00000017547|ENSEMBL:ENSBTAG00000006640|ENSEMBL:ENSBTAG00000027446|ENSEMBL:ENSBTAG00000020661|ENSEMBL:ENSBTAG00000003490|ENSEMBL:ENSBTAG00000018374|ENSEMBL:ENSBTAG00000008353|ENSEMBL:ENSBTAG00000004943|ENSEMBL:ENSBTAG00000000490
green	43618	0.0036394	0.07555	regulation of transcription from RNA polymerase II promoter in response to stress	ENSEMBL:ENSBTAG00000021037|ENSEMBL:ENSBTAG00000003711|ENSEMBL:ENSBTAG00000020935
green	43619	0.0036394	0.07555	regulation of transcription from RNA polymerase II promoter in response to oxidative stress	ENSEMBL:ENSBTAG00000021037|ENSEMBL:ENSBTAG00000003711|ENSEMBL:ENSBTAG00000020935
green	43620	0.0036394	0.07555	regulation of transcription in response to stress	ENSEMBL:ENSBTAG00000021037|ENSEMBL:ENSBTAG00000003711|ENSEMBL:ENSBTAG00000020935
green	6538	0.0036394	0.07555	glutamate catabolic process	ENSEMBL:ENSBTAG00000011960|ENSEMBL:ENSBTAG00000007540|ENSEMBL:ENSBTAG00000007172
green	60541	0.0038594	0.079034	respiratory system development	ENSEMBL:ENSBTAG00000011580|ENSEMBL:ENSBTAG00000016465|ENSEMBL:ENSBTAG00000013197|ENSEMBL:ENSBTAG00000018784|ENSEMBL:ENSBTAG00000014665|ENSEMBL:ENSBTAG00000003711|ENSEMBL:ENSBTAG00000006538|ENSEMBL:ENSBTAG00000015086|ENSEMBL:ENSBTAG00000010619|ENSEMBL:ENSBTAG00000001774|ENSEMBL:ENSBTAG00000006420|ENSEMBL:ENSBTAG00000007424|ENSEMBL:ENSBTAG00000000782|ENSEMBL:ENSBTAG00000005198|ENSEMBL:ENSBTAG000000…
green	16579	0.0041513	0.080987	protein deubiquitination	ENSEMBL:ENSBTAG00000008978|ENSEMBL:ENSBTAG00000009749|ENSEMBL:ENSBTAG00000014981|ENSEMBL:ENSBTAG00000003395|ENSEMBL:ENSBTAG00000020122|ENSEMBL:ENSBTAG00000020273|ENSEMBL:ENSBTAG00000011899
green	1843	0.0041513	0.080987	neural tube closure	ENSEMBL:ENSBTAG00000009903|ENSEMBL:ENSBTAG00000005190|ENSEMBL:ENSBTAG00000019604|ENSEMBL:ENSBTAG00000001250|ENSEMBL:ENSBTAG00000013851|ENSEMBL:ENSBTAG00000021048|ENSEMBL:ENSBTAG00000038716
green	35272	0.0041513	0.080987	exocrine system development	ENSEMBL:ENSBTAG00000013066|ENSEMBL:ENSBTAG00000021527|ENSEMBL:ENSBTAG00000011580|ENSEMBL:ENSBTAG00000006138|ENSEMBL:ENSBTAG00000001805|ENSEMBL:ENSBTAG00000000279|ENSEMBL:ENSBTAG00000016208
green	60606	0.0041513	0.080987	tube closure	ENSEMBL:ENSBTAG00000009903|ENSEMBL:ENSBTAG00000005190|ENSEMBL:ENSBTAG00000019604|ENSEMBL:ENSBTAG00000001250|ENSEMBL:ENSBTAG00000013851|ENSEMBL:ENSBTAG00000021048|ENSEMBL:ENSBTAG00000038716
green	70646	0.0041513	0.080987	protein modification by small protein removal	ENSEMBL:ENSBTAG00000008978|ENSEMBL:ENSBTAG00000009749|ENSEMBL:ENSBTAG00000014981|ENSEMBL:ENSBTAG00000003395|ENSEMBL:ENSBTAG00000020122|ENSEMBL:ENSBTAG00000020273|ENSEMBL:ENSBTAG00000011899
green	14020	0.0041513	0.080987	primary neural tube formation	ENSEMBL:ENSBTAG00000009903|ENSEMBL:ENSBTAG00000005190|ENSEMBL:ENSBTAG00000019604|ENSEMBL:ENSBTAG00000001250|ENSEMBL:ENSBTAG00000013851|ENSEMBL:ENSBTAG00000021048|ENSEMBL:ENSBTAG00000038716
green	65008	0.0044902	0.086575	regulation of biological quality	ENSEMBL:ENSBTAG00000012791|ENSEMBL:ENSBTAG00000017567|ENSEMBL:ENSBTAG00000019349|ENSEMBL:ENSBTAG00000016514|ENSEMBL:ENSBTAG00000003711|ENSEMBL:ENSBTAG00000017040|ENSEMBL:ENSBTAG00000019070|ENSEMBL:ENSBTAG00000005215|ENSEMBL:ENSBTAG00000026275|ENSEMBL:ENSBTAG00000000283|ENSEMBL:ENSBTAG00000006420|ENSEMBL:ENSBTAG00000021780|ENSEMBL:ENSBTAG00000011626|ENSEMBL:ENSBTAG00000015278|ENSEMBL:ENSBTAG000000…
green	43161	0.0047587	0.089655	proteasomal ubiquitin-dependent protein catabolic process	ENSEMBL:ENSBTAG00000017831|ENSEMBL:ENSBTAG00000015069|ENSEMBL:ENSBTAG00000024485|ENSEMBL:ENSBTAG00000001926|ENSEMBL:ENSBTAG00000015116|ENSEMBL:ENSBTAG00000020431|ENSEMBL:ENSBTAG00000010103|ENSEMBL:ENSBTAG00000020693|ENSEMBL:ENSBTAG00000005085|ENSEMBL:ENSBTAG00000020273|ENSEMBL:ENSBTAG00000007152
green	10498	0.0047587	0.089655	proteasomal protein catabolic process	ENSEMBL:ENSBTAG00000017831|ENSEMBL:ENSBTAG00000015069|ENSEMBL:ENSBTAG00000024485|ENSEMBL:ENSBTAG00000001926|ENSEMBL:ENSBTAG00000015116|ENSEMBL:ENSBTAG00000020431|ENSEMBL:ENSBTAG00000010103|ENSEMBL:ENSBTAG00000020693|ENSEMBL:ENSBTAG00000005085|ENSEMBL:ENSBTAG00000020273|ENSEMBL:ENSBTAG00000007152
green	2768	0.0049816	0.092215	immune response-regulating cell surface receptor signaling pathway	ENSEMBL:ENSBTAG00000020921|ENSEMBL:ENSBTAG00000021767|ENSEMBL:ENSBTAG00000013197|ENSEMBL:ENSBTAG00000013851|ENSEMBL:ENSBTAG00000001882|ENSEMBL:ENSBTAG00000011851|ENSEMBL:ENSBTAG00000021808|ENSEMBL:ENSBTAG00000017584|ENSEMBL:ENSBTAG00000011757
green	40007	0.0051017	0.093403	growth	ENSEMBL:ENSBTAG00000016465|ENSEMBL:ENSBTAG00000015100|ENSEMBL:ENSBTAG00000012285|ENSEMBL:ENSBTAG00000013197|ENSEMBL:ENSBTAG00000017355|ENSEMBL:ENSBTAG00000021048|ENSEMBL:ENSBTAG00000021499|ENSEMBL:ENSBTAG00000012870|ENSEMBL:ENSBTAG00000006919|ENSEMBL:ENSBTAG00000024657|ENSEMBL:ENSBTAG00000006538|ENSEMBL:ENSBTAG00000017040|ENSEMBL:ENSBTAG00000001835|ENSEMBL:ENSBTAG00000000283|ENSEMBL:ENSBTAG000000…
green	30510	0.005262	0.094814	regulation of BMP signaling pathway	ENSEMBL:ENSBTAG00000001805|ENSEMBL:ENSBTAG00000006420|ENSEMBL:ENSBTAG00000018114|ENSEMBL:ENSBTAG00000008389|ENSEMBL:ENSBTAG00000038716|ENSEMBL:ENSBTAG00000020406
green	30030	0.005298	0.094814	cell projection organization	ENSEMBL:ENSBTAG00000016696|ENSEMBL:ENSBTAG00000014596|ENSEMBL:ENSBTAG00000011043|ENSEMBL:ENSBTAG00000019604|ENSEMBL:ENSBTAG00000014312|ENSEMBL:ENSBTAG00000018374|ENSEMBL:ENSBTAG00000019044|ENSEMBL:ENSBTAG00000001835|ENSEMBL:ENSBTAG00000019461|ENSEMBL:ENSBTAG00000025762|ENSEMBL:ENSBTAG00000027569|ENSEMBL:ENSBTAG00000009358|ENSEMBL:ENSBTAG00000005432|ENSEMBL:ENSBTAG00000003470|ENSEMBL:ENSBTAG000000…
green	30323	0.0053489	0.094814	respiratory tube development	ENSEMBL:ENSBTAG00000011580|ENSEMBL:ENSBTAG00000016465|ENSEMBL:ENSBTAG00000013197|ENSEMBL:ENSBTAG00000018784|ENSEMBL:ENSBTAG00000014665|ENSEMBL:ENSBTAG00000003711|ENSEMBL:ENSBTAG00000006538|ENSEMBL:ENSBTAG00000015086|ENSEMBL:ENSBTAG00000010619|ENSEMBL:ENSBTAG00000001774|ENSEMBL:ENSBTAG00000006420|ENSEMBL:ENSBTAG00000007424|ENSEMBL:ENSBTAG00000000782|ENSEMBL:ENSBTAG00000005198|ENSEMBL:ENSBTAG000000…
green	30324	0.0053489	0.094814	lung development	ENSEMBL:ENSBTAG00000011580|ENSEMBL:ENSBTAG00000016465|ENSEMBL:ENSBTAG00000013197|ENSEMBL:ENSBTAG00000018784|ENSEMBL:ENSBTAG00000014665|ENSEMBL:ENSBTAG00000003711|ENSEMBL:ENSBTAG00000006538|ENSEMBL:ENSBTAG00000015086|ENSEMBL:ENSBTAG00000010619|ENSEMBL:ENSBTAG00000001774|ENSEMBL:ENSBTAG00000006420|ENSEMBL:ENSBTAG00000007424|ENSEMBL:ENSBTAG00000000782|ENSEMBL:ENSBTAG00000005198|ENSEMBL:ENSBTAG000000…
pink	30334	0.00016224	0.017706	regulation of cell migration	ENSEMBL:ENSBTAG00000021527|ENSEMBL:ENSBTAG00000018007|ENSEMBL:ENSBTAG00000010361|ENSEMBL:ENSBTAG00000018824|ENSEMBL:ENSBTAG00000009987|ENSEMBL:ENSBTAG00000006420|ENSEMBL:ENSBTAG00000014465|ENSEMBL:ENSBTAG00000005481|ENSEMBL:ENSBTAG00000010303|ENSEMBL:ENSBTAG00000008096
pink	51270	0.00029663	0.028563	regulation of cellular component movement	ENSEMBL:ENSBTAG00000021527|ENSEMBL:ENSBTAG00000018007|ENSEMBL:ENSBTAG00000010361|ENSEMBL:ENSBTAG00000018824|ENSEMBL:ENSBTAG00000009987|ENSEMBL:ENSBTAG00000006420|ENSEMBL:ENSBTAG00000014465|ENSEMBL:ENSBTAG00000005481|ENSEMBL:ENSBTAG00000010303|ENSEMBL:ENSBTAG00000008096
pink	30335	0.00040983	0.028893	positive regulation of cell migration	ENSEMBL:ENSBTAG00000021527|ENSEMBL:ENSBTAG00000018824|ENSEMBL:ENSBTAG00000006420|ENSEMBL:ENSBTAG00000014465|ENSEMBL:ENSBTAG00000005481|ENSEMBL:ENSBTAG00000010303|ENSEMBL:ENSBTAG00000008096
pink	2687	0.0005094	0.030885	positive regulation of leukocyte migration	ENSEMBL:ENSBTAG00000018824|ENSEMBL:ENSBTAG00000014465|ENSEMBL:ENSBTAG00000005481|ENSEMBL:ENSBTAG00000010303
pink	51272	0.00061456	0.032453	positive regulation of cellular component movement	ENSEMBL:ENSBTAG00000021527|ENSEMBL:ENSBTAG00000018824|ENSEMBL:ENSBTAG00000006420|ENSEMBL:ENSBTAG00000014465|ENSEMBL:ENSBTAG00000005481|ENSEMBL:ENSBTAG00000010303|ENSEMBL:ENSBTAG00000008096
pink	45974	0.00094975	0.040914	regulation of translation, ncRNA-mediated	ENSEMBL:ENSBTAG00000018324|ENSEMBL:ENSBTAG00000001579
pink	35278	0.00094975	0.040914	negative regulation of translation involved in gene silencing by miRNA	ENSEMBL:ENSBTAG00000018324|ENSEMBL:ENSBTAG00000001579
pink	40033	0.00094975	0.040914	negative regulation of translation, ncRNA-mediated	ENSEMBL:ENSBTAG00000018324|ENSEMBL:ENSBTAG00000001579
pink	44057	0.0015066	0.057377	regulation of system process	ENSEMBL:ENSBTAG00000006420|ENSEMBL:ENSBTAG00000001398|ENSEMBL:ENSBTAG00000008059|ENSEMBL:ENSBTAG00000003794|ENSEMBL:ENSBTAG00000016005|ENSEMBL:ENSBTAG00000031891|ENSEMBL:ENSBTAG00000018255|ENSEMBL:ENSBTAG00000001835|ENSEMBL:ENSBTAG00000008096
pink	2685	0.00193	0.067529	regulation of leukocyte migration	ENSEMBL:ENSBTAG00000018824|ENSEMBL:ENSBTAG00000014465|ENSEMBL:ENSBTAG00000005481|ENSEMBL:ENSBTAG00000010303
pink	1660	0.002791	0.091378	fever	ENSEMBL:ENSBTAG00000010349|ENSEMBL:ENSBTAG00000019230
pink	910	0.0029111	0.09344	cytokinesis	ENSEMBL:ENSBTAG00000009565|ENSEMBL:ENSBTAG00000021694|ENSEMBL:ENSBTAG00000021151|ENSEMBL:ENSBTAG00000018959
black	48514	4.7563e-06	0.00030966	blood vessel morphogenesis	ENSEMBL:ENSBTAG00000018007|ENSEMBL:ENSBTAG00000020701|ENSEMBL:ENSBTAG00000010361|ENSEMBL:ENSBTAG00000015249|ENSEMBL:ENSBTAG00000002625|ENSEMBL:ENSBTAG00000018374|ENSEMBL:ENSBTAG00000000128|ENSEMBL:ENSBTAG00000019330|ENSEMBL:ENSBTAG00000003711|ENSEMBL:ENSBTAG00000001835|ENSEMBL:ENSBTAG00000004995|ENSEMBL:ENSBTAG00000008139|ENSEMBL:ENSBTAG00000005400|ENSEMBL:ENSBTAG00000000782|ENSEMBL:ENSBTAG000000…
black	48598	1.8966e-05	0.0011444	embryonic morphogenesis	ENSEMBL:ENSBTAG00000005190|ENSEMBL:ENSBTAG00000018114|ENSEMBL:ENSBTAG00000011266|ENSEMBL:ENSBTAG00000011640|ENSEMBL:ENSBTAG00000002625|ENSEMBL:ENSBTAG00000002977|ENSEMBL:ENSBTAG00000007718|ENSEMBL:ENSBTAG00000005903|ENSEMBL:ENSBTAG00000019175|ENSEMBL:ENSBTAG00000001835|ENSEMBL:ENSBTAG00000009903|ENSEMBL:ENSBTAG00000005425|ENSEMBL:ENSBTAG00000001774|ENSEMBL:ENSBTAG00000008139|ENSEMBL:ENSBTAG000000…
black	46834	2.6024e-05	0.0013478	lipid phosphorylation	ENSEMBL:ENSBTAG00000011595|ENSEMBL:ENSBTAG00000006909|ENSEMBL:ENSBTAG00000009232|ENSEMBL:ENSBTAG00000004901|ENSEMBL:ENSBTAG00000010989
black	46854	2.6024e-05	0.0013478	phosphoinositide phosphorylation	ENSEMBL:ENSBTAG00000011595|ENSEMBL:ENSBTAG00000006909|ENSEMBL:ENSBTAG00000009232|ENSEMBL:ENSBTAG00000004901|ENSEMBL:ENSBTAG00000010989
black	43009	5.2896e-05	0.0021029	chordate embryonic development	ENSEMBL:ENSBTAG00000018114|ENSEMBL:ENSBTAG00000002625|ENSEMBL:ENSBTAG00000027625|ENSEMBL:ENSBTAG00000003711|ENSEMBL:ENSBTAG00000001617|ENSEMBL:ENSBTAG00000007718|ENSEMBL:ENSBTAG00000001835|ENSEMBL:ENSBTAG00000019043|ENSEMBL:ENSBTAG00000019094|ENSEMBL:ENSBTAG00000001173|ENSEMBL:ENSBTAG00000009711|ENSEMBL:ENSBTAG00000009950|ENSEMBL:ENSBTAG00000008121|ENSEMBL:ENSBTAG00000015398|ENSEMBL:ENSBTAG000000…
black	9792	5.8868e-05	0.0022638	embryonic development ending in birth or egg hatching	ENSEMBL:ENSBTAG00000018114|ENSEMBL:ENSBTAG00000002625|ENSEMBL:ENSBTAG00000027625|ENSEMBL:ENSBTAG00000003711|ENSEMBL:ENSBTAG00000001617|ENSEMBL:ENSBTAG00000007718|ENSEMBL:ENSBTAG00000001835|ENSEMBL:ENSBTAG00000019043|ENSEMBL:ENSBTAG00000019094|ENSEMBL:ENSBTAG00000001173|ENSEMBL:ENSBTAG00000009711|ENSEMBL:ENSBTAG00000009950|ENSEMBL:ENSBTAG00000008121|ENSEMBL:ENSBTAG00000015398|ENSEMBL:ENSBTAG000000…
black	7417	0.00011014	0.0038314	central nervous system development	ENSEMBL:ENSBTAG00000018007|ENSEMBL:ENSBTAG00000010490|ENSEMBL:ENSBTAG00000019349|ENSEMBL:ENSBTAG00000005190|ENSEMBL:ENSBTAG00000011266|ENSEMBL:ENSBTAG00000010397|ENSEMBL:ENSBTAG00000003728|ENSEMBL:ENSBTAG00000001173|ENSEMBL:ENSBTAG00000003650|ENSEMBL:ENSBTAG00000005257|ENSEMBL:ENSBTAG00000004498|ENSEMBL:ENSBTAG00000003992|ENSEMBL:ENSBTAG00000009950|ENSEMBL:ENSBTAG00000007164|ENSEMBL:ENSBTAG000000…
black	9887	0.00020299	0.0062001	organ morphogenesis	ENSEMBL:ENSBTAG00000000601|ENSEMBL:ENSBTAG00000002625|ENSEMBL:ENSBTAG00000000128|ENSEMBL:ENSBTAG00000027625|ENSEMBL:ENSBTAG00000007718|ENSEMBL:ENSBTAG00000001835|ENSEMBL:ENSBTAG00000000283|ENSEMBL:ENSBTAG00000001774|ENSEMBL:ENSBTAG00000006420|ENSEMBL:ENSBTAG00000003992|ENSEMBL:ENSBTAG00000009950|ENSEMBL:ENSBTAG00000008121|ENSEMBL:ENSBTAG00000007592|ENSEMBL:ENSBTAG00000014737|ENSEMBL:ENSBTAG000000…
black	35295	0.00029263	0.0084809	tube development	ENSEMBL:ENSBTAG00000005190|ENSEMBL:ENSBTAG00000015249|ENSEMBL:ENSBTAG00000002625|ENSEMBL:ENSBTAG00000000128|ENSEMBL:ENSBTAG00000027625|ENSEMBL:ENSBTAG00000003711|ENSEMBL:ENSBTAG00000007718|ENSEMBL:ENSBTAG00000006538|ENSEMBL:ENSBTAG00000001835|ENSEMBL:ENSBTAG00000009903|ENSEMBL:ENSBTAG00000010619|ENSEMBL:ENSBTAG00000000283|ENSEMBL:ENSBTAG00000005425|ENSEMBL:ENSBTAG00000001774|ENSEMBL:ENSBTAG000000…
black	1525	0.00034519	0.0098161	angiogenesis	ENSEMBL:ENSBTAG00000004995|ENSEMBL:ENSBTAG00000010361|ENSEMBL:ENSBTAG00000015249|ENSEMBL:ENSBTAG00000002625|ENSEMBL:ENSBTAG00000008332|ENSEMBL:ENSBTAG00000018374|ENSEMBL:ENSBTAG00000000128|ENSEMBL:ENSBTAG00000019330|ENSEMBL:ENSBTAG00000012852|ENSEMBL:ENSBTAG00000005198|ENSEMBL:ENSBTAG00000003711|ENSEMBL:ENSBTAG00000015718
black	3002	0.00066341	0.015631	regionalization	ENSEMBL:ENSBTAG00000009903|ENSEMBL:ENSBTAG00000018007|ENSEMBL:ENSBTAG00000001173|ENSEMBL:ENSBTAG00000005425|ENSEMBL:ENSBTAG00000008139|ENSEMBL:ENSBTAG00000018114|ENSEMBL:ENSBTAG00000006420|ENSEMBL:ENSBTAG00000011266|ENSEMBL:ENSBTAG00000027625|ENSEMBL:ENSBTAG00000007718|ENSEMBL:ENSBTAG00000007592|ENSEMBL:ENSBTAG00000005903
black	9952	0.00067939	0.015857	anterior/posterior pattern formation	ENSEMBL:ENSBTAG00000018007|ENSEMBL:ENSBTAG00000001173|ENSEMBL:ENSBTAG00000005425|ENSEMBL:ENSBTAG00000008139|ENSEMBL:ENSBTAG00000018114|ENSEMBL:ENSBTAG00000006420|ENSEMBL:ENSBTAG00000011266|ENSEMBL:ENSBTAG00000027625|ENSEMBL:ENSBTAG00000007592|ENSEMBL:ENSBTAG00000005903
black	1952	0.00073765	0.016898	regulation of cell-matrix adhesion	ENSEMBL:ENSBTAG00000005190|ENSEMBL:ENSBTAG00000000283|ENSEMBL:ENSBTAG00000006909|ENSEMBL:ENSBTAG00000009565|ENSEMBL:ENSBTAG00000010989
black	30258	0.0010231	0.022204	lipid modification	ENSEMBL:ENSBTAG00000010490|ENSEMBL:ENSBTAG00000011595|ENSEMBL:ENSBTAG00000006909|ENSEMBL:ENSBTAG00000005257|ENSEMBL:ENSBTAG00000009232|ENSEMBL:ENSBTAG00000004901|ENSEMBL:ENSBTAG00000010989
black	60548	0.001103	0.023729	negative regulation of cell death	ENSEMBL:ENSBTAG00000002939|ENSEMBL:ENSBTAG00000017664|ENSEMBL:ENSBTAG00000018588|ENSEMBL:ENSBTAG00000002625|ENSEMBL:ENSBTAG00000019330|ENSEMBL:ENSBTAG00000001617|ENSEMBL:ENSBTAG00000011917|ENSEMBL:ENSBTAG00000002185|ENSEMBL:ENSBTAG00000003650|ENSEMBL:ENSBTAG00000005400|ENSEMBL:ENSBTAG00000003992|ENSEMBL:ENSBTAG00000008731|ENSEMBL:ENSBTAG00000009565|ENSEMBL:ENSBTAG00000010982|ENSEMBL:ENSBTAG000000…
black	43129	0.0011683	0.024087	surfactant homeostasis	ENSEMBL:ENSBTAG00000000782|ENSEMBL:ENSBTAG00000003711|ENSEMBL:ENSBTAG00000006538
black	48875	0.0011683	0.024087	chemical homeostasis within a tissue	ENSEMBL:ENSBTAG00000000782|ENSEMBL:ENSBTAG00000003711|ENSEMBL:ENSBTAG00000006538
black	16331	0.0013196	0.026118	morphogenesis of embryonic epithelium	ENSEMBL:ENSBTAG00000009903|ENSEMBL:ENSBTAG00000005190|ENSEMBL:ENSBTAG00000002625|ENSEMBL:ENSBTAG00000009950|ENSEMBL:ENSBTAG00000015718|ENSEMBL:ENSBTAG00000007718|ENSEMBL:ENSBTAG00000014737
black	8284	0.0015478	0.030151	positive regulation of cell proliferation	ENSEMBL:ENSBTAG00000015249|ENSEMBL:ENSBTAG00000000128|ENSEMBL:ENSBTAG00000003728|ENSEMBL:ENSBTAG00000007718|ENSEMBL:ENSBTAG00000006538|ENSEMBL:ENSBTAG00000004741|ENSEMBL:ENSBTAG00000000372|ENSEMBL:ENSBTAG00000011917|ENSEMBL:ENSBTAG00000000283|ENSEMBL:ENSBTAG00000034823|ENSEMBL:ENSBTAG00000008139|ENSEMBL:ENSBTAG00000009711|ENSEMBL:ENSBTAG00000006420|ENSEMBL:ENSBTAG00000000782|ENSEMBL:ENSBTAG000000…
black	1841	0.0015905	0.030742	neural tube formation	ENSEMBL:ENSBTAG00000009903|ENSEMBL:ENSBTAG00000005190|ENSEMBL:ENSBTAG00000002625|ENSEMBL:ENSBTAG00000009950|ENSEMBL:ENSBTAG00000015718|ENSEMBL:ENSBTAG00000007718
black	48468	0.0016656	0.031698	cell development	ENSEMBL:ENSBTAG00000010490|ENSEMBL:ENSBTAG00000021921|ENSEMBL:ENSBTAG00000015249|ENSEMBL:ENSBTAG00000011266|ENSEMBL:ENSBTAG00000000128|ENSEMBL:ENSBTAG00000003711|ENSEMBL:ENSBTAG00000001835|ENSEMBL:ENSBTAG00000010619|ENSEMBL:ENSBTAG00000001333|ENSEMBL:ENSBTAG00000003650|ENSEMBL:ENSBTAG00000000782|ENSEMBL:ENSBTAG00000003992|ENSEMBL:ENSBTAG00000014614|ENSEMBL:ENSBTAG00000009950|ENSEMBL:ENSBTAG000000…
black	43066	0.0017256	0.032341	negative regulation of apoptosis	ENSEMBL:ENSBTAG00000002939|ENSEMBL:ENSBTAG00000017664|ENSEMBL:ENSBTAG00000018588|ENSEMBL:ENSBTAG00000002625|ENSEMBL:ENSBTAG00000019330|ENSEMBL:ENSBTAG00000001617|ENSEMBL:ENSBTAG00000011917|ENSEMBL:ENSBTAG00000002185|ENSEMBL:ENSBTAG00000003650|ENSEMBL:ENSBTAG00000005400|ENSEMBL:ENSBTAG00000003992|ENSEMBL:ENSBTAG00000008731|ENSEMBL:ENSBTAG00000009565|ENSEMBL:ENSBTAG00000010982|ENSEMBL:ENSBTAG000000…
black	43069	0.0020391	0.037094	negative regulation of programmed cell death	ENSEMBL:ENSBTAG00000002939|ENSEMBL:ENSBTAG00000017664|ENSEMBL:ENSBTAG00000018588|ENSEMBL:ENSBTAG00000002625|ENSEMBL:ENSBTAG00000019330|ENSEMBL:ENSBTAG00000001617|ENSEMBL:ENSBTAG00000011917|ENSEMBL:ENSBTAG00000002185|ENSEMBL:ENSBTAG00000003650|ENSEMBL:ENSBTAG00000005400|ENSEMBL:ENSBTAG00000003992|ENSEMBL:ENSBTAG00000008731|ENSEMBL:ENSBTAG00000009565|ENSEMBL:ENSBTAG00000010982|ENSEMBL:ENSBTAG000000…
black	1838	0.0021012	0.037425	embryonic epithelial tube formation	ENSEMBL:ENSBTAG00000009903|ENSEMBL:ENSBTAG00000005190|ENSEMBL:ENSBTAG00000002625|ENSEMBL:ENSBTAG00000009950|ENSEMBL:ENSBTAG00000015718|ENSEMBL:ENSBTAG00000007718
black	72175	0.0021012	0.037425	epithelial tube formation	ENSEMBL:ENSBTAG00000009903|ENSEMBL:ENSBTAG00000005190|ENSEMBL:ENSBTAG00000002625|ENSEMBL:ENSBTAG00000009950|ENSEMBL:ENSBTAG00000015718|ENSEMBL:ENSBTAG00000007718
black	60541	0.0021974	0.038556	respiratory system development	ENSEMBL:ENSBTAG00000010619|ENSEMBL:ENSBTAG00000001774|ENSEMBL:ENSBTAG00000006420|ENSEMBL:ENSBTAG00000000782|ENSEMBL:ENSBTAG00000000128|ENSEMBL:ENSBTAG00000012852|ENSEMBL:ENSBTAG00000005198|ENSEMBL:ENSBTAG00000003711|ENSEMBL:ENSBTAG00000007592|ENSEMBL:ENSBTAG00000006538
black	7420	0.0022709	0.039289	brain development	ENSEMBL:ENSBTAG00000018007|ENSEMBL:ENSBTAG00000010490|ENSEMBL:ENSBTAG00000019349|ENSEMBL:ENSBTAG00000005190|ENSEMBL:ENSBTAG00000003728|ENSEMBL:ENSBTAG00000001173|ENSEMBL:ENSBTAG00000005257|ENSEMBL:ENSBTAG00000004498|ENSEMBL:ENSBTAG00000007164|ENSEMBL:ENSBTAG00000021151|ENSEMBL:ENSBTAG00000014828|ENSEMBL:ENSBTAG00000016806|ENSEMBL:ENSBTAG00000006161
black	90329	0.002774	0.045988	regulation of DNA-dependent DNA replication	ENSEMBL:ENSBTAG00000000372|ENSEMBL:ENSBTAG00000007953|ENSEMBL:ENSBTAG00000017761
black	33673	0.0027883	0.045988	negative regulation of kinase activity	ENSEMBL:ENSBTAG00000018007|ENSEMBL:ENSBTAG00000001774|ENSEMBL:ENSBTAG00000003033|ENSEMBL:ENSBTAG00000008731|ENSEMBL:ENSBTAG00000011126|ENSEMBL:ENSBTAG00000004394|ENSEMBL:ENSBTAG00000008150|ENSEMBL:ENSBTAG00000008250
black	51348	0.0027883	0.045988	negative regulation of transferase activity	ENSEMBL:ENSBTAG00000018007|ENSEMBL:ENSBTAG00000001774|ENSEMBL:ENSBTAG00000003033|ENSEMBL:ENSBTAG00000008731|ENSEMBL:ENSBTAG00000011126|ENSEMBL:ENSBTAG00000004394|ENSEMBL:ENSBTAG00000008150|ENSEMBL:ENSBTAG00000008250
black	16055	0.002943	0.047902	Wnt receptor signaling pathway	ENSEMBL:ENSBTAG00000035084|ENSEMBL:ENSBTAG00000016760|ENSEMBL:ENSBTAG00000013784|ENSEMBL:ENSBTAG00000012623|ENSEMBL:ENSBTAG00000010982|ENSEMBL:ENSBTAG00000008121|ENSEMBL:ENSBTAG00000027625|ENSEMBL:ENSBTAG00000016823|ENSEMBL:ENSBTAG00000005933|ENSEMBL:ENSBTAG00000005903
black	1702	0.0031264	0.049836	gastrulation with mouth forming second	ENSEMBL:ENSBTAG00000005425|ENSEMBL:ENSBTAG00000018114|ENSEMBL:ENSBTAG00000011640|ENSEMBL:ENSBTAG00000005903
black	21915	0.0032256	0.049836	neural tube development	ENSEMBL:ENSBTAG00000009903|ENSEMBL:ENSBTAG00000005190|ENSEMBL:ENSBTAG00000001173|ENSEMBL:ENSBTAG00000002625|ENSEMBL:ENSBTAG00000009950|ENSEMBL:ENSBTAG00000015718|ENSEMBL:ENSBTAG00000007718
black	23036	0.0032256	0.049836	initiation of signal transduction	ENSEMBL:ENSBTAG00000003147|ENSEMBL:ENSBTAG00000008987|ENSEMBL:ENSBTAG00000008303|ENSEMBL:ENSBTAG00000013205|ENSEMBL:ENSBTAG00000010349|ENSEMBL:ENSBTAG00000006193|ENSEMBL:ENSBTAG00000002813
black	23038	0.0032256	0.049836	signal initiation by diffusible mediator	ENSEMBL:ENSBTAG00000003147|ENSEMBL:ENSBTAG00000008987|ENSEMBL:ENSBTAG00000008303|ENSEMBL:ENSBTAG00000013205|ENSEMBL:ENSBTAG00000010349|ENSEMBL:ENSBTAG00000006193|ENSEMBL:ENSBTAG00000002813
black	23049	0.0032256	0.049836	signal initiation by protein/peptide mediator	ENSEMBL:ENSBTAG00000003147|ENSEMBL:ENSBTAG00000008987|ENSEMBL:ENSBTAG00000008303|ENSEMBL:ENSBTAG00000013205|ENSEMBL:ENSBTAG00000010349|ENSEMBL:ENSBTAG00000006193|ENSEMBL:ENSBTAG00000002813
black	19221	0.0032256	0.049836	cytokine-mediated signaling pathway	ENSEMBL:ENSBTAG00000003147|ENSEMBL:ENSBTAG00000008987|ENSEMBL:ENSBTAG00000008303|ENSEMBL:ENSBTAG00000013205|ENSEMBL:ENSBTAG00000010349|ENSEMBL:ENSBTAG00000006193|ENSEMBL:ENSBTAG00000002813
black	40014	0.0032256	0.049836	regulation of multicellular organism growth	ENSEMBL:ENSBTAG00000009903|ENSEMBL:ENSBTAG00000010490|ENSEMBL:ENSBTAG00000011917|ENSEMBL:ENSBTAG00000000283|ENSEMBL:ENSBTAG00000003848|ENSEMBL:ENSBTAG00000001335|ENSEMBL:ENSBTAG00000009232
black	21700	0.0033273	0.050813	developmental maturation	ENSEMBL:ENSBTAG00000001333|ENSEMBL:ENSBTAG00000003650|ENSEMBL:ENSBTAG00000000782|ENSEMBL:ENSBTAG00000004498|ENSEMBL:ENSBTAG00000003711|ENSEMBL:ENSBTAG00000014828|ENSEMBL:ENSBTAG00000003525|ENSEMBL:ENSBTAG00000001835
black	7605	0.0034815	0.051888	sensory perception of sound	ENSEMBL:ENSBTAG00000009637|ENSEMBL:ENSBTAG00000018245|ENSEMBL:ENSBTAG00000001774|ENSEMBL:ENSBTAG00000014655|ENSEMBL:ENSBTAG00000000601|ENSEMBL:ENSBTAG00000019175
black	35239	0.0040573	0.05836	tube morphogenesis	ENSEMBL:ENSBTAG00000005190|ENSEMBL:ENSBTAG00000015249|ENSEMBL:ENSBTAG00000002625|ENSEMBL:ENSBTAG00000007718|ENSEMBL:ENSBTAG00000006538|ENSEMBL:ENSBTAG00000001835|ENSEMBL:ENSBTAG00000009903|ENSEMBL:ENSBTAG00000000283|ENSEMBL:ENSBTAG00000001774|ENSEMBL:ENSBTAG00000005400|ENSEMBL:ENSBTAG00000000782|ENSEMBL:ENSBTAG00000009950|ENSEMBL:ENSBTAG00000012852|ENSEMBL:ENSBTAG00000015718
black	35148	0.0043815	0.059433	tube formation	ENSEMBL:ENSBTAG00000009903|ENSEMBL:ENSBTAG00000005190|ENSEMBL:ENSBTAG00000002625|ENSEMBL:ENSBTAG00000009950|ENSEMBL:ENSBTAG00000015718|ENSEMBL:ENSBTAG00000007718
black	45974	0.0045644	0.059433	regulation of translation, ncRNA-mediated	ENSEMBL:ENSBTAG00000018324|ENSEMBL:ENSBTAG00000001579
black	70777	0.0045644	0.059433	D-aspartate transport	ENSEMBL:ENSBTAG00000018245|ENSEMBL:ENSBTAG00000019125
black	70779	0.0045644	0.059433	D-aspartate import	ENSEMBL:ENSBTAG00000018245|ENSEMBL:ENSBTAG00000019125
black	21680	0.0045644	0.059433	cerebellar Purkinje cell layer development	ENSEMBL:ENSBTAG00000021151|ENSEMBL:ENSBTAG00000014828
black	46469	0.0045644	0.059433	platelet activating factor metabolic process	ENSEMBL:ENSBTAG00000002490|ENSEMBL:ENSBTAG00000016806
black	6047	0.0045644	0.059433	UDP-N-acetylglucosamine metabolic process	ENSEMBL:ENSBTAG00000001142|ENSEMBL:ENSBTAG00000000679
black	42940	0.0045644	0.059433	D-amino acid transport	ENSEMBL:ENSBTAG00000018245|ENSEMBL:ENSBTAG00000019125
black	35278	0.0045644	0.059433	negative regulation of translation involved in gene silencing by miRNA	ENSEMBL:ENSBTAG00000018324|ENSEMBL:ENSBTAG00000001579
black	51938	0.0045644	0.059433	L-glutamate import	ENSEMBL:ENSBTAG00000018245|ENSEMBL:ENSBTAG00000019125
black	48010	0.0045644	0.059433	vascular endothelial growth factor receptor signaling pathway	ENSEMBL:ENSBTAG00000006420|ENSEMBL:ENSBTAG00000014737
black	40016	0.0045644	0.059433	embryonic cleavage	ENSEMBL:ENSBTAG00000006909|ENSEMBL:ENSBTAG00000007960
black	40033	0.0045644	0.059433	negative regulation of translation, ncRNA-mediated	ENSEMBL:ENSBTAG00000018324|ENSEMBL:ENSBTAG00000001579
black	60665	0.0045644	0.059433	regulation of branching involved in salivary gland morphogenesis by mesenchymal-epithelial signaling	ENSEMBL:ENSBTAG00000017664|ENSEMBL:ENSBTAG00000006161
black	15810	0.0045644	0.059433	aspartate transport	ENSEMBL:ENSBTAG00000018245|ENSEMBL:ENSBTAG00000019125
black	7638	0.0045644	0.059433	mechanosensory behavior	ENSEMBL:ENSBTAG00000021921|ENSEMBL:ENSBTAG00000018245
black	40018	0.0046526	0.060264	positive regulation of multicellular organism growth	ENSEMBL:ENSBTAG00000010490|ENSEMBL:ENSBTAG00000011917|ENSEMBL:ENSBTAG00000000283|ENSEMBL:ENSBTAG00000001335
black	30323	0.0049748	0.062794	respiratory tube development	ENSEMBL:ENSBTAG00000010619|ENSEMBL:ENSBTAG00000001774|ENSEMBL:ENSBTAG00000006420|ENSEMBL:ENSBTAG00000000782|ENSEMBL:ENSBTAG00000000128|ENSEMBL:ENSBTAG00000012852|ENSEMBL:ENSBTAG00000005198|ENSEMBL:ENSBTAG00000003711|ENSEMBL:ENSBTAG00000006538
black	30324	0.0049748	0.062794	lung development	ENSEMBL:ENSBTAG00000010619|ENSEMBL:ENSBTAG00000001774|ENSEMBL:ENSBTAG00000006420|ENSEMBL:ENSBTAG00000000782|ENSEMBL:ENSBTAG00000000128|ENSEMBL:ENSBTAG00000012852|ENSEMBL:ENSBTAG00000005198|ENSEMBL:ENSBTAG00000003711|ENSEMBL:ENSBTAG00000006538
black	724	0.0052699	0.064865	double-strand break repair via homologous recombination	ENSEMBL:ENSBTAG00000021767|ENSEMBL:ENSBTAG00000018653|ENSEMBL:ENSBTAG00000009711
black	725	0.0052699	0.064865	recombinational repair	ENSEMBL:ENSBTAG00000021767|ENSEMBL:ENSBTAG00000018653|ENSEMBL:ENSBTAG00000009711
black	55006	0.0052699	0.064865	cardiac cell development	ENSEMBL:ENSBTAG00000005400|ENSEMBL:ENSBTAG00000012852|ENSEMBL:ENSBTAG00000021151
black	55013	0.0052699	0.064865	cardiac muscle cell development	ENSEMBL:ENSBTAG00000005400|ENSEMBL:ENSBTAG00000012852|ENSEMBL:ENSBTAG00000021151
black	15807	0.0052699	0.064865	L-amino acid transport	ENSEMBL:ENSBTAG00000018245|ENSEMBL:ENSBTAG00000019125|ENSEMBL:ENSBTAG00000014828
black	51603	0.0054942	0.065984	proteolysis involved in cellular protein catabolic process	ENSEMBL:ENSBTAG00000015069|ENSEMBL:ENSBTAG00000021769|ENSEMBL:ENSBTAG00000018921|ENSEMBL:ENSBTAG00000021767|ENSEMBL:ENSBTAG00000001926|ENSEMBL:ENSBTAG00000019214|ENSEMBL:ENSBTAG00000020796|ENSEMBL:ENSBTAG00000006708|ENSEMBL:ENSBTAG00000003836|ENSEMBL:ENSBTAG00000009749|ENSEMBL:ENSBTAG00000008024|ENSEMBL:ENSBTAG00000010103|ENSEMBL:ENSBTAG00000005481|ENSEMBL:ENSBTAG00000010982|ENSEMBL:ENSBTAG000000…
black	35051	0.0056837	0.067304	cardiac cell differentiation	ENSEMBL:ENSBTAG00000020701|ENSEMBL:ENSBTAG00000005190|ENSEMBL:ENSBTAG00000005400|ENSEMBL:ENSBTAG00000012852|ENSEMBL:ENSBTAG00000021151
black	30855	0.0057042	0.067304	epithelial cell differentiation	ENSEMBL:ENSBTAG00000009903|ENSEMBL:ENSBTAG00000018007|ENSEMBL:ENSBTAG00000010619|ENSEMBL:ENSBTAG00000005425|ENSEMBL:ENSBTAG00000015249|ENSEMBL:ENSBTAG00000001333|ENSEMBL:ENSBTAG00000000782|ENSEMBL:ENSBTAG00000004498|ENSEMBL:ENSBTAG00000006538|ENSEMBL:ENSBTAG00000001835
black	60562	0.005713	0.067304	epithelial tube morphogenesis	ENSEMBL:ENSBTAG00000009903|ENSEMBL:ENSBTAG00000005190|ENSEMBL:ENSBTAG00000000283|ENSEMBL:ENSBTAG00000002625|ENSEMBL:ENSBTAG00000009950|ENSEMBL:ENSBTAG00000015718|ENSEMBL:ENSBTAG00000007718|ENSEMBL:ENSBTAG00000006538|ENSEMBL:ENSBTAG00000001835
black	7389	0.0057963	0.067963	pattern specification process	ENSEMBL:ENSBTAG00000009903|ENSEMBL:ENSBTAG00000018007|ENSEMBL:ENSBTAG00000001173|ENSEMBL:ENSBTAG00000005425|ENSEMBL:ENSBTAG00000008139|ENSEMBL:ENSBTAG00000018114|ENSEMBL:ENSBTAG00000006420|ENSEMBL:ENSBTAG00000011266|ENSEMBL:ENSBTAG00000027625|ENSEMBL:ENSBTAG00000007718|ENSEMBL:ENSBTAG00000007592|ENSEMBL:ENSBTAG00000005903
black	51240	0.0058423	0.068178	positive regulation of multicellular organismal process	ENSEMBL:ENSBTAG00000010490|ENSEMBL:ENSBTAG00000015249|ENSEMBL:ENSBTAG00000018245|ENSEMBL:ENSBTAG00000018114|ENSEMBL:ENSBTAG00000021037|ENSEMBL:ENSBTAG00000002625|ENSEMBL:ENSBTAG00000019330|ENSEMBL:ENSBTAG00000001335|ENSEMBL:ENSBTAG00000004741|ENSEMBL:ENSBTAG00000008825|ENSEMBL:ENSBTAG00000011917|ENSEMBL:ENSBTAG00000000283|ENSEMBL:ENSBTAG00000006420|ENSEMBL:ENSBTAG00000008059|ENSEMBL:ENSBTAG000000…
black	44257	0.0059442	0.069042	cellular protein catabolic process	ENSEMBL:ENSBTAG00000015069|ENSEMBL:ENSBTAG00000021769|ENSEMBL:ENSBTAG00000018921|ENSEMBL:ENSBTAG00000021767|ENSEMBL:ENSBTAG00000001926|ENSEMBL:ENSBTAG00000019214|ENSEMBL:ENSBTAG00000020796|ENSEMBL:ENSBTAG00000006708|ENSEMBL:ENSBTAG00000003836|ENSEMBL:ENSBTAG00000009749|ENSEMBL:ENSBTAG00000008024|ENSEMBL:ENSBTAG00000010103|ENSEMBL:ENSBTAG00000005481|ENSEMBL:ENSBTAG00000010982|ENSEMBL:ENSBTAG000000…
black	50885	0.00661	0.075014	neuromuscular process controlling balance	ENSEMBL:ENSBTAG00000018245|ENSEMBL:ENSBTAG00000021151|ENSEMBL:ENSBTAG00000014828|ENSEMBL:ENSBTAG00000016806
black	35137	0.00661	0.075014	hindlimb morphogenesis	ENSEMBL:ENSBTAG00000009903|ENSEMBL:ENSBTAG00000011266|ENSEMBL:ENSBTAG00000012852|ENSEMBL:ENSBTAG00000007592
black	51099	0.0067397	0.075448	positive regulation of binding	ENSEMBL:ENSBTAG00000020701|ENSEMBL:ENSBTAG00000021767|ENSEMBL:ENSBTAG00000017024|ENSEMBL:ENSBTAG00000003098|ENSEMBL:ENSBTAG00000001333|ENSEMBL:ENSBTAG00000008731|ENSEMBL:ENSBTAG00000006193
black	6469	0.0067397	0.075448	negative regulation of protein kinase activity	ENSEMBL:ENSBTAG00000018007|ENSEMBL:ENSBTAG00000001774|ENSEMBL:ENSBTAG00000003033|ENSEMBL:ENSBTAG00000011126|ENSEMBL:ENSBTAG00000004394|ENSEMBL:ENSBTAG00000008150|ENSEMBL:ENSBTAG00000008250
black	70647	0.0071653	0.079493	protein modification by small protein conjugation or removal	ENSEMBL:ENSBTAG00000015069|ENSEMBL:ENSBTAG00000021767|ENSEMBL:ENSBTAG00000020796|ENSEMBL:ENSBTAG00000001617|ENSEMBL:ENSBTAG00000009749|ENSEMBL:ENSBTAG00000007953|ENSEMBL:ENSBTAG00000002185|ENSEMBL:ENSBTAG00000003395|ENSEMBL:ENSBTAG00000026114|ENSEMBL:ENSBTAG00000010982|ENSEMBL:ENSBTAG00000020175|ENSEMBL:ENSBTAG00000020273|ENSEMBL:ENSBTAG00000009055
black	33554	0.0073536	0.080857	cellular response to stress	ENSEMBL:ENSBTAG00000017424|ENSEMBL:ENSBTAG00000016311|ENSEMBL:ENSBTAG00000021767|ENSEMBL:ENSBTAG00000017761|ENSEMBL:ENSBTAG00000018653|ENSEMBL:ENSBTAG00000018330|ENSEMBL:ENSBTAG00000003711|ENSEMBL:ENSBTAG00000021209|ENSEMBL:ENSBTAG00000009711|ENSEMBL:ENSBTAG00000006420|ENSEMBL:ENSBTAG00000005198|ENSEMBL:ENSBTAG00000020273|ENSEMBL:ENSBTAG00000010995|ENSEMBL:ENSBTAG00000001926|ENSEMBL:ENSBTAG000000…
black	48699	0.0076165	0.082646	generation of neurons	ENSEMBL:ENSBTAG00000018007|ENSEMBL:ENSBTAG00000010490|ENSEMBL:ENSBTAG00000018245|ENSEMBL:ENSBTAG00000007718|ENSEMBL:ENSBTAG00000003525|ENSEMBL:ENSBTAG00000001835|ENSEMBL:ENSBTAG00000008726|ENSEMBL:ENSBTAG00000003650|ENSEMBL:ENSBTAG00000005257|ENSEMBL:ENSBTAG00000004498|ENSEMBL:ENSBTAG00000003992|ENSEMBL:ENSBTAG00000009950|ENSEMBL:ENSBTAG00000007164|ENSEMBL:ENSBTAG00000006451|ENSEMBL:ENSBTAG000000…
black	1890	0.008441	0.090403	placenta development	ENSEMBL:ENSBTAG00000001333|ENSEMBL:ENSBTAG00000021037|ENSEMBL:ENSBTAG00000008731|ENSEMBL:ENSBTAG00000012623|ENSEMBL:ENSBTAG00000008121|ENSEMBL:ENSBTAG00000003711|ENSEMBL:ENSBTAG00000002813|ENSEMBL:ENSBTAG00000006161
black	35195	0.0087619	0.092303	gene silencing by miRNA	ENSEMBL:ENSBTAG00000018324|ENSEMBL:ENSBTAG00000001579|ENSEMBL:ENSBTAG00000012852
black	6625	0.0087619	0.092303	protein targeting to peroxisome	ENSEMBL:ENSBTAG00000007537|ENSEMBL:ENSBTAG00000010490|ENSEMBL:ENSBTAG00000005257
black	43574	0.0087619	0.092303	peroxisomal transport	ENSEMBL:ENSBTAG00000007537|ENSEMBL:ENSBTAG00000010490|ENSEMBL:ENSBTAG00000005257
black	30163	0.0087677	0.092303	protein catabolic process	ENSEMBL:ENSBTAG00000015069|ENSEMBL:ENSBTAG00000021769|ENSEMBL:ENSBTAG00000018921|ENSEMBL:ENSBTAG00000021767|ENSEMBL:ENSBTAG00000001926|ENSEMBL:ENSBTAG00000019214|ENSEMBL:ENSBTAG00000020796|ENSEMBL:ENSBTAG00000006708|ENSEMBL:ENSBTAG00000003836|ENSEMBL:ENSBTAG00000009749|ENSEMBL:ENSBTAG00000008024|ENSEMBL:ENSBTAG00000010103|ENSEMBL:ENSBTAG00000005481|ENSEMBL:ENSBTAG00000010982|ENSEMBL:ENSBTAG000000…

## Sheet: Suppl T21
Supplemental Table 21: List of GO terms from the Cytoscape enrichment analysis of miRNA target genes inside each miRNA module of Low IMF content group negatively correlated with mRNA modules
miRNA modules	GO-ID	p-value	corr p-value	Description	Target Genes in Set
cyan	45595	0.00037084	0.029874	regulation of cell differentiation	ENSEMBL:ENSBTAG00000020578|ENSEMBL:ENSBTAG00000015249|ENSEMBL:ENSBTAG00000000128|ENSEMBL:ENSBTAG00000020935|ENSEMBL:ENSBTAG00000005016|ENSEMBL:ENSBTAG00000001592|ENSEMBL:ENSBTAG00000008987|ENSEMBL:ENSBTAG00000000040|ENSEMBL:ENSBTAG00000000283|ENSEMBL:ENSBTAG00000006420|ENSEMBL:ENSBTAG00000009496|ENSEMBL:ENSBTAG00000002041|ENSEMBL:ENSBTAG00000010899|ENSEMBL:ENSBTAG00000017549|ENSEMBL:ENSBTAG000000…
cyan	43065	0.00063514	0.038974	positive regulation of apoptosis	ENSEMBL:ENSBTAG00000021307|ENSEMBL:ENSBTAG00000021316|ENSEMBL:ENSBTAG00000013196|ENSEMBL:ENSBTAG00000015249|ENSEMBL:ENSBTAG00000018334|ENSEMBL:ENSBTAG00000000428|ENSEMBL:ENSBTAG00000032260|ENSEMBL:ENSBTAG00000002912|ENSEMBL:ENSBTAG00000011717|ENSEMBL:ENSBTAG00000004587|ENSEMBL:ENSBTAG00000003257|ENSEMBL:ENSBTAG00000002187|ENSEMBL:ENSBTAG00000027569|ENSEMBL:ENSBTAG00000004498|ENSEMBL:ENSBTAG000000…
cyan	30947	0.00070328	0.038974	regulation of vascular endothelial growth factor receptor signaling pathway	ENSEMBL:ENSBTAG00000000128|ENSEMBL:ENSBTAG00000020935|ENSEMBL:ENSBTAG00000016915
cyan	30949	0.00070328	0.038974	positive regulation of vascular endothelial growth factor receptor signaling pathway	ENSEMBL:ENSBTAG00000000128|ENSEMBL:ENSBTAG00000020935|ENSEMBL:ENSBTAG00000016915
cyan	6913	0.00070697	0.038974	nucleocytoplasmic transport	ENSEMBL:ENSBTAG00000005190|ENSEMBL:ENSBTAG00000016547|ENSEMBL:ENSBTAG00000012365|ENSEMBL:ENSBTAG00000031561|ENSEMBL:ENSBTAG00000026673|ENSEMBL:ENSBTAG00000002896|ENSEMBL:ENSBTAG00000004850|ENSEMBL:ENSBTAG00000000056|ENSEMBL:ENSBTAG00000020199|ENSEMBL:ENSBTAG00000012225|ENSEMBL:ENSBTAG00000011455|ENSEMBL:ENSBTAG00000010789|ENSEMBL:ENSBTAG00000008461
cyan	40008	0.00073753	0.038974	regulation of growth	ENSEMBL:ENSBTAG00000018400|ENSEMBL:ENSBTAG00000003848|ENSEMBL:ENSBTAG00000006919|ENSEMBL:ENSBTAG00000020935|ENSEMBL:ENSBTAG00000032260|ENSEMBL:ENSBTAG00000002912|ENSEMBL:ENSBTAG00000009903|ENSEMBL:ENSBTAG00000008987|ENSEMBL:ENSBTAG00000008008|ENSEMBL:ENSBTAG00000000283|ENSEMBL:ENSBTAG00000005425|ENSEMBL:ENSBTAG00000002174|ENSEMBL:ENSBTAG00000008611|ENSEMBL:ENSBTAG00000027569|ENSEMBL:ENSBTAG000000…
cyan	51169	0.00085189	0.042038	nuclear transport	ENSEMBL:ENSBTAG00000005190|ENSEMBL:ENSBTAG00000016547|ENSEMBL:ENSBTAG00000012365|ENSEMBL:ENSBTAG00000031561|ENSEMBL:ENSBTAG00000026673|ENSEMBL:ENSBTAG00000002896|ENSEMBL:ENSBTAG00000004850|ENSEMBL:ENSBTAG00000000056|ENSEMBL:ENSBTAG00000020199|ENSEMBL:ENSBTAG00000012225|ENSEMBL:ENSBTAG00000011455|ENSEMBL:ENSBTAG00000010789|ENSEMBL:ENSBTAG00000008461
cyan	7259	0.0009514	0.044168	JAK-STAT cascade	ENSEMBL:ENSBTAG00000025035|ENSEMBL:ENSBTAG00000021523|ENSEMBL:ENSBTAG00000020199|ENSEMBL:ENSBTAG00000009496|ENSEMBL:ENSBTAG00000020031
cyan	9719	0.0010501	0.044914	response to endogenous stimulus	ENSEMBL:ENSBTAG00000005190|ENSEMBL:ENSBTAG00000021523|ENSEMBL:ENSBTAG00000018245|ENSEMBL:ENSBTAG00000017455|ENSEMBL:ENSBTAG00000001403|ENSEMBL:ENSBTAG00000004508|ENSEMBL:ENSBTAG00000004739|ENSEMBL:ENSBTAG00000005425|ENSEMBL:ENSBTAG00000002174|ENSEMBL:ENSBTAG00000010785|ENSEMBL:ENSBTAG00000009496|ENSEMBL:ENSBTAG00000006231|ENSEMBL:ENSBTAG00000012007|ENSEMBL:ENSBTAG00000010989
cyan	34504	0.0011216	0.044914	protein localization in nucleus	ENSEMBL:ENSBTAG00000010619|ENSEMBL:ENSBTAG00000026673|ENSEMBL:ENSBTAG00000002896|ENSEMBL:ENSBTAG00000016547|ENSEMBL:ENSBTAG00000003906|ENSEMBL:ENSBTAG00000004850|ENSEMBL:ENSBTAG00000020199|ENSEMBL:ENSBTAG00000012225|ENSEMBL:ENSBTAG00000011455
cyan	51094	0.0011315	0.044914	positive regulation of developmental process	ENSEMBL:ENSBTAG00000021811|ENSEMBL:ENSBTAG00000015249|ENSEMBL:ENSBTAG00000000128|ENSEMBL:ENSBTAG00000031188|ENSEMBL:ENSBTAG00000006919|ENSEMBL:ENSBTAG00000001835|ENSEMBL:ENSBTAG00000020935|ENSEMBL:ENSBTAG00000002912|ENSEMBL:ENSBTAG00000005016|ENSEMBL:ENSBTAG00000008987|ENSEMBL:ENSBTAG00000000283|ENSEMBL:ENSBTAG00000034823|ENSEMBL:ENSBTAG00000006420|ENSEMBL:ENSBTAG00000033983|ENSEMBL:ENSBTAG000000…
cyan	42060	0.0012249	0.046307	wound healing	ENSEMBL:ENSBTAG00000012250|ENSEMBL:ENSBTAG00000018824|ENSEMBL:ENSBTAG00000020589|ENSEMBL:ENSBTAG00000015249|ENSEMBL:ENSBTAG00000021819|ENSEMBL:ENSBTAG00000018061|ENSEMBL:ENSBTAG00000001835|ENSEMBL:ENSBTAG00000012939|ENSEMBL:ENSBTAG00000005016|ENSEMBL:ENSBTAG00000023652|ENSEMBL:ENSBTAG00000020199|ENSEMBL:ENSBTAG00000007101|ENSEMBL:ENSBTAG00000011204|ENSEMBL:ENSBTAG00000008063|ENSEMBL:ENSBTAG000000…
cyan	32879	0.0013793	0.050372	regulation of localization	ENSEMBL:ENSBTAG00000021527|ENSEMBL:ENSBTAG00000015249|ENSEMBL:ENSBTAG00000013861|ENSEMBL:ENSBTAG00000000428|ENSEMBL:ENSBTAG00000013184|ENSEMBL:ENSBTAG00000010170|ENSEMBL:ENSBTAG00000008008|ENSEMBL:ENSBTAG00000000283|ENSEMBL:ENSBTAG00000008504|ENSEMBL:ENSBTAG00000005810|ENSEMBL:ENSBTAG00000006420|ENSEMBL:ENSBTAG00000007553|ENSEMBL:ENSBTAG00000012116|ENSEMBL:ENSBTAG00000020199|ENSEMBL:ENSBTAG000000…
cyan	45944	0.0019193	0.060425	positive regulation of transcription from RNA polymerase II promoter	ENSEMBL:ENSBTAG00000020701|ENSEMBL:ENSBTAG00000017024|ENSEMBL:ENSBTAG00000018334|ENSEMBL:ENSBTAG00000006919|ENSEMBL:ENSBTAG00000003711|ENSEMBL:ENSBTAG00000020935|ENSEMBL:ENSBTAG00000002912|ENSEMBL:ENSBTAG00000003764|ENSEMBL:ENSBTAG00000005425|ENSEMBL:ENSBTAG00000000074|ENSEMBL:ENSBTAG00000027453|ENSEMBL:ENSBTAG00000006511|ENSEMBL:ENSBTAG00000003552|ENSEMBL:ENSBTAG00000012116|ENSEMBL:ENSBTAG000000…
cyan	45637	0.0022901	0.069071	regulation of myeloid cell differentiation	ENSEMBL:ENSBTAG00000000283|ENSEMBL:ENSBTAG00000010785|ENSEMBL:ENSBTAG00000012500|ENSEMBL:ENSBTAG00000009496|ENSEMBL:ENSBTAG00000010789|ENSEMBL:ENSBTAG00000017549|ENSEMBL:ENSBTAG00000020935|ENSEMBL:ENSBTAG00000010989|ENSEMBL:ENSBTAG00000002912
cyan	42221	0.0022952	0.069071	response to chemical stimulus	ENSEMBL:ENSBTAG00000001579|ENSEMBL:ENSBTAG00000019267|ENSEMBL:ENSBTAG00000003711|ENSEMBL:ENSBTAG00000020935|ENSEMBL:ENSBTAG00000008008|ENSEMBL:ENSBTAG00000012116|ENSEMBL:ENSBTAG00000020693|ENSEMBL:ENSBTAG00000009496|ENSEMBL:ENSBTAG00000007592|ENSEMBL:ENSBTAG00000016007|ENSEMBL:ENSBTAG00000017455|ENSEMBL:ENSBTAG00000001403|ENSEMBL:ENSBTAG00000027937|ENSEMBL:ENSBTAG00000002813|ENSEMBL:ENSBTAG000000…
cyan	33365	0.0023426	0.069071	protein localization in organelle	ENSEMBL:ENSBTAG00000016547|ENSEMBL:ENSBTAG00000003906|ENSEMBL:ENSBTAG00000004937|ENSEMBL:ENSBTAG00000010181|ENSEMBL:ENSBTAG00000001781|ENSEMBL:ENSBTAG00000010619|ENSEMBL:ENSBTAG00000032777|ENSEMBL:ENSBTAG00000026673|ENSEMBL:ENSBTAG00000002896|ENSEMBL:ENSBTAG00000004850|ENSEMBL:ENSBTAG00000020199|ENSEMBL:ENSBTAG00000012225|ENSEMBL:ENSBTAG00000011455
cyan	2062	0.0025705	0.072582	chondrocyte differentiation	ENSEMBL:ENSBTAG00000016158|ENSEMBL:ENSBTAG00000020701|ENSEMBL:ENSBTAG00000021217|ENSEMBL:ENSBTAG00000000128|ENSEMBL:ENSBTAG00000001061
cyan	45597	0.0026732	0.073959	positive regulation of cell differentiation	ENSEMBL:ENSBTAG00000000128|ENSEMBL:ENSBTAG00000031188|ENSEMBL:ENSBTAG00000006919|ENSEMBL:ENSBTAG00000020935|ENSEMBL:ENSBTAG00000002912|ENSEMBL:ENSBTAG00000005016|ENSEMBL:ENSBTAG00000008987|ENSEMBL:ENSBTAG00000000283|ENSEMBL:ENSBTAG00000006420|ENSEMBL:ENSBTAG00000033983|ENSEMBL:ENSBTAG00000003045|ENSEMBL:ENSBTAG00000009496|ENSEMBL:ENSBTAG00000002041|ENSEMBL:ENSBTAG00000010789|ENSEMBL:ENSBTAG000000…
cyan	10628	0.0030328	0.083069	positive regulation of gene expression	ENSEMBL:ENSBTAG00000017024|ENSEMBL:ENSBTAG00000018334|ENSEMBL:ENSBTAG00000003711|ENSEMBL:ENSBTAG00000020935|ENSEMBL:ENSBTAG00000000283|ENSEMBL:ENSBTAG00000008884|ENSEMBL:ENSBTAG00000003552|ENSEMBL:ENSBTAG00000012116|ENSEMBL:ENSBTAG00000020199|ENSEMBL:ENSBTAG00000008520|ENSEMBL:ENSBTAG00000003172|ENSEMBL:ENSBTAG00000009496|ENSEMBL:ENSBTAG00000009176|ENSEMBL:ENSBTAG00000007592|ENSEMBL:ENSBTAG000000…
cyan	45646	0.0032591	0.085835	regulation of erythrocyte differentiation	ENSEMBL:ENSBTAG00000009496|ENSEMBL:ENSBTAG00000010789|ENSEMBL:ENSBTAG00000020935|ENSEMBL:ENSBTAG00000002912
cyan	45926	0.003754	0.095148	negative regulation of growth	ENSEMBL:ENSBTAG00000009903|ENSEMBL:ENSBTAG00000008008|ENSEMBL:ENSBTAG00000002174|ENSEMBL:ENSBTAG00000027569|ENSEMBL:ENSBTAG00000006420|ENSEMBL:ENSBTAG00000006919|ENSEMBL:ENSBTAG00000002095|ENSEMBL:ENSBTAG00000020935|ENSEMBL:ENSBTAG00000032260|ENSEMBL:ENSBTAG00000002912
cyan	6606	0.0038734	0.095578	protein import into nucleus	ENSEMBL:ENSBTAG00000026673|ENSEMBL:ENSBTAG00000002896|ENSEMBL:ENSBTAG00000016547|ENSEMBL:ENSBTAG00000004850|ENSEMBL:ENSBTAG00000020199|ENSEMBL:ENSBTAG00000012225|ENSEMBL:ENSBTAG00000011455
lightcyan	10608	4.2214e-07	4.0526e-05	posttranscriptional regulation of gene expression	ENSEMBL:ENSBTAG00000014353|ENSEMBL:ENSBTAG00000016311|ENSEMBL:ENSBTAG00000020634|ENSEMBL:ENSBTAG00000010550|ENSEMBL:ENSBTAG00000010692|ENSEMBL:ENSBTAG00000019821|ENSEMBL:ENSBTAG00000001579|ENSEMBL:ENSBTAG00000001314|ENSEMBL:ENSBTAG00000002006|ENSEMBL:ENSBTAG00000015481|ENSEMBL:ENSBTAG00000003697|ENSEMBL:ENSBTAG00000008224|ENSEMBL:ENSBTAG00000012852|ENSEMBL:ENSBTAG00000013947|ENSEMBL:ENSBTAG000000…
lightcyan	43065	8.7877e-06	0.00057246	positive regulation of apoptosis	ENSEMBL:ENSBTAG00000015249|ENSEMBL:ENSBTAG00000018334|ENSEMBL:ENSBTAG00000016414|ENSEMBL:ENSBTAG00000011266|ENSEMBL:ENSBTAG00000017560|ENSEMBL:ENSBTAG00000002006|ENSEMBL:ENSBTAG00000000428|ENSEMBL:ENSBTAG00000008948|ENSEMBL:ENSBTAG00000032260|ENSEMBL:ENSBTAG00000008409|ENSEMBL:ENSBTAG00000003257|ENSEMBL:ENSBTAG00000002187|ENSEMBL:ENSBTAG00000003336|ENSEMBL:ENSBTAG00000002185|ENSEMBL:ENSBTAG000000…
lightcyan	16481	6.6298e-05	0.003141	negative regulation of transcription	ENSEMBL:ENSBTAG00000015101|ENSEMBL:ENSBTAG00000020578|ENSEMBL:ENSBTAG00000016414|ENSEMBL:ENSBTAG00000011266|ENSEMBL:ENSBTAG00000002108|ENSEMBL:ENSBTAG00000019043|ENSEMBL:ENSBTAG00000003697|ENSEMBL:ENSBTAG00000003098|ENSEMBL:ENSBTAG00000001333|ENSEMBL:ENSBTAG00000006588|ENSEMBL:ENSBTAG00000003397|ENSEMBL:ENSBTAG00000006246|ENSEMBL:ENSBTAG00000015209|ENSEMBL:ENSBTAG00000012656|ENSEMBL:ENSBTAG000000…
lightcyan	51260	9.7124e-05	0.0043208	protein homooligomerization	ENSEMBL:ENSBTAG00000039962|ENSEMBL:ENSBTAG00000016547|ENSEMBL:ENSBTAG00000013851|ENSEMBL:ENSBTAG00000019663|ENSEMBL:ENSBTAG00000027937|ENSEMBL:ENSBTAG00000000251|ENSEMBL:ENSBTAG00000004223|ENSEMBL:ENSBTAG00000010785|ENSEMBL:ENSBTAG00000009696|ENSEMBL:ENSBTAG00000021694|ENSEMBL:ENSBTAG00000006342|ENSEMBL:ENSBTAG00000015614|ENSEMBL:ENSBTAG00000038716|ENSEMBL:ENSBTAG00000017869|ENSEMBL:ENSBTAG000000…
lightcyan	31328	9.9182e-05	0.0043592	positive regulation of cellular biosynthetic process	ENSEMBL:ENSBTAG00000012471|ENSEMBL:ENSBTAG00000015101|ENSEMBL:ENSBTAG00000018334|ENSEMBL:ENSBTAG00000011022|ENSEMBL:ENSBTAG00000014576|ENSEMBL:ENSBTAG00000017560|ENSEMBL:ENSBTAG00000003711|ENSEMBL:ENSBTAG00000020936|ENSEMBL:ENSBTAG00000008409|ENSEMBL:ENSBTAG00000004561|ENSEMBL:ENSBTAG00000001333|ENSEMBL:ENSBTAG00000008884|ENSEMBL:ENSBTAG00000003552|ENSEMBL:ENSBTAG00000008520|ENSEMBL:ENSBTAG000000…
lightcyan	9891	0.00016333	0.0063386	positive regulation of biosynthetic process	ENSEMBL:ENSBTAG00000012471|ENSEMBL:ENSBTAG00000015101|ENSEMBL:ENSBTAG00000018334|ENSEMBL:ENSBTAG00000011022|ENSEMBL:ENSBTAG00000014576|ENSEMBL:ENSBTAG00000017560|ENSEMBL:ENSBTAG00000003711|ENSEMBL:ENSBTAG00000020936|ENSEMBL:ENSBTAG00000008409|ENSEMBL:ENSBTAG00000004561|ENSEMBL:ENSBTAG00000001333|ENSEMBL:ENSBTAG00000008884|ENSEMBL:ENSBTAG00000003552|ENSEMBL:ENSBTAG00000008520|ENSEMBL:ENSBTAG000000…
lightcyan	10557	0.00023334	0.0084278	positive regulation of macromolecule biosynthetic process	ENSEMBL:ENSBTAG00000012471|ENSEMBL:ENSBTAG00000015101|ENSEMBL:ENSBTAG00000018334|ENSEMBL:ENSBTAG00000017560|ENSEMBL:ENSBTAG00000003711|ENSEMBL:ENSBTAG00000008409|ENSEMBL:ENSBTAG00000004561|ENSEMBL:ENSBTAG00000001333|ENSEMBL:ENSBTAG00000008884|ENSEMBL:ENSBTAG00000003552|ENSEMBL:ENSBTAG00000008520|ENSEMBL:ENSBTAG00000037935|ENSEMBL:ENSBTAG00000007592|ENSEMBL:ENSBTAG00000011866|ENSEMBL:ENSBTAG000000…
lightcyan	7517	0.00036601	0.012138	muscle organ development	ENSEMBL:ENSBTAG00000014675|ENSEMBL:ENSBTAG00000006588|ENSEMBL:ENSBTAG00000002068|ENSEMBL:ENSBTAG00000009950|ENSEMBL:ENSBTAG00000014813|ENSEMBL:ENSBTAG00000012852|ENSEMBL:ENSBTAG00000017869|ENSEMBL:ENSBTAG00000006161|ENSEMBL:ENSBTAG00000011250|ENSEMBL:ENSBTAG00000018007|ENSEMBL:ENSBTAG00000020701|ENSEMBL:ENSBTAG00000005190|ENSEMBL:ENSBTAG00000014003|ENSEMBL:ENSBTAG00000017851|ENSEMBL:ENSBTAG000000…
lightcyan	43085	0.00040418	0.013283	positive regulation of catalytic activity	ENSEMBL:ENSBTAG00000014453|ENSEMBL:ENSBTAG00000015584|ENSEMBL:ENSBTAG00000021767|ENSEMBL:ENSBTAG00000017981|ENSEMBL:ENSBTAG00000016414|ENSEMBL:ENSBTAG00000017664|ENSEMBL:ENSBTAG00000017240|ENSEMBL:ENSBTAG00000002625|ENSEMBL:ENSBTAG00000002006|ENSEMBL:ENSBTAG00000000428|ENSEMBL:ENSBTAG00000008948|ENSEMBL:ENSBTAG00000008409|ENSEMBL:ENSBTAG00000000283|ENSEMBL:ENSBTAG00000003336|ENSEMBL:ENSBTAG000000…
lightcyan	35468	0.00041945	0.013532	positive regulation of signaling pathway	ENSEMBL:ENSBTAG00000013066|ENSEMBL:ENSBTAG00000021527|ENSEMBL:ENSBTAG00000021767|ENSEMBL:ENSBTAG00000017981|ENSEMBL:ENSBTAG00000018114|ENSEMBL:ENSBTAG00000002625|ENSEMBL:ENSBTAG00000002006|ENSEMBL:ENSBTAG00000020936|ENSEMBL:ENSBTAG00000008948|ENSEMBL:ENSBTAG00000000283|ENSEMBL:ENSBTAG00000003336|ENSEMBL:ENSBTAG00000003395|ENSEMBL:ENSBTAG00000008600|ENSEMBL:ENSBTAG00000006420|ENSEMBL:ENSBTAG000000…
lightcyan	45941	0.00053975	0.016687	positive regulation of transcription	ENSEMBL:ENSBTAG00000012471|ENSEMBL:ENSBTAG00000015101|ENSEMBL:ENSBTAG00000018334|ENSEMBL:ENSBTAG00000019645|ENSEMBL:ENSBTAG00000000347|ENSEMBL:ENSBTAG00000003711|ENSEMBL:ENSBTAG00000005757|ENSEMBL:ENSBTAG00000008409|ENSEMBL:ENSBTAG00000004561|ENSEMBL:ENSBTAG00000007897|ENSEMBL:ENSBTAG00000001333|ENSEMBL:ENSBTAG00000008884|ENSEMBL:ENSBTAG00000003650|ENSEMBL:ENSBTAG00000003552|ENSEMBL:ENSBTAG000000…
lightcyan	10627	0.00055834	0.016974	regulation of intracellular protein kinase cascade	ENSEMBL:ENSBTAG00000013066|ENSEMBL:ENSBTAG00000021527|ENSEMBL:ENSBTAG00000021767|ENSEMBL:ENSBTAG00000017981|ENSEMBL:ENSBTAG00000002625|ENSEMBL:ENSBTAG00000002006|ENSEMBL:ENSBTAG00000020936|ENSEMBL:ENSBTAG00000008948|ENSEMBL:ENSBTAG00000003336|ENSEMBL:ENSBTAG00000008600|ENSEMBL:ENSBTAG00000013545|ENSEMBL:ENSBTAG00000007591|ENSEMBL:ENSBTAG00000017869|ENSEMBL:ENSBTAG00000011626|ENSEMBL:ENSBTAG000000…
lightcyan	10628	0.00061691	0.018337	positive regulation of gene expression	ENSEMBL:ENSBTAG00000012471|ENSEMBL:ENSBTAG00000015101|ENSEMBL:ENSBTAG00000018334|ENSEMBL:ENSBTAG00000003711|ENSEMBL:ENSBTAG00000008409|ENSEMBL:ENSBTAG00000000283|ENSEMBL:ENSBTAG00000004561|ENSEMBL:ENSBTAG00000001333|ENSEMBL:ENSBTAG00000008884|ENSEMBL:ENSBTAG00000003552|ENSEMBL:ENSBTAG00000008520|ENSEMBL:ENSBTAG00000037935|ENSEMBL:ENSBTAG00000007592|ENSEMBL:ENSBTAG00000011866|ENSEMBL:ENSBTAG000000…
lightcyan	55065	0.00066295	0.01908	metal ion homeostasis	ENSEMBL:ENSBTAG00000020921|ENSEMBL:ENSBTAG00000017458|ENSEMBL:ENSBTAG00000016414|ENSEMBL:ENSBTAG00000020455|ENSEMBL:ENSBTAG00000015775|ENSEMBL:ENSBTAG00000010551|ENSEMBL:ENSBTAG00000013861|ENSEMBL:ENSBTAG00000003409|ENSEMBL:ENSBTAG00000001599|ENSEMBL:ENSBTAG00000000428|ENSEMBL:ENSBTAG00000019230|ENSEMBL:ENSBTAG00000008948|ENSEMBL:ENSBTAG00000002232|ENSEMBL:ENSBTAG00000002297|ENSEMBL:ENSBTAG000000…
lightcyan	30097	0.00066947	0.01908	hemopoiesis	ENSEMBL:ENSBTAG00000015584|ENSEMBL:ENSBTAG00000010134|ENSEMBL:ENSBTAG00000011266|ENSEMBL:ENSBTAG00000017560|ENSEMBL:ENSBTAG00000000428|ENSEMBL:ENSBTAG00000003711|ENSEMBL:ENSBTAG00000007335|ENSEMBL:ENSBTAG00000009711|ENSEMBL:ENSBTAG00000001333|ENSEMBL:ENSBTAG00000000782|ENSEMBL:ENSBTAG00000005333|ENSEMBL:ENSBTAG00000007591|ENSEMBL:ENSBTAG00000013451|ENSEMBL:ENSBTAG00000017458|ENSEMBL:ENSBTAG000000…
lightcyan	45935	0.00068366	0.019333	positive regulation of nucleobase, nucleoside, nucleotide and nucleic acid metabolic process	ENSEMBL:ENSBTAG00000012471|ENSEMBL:ENSBTAG00000015101|ENSEMBL:ENSBTAG00000018334|ENSEMBL:ENSBTAG00000014576|ENSEMBL:ENSBTAG00000017560|ENSEMBL:ENSBTAG00000003711|ENSEMBL:ENSBTAG00000008409|ENSEMBL:ENSBTAG00000004561|ENSEMBL:ENSBTAG00000001333|ENSEMBL:ENSBTAG00000008884|ENSEMBL:ENSBTAG00000003552|ENSEMBL:ENSBTAG00000008520|ENSEMBL:ENSBTAG00000037935|ENSEMBL:ENSBTAG00000007592|ENSEMBL:ENSBTAG000000…
lightcyan	43122	0.00074343	0.020546	regulation of I-kappaB kinase/NF-kappaB cascade	ENSEMBL:ENSBTAG00000013451|ENSEMBL:ENSBTAG00000020921|ENSEMBL:ENSBTAG00000021767|ENSEMBL:ENSBTAG00000013851|ENSEMBL:ENSBTAG00000018127|ENSEMBL:ENSBTAG00000002625|ENSEMBL:ENSBTAG00000003986|ENSEMBL:ENSBTAG00000020936|ENSEMBL:ENSBTAG00000015591|ENSEMBL:ENSBTAG00000005622|ENSEMBL:ENSBTAG00000004279|ENSEMBL:ENSBTAG00000008600|ENSEMBL:ENSBTAG00000008310|ENSEMBL:ENSBTAG00000013545|ENSEMBL:ENSBTAG000000…
lightcyan	6874	0.00074343	0.020546	cellular calcium ion homeostasis	ENSEMBL:ENSBTAG00000020921|ENSEMBL:ENSBTAG00000017458|ENSEMBL:ENSBTAG00000016414|ENSEMBL:ENSBTAG00000020455|ENSEMBL:ENSBTAG00000015775|ENSEMBL:ENSBTAG00000010551|ENSEMBL:ENSBTAG00000013861|ENSEMBL:ENSBTAG00000003409|ENSEMBL:ENSBTAG00000001599|ENSEMBL:ENSBTAG00000000428|ENSEMBL:ENSBTAG00000019230|ENSEMBL:ENSBTAG00000008948|ENSEMBL:ENSBTAG00000002232|ENSEMBL:ENSBTAG00000002297|ENSEMBL:ENSBTAG000000…
lightcyan	48534	0.0008229	0.022014	hemopoietic or lymphoid organ development	ENSEMBL:ENSBTAG00000015584|ENSEMBL:ENSBTAG00000010134|ENSEMBL:ENSBTAG00000011266|ENSEMBL:ENSBTAG00000017560|ENSEMBL:ENSBTAG00000000428|ENSEMBL:ENSBTAG00000003711|ENSEMBL:ENSBTAG00000007335|ENSEMBL:ENSBTAG00000009711|ENSEMBL:ENSBTAG00000001333|ENSEMBL:ENSBTAG00000000782|ENSEMBL:ENSBTAG00000005333|ENSEMBL:ENSBTAG00000007591|ENSEMBL:ENSBTAG00000013451|ENSEMBL:ENSBTAG00000017458|ENSEMBL:ENSBTAG000000…
lightcyan	51262	0.00082673	0.022014	protein tetramerization	ENSEMBL:ENSBTAG00000021527|ENSEMBL:ENSBTAG00000039962|ENSEMBL:ENSBTAG00000016557|ENSEMBL:ENSBTAG00000004223|ENSEMBL:ENSBTAG00000009696|ENSEMBL:ENSBTAG00000019663|ENSEMBL:ENSBTAG00000006342|ENSEMBL:ENSBTAG00000017094|ENSEMBL:ENSBTAG00000011866
lightcyan	43487	0.00090432	0.023564	regulation of RNA stability	ENSEMBL:ENSBTAG00000024928|ENSEMBL:ENSBTAG00000017458|ENSEMBL:ENSBTAG00000003697|ENSEMBL:ENSBTAG00000019821|ENSEMBL:ENSBTAG00000007606|ENSEMBL:ENSBTAG00000000613
lightcyan	48489	0.00090432	0.023564	synaptic vesicle transport	ENSEMBL:ENSBTAG00000016420|ENSEMBL:ENSBTAG00000011367|ENSEMBL:ENSBTAG00000031891|ENSEMBL:ENSBTAG00000011757|ENSEMBL:ENSBTAG00000003525|ENSEMBL:ENSBTAG00000008948
lightcyan	23056	0.00097049	0.024795	positive regulation of signaling process	ENSEMBL:ENSBTAG00000013066|ENSEMBL:ENSBTAG00000021527|ENSEMBL:ENSBTAG00000021767|ENSEMBL:ENSBTAG00000017981|ENSEMBL:ENSBTAG00000002625|ENSEMBL:ENSBTAG00000002006|ENSEMBL:ENSBTAG00000020936|ENSEMBL:ENSBTAG00000008948|ENSEMBL:ENSBTAG00000000283|ENSEMBL:ENSBTAG00000003336|ENSEMBL:ENSBTAG00000008600|ENSEMBL:ENSBTAG00000013545|ENSEMBL:ENSBTAG00000007591|ENSEMBL:ENSBTAG00000017549|ENSEMBL:ENSBTAG000000…
lightcyan	46649	0.00098987	0.024795	lymphocyte activation	ENSEMBL:ENSBTAG00000013451|ENSEMBL:ENSBTAG00000020921|ENSEMBL:ENSBTAG00000016420|ENSEMBL:ENSBTAG00000017355|ENSEMBL:ENSBTAG00000015775|ENSEMBL:ENSBTAG00000017560|ENSEMBL:ENSBTAG00000021819|ENSEMBL:ENSBTAG00000003409|ENSEMBL:ENSBTAG00000000428|ENSEMBL:ENSBTAG00000008948|ENSEMBL:ENSBTAG00000007335|ENSEMBL:ENSBTAG00000005650|ENSEMBL:ENSBTAG00000010785|ENSEMBL:ENSBTAG00000007079|ENSEMBL:ENSBTAG000000…
lightcyan	22610	0.00099233	0.024795	biological adhesion	ENSEMBL:ENSBTAG00000018810|ENSEMBL:ENSBTAG00000012992|ENSEMBL:ENSBTAG00000000802|ENSEMBL:ENSBTAG00000034823|ENSEMBL:ENSBTAG00000007239|ENSEMBL:ENSBTAG00000000088|ENSEMBL:ENSBTAG00000015549|ENSEMBL:ENSBTAG00000009696|ENSEMBL:ENSBTAG00000015427|ENSEMBL:ENSBTAG00000003470|ENSEMBL:ENSBTAG00000015789|ENSEMBL:ENSBTAG00000017846|ENSEMBL:ENSBTAG00000004081|ENSEMBL:ENSBTAG00000011626|ENSEMBL:ENSBTAG000000…
lightcyan	7155	0.00099233	0.024795	cell adhesion	ENSEMBL:ENSBTAG00000018810|ENSEMBL:ENSBTAG00000012992|ENSEMBL:ENSBTAG00000000802|ENSEMBL:ENSBTAG00000034823|ENSEMBL:ENSBTAG00000007239|ENSEMBL:ENSBTAG00000000088|ENSEMBL:ENSBTAG00000015549|ENSEMBL:ENSBTAG00000009696|ENSEMBL:ENSBTAG00000015427|ENSEMBL:ENSBTAG00000003470|ENSEMBL:ENSBTAG00000015789|ENSEMBL:ENSBTAG00000017846|ENSEMBL:ENSBTAG00000004081|ENSEMBL:ENSBTAG00000011626|ENSEMBL:ENSBTAG000000…
lightcyan	45860	0.0010423	0.02569	positive regulation of protein kinase activity	ENSEMBL:ENSBTAG00000001609|ENSEMBL:ENSBTAG00000015775|ENSEMBL:ENSBTAG00000017664|ENSEMBL:ENSBTAG00000017240|ENSEMBL:ENSBTAG00000002625|ENSEMBL:ENSBTAG00000002006|ENSEMBL:ENSBTAG00000002699|ENSEMBL:ENSBTAG00000002813|ENSEMBL:ENSBTAG00000008948|ENSEMBL:ENSBTAG00000016085|ENSEMBL:ENSBTAG00000007923|ENSEMBL:ENSBTAG00000007766|ENSEMBL:ENSBTAG00000025035|ENSEMBL:ENSBTAG00000000283|ENSEMBL:ENSBTAG000000…
lightcyan	48609	0.001163	0.028285	reproductive process in a multicellular organism	ENSEMBL:ENSBTAG00000035370|ENSEMBL:ENSBTAG00000015101|ENSEMBL:ENSBTAG00000021921|ENSEMBL:ENSBTAG00000015249|ENSEMBL:ENSBTAG00000015105|ENSEMBL:ENSBTAG00000016414|ENSEMBL:ENSBTAG00000018114|ENSEMBL:ENSBTAG00000011266|ENSEMBL:ENSBTAG00000004508|ENSEMBL:ENSBTAG00000030567|ENSEMBL:ENSBTAG00000005870|ENSEMBL:ENSBTAG00000005730|ENSEMBL:ENSBTAG00000000782|ENSEMBL:ENSBTAG00000012656|ENSEMBL:ENSBTAG000000…
lightcyan	32504	0.001163	0.028285	multicellular organism reproduction	ENSEMBL:ENSBTAG00000035370|ENSEMBL:ENSBTAG00000015101|ENSEMBL:ENSBTAG00000021921|ENSEMBL:ENSBTAG00000015249|ENSEMBL:ENSBTAG00000015105|ENSEMBL:ENSBTAG00000016414|ENSEMBL:ENSBTAG00000018114|ENSEMBL:ENSBTAG00000011266|ENSEMBL:ENSBTAG00000004508|ENSEMBL:ENSBTAG00000030567|ENSEMBL:ENSBTAG00000005870|ENSEMBL:ENSBTAG00000005730|ENSEMBL:ENSBTAG00000000782|ENSEMBL:ENSBTAG00000012656|ENSEMBL:ENSBTAG000000…
lightcyan	9967	0.0012782	0.030398	positive regulation of signal transduction	ENSEMBL:ENSBTAG00000013066|ENSEMBL:ENSBTAG00000021527|ENSEMBL:ENSBTAG00000021767|ENSEMBL:ENSBTAG00000017981|ENSEMBL:ENSBTAG00000002625|ENSEMBL:ENSBTAG00000002006|ENSEMBL:ENSBTAG00000020936|ENSEMBL:ENSBTAG00000008948|ENSEMBL:ENSBTAG00000000283|ENSEMBL:ENSBTAG00000003336|ENSEMBL:ENSBTAG00000008600|ENSEMBL:ENSBTAG00000013545|ENSEMBL:ENSBTAG00000007591|ENSEMBL:ENSBTAG00000017549|ENSEMBL:ENSBTAG000000…
lightcyan	51173	0.0014641	0.034459	positive regulation of nitrogen compound metabolic process	ENSEMBL:ENSBTAG00000012471|ENSEMBL:ENSBTAG00000015101|ENSEMBL:ENSBTAG00000018334|ENSEMBL:ENSBTAG00000014576|ENSEMBL:ENSBTAG00000017560|ENSEMBL:ENSBTAG00000003711|ENSEMBL:ENSBTAG00000008409|ENSEMBL:ENSBTAG00000004561|ENSEMBL:ENSBTAG00000001333|ENSEMBL:ENSBTAG00000008884|ENSEMBL:ENSBTAG00000003552|ENSEMBL:ENSBTAG00000008520|ENSEMBL:ENSBTAG00000037935|ENSEMBL:ENSBTAG00000007592|ENSEMBL:ENSBTAG000000…
lightcyan	33261	0.0016532	0.037228	regulation of S phase	ENSEMBL:ENSBTAG00000000372|ENSEMBL:ENSBTAG00000027569|ENSEMBL:ENSBTAG00000015655|ENSEMBL:ENSBTAG00000013038|ENSEMBL:ENSBTAG00000032260
lightcyan	9075	0.0016532	0.037228	histidine family amino acid metabolic process	ENSEMBL:ENSBTAG00000016276|ENSEMBL:ENSBTAG00000003440|ENSEMBL:ENSBTAG00000008774|ENSEMBL:ENSBTAG00000004508|ENSEMBL:ENSBTAG00000016275
lightcyan	9077	0.0016532	0.037228	histidine family amino acid catabolic process	ENSEMBL:ENSBTAG00000016276|ENSEMBL:ENSBTAG00000003440|ENSEMBL:ENSBTAG00000008774|ENSEMBL:ENSBTAG00000004508|ENSEMBL:ENSBTAG00000016275
lightcyan	6547	0.0016532	0.037228	histidine metabolic process	ENSEMBL:ENSBTAG00000016276|ENSEMBL:ENSBTAG00000003440|ENSEMBL:ENSBTAG00000008774|ENSEMBL:ENSBTAG00000004508|ENSEMBL:ENSBTAG00000016275
lightcyan	6548	0.0016532	0.037228	histidine catabolic process	ENSEMBL:ENSBTAG00000016276|ENSEMBL:ENSBTAG00000003440|ENSEMBL:ENSBTAG00000008774|ENSEMBL:ENSBTAG00000004508|ENSEMBL:ENSBTAG00000016275
lightcyan	10740	0.0016907	0.037839	positive regulation of intracellular protein kinase cascade	ENSEMBL:ENSBTAG00000013066|ENSEMBL:ENSBTAG00000021527|ENSEMBL:ENSBTAG00000021767|ENSEMBL:ENSBTAG00000017981|ENSEMBL:ENSBTAG00000002625|ENSEMBL:ENSBTAG00000002006|ENSEMBL:ENSBTAG00000020936|ENSEMBL:ENSBTAG00000008948|ENSEMBL:ENSBTAG00000003336|ENSEMBL:ENSBTAG00000008600|ENSEMBL:ENSBTAG00000013545|ENSEMBL:ENSBTAG00000007591|ENSEMBL:ENSBTAG00000011626|ENSEMBL:ENSBTAG00000020921|ENSEMBL:ENSBTAG000000…
lightcyan	14706	0.0017402	0.038709	striated muscle tissue development	ENSEMBL:ENSBTAG00000011250|ENSEMBL:ENSBTAG00000018007|ENSEMBL:ENSBTAG00000020701|ENSEMBL:ENSBTAG00000005190|ENSEMBL:ENSBTAG00000014003|ENSEMBL:ENSBTAG00000017851|ENSEMBL:ENSBTAG00000014675|ENSEMBL:ENSBTAG00000002216|ENSEMBL:ENSBTAG00000004279|ENSEMBL:ENSBTAG00000002297|ENSEMBL:ENSBTAG00000006138|ENSEMBL:ENSBTAG00000007766|ENSEMBL:ENSBTAG00000006588|ENSEMBL:ENSBTAG00000004036|ENSEMBL:ENSBTAG000000…
lightcyan	51347	0.0017751	0.039246	positive regulation of transferase activity	ENSEMBL:ENSBTAG00000001609|ENSEMBL:ENSBTAG00000015775|ENSEMBL:ENSBTAG00000017664|ENSEMBL:ENSBTAG00000017240|ENSEMBL:ENSBTAG00000002625|ENSEMBL:ENSBTAG00000002006|ENSEMBL:ENSBTAG00000002699|ENSEMBL:ENSBTAG00000002813|ENSEMBL:ENSBTAG00000008948|ENSEMBL:ENSBTAG00000016085|ENSEMBL:ENSBTAG00000001306|ENSEMBL:ENSBTAG00000007923|ENSEMBL:ENSBTAG00000007766|ENSEMBL:ENSBTAG00000025035|ENSEMBL:ENSBTAG000000…
lightcyan	6695	0.0018687	0.040733	cholesterol biosynthetic process	ENSEMBL:ENSBTAG00000001592|ENSEMBL:ENSBTAG00000001992|ENSEMBL:ENSBTAG00000012059|ENSEMBL:ENSBTAG00000012432|ENSEMBL:ENSBTAG00000004075|ENSEMBL:ENSBTAG00000003898|ENSEMBL:ENSBTAG00000018936
lightcyan	61061	0.0018865	0.040733	muscle structure development	ENSEMBL:ENSBTAG00000014675|ENSEMBL:ENSBTAG00000006588|ENSEMBL:ENSBTAG00000002068|ENSEMBL:ENSBTAG00000009950|ENSEMBL:ENSBTAG00000014813|ENSEMBL:ENSBTAG00000012852|ENSEMBL:ENSBTAG00000001271|ENSEMBL:ENSBTAG00000017869|ENSEMBL:ENSBTAG00000006161|ENSEMBL:ENSBTAG00000011250|ENSEMBL:ENSBTAG00000018007|ENSEMBL:ENSBTAG00000020701|ENSEMBL:ENSBTAG00000005190|ENSEMBL:ENSBTAG00000014003|ENSEMBL:ENSBTAG000000…
lightcyan	43406	0.0019494	0.041457	positive regulation of MAP kinase activity	ENSEMBL:ENSBTAG00000001609|ENSEMBL:ENSBTAG00000003336|ENSEMBL:ENSBTAG00000015775|ENSEMBL:ENSBTAG00000017664|ENSEMBL:ENSBTAG00000002625|ENSEMBL:ENSBTAG00000002006|ENSEMBL:ENSBTAG00000002699|ENSEMBL:ENSBTAG00000011757|ENSEMBL:ENSBTAG00000017549|ENSEMBL:ENSBTAG00000002813|ENSEMBL:ENSBTAG00000008948|ENSEMBL:ENSBTAG00000006161
lightcyan	33674	0.0019532	0.041457	positive regulation of kinase activity	ENSEMBL:ENSBTAG00000001609|ENSEMBL:ENSBTAG00000015775|ENSEMBL:ENSBTAG00000017664|ENSEMBL:ENSBTAG00000017240|ENSEMBL:ENSBTAG00000002625|ENSEMBL:ENSBTAG00000002006|ENSEMBL:ENSBTAG00000002699|ENSEMBL:ENSBTAG00000002813|ENSEMBL:ENSBTAG00000008948|ENSEMBL:ENSBTAG00000016085|ENSEMBL:ENSBTAG00000007923|ENSEMBL:ENSBTAG00000007766|ENSEMBL:ENSBTAG00000025035|ENSEMBL:ENSBTAG00000000283|ENSEMBL:ENSBTAG000000…
lightcyan	51289	0.0019547	0.041457	protein homotetramerization	ENSEMBL:ENSBTAG00000039962|ENSEMBL:ENSBTAG00000004223|ENSEMBL:ENSBTAG00000009696|ENSEMBL:ENSBTAG00000019663|ENSEMBL:ENSBTAG00000006342|ENSEMBL:ENSBTAG00000011866
lightcyan	6066	0.0020946	0.043766	alcohol metabolic process	ENSEMBL:ENSBTAG00000012432|ENSEMBL:ENSBTAG00000018138|ENSEMBL:ENSBTAG00000002866|ENSEMBL:ENSBTAG00000025029|ENSEMBL:ENSBTAG00000001578|ENSEMBL:ENSBTAG00000003711|ENSEMBL:ENSBTAG00000001936|ENSEMBL:ENSBTAG00000011709|ENSEMBL:ENSBTAG00000005730|ENSEMBL:ENSBTAG00000000287|ENSEMBL:ENSBTAG00000002101|ENSEMBL:ENSBTAG00000008401|ENSEMBL:ENSBTAG00000008683|ENSEMBL:ENSBTAG00000017967|ENSEMBL:ENSBTAG000000…
lightcyan	2520	0.0021629	0.044831	immune system development	ENSEMBL:ENSBTAG00000015101|ENSEMBL:ENSBTAG00000015584|ENSEMBL:ENSBTAG00000010134|ENSEMBL:ENSBTAG00000011266|ENSEMBL:ENSBTAG00000017560|ENSEMBL:ENSBTAG00000000428|ENSEMBL:ENSBTAG00000003711|ENSEMBL:ENSBTAG00000007335|ENSEMBL:ENSBTAG00000009711|ENSEMBL:ENSBTAG00000001333|ENSEMBL:ENSBTAG00000000782|ENSEMBL:ENSBTAG00000005333|ENSEMBL:ENSBTAG00000007591|ENSEMBL:ENSBTAG00000013451|ENSEMBL:ENSBTAG000000…
lightcyan	45944	0.0022806	0.047003	positive regulation of transcription from RNA polymerase II promoter	ENSEMBL:ENSBTAG00000015101|ENSEMBL:ENSBTAG00000018334|ENSEMBL:ENSBTAG00000003711|ENSEMBL:ENSBTAG00000005757|ENSEMBL:ENSBTAG00000004561|ENSEMBL:ENSBTAG00000007897|ENSEMBL:ENSBTAG00000001333|ENSEMBL:ENSBTAG00000003650|ENSEMBL:ENSBTAG00000003552|ENSEMBL:ENSBTAG00000009950|ENSEMBL:ENSBTAG00000003172|ENSEMBL:ENSBTAG00000008520|ENSEMBL:ENSBTAG00000012698|ENSEMBL:ENSBTAG00000007592|ENSEMBL:ENSBTAG000000…
lightcyan	122	0.0023357	0.047147	negative regulation of transcription from RNA polymerase II promoter	ENSEMBL:ENSBTAG00000018007|ENSEMBL:ENSBTAG00000016420|ENSEMBL:ENSBTAG00000017955|ENSEMBL:ENSBTAG00000016414|ENSEMBL:ENSBTAG00000017851|ENSEMBL:ENSBTAG00000019043|ENSEMBL:ENSBTAG00000009749|ENSEMBL:ENSBTAG00000003098|ENSEMBL:ENSBTAG00000001333|ENSEMBL:ENSBTAG00000003386|ENSEMBL:ENSBTAG00000005564|ENSEMBL:ENSBTAG00000012656|ENSEMBL:ENSBTAG00000017729|ENSEMBL:ENSBTAG00000009950|ENSEMBL:ENSBTAG000000…
lightcyan	6875	0.002343	0.047147	cellular metal ion homeostasis	ENSEMBL:ENSBTAG00000020921|ENSEMBL:ENSBTAG00000017458|ENSEMBL:ENSBTAG00000016414|ENSEMBL:ENSBTAG00000020455|ENSEMBL:ENSBTAG00000015775|ENSEMBL:ENSBTAG00000010551|ENSEMBL:ENSBTAG00000013861|ENSEMBL:ENSBTAG00000003409|ENSEMBL:ENSBTAG00000001599|ENSEMBL:ENSBTAG00000000428|ENSEMBL:ENSBTAG00000019230|ENSEMBL:ENSBTAG00000008948|ENSEMBL:ENSBTAG00000002232|ENSEMBL:ENSBTAG00000002297|ENSEMBL:ENSBTAG000000…
lightcyan	12502	0.002378	0.047147	induction of programmed cell death	ENSEMBL:ENSBTAG00000021316|ENSEMBL:ENSBTAG00000013196|ENSEMBL:ENSBTAG00000018334|ENSEMBL:ENSBTAG00000015874|ENSEMBL:ENSBTAG00000017560|ENSEMBL:ENSBTAG00000002018|ENSEMBL:ENSBTAG00000002006|ENSEMBL:ENSBTAG00000002912|ENSEMBL:ENSBTAG00000008409|ENSEMBL:ENSBTAG00000011717|ENSEMBL:ENSBTAG00000001165|ENSEMBL:ENSBTAG00000002187|ENSEMBL:ENSBTAG00000003336|ENSEMBL:ENSBTAG00000002185|ENSEMBL:ENSBTAG000000…
lightcyan	6917	0.002378	0.047147	induction of apoptosis	ENSEMBL:ENSBTAG00000021316|ENSEMBL:ENSBTAG00000013196|ENSEMBL:ENSBTAG00000018334|ENSEMBL:ENSBTAG00000015874|ENSEMBL:ENSBTAG00000017560|ENSEMBL:ENSBTAG00000002018|ENSEMBL:ENSBTAG00000002006|ENSEMBL:ENSBTAG00000002912|ENSEMBL:ENSBTAG00000008409|ENSEMBL:ENSBTAG00000011717|ENSEMBL:ENSBTAG00000001165|ENSEMBL:ENSBTAG00000002187|ENSEMBL:ENSBTAG00000003336|ENSEMBL:ENSBTAG00000002185|ENSEMBL:ENSBTAG000000…
lightcyan	7090	0.0028575	0.054865	regulation of S phase of mitotic cell cycle	ENSEMBL:ENSBTAG00000027569|ENSEMBL:ENSBTAG00000015655|ENSEMBL:ENSBTAG00000013038|ENSEMBL:ENSBTAG00000032260
lightcyan	42327	0.0029759	0.056249	positive regulation of phosphorylation	ENSEMBL:ENSBTAG00000013851|ENSEMBL:ENSBTAG00000018114|ENSEMBL:ENSBTAG00000006919|ENSEMBL:ENSBTAG00000002006|ENSEMBL:ENSBTAG00000001335|ENSEMBL:ENSBTAG00000020936|ENSEMBL:ENSBTAG00000008948|ENSEMBL:ENSBTAG00000003564|ENSEMBL:ENSBTAG00000006420|ENSEMBL:ENSBTAG00000016649|ENSEMBL:ENSBTAG00000005198|ENSEMBL:ENSBTAG00000011757|ENSEMBL:ENSBTAG00000017549|ENSEMBL:ENSBTAG00000017869|ENSEMBL:ENSBTAG000000…
lightcyan	10562	0.0029759	0.056249	positive regulation of phosphorus metabolic process	ENSEMBL:ENSBTAG00000013851|ENSEMBL:ENSBTAG00000018114|ENSEMBL:ENSBTAG00000006919|ENSEMBL:ENSBTAG00000002006|ENSEMBL:ENSBTAG00000001335|ENSEMBL:ENSBTAG00000020936|ENSEMBL:ENSBTAG00000008948|ENSEMBL:ENSBTAG00000003564|ENSEMBL:ENSBTAG00000006420|ENSEMBL:ENSBTAG00000016649|ENSEMBL:ENSBTAG00000005198|ENSEMBL:ENSBTAG00000011757|ENSEMBL:ENSBTAG00000017549|ENSEMBL:ENSBTAG00000017869|ENSEMBL:ENSBTAG000000…
lightcyan	45937	0.0029759	0.056249	positive regulation of phosphate metabolic process	ENSEMBL:ENSBTAG00000013851|ENSEMBL:ENSBTAG00000018114|ENSEMBL:ENSBTAG00000006919|ENSEMBL:ENSBTAG00000002006|ENSEMBL:ENSBTAG00000001335|ENSEMBL:ENSBTAG00000020936|ENSEMBL:ENSBTAG00000008948|ENSEMBL:ENSBTAG00000003564|ENSEMBL:ENSBTAG00000006420|ENSEMBL:ENSBTAG00000016649|ENSEMBL:ENSBTAG00000005198|ENSEMBL:ENSBTAG00000011757|ENSEMBL:ENSBTAG00000017549|ENSEMBL:ENSBTAG00000017869|ENSEMBL:ENSBTAG000000…
lightcyan	18904	0.0031706	0.059309	organic ether metabolic process	ENSEMBL:ENSBTAG00000001592|ENSEMBL:ENSBTAG00000011917|ENSEMBL:ENSBTAG00000010184|ENSEMBL:ENSBTAG00000019612|ENSEMBL:ENSBTAG00000005730|ENSEMBL:ENSBTAG00000001936|ENSEMBL:ENSBTAG00000017869|ENSEMBL:ENSBTAG00000016791|ENSEMBL:ENSBTAG00000004922
lightcyan	6662	0.0031706	0.059309	glycerol ether metabolic process	ENSEMBL:ENSBTAG00000001592|ENSEMBL:ENSBTAG00000011917|ENSEMBL:ENSBTAG00000010184|ENSEMBL:ENSBTAG00000019612|ENSEMBL:ENSBTAG00000005730|ENSEMBL:ENSBTAG00000001936|ENSEMBL:ENSBTAG00000017869|ENSEMBL:ENSBTAG00000016791|ENSEMBL:ENSBTAG00000004922
lightcyan	60537	0.0031865	0.059309	muscle tissue development	ENSEMBL:ENSBTAG00000011250|ENSEMBL:ENSBTAG00000018007|ENSEMBL:ENSBTAG00000020701|ENSEMBL:ENSBTAG00000005190|ENSEMBL:ENSBTAG00000014003|ENSEMBL:ENSBTAG00000017851|ENSEMBL:ENSBTAG00000014675|ENSEMBL:ENSBTAG00000002216|ENSEMBL:ENSBTAG00000004279|ENSEMBL:ENSBTAG00000002297|ENSEMBL:ENSBTAG00000006138|ENSEMBL:ENSBTAG00000007766|ENSEMBL:ENSBTAG00000006588|ENSEMBL:ENSBTAG00000004036|ENSEMBL:ENSBTAG000000…
lightcyan	43123	0.0034444	0.062514	positive regulation of I-kappaB kinase/NF-kappaB cascade	ENSEMBL:ENSBTAG00000020921|ENSEMBL:ENSBTAG00000021767|ENSEMBL:ENSBTAG00000013851|ENSEMBL:ENSBTAG00000018127|ENSEMBL:ENSBTAG00000002625|ENSEMBL:ENSBTAG00000003986|ENSEMBL:ENSBTAG00000020936|ENSEMBL:ENSBTAG00000005622|ENSEMBL:ENSBTAG00000004279|ENSEMBL:ENSBTAG00000008600|ENSEMBL:ENSBTAG00000008310|ENSEMBL:ENSBTAG00000013545|ENSEMBL:ENSBTAG00000014227|ENSEMBL:ENSBTAG00000007591|ENSEMBL:ENSBTAG000000…
lightcyan	55066	0.0034922	0.063068	di-, tri-valent inorganic cation homeostasis	ENSEMBL:ENSBTAG00000011381|ENSEMBL:ENSBTAG00000019027|ENSEMBL:ENSBTAG00000016414|ENSEMBL:ENSBTAG00000020455|ENSEMBL:ENSBTAG00000010551|ENSEMBL:ENSBTAG00000013861|ENSEMBL:ENSBTAG00000002526|ENSEMBL:ENSBTAG00000001599|ENSEMBL:ENSBTAG00000000428|ENSEMBL:ENSBTAG00000008948|ENSEMBL:ENSBTAG00000001398|ENSEMBL:ENSBTAG00000000782|ENSEMBL:ENSBTAG00000017869|ENSEMBL:ENSBTAG00000008340|ENSEMBL:ENSBTAG000000…
lightcyan	9719	0.0035199	0.063254	response to endogenous stimulus	ENSEMBL:ENSBTAG00000017458|ENSEMBL:ENSBTAG00000015101|ENSEMBL:ENSBTAG00000005190|ENSEMBL:ENSBTAG00000018245|ENSEMBL:ENSBTAG00000013038|ENSEMBL:ENSBTAG00000001403|ENSEMBL:ENSBTAG00000004508|ENSEMBL:ENSBTAG00000001545|ENSEMBL:ENSBTAG00000001335|ENSEMBL:ENSBTAG00000001936|ENSEMBL:ENSBTAG00000004736|ENSEMBL:ENSBTAG00000001333|ENSEMBL:ENSBTAG00000003650|ENSEMBL:ENSBTAG00000014911|ENSEMBL:ENSBTAG000000…
lightcyan	9612	0.0038272	0.067447	response to mechanical stimulus	ENSEMBL:ENSBTAG00000021921|ENSEMBL:ENSBTAG00000009637|ENSEMBL:ENSBTAG00000018245|ENSEMBL:ENSBTAG00000011851|ENSEMBL:ENSBTAG00000008948
lightcyan	43488	0.0038272	0.067447	regulation of mRNA stability	ENSEMBL:ENSBTAG00000017458|ENSEMBL:ENSBTAG00000003697|ENSEMBL:ENSBTAG00000019821|ENSEMBL:ENSBTAG00000007606|ENSEMBL:ENSBTAG00000000613
lightcyan	46504	0.0038272	0.067447	glycerol ether biosynthetic process	ENSEMBL:ENSBTAG00000011917|ENSEMBL:ENSBTAG00000019612|ENSEMBL:ENSBTAG00000005730|ENSEMBL:ENSBTAG00000001936|ENSEMBL:ENSBTAG00000016791
lightcyan	10815	0.0040993	0.070255	bradykinin catabolic process	ENSEMBL:ENSBTAG00000019759|ENSEMBL:ENSBTAG00000002977|ENSEMBL:ENSBTAG00000004438
lightcyan	45749	0.0040993	0.070255	negative regulation of S phase of mitotic cell cycle	ENSEMBL:ENSBTAG00000027569|ENSEMBL:ENSBTAG00000015655|ENSEMBL:ENSBTAG00000032260
lightcyan	46125	0.0040993	0.070255	pyrimidine deoxyribonucleoside metabolic process	ENSEMBL:ENSBTAG00000031358|ENSEMBL:ENSBTAG00000035370|ENSEMBL:ENSBTAG00000011998
lightcyan	6639	0.004102	0.070255	acylglycerol metabolic process	ENSEMBL:ENSBTAG00000001592|ENSEMBL:ENSBTAG00000011917|ENSEMBL:ENSBTAG00000010184|ENSEMBL:ENSBTAG00000019612|ENSEMBL:ENSBTAG00000005730|ENSEMBL:ENSBTAG00000001936|ENSEMBL:ENSBTAG00000017869|ENSEMBL:ENSBTAG00000004922
lightcyan	22414	0.0042766	0.072851	reproductive process	ENSEMBL:ENSBTAG00000015101|ENSEMBL:ENSBTAG00000015105|ENSEMBL:ENSBTAG00000013123|ENSEMBL:ENSBTAG00000011266|ENSEMBL:ENSBTAG00000025942|ENSEMBL:ENSBTAG00000000283|ENSEMBL:ENSBTAG00000005730|ENSEMBL:ENSBTAG00000021143|ENSEMBL:ENSBTAG00000007591|ENSEMBL:ENSBTAG00000007592|ENSEMBL:ENSBTAG00000014665|ENSEMBL:ENSBTAG00000017851|ENSEMBL:ENSBTAG00000010662|ENSEMBL:ENSBTAG00000014102|ENSEMBL:ENSBTAG000000…
lightcyan	30534	0.0043135	0.072851	adult behavior	ENSEMBL:ENSBTAG00000011285|ENSEMBL:ENSBTAG00000010251|ENSEMBL:ENSBTAG00000015775|ENSEMBL:ENSBTAG00000010551|ENSEMBL:ENSBTAG00000004508|ENSEMBL:ENSBTAG00000001306|ENSEMBL:ENSBTAG00000002297|ENSEMBL:ENSBTAG00000007766|ENSEMBL:ENSBTAG00000000040|ENSEMBL:ENSBTAG00000005078|ENSEMBL:ENSBTAG00000003650|ENSEMBL:ENSBTAG00000014911|ENSEMBL:ENSBTAG00000003130|ENSEMBL:ENSBTAG00000006161
lightcyan	16043	0.0045734	0.076532	cellular component organization	ENSEMBL:ENSBTAG00000013363|ENSEMBL:ENSBTAG00000014453|ENSEMBL:ENSBTAG00000020578|ENSEMBL:ENSBTAG00000015022|ENSEMBL:ENSBTAG00000014697|ENSEMBL:ENSBTAG00000018374|ENSEMBL:ENSBTAG00000025868|ENSEMBL:ENSBTAG00000003711|ENSEMBL:ENSBTAG00000014295|ENSEMBL:ENSBTAG00000006667|ENSEMBL:ENSBTAG00000035319|ENSEMBL:ENSBTAG00000000162|ENSEMBL:ENSBTAG00000002185|ENSEMBL:ENSBTAG00000011509|ENSEMBL:ENSBTAG000000…
lightcyan	2521	0.0046553	0.077545	leukocyte differentiation	ENSEMBL:ENSBTAG00000013451|ENSEMBL:ENSBTAG00000017458|ENSEMBL:ENSBTAG00000016420|ENSEMBL:ENSBTAG00000010134|ENSEMBL:ENSBTAG00000017560|ENSEMBL:ENSBTAG00000002699|ENSEMBL:ENSBTAG00000000428|ENSEMBL:ENSBTAG00000007335|ENSEMBL:ENSBTAG00000001333|ENSEMBL:ENSBTAG00000010785|ENSEMBL:ENSBTAG00000015615|ENSEMBL:ENSBTAG00000006452|ENSEMBL:ENSBTAG00000011757|ENSEMBL:ENSBTAG00000007591|ENSEMBL:ENSBTAG000000…
lightcyan	10033	0.0047419	0.078588	response to organic substance	ENSEMBL:ENSBTAG00000017424|ENSEMBL:ENSBTAG00000015101|ENSEMBL:ENSBTAG00000015105|ENSEMBL:ENSBTAG00000015169|ENSEMBL:ENSBTAG00000001579|ENSEMBL:ENSBTAG00000004508|ENSEMBL:ENSBTAG00000002006|ENSEMBL:ENSBTAG00000001335|ENSEMBL:ENSBTAG00000001936|ENSEMBL:ENSBTAG00000006208|ENSEMBL:ENSBTAG00000020936|ENSEMBL:ENSBTAG00000008948|ENSEMBL:ENSBTAG00000008703|ENSEMBL:ENSBTAG00000001333|ENSEMBL:ENSBTAG000000…
lightcyan	45637	0.0047625	0.078588	regulation of myeloid cell differentiation	ENSEMBL:ENSBTAG00000016420|ENSEMBL:ENSBTAG00000000283|ENSEMBL:ENSBTAG00000018114|ENSEMBL:ENSBTAG00000011266|ENSEMBL:ENSBTAG00000009786|ENSEMBL:ENSBTAG00000014911|ENSEMBL:ENSBTAG00000010785|ENSEMBL:ENSBTAG00000012500|ENSEMBL:ENSBTAG00000010789|ENSEMBL:ENSBTAG00000017549|ENSEMBL:ENSBTAG00000010989|ENSEMBL:ENSBTAG00000002912
lightcyan	44419	0.0048431	0.079226	interspecies interaction between organisms	ENSEMBL:ENSBTAG00000017424|ENSEMBL:ENSBTAG00000003697|ENSEMBL:ENSBTAG00000009080|ENSEMBL:ENSBTAG00000020664|ENSEMBL:ENSBTAG00000005861|ENSEMBL:ENSBTAG00000014576|ENSEMBL:ENSBTAG00000019929|ENSEMBL:ENSBTAG00000010303|ENSEMBL:ENSBTAG00000015910|ENSEMBL:ENSBTAG00000017846
lightcyan	31398	0.005218	0.084226	positive regulation of protein ubiquitination	ENSEMBL:ENSBTAG00000014453|ENSEMBL:ENSBTAG00000015584|ENSEMBL:ENSBTAG00000021767|ENSEMBL:ENSBTAG00000013851|ENSEMBL:ENSBTAG00000020796|ENSEMBL:ENSBTAG00000014227|ENSEMBL:ENSBTAG00000020936
lightcyan	19318	0.0053498	0.085974	hexose metabolic process	ENSEMBL:ENSBTAG00000013066|ENSEMBL:ENSBTAG00000015249|ENSEMBL:ENSBTAG00000002866|ENSEMBL:ENSBTAG00000025029|ENSEMBL:ENSBTAG00000001578|ENSEMBL:ENSBTAG00000001936|ENSEMBL:ENSBTAG00000006724|ENSEMBL:ENSBTAG00000001752|ENSEMBL:ENSBTAG00000008545|ENSEMBL:ENSBTAG00000002488|ENSEMBL:ENSBTAG00000008401|ENSEMBL:ENSBTAG00000014911|ENSEMBL:ENSBTAG00000013108|ENSEMBL:ENSBTAG00000009232|ENSEMBL:ENSBTAG000000…
lightcyan	3	0.0056564	0.090108	reproduction	ENSEMBL:ENSBTAG00000015101|ENSEMBL:ENSBTAG00000015105|ENSEMBL:ENSBTAG00000013123|ENSEMBL:ENSBTAG00000011266|ENSEMBL:ENSBTAG00000025942|ENSEMBL:ENSBTAG00000000283|ENSEMBL:ENSBTAG00000005730|ENSEMBL:ENSBTAG00000021143|ENSEMBL:ENSBTAG00000007591|ENSEMBL:ENSBTAG00000007592|ENSEMBL:ENSBTAG00000014665|ENSEMBL:ENSBTAG00000017851|ENSEMBL:ENSBTAG00000010662|ENSEMBL:ENSBTAG00000014102|ENSEMBL:ENSBTAG000000…
lightcyan	30522	0.0061041	0.096397	intracellular receptor mediated signaling pathway	ENSEMBL:ENSBTAG00000026254|ENSEMBL:ENSBTAG00000004279|ENSEMBL:ENSBTAG00000017851|ENSEMBL:ENSBTAG00000004498|ENSEMBL:ENSBTAG00000003552|ENSEMBL:ENSBTAG00000016801|ENSEMBL:ENSBTAG00000017967|ENSEMBL:ENSBTAG00000021209
lightcyan	8203	0.0062118	0.097675	cholesterol metabolic process	ENSEMBL:ENSBTAG00000004059|ENSEMBL:ENSBTAG00000001592|ENSEMBL:ENSBTAG00000001992|ENSEMBL:ENSBTAG00000015654|ENSEMBL:ENSBTAG00000012059|ENSEMBL:ENSBTAG00000012432|ENSEMBL:ENSBTAG00000020661|ENSEMBL:ENSBTAG00000014911|ENSEMBL:ENSBTAG00000004075|ENSEMBL:ENSBTAG00000003898|ENSEMBL:ENSBTAG00000018936|ENSEMBL:ENSBTAG00000008183
magenta	32879	2.7941e-05	0.0049056	regulation of localization	ENSEMBL:ENSBTAG00000015249|ENSEMBL:ENSBTAG00000013861|ENSEMBL:ENSBTAG00000000428|ENSEMBL:ENSBTAG00000024957|ENSEMBL:ENSBTAG00000013184|ENSEMBL:ENSBTAG00000019290|ENSEMBL:ENSBTAG00000008504|ENSEMBL:ENSBTAG00000006420|ENSEMBL:ENSBTAG00000012116|ENSEMBL:ENSBTAG00000020199|ENSEMBL:ENSBTAG00000008063|ENSEMBL:ENSBTAG00000021318|ENSEMBL:ENSBTAG00000021879|ENSEMBL:ENSBTAG00000016366|ENSEMBL:ENSBTAG000000…
magenta	45595	0.00015696	0.018372	regulation of cell differentiation	ENSEMBL:ENSBTAG00000012285|ENSEMBL:ENSBTAG00000015249|ENSEMBL:ENSBTAG00000014366|ENSEMBL:ENSBTAG00000011266|ENSEMBL:ENSBTAG00000006919|ENSEMBL:ENSBTAG00000019461|ENSEMBL:ENSBTAG00000004279|ENSEMBL:ENSBTAG00000008987|ENSEMBL:ENSBTAG00000025035|ENSEMBL:ENSBTAG00000009987|ENSEMBL:ENSBTAG00000007424|ENSEMBL:ENSBTAG00000006420|ENSEMBL:ENSBTAG00000033983|ENSEMBL:ENSBTAG00000003094|ENSEMBL:ENSBTAG000000…
magenta	51051	0.00034053	0.027901	negative regulation of transport	ENSEMBL:ENSBTAG00000019290|ENSEMBL:ENSBTAG00000016366|ENSEMBL:ENSBTAG00000009987|ENSEMBL:ENSBTAG00000003264|ENSEMBL:ENSBTAG00000007424|ENSEMBL:ENSBTAG00000012844|ENSEMBL:ENSBTAG00000014227|ENSEMBL:ENSBTAG00000024957|ENSEMBL:ENSBTAG00000014482|ENSEMBL:ENSBTAG00000001061|ENSEMBL:ENSBTAG00000008150
magenta	51093	0.0008457	0.051968	negative regulation of developmental process	ENSEMBL:ENSBTAG00000017458|ENSEMBL:ENSBTAG00000012285|ENSEMBL:ENSBTAG00000014465|ENSEMBL:ENSBTAG00000014366|ENSEMBL:ENSBTAG00000011266|ENSEMBL:ENSBTAG00000008987|ENSEMBL:ENSBTAG00000009987|ENSEMBL:ENSBTAG00000007424|ENSEMBL:ENSBTAG00000012852|ENSEMBL:ENSBTAG00000009496|ENSEMBL:ENSBTAG00000015965|ENSEMBL:ENSBTAG00000011757|ENSEMBL:ENSBTAG00000010989|ENSEMBL:ENSBTAG00000008063
magenta	51049	0.00091096	0.054194	regulation of transport	ENSEMBL:ENSBTAG00000021318|ENSEMBL:ENSBTAG00000016366|ENSEMBL:ENSBTAG00000020569|ENSEMBL:ENSBTAG00000015249|ENSEMBL:ENSBTAG00000013861|ENSEMBL:ENSBTAG00000003409|ENSEMBL:ENSBTAG00000006919|ENSEMBL:ENSBTAG00000000428|ENSEMBL:ENSBTAG00000024957|ENSEMBL:ENSBTAG00000014482|ENSEMBL:ENSBTAG00000019290|ENSEMBL:ENSBTAG00000008504|ENSEMBL:ENSBTAG00000009987|ENSEMBL:ENSBTAG00000003264|ENSEMBL:ENSBTAG000000…
magenta	45596	0.00092602	0.054194	negative regulation of cell differentiation	ENSEMBL:ENSBTAG00000008987|ENSEMBL:ENSBTAG00000012285|ENSEMBL:ENSBTAG00000009987|ENSEMBL:ENSBTAG00000007424|ENSEMBL:ENSBTAG00000014366|ENSEMBL:ENSBTAG00000011266|ENSEMBL:ENSBTAG00000012852|ENSEMBL:ENSBTAG00000009496|ENSEMBL:ENSBTAG00000015965|ENSEMBL:ENSBTAG00000011757|ENSEMBL:ENSBTAG00000010989|ENSEMBL:ENSBTAG00000008063
magenta	51336	0.00099878	0.05524	regulation of hydrolase activity	ENSEMBL:ENSBTAG00000013573|ENSEMBL:ENSBTAG00000012022|ENSEMBL:ENSBTAG00000005190|ENSEMBL:ENSBTAG00000003409|ENSEMBL:ENSBTAG00000000428|ENSEMBL:ENSBTAG00000024957|ENSEMBL:ENSBTAG00000012480|ENSEMBL:ENSBTAG00000002329|ENSEMBL:ENSBTAG00000018020|ENSEMBL:ENSBTAG00000003334|ENSEMBL:ENSBTAG00000009624|ENSEMBL:ENSBTAG00000003264|ENSEMBL:ENSBTAG00000005493|ENSEMBL:ENSBTAG00000020199|ENSEMBL:ENSBTAG000000…
magenta	48771	0.0010355	0.05524	tissue remodeling	ENSEMBL:ENSBTAG00000020701|ENSEMBL:ENSBTAG00000016696|ENSEMBL:ENSBTAG00000007424|ENSEMBL:ENSBTAG00000020199|ENSEMBL:ENSBTAG00000004508|ENSEMBL:ENSBTAG00000002030|ENSEMBL:ENSBTAG00000000428
magenta	33619	0.0012534	0.059731	membrane protein proteolysis	ENSEMBL:ENSBTAG00000000394|ENSEMBL:ENSBTAG00000003836|ENSEMBL:ENSBTAG00000005481|ENSEMBL:ENSBTAG00000011757
magenta	6509	0.0012534	0.059731	membrane protein ectodomain proteolysis	ENSEMBL:ENSBTAG00000000394|ENSEMBL:ENSBTAG00000003836|ENSEMBL:ENSBTAG00000005481|ENSEMBL:ENSBTAG00000011757
magenta	45597	0.0013466	0.059731	positive regulation of cell differentiation	ENSEMBL:ENSBTAG00000014366|ENSEMBL:ENSBTAG00000006919|ENSEMBL:ENSBTAG00000019461|ENSEMBL:ENSBTAG00000004279|ENSEMBL:ENSBTAG00000008987|ENSEMBL:ENSBTAG00000007424|ENSEMBL:ENSBTAG00000006420|ENSEMBL:ENSBTAG00000033983|ENSEMBL:ENSBTAG00000003094|ENSEMBL:ENSBTAG00000007164|ENSEMBL:ENSBTAG00000009496|ENSEMBL:ENSBTAG00000002041|ENSEMBL:ENSBTAG00000017549
magenta	42423	0.0019907	0.076829	catecholamine biosynthetic process	ENSEMBL:ENSBTAG00000003650|ENSEMBL:ENSBTAG00000004508|ENSEMBL:ENSBTAG00000017243|ENSEMBL:ENSBTAG00000024957
magenta	22610	0.0028067	0.098386	biological adhesion	ENSEMBL:ENSBTAG00000018810|ENSEMBL:ENSBTAG00000015249|ENSEMBL:ENSBTAG00000003418|ENSEMBL:ENSBTAG00000019289|ENSEMBL:ENSBTAG00000000604|ENSEMBL:ENSBTAG00000001231|ENSEMBL:ENSBTAG00000000088|ENSEMBL:ENSBTAG00000011204|ENSEMBL:ENSBTAG00000017846|ENSEMBL:ENSBTAG00000017549|ENSEMBL:ENSBTAG00000004081|ENSEMBL:ENSBTAG00000015058|ENSEMBL:ENSBTAG00000019977|ENSEMBL:ENSBTAG00000021879|ENSEMBL:ENSBTAG000000…
magenta	7155	0.0028067	0.098386	cell adhesion	ENSEMBL:ENSBTAG00000018810|ENSEMBL:ENSBTAG00000015249|ENSEMBL:ENSBTAG00000003418|ENSEMBL:ENSBTAG00000019289|ENSEMBL:ENSBTAG00000000604|ENSEMBL:ENSBTAG00000001231|ENSEMBL:ENSBTAG00000000088|ENSEMBL:ENSBTAG00000011204|ENSEMBL:ENSBTAG00000017846|ENSEMBL:ENSBTAG00000017549|ENSEMBL:ENSBTAG00000004081|ENSEMBL:ENSBTAG00000015058|ENSEMBL:ENSBTAG00000019977|ENSEMBL:ENSBTAG00000021879|ENSEMBL:ENSBTAG000000…
magenta	45944	0.0029914	0.099364	positive regulation of transcription from RNA polymerase II promoter	ENSEMBL:ENSBTAG00000020701|ENSEMBL:ENSBTAG00000015016|ENSEMBL:ENSBTAG00000006919|ENSEMBL:ENSBTAG00000017243|ENSEMBL:ENSBTAG00000009905|ENSEMBL:ENSBTAG00000027453|ENSEMBL:ENSBTAG00000002335|ENSEMBL:ENSBTAG00000003264|ENSEMBL:ENSBTAG00000007424|ENSEMBL:ENSBTAG00000006335|ENSEMBL:ENSBTAG00000003650|ENSEMBL:ENSBTAG00000006511|ENSEMBL:ENSBTAG00000012116|ENSEMBL:ENSBTAG00000008520|ENSEMBL:ENSBTAG000000…
midnightblue	50820	2.3786e-05	0.0027584	positive regulation of coagulation	ENSEMBL:ENSBTAG00000013197|ENSEMBL:ENSBTAG00000007148|ENSEMBL:ENSBTAG00000014465|ENSEMBL:ENSBTAG00000020199|ENSEMBL:ENSBTAG00000002006|ENSEMBL:ENSBTAG00000011757|ENSEMBL:ENSBTAG00000001271
midnightblue	30194	0.00024638	0.014815	positive regulation of blood coagulation	ENSEMBL:ENSBTAG00000007148|ENSEMBL:ENSBTAG00000014465|ENSEMBL:ENSBTAG00000020199|ENSEMBL:ENSBTAG00000002006|ENSEMBL:ENSBTAG00000001271
midnightblue	50435	0.00034124	0.01878	beta-amyloid metabolic process	ENSEMBL:ENSBTAG00000019759|ENSEMBL:ENSBTAG00000013197|ENSEMBL:ENSBTAG00000019365|ENSEMBL:ENSBTAG00000011757
midnightblue	33619	0.00036438	0.019083	membrane protein proteolysis	ENSEMBL:ENSBTAG00000000394|ENSEMBL:ENSBTAG00000013197|ENSEMBL:ENSBTAG00000018593|ENSEMBL:ENSBTAG00000003836|ENSEMBL:ENSBTAG00000005481|ENSEMBL:ENSBTAG00000011757
midnightblue	6509	0.00036438	0.019083	membrane protein ectodomain proteolysis	ENSEMBL:ENSBTAG00000000394|ENSEMBL:ENSBTAG00000013197|ENSEMBL:ENSBTAG00000018593|ENSEMBL:ENSBTAG00000003836|ENSEMBL:ENSBTAG00000005481|ENSEMBL:ENSBTAG00000011757
midnightblue	16044	0.00063568	0.032251	cellular membrane organization	ENSEMBL:ENSBTAG00000020316|ENSEMBL:ENSBTAG00000017547|ENSEMBL:ENSBTAG00000015363|ENSEMBL:ENSBTAG00000013362|ENSEMBL:ENSBTAG00000018374|ENSEMBL:ENSBTAG00000019443|ENSEMBL:ENSBTAG00000002006|ENSEMBL:ENSBTAG00000013282|ENSEMBL:ENSBTAG00000005832|ENSEMBL:ENSBTAG00000002885|ENSEMBL:ENSBTAG00000003450|ENSEMBL:ENSBTAG00000003490|ENSEMBL:ENSBTAG00000010635|ENSEMBL:ENSBTAG00000017869|ENSEMBL:ENSBTAG000000…
midnightblue	61024	0.00073586	0.035662	membrane organization	ENSEMBL:ENSBTAG00000020316|ENSEMBL:ENSBTAG00000017547|ENSEMBL:ENSBTAG00000015363|ENSEMBL:ENSBTAG00000013362|ENSEMBL:ENSBTAG00000018374|ENSEMBL:ENSBTAG00000019443|ENSEMBL:ENSBTAG00000002006|ENSEMBL:ENSBTAG00000013282|ENSEMBL:ENSBTAG00000005832|ENSEMBL:ENSBTAG00000002885|ENSEMBL:ENSBTAG00000003450|ENSEMBL:ENSBTAG00000003490|ENSEMBL:ENSBTAG00000010635|ENSEMBL:ENSBTAG00000017869|ENSEMBL:ENSBTAG000000…
midnightblue	16311	0.00087686	0.039002	dephosphorylation	ENSEMBL:ENSBTAG00000021911|ENSEMBL:ENSBTAG00000044208|ENSEMBL:ENSBTAG00000011011|ENSEMBL:ENSBTAG00000010563|ENSEMBL:ENSBTAG00000016413|ENSEMBL:ENSBTAG00000012146|ENSEMBL:ENSBTAG00000016984|ENSEMBL:ENSBTAG00000016005|ENSEMBL:ENSBTAG00000006938|ENSEMBL:ENSBTAG00000040559|ENSEMBL:ENSBTAG00000019443|ENSEMBL:ENSBTAG00000015296|ENSEMBL:ENSBTAG00000024715|ENSEMBL:ENSBTAG00000027375|ENSEMBL:ENSBTAG000000…
midnightblue	50818	0.0014558	0.056705	regulation of coagulation	ENSEMBL:ENSBTAG00000034848|ENSEMBL:ENSBTAG00000013197|ENSEMBL:ENSBTAG00000007148|ENSEMBL:ENSBTAG00000014465|ENSEMBL:ENSBTAG00000020199|ENSEMBL:ENSBTAG00000002006|ENSEMBL:ENSBTAG00000011757|ENSEMBL:ENSBTAG00000001271|ENSEMBL:ENSBTAG00000017869
midnightblue	55065	0.0016689	0.059748	metal ion homeostasis	ENSEMBL:ENSBTAG00000015520|ENSEMBL:ENSBTAG00000020921|ENSEMBL:ENSBTAG00000017458|ENSEMBL:ENSBTAG00000016414|ENSEMBL:ENSBTAG00000020455|ENSEMBL:ENSBTAG00000015775|ENSEMBL:ENSBTAG00000010551|ENSEMBL:ENSBTAG00000013861|ENSEMBL:ENSBTAG00000001599|ENSEMBL:ENSBTAG00000002297|ENSEMBL:ENSBTAG00000008303|ENSEMBL:ENSBTAG00000007148|ENSEMBL:ENSBTAG00000001398|ENSEMBL:ENSBTAG00000000782|ENSEMBL:ENSBTAG000000…
midnightblue	8152	0.0017384	0.061015	metabolic process	ENSEMBL:ENSBTAG00000008170|ENSEMBL:ENSBTAG00000012671|ENSEMBL:ENSBTAG00000010254|ENSEMBL:ENSBTAG00000002625|ENSEMBL:ENSBTAG00000003836|ENSEMBL:ENSBTAG00000004922|ENSEMBL:ENSBTAG00000000448|ENSEMBL:ENSBTAG00000000442|ENSEMBL:ENSBTAG00000002620|ENSEMBL:ENSBTAG00000021143|ENSEMBL:ENSBTAG00000020175|ENSEMBL:ENSBTAG00000014855|ENSEMBL:ENSBTAG00000020174|ENSEMBL:ENSBTAG00000011589|ENSEMBL:ENSBTAG000000…
midnightblue	48871	0.0017476	0.061015	multicellular organismal homeostasis	ENSEMBL:ENSBTAG00000015520|ENSEMBL:ENSBTAG00000017567|ENSEMBL:ENSBTAG00000016696|ENSEMBL:ENSBTAG00000021523|ENSEMBL:ENSBTAG00000010860|ENSEMBL:ENSBTAG00000000601|ENSEMBL:ENSBTAG00000000283|ENSEMBL:ENSBTAG00000000442|ENSEMBL:ENSBTAG00000009711|ENSEMBL:ENSBTAG00000000782|ENSEMBL:ENSBTAG00000020199|ENSEMBL:ENSBTAG00000003072|ENSEMBL:ENSBTAG00000002041
midnightblue	32651	0.0018118	0.061281	regulation of interleukin-1 beta production	ENSEMBL:ENSBTAG00000020535|ENSEMBL:ENSBTAG00000002258|ENSEMBL:ENSBTAG00000015775|ENSEMBL:ENSBTAG00000020199|ENSEMBL:ENSBTAG00000020936
midnightblue	32652	0.0018118	0.061281	regulation of interleukin-1 production	ENSEMBL:ENSBTAG00000020535|ENSEMBL:ENSBTAG00000002258|ENSEMBL:ENSBTAG00000015775|ENSEMBL:ENSBTAG00000020199|ENSEMBL:ENSBTAG00000020936
midnightblue	10033	0.0019145	0.063912	response to organic substance	ENSEMBL:ENSBTAG00000015520|ENSEMBL:ENSBTAG00000017424|ENSEMBL:ENSBTAG00000017744|ENSEMBL:ENSBTAG00000018318|ENSEMBL:ENSBTAG00000021523|ENSEMBL:ENSBTAG00000020431|ENSEMBL:ENSBTAG00000001579|ENSEMBL:ENSBTAG00000031430|ENSEMBL:ENSBTAG00000002006|ENSEMBL:ENSBTAG00000001936|ENSEMBL:ENSBTAG00000020936|ENSEMBL:ENSBTAG00000008703|ENSEMBL:ENSBTAG00000001096|ENSEMBL:ENSBTAG00000000442|ENSEMBL:ENSBTAG000000…
midnightblue	1932	0.001929	0.063912	regulation of protein amino acid phosphorylation	ENSEMBL:ENSBTAG00000021811|ENSEMBL:ENSBTAG00000013197|ENSEMBL:ENSBTAG00000002625|ENSEMBL:ENSBTAG00000017060|ENSEMBL:ENSBTAG00000020936|ENSEMBL:ENSBTAG00000016163|ENSEMBL:ENSBTAG00000002813|ENSEMBL:ENSBTAG00000002258|ENSEMBL:ENSBTAG00000008303|ENSEMBL:ENSBTAG00000007148|ENSEMBL:ENSBTAG00000007424|ENSEMBL:ENSBTAG00000003430|ENSEMBL:ENSBTAG00000009357|ENSEMBL:ENSBTAG00000016649|ENSEMBL:ENSBTAG000000…
midnightblue	32879	0.0021481	0.069058	regulation of localization	ENSEMBL:ENSBTAG00000020535|ENSEMBL:ENSBTAG00000014930|ENSEMBL:ENSBTAG00000020936|ENSEMBL:ENSBTAG00000008726|ENSEMBL:ENSBTAG00000000283|ENSEMBL:ENSBTAG00000000442|ENSEMBL:ENSBTAG00000001333|ENSEMBL:ENSBTAG00000007553|ENSEMBL:ENSBTAG00000021879|ENSEMBL:ENSBTAG00000021318|ENSEMBL:ENSBTAG00000016124|ENSEMBL:ENSBTAG00000016366|ENSEMBL:ENSBTAG00000018824|ENSEMBL:ENSBTAG00000037686|ENSEMBL:ENSBTAG000000…
midnightblue	43410	0.0023585	0.073619	positive regulation of MAPKKK cascade	ENSEMBL:ENSBTAG00000013066|ENSEMBL:ENSBTAG00000021527|ENSEMBL:ENSBTAG00000003336|ENSEMBL:ENSBTAG00000007424|ENSEMBL:ENSBTAG00000020199|ENSEMBL:ENSBTAG00000002625|ENSEMBL:ENSBTAG00000007164|ENSEMBL:ENSBTAG00000019073|ENSEMBL:ENSBTAG00000020936|ENSEMBL:ENSBTAG00000016163|ENSEMBL:ENSBTAG00000002813
midnightblue	48878	0.0023807	0.073619	chemical homeostasis	ENSEMBL:ENSBTAG00000015520|ENSEMBL:ENSBTAG00000011382|ENSEMBL:ENSBTAG00000017567|ENSEMBL:ENSBTAG00000019027|ENSEMBL:ENSBTAG00000021523|ENSEMBL:ENSBTAG00000016414|ENSEMBL:ENSBTAG00000020455|ENSEMBL:ENSBTAG00000010551|ENSEMBL:ENSBTAG00000013861|ENSEMBL:ENSBTAG00000001599|ENSEMBL:ENSBTAG00000020935|ENSEMBL:ENSBTAG00000022890|ENSEMBL:ENSBTAG00000000442|ENSEMBL:ENSBTAG00000008303|ENSEMBL:ENSBTAG000000…
midnightblue	9100	0.002459	0.073619	glycoprotein metabolic process	ENSEMBL:ENSBTAG00000016158|ENSEMBL:ENSBTAG00000012671|ENSEMBL:ENSBTAG00000017656|ENSEMBL:ENSBTAG00000019759|ENSEMBL:ENSBTAG00000017922|ENSEMBL:ENSBTAG00000013197|ENSEMBL:ENSBTAG00000015249|ENSEMBL:ENSBTAG00000012664|ENSEMBL:ENSBTAG00000021445|ENSEMBL:ENSBTAG00000019644|ENSEMBL:ENSBTAG00000019595|ENSEMBL:ENSBTAG00000019365|ENSEMBL:ENSBTAG00000001405|ENSEMBL:ENSBTAG00000007203|ENSEMBL:ENSBTAG000000…
midnightblue	6875	0.0024731	0.073619	cellular metal ion homeostasis	ENSEMBL:ENSBTAG00000015520|ENSEMBL:ENSBTAG00000020921|ENSEMBL:ENSBTAG00000017458|ENSEMBL:ENSBTAG00000016414|ENSEMBL:ENSBTAG00000020455|ENSEMBL:ENSBTAG00000015775|ENSEMBL:ENSBTAG00000010551|ENSEMBL:ENSBTAG00000013861|ENSEMBL:ENSBTAG00000001599|ENSEMBL:ENSBTAG00000002297|ENSEMBL:ENSBTAG00000008303|ENSEMBL:ENSBTAG00000007148|ENSEMBL:ENSBTAG00000001398|ENSEMBL:ENSBTAG00000020199|ENSEMBL:ENSBTAG000000…
midnightblue	6874	0.0024837	0.073619	cellular calcium ion homeostasis	ENSEMBL:ENSBTAG00000020921|ENSEMBL:ENSBTAG00000017458|ENSEMBL:ENSBTAG00000016414|ENSEMBL:ENSBTAG00000020455|ENSEMBL:ENSBTAG00000015775|ENSEMBL:ENSBTAG00000010551|ENSEMBL:ENSBTAG00000013861|ENSEMBL:ENSBTAG00000001599|ENSEMBL:ENSBTAG00000002297|ENSEMBL:ENSBTAG00000008303|ENSEMBL:ENSBTAG00000007148|ENSEMBL:ENSBTAG00000001398|ENSEMBL:ENSBTAG00000020199|ENSEMBL:ENSBTAG00000011757|ENSEMBL:ENSBTAG000000…
midnightblue	10469	0.0025136	0.073619	regulation of receptor activity	ENSEMBL:ENSBTAG00000013197|ENSEMBL:ENSBTAG00000007498|ENSEMBL:ENSBTAG00000011757
midnightblue	61097	0.0025136	0.073619	regulation of protein tyrosine kinase activity	ENSEMBL:ENSBTAG00000013197|ENSEMBL:ENSBTAG00000007498|ENSEMBL:ENSBTAG00000011757
midnightblue	7176	0.0025136	0.073619	regulation of epidermal growth factor receptor activity	ENSEMBL:ENSBTAG00000013197|ENSEMBL:ENSBTAG00000007498|ENSEMBL:ENSBTAG00000011757
midnightblue	32623	0.0025136	0.073619	interleukin-2 production	ENSEMBL:ENSBTAG00000015520|ENSEMBL:ENSBTAG00000011917|ENSEMBL:ENSBTAG00000013205
midnightblue	15672	0.0025167	0.073619	monovalent inorganic cation transport	ENSEMBL:ENSBTAG00000018975|ENSEMBL:ENSBTAG00000012851|ENSEMBL:ENSBTAG00000014553|ENSEMBL:ENSBTAG00000010551|ENSEMBL:ENSBTAG00000013861|ENSEMBL:ENSBTAG00000016236|ENSEMBL:ENSBTAG00000002348|ENSEMBL:ENSBTAG00000002644|ENSEMBL:ENSBTAG00000002688|ENSEMBL:ENSBTAG00000025826|ENSEMBL:ENSBTAG00000009959|ENSEMBL:ENSBTAG00000009637|ENSEMBL:ENSBTAG00000003450|ENSEMBL:ENSBTAG00000031178|ENSEMBL:ENSBTAG000000…
midnightblue	15674	0.0031477	0.089655	di-, tri-valent inorganic cation transport	ENSEMBL:ENSBTAG00000015520|ENSEMBL:ENSBTAG00000019225|ENSEMBL:ENSBTAG00000016414|ENSEMBL:ENSBTAG00000020455|ENSEMBL:ENSBTAG00000013861|ENSEMBL:ENSBTAG00000021808|ENSEMBL:ENSBTAG00000025826|ENSEMBL:ENSBTAG00000009835|ENSEMBL:ENSBTAG00000008303|ENSEMBL:ENSBTAG00000000520|ENSEMBL:ENSBTAG00000020199|ENSEMBL:ENSBTAG00000017869|ENSEMBL:ENSBTAG00000020921|ENSEMBL:ENSBTAG00000020887|ENSEMBL:ENSBTAG000000…
midnightblue	50801	0.0036182	0.097981	ion homeostasis	ENSEMBL:ENSBTAG00000015520|ENSEMBL:ENSBTAG00000011382|ENSEMBL:ENSBTAG00000019027|ENSEMBL:ENSBTAG00000016414|ENSEMBL:ENSBTAG00000020455|ENSEMBL:ENSBTAG00000010551|ENSEMBL:ENSBTAG00000013861|ENSEMBL:ENSBTAG00000001599|ENSEMBL:ENSBTAG00000020935|ENSEMBL:ENSBTAG00000022890|ENSEMBL:ENSBTAG00000008303|ENSEMBL:ENSBTAG00000031178|ENSEMBL:ENSBTAG00000003132|ENSEMBL:ENSBTAG00000008766|ENSEMBL:ENSBTAG000000…
midnightblue	43487	0.0036211	0.097981	regulation of RNA stability	ENSEMBL:ENSBTAG00000024928|ENSEMBL:ENSBTAG00000015520|ENSEMBL:ENSBTAG00000017458|ENSEMBL:ENSBTAG00000007606|ENSEMBL:ENSBTAG00000000613
midnightblue	10743	0.0036211	0.097981	regulation of macrophage derived foam cell differentiation	ENSEMBL:ENSBTAG00000000283|ENSEMBL:ENSBTAG00000002885|ENSEMBL:ENSBTAG00000009987|ENSEMBL:ENSBTAG00000001333|ENSEMBL:ENSBTAG00000008063
salmon	51336	0.00038722	0.031862	regulation of hydrolase activity	ENSEMBL:ENSBTAG00000019988|ENSEMBL:ENSBTAG00000012022|ENSEMBL:ENSBTAG00000005190|ENSEMBL:ENSBTAG00000002939|ENSEMBL:ENSBTAG00000015000|ENSEMBL:ENSBTAG00000013367|ENSEMBL:ENSBTAG00000011363|ENSEMBL:ENSBTAG00000015952|ENSEMBL:ENSBTAG00000024957|ENSEMBL:ENSBTAG00000012480|ENSEMBL:ENSBTAG00000002329|ENSEMBL:ENSBTAG00000018020|ENSEMBL:ENSBTAG00000009703|ENSEMBL:ENSBTAG00000008952|ENSEMBL:ENSBTAG000000…
salmon	30850	0.00064541	0.050181	prostate gland development	ENSEMBL:ENSBTAG00000025035|ENSEMBL:ENSBTAG00000021499|ENSEMBL:ENSBTAG00000014102|ENSEMBL:ENSBTAG00000004498|ENSEMBL:ENSBTAG00000027625|ENSEMBL:ENSBTAG00000007592|ENSEMBL:ENSBTAG00000007605
salmon	7205	0.0010168	0.066807	activation of protein kinase C activity by G-protein coupled receptor protein signaling pathway	ENSEMBL:ENSBTAG00000015268|ENSEMBL:ENSBTAG00000017240|ENSEMBL:ENSBTAG00000009872|ENSEMBL:ENSBTAG00000022622|ENSEMBL:ENSBTAG00000013879
salmon	51051	0.0011618	0.068821	negative regulation of transport	ENSEMBL:ENSBTAG00000019290|ENSEMBL:ENSBTAG00000016124|ENSEMBL:ENSBTAG00000008726|ENSEMBL:ENSBTAG00000016366|ENSEMBL:ENSBTAG00000009987|ENSEMBL:ENSBTAG00000003264|ENSEMBL:ENSBTAG00000007424|ENSEMBL:ENSBTAG00000014227|ENSEMBL:ENSBTAG00000024957|ENSEMBL:ENSBTAG00000014482|ENSEMBL:ENSBTAG00000001061|ENSEMBL:ENSBTAG00000008150
salmon	18107	0.0019482	0.092108	peptidyl-threonine phosphorylation	ENSEMBL:ENSBTAG00000020921|ENSEMBL:ENSBTAG00000005832|ENSEMBL:ENSBTAG00000018130
salmon	19432	0.0019482	0.092108	triglyceride biosynthetic process	ENSEMBL:ENSBTAG00000001154|ENSEMBL:ENSBTAG00000011917|ENSEMBL:ENSBTAG00000005730
salmon	50817	0.0020362	0.092108	coagulation	ENSEMBL:ENSBTAG00000007148|ENSEMBL:ENSBTAG00000014314|ENSEMBL:ENSBTAG00000006909|ENSEMBL:ENSBTAG00000001100|ENSEMBL:ENSBTAG00000011585|ENSEMBL:ENSBTAG00000020199|ENSEMBL:ENSBTAG00000007101|ENSEMBL:ENSBTAG00000012544|ENSEMBL:ENSBTAG00000021819|ENSEMBL:ENSBTAG00000001271|ENSEMBL:ENSBTAG00000018061
salmon	7596	0.0020362	0.092108	blood coagulation	ENSEMBL:ENSBTAG00000007148|ENSEMBL:ENSBTAG00000014314|ENSEMBL:ENSBTAG00000006909|ENSEMBL:ENSBTAG00000001100|ENSEMBL:ENSBTAG00000011585|ENSEMBL:ENSBTAG00000020199|ENSEMBL:ENSBTAG00000007101|ENSEMBL:ENSBTAG00000012544|ENSEMBL:ENSBTAG00000021819|ENSEMBL:ENSBTAG00000001271|ENSEMBL:ENSBTAG00000018061
tan	43062	0.00032409	0.022589	extracellular structure organization	ENSEMBL:ENSBTAG00000011250|ENSEMBL:ENSBTAG00000016420|ENSEMBL:ENSBTAG00000021316|ENSEMBL:ENSBTAG00000021217|ENSEMBL:ENSBTAG00000013103|ENSEMBL:ENSBTAG00000015249|ENSEMBL:ENSBTAG00000015655|ENSEMBL:ENSBTAG00000000601|ENSEMBL:ENSBTAG00000019595|ENSEMBL:ENSBTAG00000000512|ENSEMBL:ENSBTAG00000007708|ENSEMBL:ENSBTAG00000031891|ENSEMBL:ENSBTAG00000002297|ENSEMBL:ENSBTAG00000011509|ENSEMBL:ENSBTAG000000…
tan	6487	0.0005065	0.031978	protein amino acid N-linked glycosylation	ENSEMBL:ENSBTAG00000017922|ENSEMBL:ENSBTAG00000018192|ENSEMBL:ENSBTAG00000015249|ENSEMBL:ENSBTAG00000007203|ENSEMBL:ENSBTAG00000001546|ENSEMBL:ENSBTAG00000012503
tan	51648	0.00051216	0.031978	vesicle localization	ENSEMBL:ENSBTAG00000004203|ENSEMBL:ENSBTAG00000014655|ENSEMBL:ENSBTAG00000005694|ENSEMBL:ENSBTAG00000031891|ENSEMBL:ENSBTAG00000011757
tan	7090	0.0010961	0.055636	regulation of S phase of mitotic cell cycle	ENSEMBL:ENSBTAG00000015655|ENSEMBL:ENSBTAG00000013038|ENSEMBL:ENSBTAG00000027569|ENSEMBL:ENSBTAG00000032260
tan	46942	0.0016763	0.074396	carboxylic acid transport	ENSEMBL:ENSBTAG00000007170|ENSEMBL:ENSBTAG00000002817|ENSEMBL:ENSBTAG00000037972|ENSEMBL:ENSBTAG00000018577|ENSEMBL:ENSBTAG00000021506|ENSEMBL:ENSBTAG00000002297|ENSEMBL:ENSBTAG00000005810|ENSEMBL:ENSBTAG00000006731|ENSEMBL:ENSBTAG00000007763|ENSEMBL:ENSBTAG00000011105|ENSEMBL:ENSBTAG00000011757|ENSEMBL:ENSBTAG00000012516|ENSEMBL:ENSBTAG00000007172
tan	15849	0.0016763	0.074396	organic acid transport	ENSEMBL:ENSBTAG00000007170|ENSEMBL:ENSBTAG00000002817|ENSEMBL:ENSBTAG00000037972|ENSEMBL:ENSBTAG00000018577|ENSEMBL:ENSBTAG00000021506|ENSEMBL:ENSBTAG00000002297|ENSEMBL:ENSBTAG00000005810|ENSEMBL:ENSBTAG00000006731|ENSEMBL:ENSBTAG00000007763|ENSEMBL:ENSBTAG00000011105|ENSEMBL:ENSBTAG00000011757|ENSEMBL:ENSBTAG00000012516|ENSEMBL:ENSBTAG00000007172
tan	30203	0.0018327	0.076286	glycosaminoglycan metabolic process	ENSEMBL:ENSBTAG00000005205|ENSEMBL:ENSBTAG00000013004|ENSEMBL:ENSBTAG00000019595|ENSEMBL:ENSBTAG00000002635|ENSEMBL:ENSBTAG00000005250|ENSEMBL:ENSBTAG00000012280|ENSEMBL:ENSBTAG00000000802|ENSEMBL:ENSBTAG00000001405
tan	45749	0.0019517	0.076745	negative regulation of S phase of mitotic cell cycle	ENSEMBL:ENSBTAG00000015655|ENSEMBL:ENSBTAG00000027569|ENSEMBL:ENSBTAG00000032260
tan	51180	0.0019517	0.076745	vitamin transport	ENSEMBL:ENSBTAG00000002770|ENSEMBL:ENSBTAG00000002817|ENSEMBL:ENSBTAG00000005810
tan	45937	0.0020553	0.076745	positive regulation of phosphate metabolic process	ENSEMBL:ENSBTAG00000013851|ENSEMBL:ENSBTAG00000018114|ENSEMBL:ENSBTAG00000006919|ENSEMBL:ENSBTAG00000001335|ENSEMBL:ENSBTAG00000020936|ENSEMBL:ENSBTAG00000006420|ENSEMBL:ENSBTAG00000003430|ENSEMBL:ENSBTAG00000012866|ENSEMBL:ENSBTAG00000007164|ENSEMBL:ENSBTAG00000005198|ENSEMBL:ENSBTAG00000011757|ENSEMBL:ENSBTAG00000017549|ENSEMBL:ENSBTAG00000001061|ENSEMBL:ENSBTAG00000010106
tan	42327	0.0020553	0.076745	positive regulation of phosphorylation	ENSEMBL:ENSBTAG00000013851|ENSEMBL:ENSBTAG00000018114|ENSEMBL:ENSBTAG00000006919|ENSEMBL:ENSBTAG00000001335|ENSEMBL:ENSBTAG00000020936|ENSEMBL:ENSBTAG00000006420|ENSEMBL:ENSBTAG00000003430|ENSEMBL:ENSBTAG00000012866|ENSEMBL:ENSBTAG00000007164|ENSEMBL:ENSBTAG00000005198|ENSEMBL:ENSBTAG00000011757|ENSEMBL:ENSBTAG00000017549|ENSEMBL:ENSBTAG00000001061|ENSEMBL:ENSBTAG00000010106
tan	10562	0.0020553	0.076745	positive regulation of phosphorus metabolic process	ENSEMBL:ENSBTAG00000013851|ENSEMBL:ENSBTAG00000018114|ENSEMBL:ENSBTAG00000006919|ENSEMBL:ENSBTAG00000001335|ENSEMBL:ENSBTAG00000020936|ENSEMBL:ENSBTAG00000006420|ENSEMBL:ENSBTAG00000003430|ENSEMBL:ENSBTAG00000012866|ENSEMBL:ENSBTAG00000007164|ENSEMBL:ENSBTAG00000005198|ENSEMBL:ENSBTAG00000011757|ENSEMBL:ENSBTAG00000017549|ENSEMBL:ENSBTAG00000001061|ENSEMBL:ENSBTAG00000010106
tan	43966	0.0024728	0.086175	histone H3 acetylation	ENSEMBL:ENSBTAG00000010506|ENSEMBL:ENSBTAG00000003906|ENSEMBL:ENSBTAG00000018699|ENSEMBL:ENSBTAG00000007961|ENSEMBL:ENSBTAG00000010456
tan	48489	0.0024728	0.086175	synaptic vesicle transport	ENSEMBL:ENSBTAG00000016420|ENSEMBL:ENSBTAG00000011367|ENSEMBL:ENSBTAG00000031891|ENSEMBL:ENSBTAG00000011757|ENSEMBL:ENSBTAG00000024957
