# Supplementary material for: Integrative analysis of microRNAs and mRNAs revealed regulation of composition and metabolism in Nelore cattle
Source: BMC Genomics. 2018 Feb 7;19:126. doi: 10.1186/s12864-018-4514-3 (PMC5804041; doi:10.1186/s12864-018-4514-3)
Supplement: Supplementary file 17 — Gene ontology (GO) enrichment analysis by Cytoscape of genes in mRNA modules correlated with the intramuscular fat (IMF) trait: enrichment of genes from mRNA modules correlated with High IMF (Table S22) and Low IMF groups (Table S23). Gene ontology enrichment analysis by Cytoscape of target genes of hub miRNAs in modules correlated with the IMF trait: enrichment of target genes of miRNA modules correlated with High intramuscular fat (Table S24) and Low IMF groups (Table S25). The table contains module’s name, gene ontology ID, p-value and adjusted p-value of GO, the description of them and the genes present in each biological process enriched. (XLSX 98 kb) [file 12864_2018_4514_MOESM17_ESM.xlsx]

## Sheet: Suppl T21
Supplemental Table 21: List of GO terms from the Cytoscape enrichment analysis of genes inside each mRNA module of High IMF content group correlated with the IMF trait
mRNA modules	GO-ID	p-value	corr p-value	Description	Genes in test set
cyan	50766	2.0055e-06	0.0011328	positive regulation of phagocytosis	ENSEMBL:ENSBTAG00000015520|ENSEMBL:ENSBTAG00000000522|ENSEMBL:ENSBTAG00000014546|ENSEMBL:ENSBTAG00000017280
cyan	50764	2.8788e-06	0.0011328	regulation of phagocytosis	ENSEMBL:ENSBTAG00000015520|ENSEMBL:ENSBTAG00000000522|ENSEMBL:ENSBTAG00000014546|ENSEMBL:ENSBTAG00000017280
cyan	45807	1.1942e-05	0.0031328	positive regulation of endocytosis	ENSEMBL:ENSBTAG00000015520|ENSEMBL:ENSBTAG00000000522|ENSEMBL:ENSBTAG00000014546|ENSEMBL:ENSBTAG00000017280
cyan	60627	2.502e-05	0.0049228	regulation of vesicle-mediated transport	ENSEMBL:ENSBTAG00000015520|ENSEMBL:ENSBTAG00000007642|ENSEMBL:ENSBTAG00000000522|ENSEMBL:ENSBTAG00000014546|ENSEMBL:ENSBTAG00000017280
cyan	48584	4.9012e-05	0.0077146	positive regulation of response to stimulus	ENSEMBL:ENSBTAG00000015520|ENSEMBL:ENSBTAG00000014420|ENSEMBL:ENSBTAG00000007642|ENSEMBL:ENSBTAG00000012695|ENSEMBL:ENSBTAG00000014546|ENSEMBL:ENSBTAG00000017280|ENSEMBL:ENSBTAG00000004503
cyan	51239	7.0993e-05	0.0093119	regulation of multicellular organismal process	ENSEMBL:ENSBTAG00000015520|ENSEMBL:ENSBTAG00000014046|ENSEMBL:ENSBTAG00000005425|ENSEMBL:ENSBTAG00000012089|ENSEMBL:ENSBTAG00000007642|ENSEMBL:ENSBTAG00000012695|ENSEMBL:ENSBTAG00000012116|ENSEMBL:ENSBTAG00000013070|ENSEMBL:ENSBTAG00000000522|ENSEMBL:ENSBTAG00000031430|ENSEMBL:ENSBTAG00000014546|ENSEMBL:ENSBTAG00000017280
cyan	32103	9.9254e-05	0.0097641	positive regulation of response to external stimulus	ENSEMBL:ENSBTAG00000014420|ENSEMBL:ENSBTAG00000007642|ENSEMBL:ENSBTAG00000017280|ENSEMBL:ENSBTAG00000004503
cyan	30100	9.9254e-05	0.0097641	regulation of endocytosis	ENSEMBL:ENSBTAG00000015520|ENSEMBL:ENSBTAG00000000522|ENSEMBL:ENSBTAG00000014546|ENSEMBL:ENSBTAG00000017280
cyan	31347	0.0001175	0.010123	regulation of defense response	ENSEMBL:ENSBTAG00000014420|ENSEMBL:ENSBTAG00000007642|ENSEMBL:ENSBTAG00000000522|ENSEMBL:ENSBTAG00000014546|ENSEMBL:ENSBTAG00000017280
cyan	50727	0.00012863	0.010123	regulation of inflammatory response	ENSEMBL:ENSBTAG00000014420|ENSEMBL:ENSBTAG00000007642|ENSEMBL:ENSBTAG00000000522|ENSEMBL:ENSBTAG00000017280
cyan	6954	0.00014735	0.010542	inflammatory response	ENSEMBL:ENSBTAG00000015520|ENSEMBL:ENSBTAG00000007642|ENSEMBL:ENSBTAG00000000522|ENSEMBL:ENSBTAG00000014546|ENSEMBL:ENSBTAG00000017280|ENSEMBL:ENSBTAG00000025250
cyan	51240	0.0002511	0.015516	positive regulation of multicellular organismal process	ENSEMBL:ENSBTAG00000015520|ENSEMBL:ENSBTAG00000012089|ENSEMBL:ENSBTAG00000007642|ENSEMBL:ENSBTAG00000031430|ENSEMBL:ENSBTAG00000014546|ENSEMBL:ENSBTAG00000017280
cyan	48583	0.00025631	0.015516	regulation of response to stimulus	ENSEMBL:ENSBTAG00000015520|ENSEMBL:ENSBTAG00000014420|ENSEMBL:ENSBTAG00000007642|ENSEMBL:ENSBTAG00000012695|ENSEMBL:ENSBTAG00000000522|ENSEMBL:ENSBTAG00000014546|ENSEMBL:ENSBTAG00000017280|ENSEMBL:ENSBTAG00000004503
cyan	32101	0.00036582	0.020564	regulation of response to external stimulus	ENSEMBL:ENSBTAG00000014420|ENSEMBL:ENSBTAG00000007642|ENSEMBL:ENSBTAG00000000522|ENSEMBL:ENSBTAG00000017280|ENSEMBL:ENSBTAG00000004503
cyan	9611	0.00045941	0.024104	response to wounding	ENSEMBL:ENSBTAG00000015520|ENSEMBL:ENSBTAG00000007642|ENSEMBL:ENSBTAG00000000522|ENSEMBL:ENSBTAG00000014546|ENSEMBL:ENSBTAG00000017280|ENSEMBL:ENSBTAG00000016385|ENSEMBL:ENSBTAG00000025250
cyan	2886	0.00066135	0.031862	regulation of myeloid leukocyte mediated immunity	ENSEMBL:ENSBTAG00000007642|ENSEMBL:ENSBTAG00000017280
cyan	51050	0.00068826	0.031862	positive regulation of transport	ENSEMBL:ENSBTAG00000015520|ENSEMBL:ENSBTAG00000007642|ENSEMBL:ENSBTAG00000000522|ENSEMBL:ENSBTAG00000014546|ENSEMBL:ENSBTAG00000017280
cyan	1819	0.00079446	0.032987	positive regulation of cytokine production	ENSEMBL:ENSBTAG00000015520|ENSEMBL:ENSBTAG00000031430|ENSEMBL:ENSBTAG00000014546|ENSEMBL:ENSBTAG00000017280
cyan	2684	0.00079639	0.032987	positive regulation of immune system process	ENSEMBL:ENSBTAG00000015520|ENSEMBL:ENSBTAG00000007642|ENSEMBL:ENSBTAG00000012695|ENSEMBL:ENSBTAG00000031430|ENSEMBL:ENSBTAG00000014546|ENSEMBL:ENSBTAG00000017280
cyan	1818	0.0009633	0.036817	negative regulation of cytokine production	ENSEMBL:ENSBTAG00000015520|ENSEMBL:ENSBTAG00000014046|ENSEMBL:ENSBTAG00000031430
cyan	1817	0.0009824	0.036817	regulation of cytokine production	ENSEMBL:ENSBTAG00000015520|ENSEMBL:ENSBTAG00000014046|ENSEMBL:ENSBTAG00000031430|ENSEMBL:ENSBTAG00000014546|ENSEMBL:ENSBTAG00000017280
cyan	2682	0.0012094	0.043262	regulation of immune system process	ENSEMBL:ENSBTAG00000015520|ENSEMBL:ENSBTAG00000014046|ENSEMBL:ENSBTAG00000007642|ENSEMBL:ENSBTAG00000012695|ENSEMBL:ENSBTAG00000031430|ENSEMBL:ENSBTAG00000014546|ENSEMBL:ENSBTAG00000017280
cyan	50793	0.0017403	0.05955	regulation of developmental process	ENSEMBL:ENSBTAG00000005425|ENSEMBL:ENSBTAG00000032289|ENSEMBL:ENSBTAG00000012695|ENSEMBL:ENSBTAG00000012116|ENSEMBL:ENSBTAG00000013070|ENSEMBL:ENSBTAG00000000522|ENSEMBL:ENSBTAG00000031430|ENSEMBL:ENSBTAG00000017280
cyan	50776	0.0019951	0.065423	regulation of immune response	ENSEMBL:ENSBTAG00000015520|ENSEMBL:ENSBTAG00000007642|ENSEMBL:ENSBTAG00000012695|ENSEMBL:ENSBTAG00000014546|ENSEMBL:ENSBTAG00000017280
cyan	80134	0.002337	0.073569	regulation of response to stress	ENSEMBL:ENSBTAG00000014420|ENSEMBL:ENSBTAG00000007642|ENSEMBL:ENSBTAG00000000522|ENSEMBL:ENSBTAG00000014546|ENSEMBL:ENSBTAG00000017280
cyan	31349	0.0024625	0.074538	positive regulation of defense response	ENSEMBL:ENSBTAG00000007642|ENSEMBL:ENSBTAG00000014546|ENSEMBL:ENSBTAG00000017280
cyan	51130	0.0027296	0.079563	positive regulation of cellular component organization	ENSEMBL:ENSBTAG00000015520|ENSEMBL:ENSBTAG00000000522|ENSEMBL:ENSBTAG00000014546|ENSEMBL:ENSBTAG00000017280
cyan	6952	0.0029713	0.083516	defense response	ENSEMBL:ENSBTAG00000015520|ENSEMBL:ENSBTAG00000014046|ENSEMBL:ENSBTAG00000007642|ENSEMBL:ENSBTAG00000000522|ENSEMBL:ENSBTAG00000014546|ENSEMBL:ENSBTAG00000017280|ENSEMBL:ENSBTAG00000025250
cyan	51049	0.0033904	0.084244	regulation of transport	ENSEMBL:ENSBTAG00000015520|ENSEMBL:ENSBTAG00000007642|ENSEMBL:ENSBTAG00000012116|ENSEMBL:ENSBTAG00000000522|ENSEMBL:ENSBTAG00000014546|ENSEMBL:ENSBTAG00000017280
cyan	60395	0.0035227	0.084244	SMAD protein signal transduction	ENSEMBL:ENSBTAG00000005425|ENSEMBL:ENSBTAG00000012116
cyan	50729	0.0035227	0.084244	positive regulation of inflammatory response	ENSEMBL:ENSBTAG00000007642|ENSEMBL:ENSBTAG00000017280
cyan	50778	0.0036636	0.084244	positive regulation of immune response	ENSEMBL:ENSBTAG00000015520|ENSEMBL:ENSBTAG00000012695|ENSEMBL:ENSBTAG00000014546|ENSEMBL:ENSBTAG00000017280
cyan	15837	0.0039817	0.084244	amine transport	ENSEMBL:ENSBTAG00000015520|ENSEMBL:ENSBTAG00000005321|ENSEMBL:ENSBTAG00000007642
cyan	51241	0.0040178	0.084244	negative regulation of multicellular organismal process	ENSEMBL:ENSBTAG00000015520|ENSEMBL:ENSBTAG00000014046|ENSEMBL:ENSBTAG00000000522|ENSEMBL:ENSBTAG00000031430
cyan	2694	0.0050031	0.084244	regulation of leukocyte activation	ENSEMBL:ENSBTAG00000014046|ENSEMBL:ENSBTAG00000007642|ENSEMBL:ENSBTAG00000012695|ENSEMBL:ENSBTAG00000031430
cyan	32879	0.0053122	0.084244	regulation of localization	ENSEMBL:ENSBTAG00000015520|ENSEMBL:ENSBTAG00000007642|ENSEMBL:ENSBTAG00000012695|ENSEMBL:ENSBTAG00000012116|ENSEMBL:ENSBTAG00000000522|ENSEMBL:ENSBTAG00000014546|ENSEMBL:ENSBTAG00000017280
cyan	50865	0.005439	0.084244	regulation of cell activation	ENSEMBL:ENSBTAG00000014046|ENSEMBL:ENSBTAG00000007642|ENSEMBL:ENSBTAG00000012695|ENSEMBL:ENSBTAG00000031430
cyan	42221	0.0056063	0.084244	response to chemical stimulus	ENSEMBL:ENSBTAG00000015520|ENSEMBL:ENSBTAG00000005425|ENSEMBL:ENSBTAG00000012695|ENSEMBL:ENSBTAG00000012116|ENSEMBL:ENSBTAG00000031430|ENSEMBL:ENSBTAG00000014546|ENSEMBL:ENSBTAG00000001247|ENSEMBL:ENSBTAG00000020491|ENSEMBL:ENSBTAG00000025250
cyan	10033	0.0056975	0.084244	response to organic substance	ENSEMBL:ENSBTAG00000015520|ENSEMBL:ENSBTAG00000005425|ENSEMBL:ENSBTAG00000012116|ENSEMBL:ENSBTAG00000031430|ENSEMBL:ENSBTAG00000014546|ENSEMBL:ENSBTAG00000020491
cyan	6955	0.0057696	0.084244	immune response	ENSEMBL:ENSBTAG00000015520|ENSEMBL:ENSBTAG00000012652|ENSEMBL:ENSBTAG00000007642|ENSEMBL:ENSBTAG00000009421|ENSEMBL:ENSBTAG00000014546|ENSEMBL:ENSBTAG00000017280|ENSEMBL:ENSBTAG00000025250
cyan	2443	0.0067406	0.084244	leukocyte mediated immunity	ENSEMBL:ENSBTAG00000015520|ENSEMBL:ENSBTAG00000007642|ENSEMBL:ENSBTAG00000017280
cyan	2376	0.0074124	0.084244	immune system process	ENSEMBL:ENSBTAG00000015520|ENSEMBL:ENSBTAG00000012652|ENSEMBL:ENSBTAG00000007642|ENSEMBL:ENSBTAG00000012695|ENSEMBL:ENSBTAG00000009421|ENSEMBL:ENSBTAG00000014546|ENSEMBL:ENSBTAG00000017280|ENSEMBL:ENSBTAG00000007927|ENSEMBL:ENSBTAG00000025250
cyan	1503	0.0080058	0.084244	ossification	ENSEMBL:ENSBTAG00000011990|ENSEMBL:ENSBTAG00000012089|ENSEMBL:ENSBTAG00000000522
cyan	48518	0.0082067	0.084244	positive regulation of biological process	ENSEMBL:ENSBTAG00000015520|ENSEMBL:ENSBTAG00000014420|ENSEMBL:ENSBTAG00000011990|ENSEMBL:ENSBTAG00000012089|ENSEMBL:ENSBTAG00000012695|ENSEMBL:ENSBTAG00000000522|ENSEMBL:ENSBTAG00000031430|ENSEMBL:ENSBTAG00000017280|ENSEMBL:ENSBTAG00000004503|ENSEMBL:ENSBTAG00000005425|ENSEMBL:ENSBTAG00000007642|ENSEMBL:ENSBTAG00000012116|ENSEMBL:ENSBTAG00000014546
cyan	43031	0.0082575	0.084244	negative regulation of macrophage activation	ENSEMBL:ENSBTAG00000014046
cyan	43091	0.0082575	0.084244	L-arginine import	ENSEMBL:ENSBTAG00000015520
cyan	45342	0.0082575	0.084244	MHC class II biosynthetic process	ENSEMBL:ENSBTAG00000015520
cyan	2349	0.0082575	0.084244	histamine production involved in inflammatory response	ENSEMBL:ENSBTAG00000007642
cyan	2369	0.0082575	0.084244	T cell cytokine production	ENSEMBL:ENSBTAG00000015520
cyan	2441	0.0082575	0.084244	histamine secretion involved in inflammatory response	ENSEMBL:ENSBTAG00000007642
cyan	51608	0.0082575	0.084244	histamine transport	ENSEMBL:ENSBTAG00000007642
cyan	2553	0.0082575	0.084244	histamine secretion by mast cell	ENSEMBL:ENSBTAG00000007642
cyan	2579	0.0082575	0.084244	positive regulation of antigen processing and presentation	ENSEMBL:ENSBTAG00000015520
cyan	2606	0.0082575	0.084244	positive regulation of dendritic cell antigen processing and presentation	ENSEMBL:ENSBTAG00000015520
cyan	70257	0.0082575	0.084244	positive regulation of mucus secretion	ENSEMBL:ENSBTAG00000007642
cyan	6876	0.0082575	0.084244	cellular cadmium ion homeostasis	ENSEMBL:ENSBTAG00000015520
cyan	7035	0.0082575	0.084244	vacuolar acidification	ENSEMBL:ENSBTAG00000015520
cyan	70574	0.0082575	0.084244	cadmium ion transmembrane transport	ENSEMBL:ENSBTAG00000015520
cyan	60586	0.0082575	0.084244	multicellular organismal iron ion homeostasis	ENSEMBL:ENSBTAG00000015520
cyan	70839	0.0082575	0.084244	divalent metal ion export	ENSEMBL:ENSBTAG00000015520
cyan	15691	0.0082575	0.084244	cadmium ion transport	ENSEMBL:ENSBTAG00000015520
cyan	15707	0.0082575	0.084244	nitrite transport	ENSEMBL:ENSBTAG00000015520
cyan	32100	0.0082575	0.084244	positive regulation of appetite	ENSEMBL:ENSBTAG00000004503
cyan	48601	0.0082575	0.084244	oocyte morphogenesis	ENSEMBL:ENSBTAG00000009478
cyan	1555	0.0082575	0.084244	oocyte growth	ENSEMBL:ENSBTAG00000009478
cyan	32354	0.0082575	0.084244	response to follicle-stimulating hormone stimulus	ENSEMBL:ENSBTAG00000005425
cyan	16046	0.0082575	0.084244	detection of fungus	ENSEMBL:ENSBTAG00000014546
cyan	71372	0.0082575	0.084244	cellular response to follicle-stimulating hormone stimulus	ENSEMBL:ENSBTAG00000005425
cyan	1821	0.0082575	0.084244	histamine secretion	ENSEMBL:ENSBTAG00000007642
cyan	55073	0.0082575	0.084244	cadmium ion homeostasis	ENSEMBL:ENSBTAG00000015520
cyan	55076	0.0082575	0.084244	transition metal ion homeostasis	ENSEMBL:ENSBTAG00000015520
cyan	46916	0.0082575	0.084244	cellular transition metal ion homeostasis	ENSEMBL:ENSBTAG00000015520
cyan	1879	0.0082575	0.084244	detection of yeast	ENSEMBL:ENSBTAG00000014546
cyan	32632	0.0082575	0.084244	interleukin-3 production	ENSEMBL:ENSBTAG00000015520
cyan	1973	0.0082575	0.084244	adenosine receptor signaling pathway	ENSEMBL:ENSBTAG00000007642
cyan	32717	0.0082575	0.084244	negative regulation of interleukin-8 production	ENSEMBL:ENSBTAG00000014046
cyan	2821	0.0084367	0.084244	positive regulation of adaptive immune response	ENSEMBL:ENSBTAG00000015520|ENSEMBL:ENSBTAG00000017280
cyan	2824	0.0084367	0.084244	positive regulation of adaptive immune response based on somatic recombination of immune receptors built from immunoglobulin superfamily domains	ENSEMBL:ENSBTAG00000015520|ENSEMBL:ENSBTAG00000017280
cyan	2253	0.0084565	0.084244	activation of immune response	ENSEMBL:ENSBTAG00000012695|ENSEMBL:ENSBTAG00000014546|ENSEMBL:ENSBTAG00000017280
cyan	31214	0.009441	0.09266	biomineral formation	ENSEMBL:ENSBTAG00000011990|ENSEMBL:ENSBTAG00000012089
cyan	45321	0.0095368	0.09266	leukocyte activation	ENSEMBL:ENSBTAG00000015520|ENSEMBL:ENSBTAG00000007642|ENSEMBL:ENSBTAG00000012695|ENSEMBL:ENSBTAG00000007927
darkorange	48871	6.5972e-05	0.021111	multicellular organismal homeostasis	ENSEMBL:ENSBTAG00000017567|ENSEMBL:ENSBTAG00000016284|ENSEMBL:ENSBTAG00000019230
darkorange	9636	0.00045975	0.052032	response to toxin	ENSEMBL:ENSBTAG00000019722|ENSEMBL:ENSBTAG00000007003
darkorange	6767	0.00079977	0.052032	water-soluble vitamin metabolic process	ENSEMBL:ENSBTAG00000012259|ENSEMBL:ENSBTAG00000017094
darkorange	1894	0.0015315	0.052032	tissue homeostasis	ENSEMBL:ENSBTAG00000017567|ENSEMBL:ENSBTAG00000016284
darkorange	46655	0.0020345	0.052032	folic acid metabolic process	ENSEMBL:ENSBTAG00000017094
darkorange	6231	0.0020345	0.052032	dTMP biosynthetic process	ENSEMBL:ENSBTAG00000007003
darkorange	45292	0.0020345	0.052032	nuclear mRNA cis splicing, via spliceosome	ENSEMBL:ENSBTAG00000016637
darkorange	9157	0.0020345	0.052032	deoxyribonucleoside monophosphate biosynthetic process	ENSEMBL:ENSBTAG00000007003
darkorange	9162	0.0020345	0.052032	deoxyribonucleoside monophosphate metabolic process	ENSEMBL:ENSBTAG00000007003
darkorange	9176	0.0020345	0.052032	pyrimidine deoxyribonucleoside monophosphate metabolic process	ENSEMBL:ENSBTAG00000007003
darkorange	9177	0.0020345	0.052032	pyrimidine deoxyribonucleoside monophosphate biosynthetic process	ENSEMBL:ENSBTAG00000007003
darkorange	46073	0.0020345	0.052032	dTMP metabolic process	ENSEMBL:ENSBTAG00000007003
darkorange	44283	0.0023052	0.052032	small molecule biosynthetic process	ENSEMBL:ENSBTAG00000017567|ENSEMBL:ENSBTAG00000007003|ENSEMBL:ENSBTAG00000012259|ENSEMBL:ENSBTAG00000017094
darkorange	6766	0.0024883	0.052032	vitamin metabolic process	ENSEMBL:ENSBTAG00000012259|ENSEMBL:ENSBTAG00000017094
darkorange	9221	0.004065	0.052032	pyrimidine deoxyribonucleotide biosynthetic process	ENSEMBL:ENSBTAG00000007003
darkorange	9265	0.004065	0.052032	2'-deoxyribonucleotide biosynthetic process	ENSEMBL:ENSBTAG00000007003
darkorange	46683	0.004065	0.052032	response to organophosphorus	ENSEMBL:ENSBTAG00000007003
darkorange	17085	0.004065	0.052032	response to insecticide	ENSEMBL:ENSBTAG00000007003
darkorange	44268	0.004065	0.052032	multicellular organismal protein metabolic process	ENSEMBL:ENSBTAG00000017567
darkorange	42816	0.004065	0.052032	vitamin B6 metabolic process	ENSEMBL:ENSBTAG00000012259
darkorange	42819	0.004065	0.052032	vitamin B6 biosynthetic process	ENSEMBL:ENSBTAG00000012259
darkorange	15701	0.004065	0.052032	bicarbonate transport	ENSEMBL:ENSBTAG00000019230
darkorange	6565	0.004065	0.052032	L-serine catabolic process	ENSEMBL:ENSBTAG00000017094
darkorange	8614	0.004065	0.052032	pyridoxine metabolic process	ENSEMBL:ENSBTAG00000012259
darkorange	8615	0.004065	0.052032	pyridoxine biosynthetic process	ENSEMBL:ENSBTAG00000012259
darkorange	60249	0.0045064	0.055463	anatomical structure homeostasis	ENSEMBL:ENSBTAG00000017567|ENSEMBL:ENSBTAG00000016284
darkorange	42592	0.0049091	0.058182	homeostatic process	ENSEMBL:ENSBTAG00000017567|ENSEMBL:ENSBTAG00000016284|ENSEMBL:ENSBTAG00000019230|ENSEMBL:ENSBTAG00000038132
darkorange	6468	0.005367	0.061337	protein amino acid phosphorylation	ENSEMBL:ENSBTAG00000001462|ENSEMBL:ENSBTAG00000019722|ENSEMBL:ENSBTAG00000019337|ENSEMBL:ENSBTAG00000020762
darkorange	9263	0.0060917	0.062882	deoxyribonucleotide biosynthetic process	ENSEMBL:ENSBTAG00000007003
darkorange	1660	0.0060917	0.062882	fever	ENSEMBL:ENSBTAG00000019230
darkorange	2360	0.0060917	0.062882	T cell lineage commitment	ENSEMBL:ENSBTAG00000016284
darkorange	46483	0.0073696	0.073696	heterocycle metabolic process	ENSEMBL:ENSBTAG00000007003|ENSEMBL:ENSBTAG00000012259|ENSEMBL:ENSBTAG00000017094
darkorange	9219	0.0081145	0.07419	pyrimidine deoxyribonucleotide metabolic process	ENSEMBL:ENSBTAG00000007003
darkorange	9129	0.0081145	0.07419	pyrimidine nucleoside monophosphate metabolic process	ENSEMBL:ENSBTAG00000007003
darkorange	9130	0.0081145	0.07419	pyrimidine nucleoside monophosphate biosynthetic process	ENSEMBL:ENSBTAG00000007003
darkorange	16310	0.0098731	0.077207	phosphorylation	ENSEMBL:ENSBTAG00000001462|ENSEMBL:ENSBTAG00000019722|ENSEMBL:ENSBTAG00000019337|ENSEMBL:ENSBTAG00000020762
darkorange	3091	0.010133	0.077207	renal water homeostasis	ENSEMBL:ENSBTAG00000019230
darkorange	9394	0.010133	0.077207	2'-deoxyribonucleotide metabolic process	ENSEMBL:ENSBTAG00000007003
darkorange	50891	0.010133	0.077207	multicellular organismal water homeostasis	ENSEMBL:ENSBTAG00000019230
darkorange	9113	0.010133	0.077207	purine base biosynthetic process	ENSEMBL:ENSBTAG00000017094
darkorange	31649	0.010133	0.077207	heat generation	ENSEMBL:ENSBTAG00000019230
darkorange	30146	0.010133	0.077207	diuresis	ENSEMBL:ENSBTAG00000019230
darkorange	46622	0.012148	0.086389	positive regulation of organ growth	ENSEMBL:ENSBTAG00000016284
darkorange	6563	0.012148	0.086389	L-serine metabolic process	ENSEMBL:ENSBTAG00000017094
darkorange	32728	0.012148	0.086389	positive regulation of interferon-beta production	ENSEMBL:ENSBTAG00000013259
darkorange	30104	0.01416	0.098502	water homeostasis	ENSEMBL:ENSBTAG00000019230
darkgrey	4117	8.3032e-06	0.0020592	calmodulin-dependent cyclic-nucleotide phosphodiesterase activity	ENSEMBL:ENSBTAG00000004337|ENSEMBL:ENSBTAG00000012100
darkgrey	48101	8.3032e-06	0.0020592	calcium- and calmodulin-regulated 3',5'-cyclic-GMP phosphodiesterase activity	ENSEMBL:ENSBTAG00000004337|ENSEMBL:ENSBTAG00000012100
darkgrey	47555	0.00017277	0.028565	3',5'-cyclic-GMP phosphodiesterase activity	ENSEMBL:ENSBTAG00000004337|ENSEMBL:ENSBTAG00000012100

## Sheet: Suppl T22
Supplemental Table 22: List of GO terms from the Cytoscape enrichment analysis of genes inside each mRNA module of Low IMF content group correlated with the IMF trait
mRNA modules	GO-ID	p-value	corr p-value	Description				Genes in test set
magenta	2227	0.00024393	0.093507	innate immune response in mucosa				ENSEMBL:ENSBTAG00000019770|ENSEMBL:ENSBTAG00000020936
magenta	2251	0.00024393	0.093507	organ or tissue specific immune response				ENSEMBL:ENSBTAG00000019770|ENSEMBL:ENSBTAG00000020936
magenta	2385	0.00024393	0.093507	mucosal immune response				ENSEMBL:ENSBTAG00000019770|ENSEMBL:ENSBTAG00000020936
plum1	19955	0.00021604	0.053635	cytokine binding				ENSEMBL:ENSBTAG00000016345|ENSEMBL:ENSBTAG00000020019|ENSEMBL:ENSBTAG00000001338
plum1	6813	0.00032799	0.053635	potassium ion transport				ENSEMBL:ENSBTAG00000013680|ENSEMBL:ENSBTAG00000008125|ENSEMBL:ENSBTAG00000008294
plum1	8528	0.00057949	0.053635	peptide receptor activity, G-protein coupled				ENSEMBL:ENSBTAG00000020019|ENSEMBL:ENSBTAG00000013674|ENSEMBL:ENSBTAG00000001338
plum1	1653	0.00057949	0.053635	peptide receptor activity				ENSEMBL:ENSBTAG00000020019|ENSEMBL:ENSBTAG00000013674|ENSEMBL:ENSBTAG00000001338
plum1	1637	0.00071993	0.053635	G-protein chemoattractant receptor activity				ENSEMBL:ENSBTAG00000020019|ENSEMBL:ENSBTAG00000001338
plum1	4950	0.00071993	0.053635	chemokine receptor activity				ENSEMBL:ENSBTAG00000020019|ENSEMBL:ENSBTAG00000001338
plum1	19956	0.00089158	0.056934	chemokine binding				ENSEMBL:ENSBTAG00000020019|ENSEMBL:ENSBTAG00000001338
plum1	42277	0.0011633	0.064999	peptide binding				ENSEMBL:ENSBTAG00000020019|ENSEMBL:ENSBTAG00000013674|ENSEMBL:ENSBTAG00000001338
plum1	21526	0.0022366	0.07141	medial motor column neuron differentiation				ENSEMBL:ENSBTAG00000003992
plum1	71714	0.0022366	0.07141	icosanoid transmembrane transporter activity				ENSEMBL:ENSBTAG00000001324
plum1	44224	0.0022366	0.07141	juxtaparanode region of axon				ENSEMBL:ENSBTAG00000008125
plum1	7518	0.0022366	0.07141	myoblast cell fate determination				ENSEMBL:ENSBTAG00000002216
plum1	15132	0.0022366	0.07141	prostaglandin transmembrane transporter activity				ENSEMBL:ENSBTAG00000001324
plum1	15245	0.0022366	0.07141	fatty acid transporter activity				ENSEMBL:ENSBTAG00000001324

## Sheet: Suppl T23
Supplemental Table 23: List of GO terms from the Cytoscape enrichment analysis of miRNA target genes inside each miRNA module of High IMF content group correlated with the IMF trait
miRNA modules	GO-ID	p-value	corr p-value	Description	Genes in test set
black	16055	0.0001212	0.0038497	Wnt receptor signaling pathway	ENSEMBL:ENSBTAG00000035084|ENSEMBL:ENSBTAG00000012341|ENSEMBL:ENSBTAG00000016760|ENSEMBL:ENSBTAG00000040128|ENSEMBL:ENSBTAG00000015016|ENSEMBL:ENSBTAG00000013784|ENSEMBL:ENSBTAG00000027625|ENSEMBL:ENSBTAG00000005933|ENSEMBL:ENSBTAG00000005903|ENSEMBL:ENSBTAG00000012623|ENSEMBL:ENSBTAG00000010982|ENSEMBL:ENSBTAG00000008121|ENSEMBL:ENSBTAG00000014359|ENSEMBL:ENSBTAG00000016823
black	9894	0.0004182	0.011405	regulation of catabolic process	ENSEMBL:ENSBTAG00000012022|ENSEMBL:ENSBTAG00000005190|ENSEMBL:ENSBTAG00000002939|ENSEMBL:ENSBTAG00000011363|ENSEMBL:ENSBTAG00000019488|ENSEMBL:ENSBTAG00000017455|ENSEMBL:ENSBTAG00000018255|ENSEMBL:ENSBTAG00000014482|ENSEMBL:ENSBTAG00000020638|ENSEMBL:ENSBTAG00000001835|ENSEMBL:ENSBTAG00000004227|ENSEMBL:ENSBTAG00000008416|ENSEMBL:ENSBTAG00000008006|ENSEMBL:ENSBTAG00000001774|ENSEMBL:ENSBTAG000000…
black	46885	0.00061627	0.015551	regulation of hormone biosynthetic process	ENSEMBL:ENSBTAG00000001246|ENSEMBL:ENSBTAG00000021037|ENSEMBL:ENSBTAG00000014828
black	31329	0.00073856	0.018128	regulation of cellular catabolic process	ENSEMBL:ENSBTAG00000012022|ENSEMBL:ENSBTAG00000005190|ENSEMBL:ENSBTAG00000002939|ENSEMBL:ENSBTAG00000011363|ENSEMBL:ENSBTAG00000019488|ENSEMBL:ENSBTAG00000017455|ENSEMBL:ENSBTAG00000018255|ENSEMBL:ENSBTAG00000020638|ENSEMBL:ENSBTAG00000004227|ENSEMBL:ENSBTAG00000008416|ENSEMBL:ENSBTAG00000008006|ENSEMBL:ENSBTAG00000001774|ENSEMBL:ENSBTAG00000031852|ENSEMBL:ENSBTAG00000006592|ENSEMBL:ENSBTAG000000…
black	51248	0.0011393	0.02461	negative regulation of protein metabolic process	ENSEMBL:ENSBTAG00000014353|ENSEMBL:ENSBTAG00000005190|ENSEMBL:ENSBTAG00000002939|ENSEMBL:ENSBTAG00000014465|ENSEMBL:ENSBTAG00000018324|ENSEMBL:ENSBTAG00000001579|ENSEMBL:ENSBTAG00000020638|ENSEMBL:ENSBTAG00000019182|ENSEMBL:ENSBTAG00000008303|ENSEMBL:ENSBTAG00000009987|ENSEMBL:ENSBTAG00000005400|ENSEMBL:ENSBTAG00000008224|ENSEMBL:ENSBTAG00000010982
black	70936	0.0013239	0.02771	protein K48-linked ubiquitination	ENSEMBL:ENSBTAG00000043956|ENSEMBL:ENSBTAG00000020796|ENSEMBL:ENSBTAG00000010982|ENSEMBL:ENSBTAG00000020175|ENSEMBL:ENSBTAG00000000911
black	70647	0.0013622	0.028292	protein modification by small protein conjugation or removal	ENSEMBL:ENSBTAG00000015069|ENSEMBL:ENSBTAG00000021767|ENSEMBL:ENSBTAG00000043956|ENSEMBL:ENSBTAG00000020796|ENSEMBL:ENSBTAG00000012355|ENSEMBL:ENSBTAG00000001617|ENSEMBL:ENSBTAG00000000911|ENSEMBL:ENSBTAG00000009749|ENSEMBL:ENSBTAG00000007953|ENSEMBL:ENSBTAG00000024485|ENSEMBL:ENSBTAG00000002185|ENSEMBL:ENSBTAG00000003395|ENSEMBL:ENSBTAG00000026114|ENSEMBL:ENSBTAG00000010982|ENSEMBL:ENSBTAG000000…
black	30900	0.0016166	0.032573	forebrain development	ENSEMBL:ENSBTAG00000018007|ENSEMBL:ENSBTAG00000010490|ENSEMBL:ENSBTAG00000019349|ENSEMBL:ENSBTAG00000005190|ENSEMBL:ENSBTAG00000005257|ENSEMBL:ENSBTAG00000011851|ENSEMBL:ENSBTAG00000010875|ENSEMBL:ENSBTAG00000014359|ENSEMBL:ENSBTAG00000007164|ENSEMBL:ENSBTAG00000021151|ENSEMBL:ENSBTAG00000016806|ENSEMBL:ENSBTAG00000019461
black	32269	0.0016166	0.032573	negative regulation of cellular protein metabolic process	ENSEMBL:ENSBTAG00000014353|ENSEMBL:ENSBTAG00000019182|ENSEMBL:ENSBTAG00000005190|ENSEMBL:ENSBTAG00000002939|ENSEMBL:ENSBTAG00000008303|ENSEMBL:ENSBTAG00000009987|ENSEMBL:ENSBTAG00000018324|ENSEMBL:ENSBTAG00000005400|ENSEMBL:ENSBTAG00000008224|ENSEMBL:ENSBTAG00000001579|ENSEMBL:ENSBTAG00000010982|ENSEMBL:ENSBTAG00000020638
black	60173	0.0018598	0.03615	limb development	ENSEMBL:ENSBTAG00000009903|ENSEMBL:ENSBTAG00000018007|ENSEMBL:ENSBTAG00000001173|ENSEMBL:ENSBTAG00000011266|ENSEMBL:ENSBTAG00000002977|ENSEMBL:ENSBTAG00000010875|ENSEMBL:ENSBTAG00000012852|ENSEMBL:ENSBTAG00000018061|ENSEMBL:ENSBTAG00000007592|ENSEMBL:ENSBTAG00000005903
black	48736	0.0018598	0.03615	appendage development	ENSEMBL:ENSBTAG00000009903|ENSEMBL:ENSBTAG00000018007|ENSEMBL:ENSBTAG00000001173|ENSEMBL:ENSBTAG00000011266|ENSEMBL:ENSBTAG00000002977|ENSEMBL:ENSBTAG00000010875|ENSEMBL:ENSBTAG00000012852|ENSEMBL:ENSBTAG00000018061|ENSEMBL:ENSBTAG00000007592|ENSEMBL:ENSBTAG00000005903
black	10608	0.0021962	0.040467	posttranscriptional regulation of gene expression	ENSEMBL:ENSBTAG00000014353|ENSEMBL:ENSBTAG00000019933|ENSEMBL:ENSBTAG00000017458|ENSEMBL:ENSBTAG00000016311|ENSEMBL:ENSBTAG00000005190|ENSEMBL:ENSBTAG00000010550|ENSEMBL:ENSBTAG00000018324|ENSEMBL:ENSBTAG00000001579|ENSEMBL:ENSBTAG00000007606|ENSEMBL:ENSBTAG00000009749|ENSEMBL:ENSBTAG00000003697|ENSEMBL:ENSBTAG00000019182|ENSEMBL:ENSBTAG00000008224|ENSEMBL:ENSBTAG00000009522|ENSEMBL:ENSBTAG000000…
black	7049	0.0022114	0.040467	cell cycle	ENSEMBL:ENSBTAG00000015069|ENSEMBL:ENSBTAG00000021526|ENSEMBL:ENSBTAG00000010792|ENSEMBL:ENSBTAG00000017761|ENSEMBL:ENSBTAG00000019645|ENSEMBL:ENSBTAG00000013860|ENSEMBL:ENSBTAG00000020432|ENSEMBL:ENSBTAG00000010210|ENSEMBL:ENSBTAG00000019883|ENSEMBL:ENSBTAG00000008609|ENSEMBL:ENSBTAG00000004741|ENSEMBL:ENSBTAG00000002363|ENSEMBL:ENSBTAG00000007953|ENSEMBL:ENSBTAG00000009711|ENSEMBL:ENSBTAG000000…
black	35295	0.0024444	0.042579	tube development	ENSEMBL:ENSBTAG00000005190|ENSEMBL:ENSBTAG00000015249|ENSEMBL:ENSBTAG00000002625|ENSEMBL:ENSBTAG00000000128|ENSEMBL:ENSBTAG00000027625|ENSEMBL:ENSBTAG00000003711|ENSEMBL:ENSBTAG00000007718|ENSEMBL:ENSBTAG00000006538|ENSEMBL:ENSBTAG00000001835|ENSEMBL:ENSBTAG00000009903|ENSEMBL:ENSBTAG00000010619|ENSEMBL:ENSBTAG00000000283|ENSEMBL:ENSBTAG00000005425|ENSEMBL:ENSBTAG00000001774|ENSEMBL:ENSBTAG000000…
black	46942	0.0027231	0.045666	carboxylic acid transport	ENSEMBL:ENSBTAG00000016323|ENSEMBL:ENSBTAG00000007170|ENSEMBL:ENSBTAG00000018245|ENSEMBL:ENSBTAG00000019125|ENSEMBL:ENSBTAG00000001333|ENSEMBL:ENSBTAG00000018577|ENSEMBL:ENSBTAG00000011105|ENSEMBL:ENSBTAG00000014828|ENSEMBL:ENSBTAG00000021506|ENSEMBL:ENSBTAG00000007172
black	15849	0.0027231	0.045666	organic acid transport	ENSEMBL:ENSBTAG00000016323|ENSEMBL:ENSBTAG00000007170|ENSEMBL:ENSBTAG00000018245|ENSEMBL:ENSBTAG00000019125|ENSEMBL:ENSBTAG00000001333|ENSEMBL:ENSBTAG00000018577|ENSEMBL:ENSBTAG00000011105|ENSEMBL:ENSBTAG00000014828|ENSEMBL:ENSBTAG00000021506|ENSEMBL:ENSBTAG00000007172
black	23036	0.0028788	0.045721	initiation of signal transduction	ENSEMBL:ENSBTAG00000003147|ENSEMBL:ENSBTAG00000008987|ENSEMBL:ENSBTAG00000008303|ENSEMBL:ENSBTAG00000013205|ENSEMBL:ENSBTAG00000010349|ENSEMBL:ENSBTAG00000006193|ENSEMBL:ENSBTAG00000019461|ENSEMBL:ENSBTAG00000002813
black	23038	0.0028788	0.045721	signal initiation by diffusible mediator	ENSEMBL:ENSBTAG00000003147|ENSEMBL:ENSBTAG00000008987|ENSEMBL:ENSBTAG00000008303|ENSEMBL:ENSBTAG00000013205|ENSEMBL:ENSBTAG00000010349|ENSEMBL:ENSBTAG00000006193|ENSEMBL:ENSBTAG00000019461|ENSEMBL:ENSBTAG00000002813
black	23049	0.0028788	0.045721	signal initiation by protein/peptide mediator	ENSEMBL:ENSBTAG00000003147|ENSEMBL:ENSBTAG00000008987|ENSEMBL:ENSBTAG00000008303|ENSEMBL:ENSBTAG00000013205|ENSEMBL:ENSBTAG00000010349|ENSEMBL:ENSBTAG00000006193|ENSEMBL:ENSBTAG00000019461|ENSEMBL:ENSBTAG00000002813
black	19221	0.0028788	0.045721	cytokine-mediated signaling pathway	ENSEMBL:ENSBTAG00000003147|ENSEMBL:ENSBTAG00000008987|ENSEMBL:ENSBTAG00000008303|ENSEMBL:ENSBTAG00000013205|ENSEMBL:ENSBTAG00000010349|ENSEMBL:ENSBTAG00000006193|ENSEMBL:ENSBTAG00000019461|ENSEMBL:ENSBTAG00000002813
black	40014	0.0028788	0.045721	regulation of multicellular organism growth	ENSEMBL:ENSBTAG00000009903|ENSEMBL:ENSBTAG00000010490|ENSEMBL:ENSBTAG00000011917|ENSEMBL:ENSBTAG00000000283|ENSEMBL:ENSBTAG00000003253|ENSEMBL:ENSBTAG00000003848|ENSEMBL:ENSBTAG00000001335|ENSEMBL:ENSBTAG00000009232
black	9952	0.0038802	0.057733	anterior/posterior pattern formation	ENSEMBL:ENSBTAG00000018007|ENSEMBL:ENSBTAG00000001173|ENSEMBL:ENSBTAG00000005425|ENSEMBL:ENSBTAG00000008139|ENSEMBL:ENSBTAG00000018114|ENSEMBL:ENSBTAG00000006420|ENSEMBL:ENSBTAG00000011266|ENSEMBL:ENSBTAG00000027625|ENSEMBL:ENSBTAG00000007592|ENSEMBL:ENSBTAG00000005903
black	50954	0.0038916	0.057733	sensory perception of mechanical stimulus	ENSEMBL:ENSBTAG00000009637|ENSEMBL:ENSBTAG00000018245|ENSEMBL:ENSBTAG00000001774|ENSEMBL:ENSBTAG00000014655|ENSEMBL:ENSBTAG00000000601|ENSEMBL:ENSBTAG00000011851|ENSEMBL:ENSBTAG00000019175
black	902	0.0039686	0.058553	cell morphogenesis	ENSEMBL:ENSBTAG00000018245|ENSEMBL:ENSBTAG00000017664|ENSEMBL:ENSBTAG00000003525|ENSEMBL:ENSBTAG00000001835|ENSEMBL:ENSBTAG00000019461|ENSEMBL:ENSBTAG00000003257|ENSEMBL:ENSBTAG00000010619|ENSEMBL:ENSBTAG00000003650|ENSEMBL:ENSBTAG00000003992|ENSEMBL:ENSBTAG00000010223|ENSEMBL:ENSBTAG00000010875|ENSEMBL:ENSBTAG00000014359|ENSEMBL:ENSBTAG00000006451|ENSEMBL:ENSBTAG00000021151|ENSEMBL:ENSBTAG000000…
black	30326	0.0044441	0.062209	embryonic limb morphogenesis	ENSEMBL:ENSBTAG00000009903|ENSEMBL:ENSBTAG00000011266|ENSEMBL:ENSBTAG00000002977|ENSEMBL:ENSBTAG00000010875|ENSEMBL:ENSBTAG00000012852|ENSEMBL:ENSBTAG00000018061|ENSEMBL:ENSBTAG00000007592|ENSEMBL:ENSBTAG00000005903
black	35113	0.0044441	0.062209	embryonic appendage morphogenesis	ENSEMBL:ENSBTAG00000009903|ENSEMBL:ENSBTAG00000011266|ENSEMBL:ENSBTAG00000002977|ENSEMBL:ENSBTAG00000010875|ENSEMBL:ENSBTAG00000012852|ENSEMBL:ENSBTAG00000018061|ENSEMBL:ENSBTAG00000007592|ENSEMBL:ENSBTAG00000005903
black	32446	0.0044468	0.062209	protein modification by small protein conjugation	ENSEMBL:ENSBTAG00000015069|ENSEMBL:ENSBTAG00000021767|ENSEMBL:ENSBTAG00000043956|ENSEMBL:ENSBTAG00000020796|ENSEMBL:ENSBTAG00000012355|ENSEMBL:ENSBTAG00000001617|ENSEMBL:ENSBTAG00000000911|ENSEMBL:ENSBTAG00000007953|ENSEMBL:ENSBTAG00000024485|ENSEMBL:ENSBTAG00000002185|ENSEMBL:ENSBTAG00000026114|ENSEMBL:ENSBTAG00000010982|ENSEMBL:ENSBTAG00000020175|ENSEMBL:ENSBTAG00000009055
black	35107	0.0046358	0.063082	appendage morphogenesis	ENSEMBL:ENSBTAG00000009903|ENSEMBL:ENSBTAG00000001173|ENSEMBL:ENSBTAG00000011266|ENSEMBL:ENSBTAG00000002977|ENSEMBL:ENSBTAG00000010875|ENSEMBL:ENSBTAG00000012852|ENSEMBL:ENSBTAG00000018061|ENSEMBL:ENSBTAG00000007592|ENSEMBL:ENSBTAG00000005903
black	35108	0.0046358	0.063082	limb morphogenesis	ENSEMBL:ENSBTAG00000009903|ENSEMBL:ENSBTAG00000001173|ENSEMBL:ENSBTAG00000011266|ENSEMBL:ENSBTAG00000002977|ENSEMBL:ENSBTAG00000010875|ENSEMBL:ENSBTAG00000012852|ENSEMBL:ENSBTAG00000018061|ENSEMBL:ENSBTAG00000007592|ENSEMBL:ENSBTAG00000005903
black	60350	0.0046494	0.063082	endochondral bone morphogenesis	ENSEMBL:ENSBTAG00000020701|ENSEMBL:ENSBTAG00000003253|ENSEMBL:ENSBTAG00000000128|ENSEMBL:ENSBTAG00000006538
black	3002	0.0047364	0.063942	regionalization	ENSEMBL:ENSBTAG00000009903|ENSEMBL:ENSBTAG00000018007|ENSEMBL:ENSBTAG00000001173|ENSEMBL:ENSBTAG00000005425|ENSEMBL:ENSBTAG00000008139|ENSEMBL:ENSBTAG00000018114|ENSEMBL:ENSBTAG00000006420|ENSEMBL:ENSBTAG00000011266|ENSEMBL:ENSBTAG00000027625|ENSEMBL:ENSBTAG00000007718|ENSEMBL:ENSBTAG00000007592|ENSEMBL:ENSBTAG00000005903
black	904	0.004936	0.065721	cell morphogenesis involved in differentiation	ENSEMBL:ENSBTAG00000018245|ENSEMBL:ENSBTAG00000003525|ENSEMBL:ENSBTAG00000019461|ENSEMBL:ENSBTAG00000010619|ENSEMBL:ENSBTAG00000003650|ENSEMBL:ENSBTAG00000003992|ENSEMBL:ENSBTAG00000010223|ENSEMBL:ENSBTAG00000010875|ENSEMBL:ENSBTAG00000014359|ENSEMBL:ENSBTAG00000006451|ENSEMBL:ENSBTAG00000021151|ENSEMBL:ENSBTAG00000014828|ENSEMBL:ENSBTAG00000016806
black	16331	0.0049413	0.065721	morphogenesis of embryonic epithelium	ENSEMBL:ENSBTAG00000009903|ENSEMBL:ENSBTAG00000005190|ENSEMBL:ENSBTAG00000002625|ENSEMBL:ENSBTAG00000009950|ENSEMBL:ENSBTAG00000015718|ENSEMBL:ENSBTAG00000007718|ENSEMBL:ENSBTAG00000014737
black	910	0.0051342	0.067099	cytokinesis	ENSEMBL:ENSBTAG00000008403|ENSEMBL:ENSBTAG00000009565|ENSEMBL:ENSBTAG00000021694|ENSEMBL:ENSBTAG00000006661|ENSEMBL:ENSBTAG00000021151|ENSEMBL:ENSBTAG00000018959
black	90329	0.0054046	0.068969	regulation of DNA-dependent DNA replication	ENSEMBL:ENSBTAG00000000372|ENSEMBL:ENSBTAG00000007953|ENSEMBL:ENSBTAG00000017761
black	45933	0.0054046	0.068969	positive regulation of muscle contraction	ENSEMBL:ENSBTAG00000001246|ENSEMBL:ENSBTAG00000008059|ENSEMBL:ENSBTAG00000019330
black	32350	0.0054046	0.068969	regulation of hormone metabolic process	ENSEMBL:ENSBTAG00000001246|ENSEMBL:ENSBTAG00000021037|ENSEMBL:ENSBTAG00000014828
black	60349	0.006454	0.080901	bone morphogenesis	ENSEMBL:ENSBTAG00000020701|ENSEMBL:ENSBTAG00000003253|ENSEMBL:ENSBTAG00000000128|ENSEMBL:ENSBTAG00000007592|ENSEMBL:ENSBTAG00000006538
black	1838	0.0066792	0.080901	embryonic epithelial tube formation	ENSEMBL:ENSBTAG00000009903|ENSEMBL:ENSBTAG00000005190|ENSEMBL:ENSBTAG00000002625|ENSEMBL:ENSBTAG00000009950|ENSEMBL:ENSBTAG00000015718|ENSEMBL:ENSBTAG00000007718
black	72175	0.0066792	0.080901	epithelial tube formation	ENSEMBL:ENSBTAG00000009903|ENSEMBL:ENSBTAG00000005190|ENSEMBL:ENSBTAG00000002625|ENSEMBL:ENSBTAG00000009950|ENSEMBL:ENSBTAG00000015718|ENSEMBL:ENSBTAG00000007718
black	21510	0.0072314	0.080901	spinal cord development	ENSEMBL:ENSBTAG00000003992|ENSEMBL:ENSBTAG00000009950|ENSEMBL:ENSBTAG00000014359|ENSEMBL:ENSBTAG00000014828
black	1702	0.0072314	0.080901	gastrulation with mouth forming second	ENSEMBL:ENSBTAG00000005425|ENSEMBL:ENSBTAG00000018114|ENSEMBL:ENSBTAG00000011640|ENSEMBL:ENSBTAG00000005903
black	8215	0.0072511	0.080901	spermine metabolic process	ENSEMBL:ENSBTAG00000003342|ENSEMBL:ENSBTAG00000018382
black	45974	0.0072511	0.080901	regulation of translation, ncRNA-mediated	ENSEMBL:ENSBTAG00000018324|ENSEMBL:ENSBTAG00000001579
black	21516	0.0072511	0.080901	dorsal spinal cord development	ENSEMBL:ENSBTAG00000009950|ENSEMBL:ENSBTAG00000014359
black	70777	0.0072511	0.080901	D-aspartate transport	ENSEMBL:ENSBTAG00000018245|ENSEMBL:ENSBTAG00000019125
black	70779	0.0072511	0.080901	D-aspartate import	ENSEMBL:ENSBTAG00000018245|ENSEMBL:ENSBTAG00000019125
black	21670	0.0072511	0.080901	lateral ventricle development	ENSEMBL:ENSBTAG00000021151|ENSEMBL:ENSBTAG00000019461
black	21680	0.0072511	0.080901	cerebellar Purkinje cell layer development	ENSEMBL:ENSBTAG00000021151|ENSEMBL:ENSBTAG00000014828
black	46469	0.0072511	0.080901	platelet activating factor metabolic process	ENSEMBL:ENSBTAG00000002490|ENSEMBL:ENSBTAG00000016806
black	6047	0.0072511	0.080901	UDP-N-acetylglucosamine metabolic process	ENSEMBL:ENSBTAG00000001142|ENSEMBL:ENSBTAG00000000679
black	42940	0.0072511	0.080901	D-amino acid transport	ENSEMBL:ENSBTAG00000018245|ENSEMBL:ENSBTAG00000019125
black	6597	0.0072511	0.080901	spermine biosynthetic process	ENSEMBL:ENSBTAG00000003342|ENSEMBL:ENSBTAG00000018382
black	35278	0.0072511	0.080901	negative regulation of translation involved in gene silencing by miRNA	ENSEMBL:ENSBTAG00000018324|ENSEMBL:ENSBTAG00000001579
black	51938	0.0072511	0.080901	L-glutamate import	ENSEMBL:ENSBTAG00000018245|ENSEMBL:ENSBTAG00000019125
black	48010	0.0072511	0.080901	vascular endothelial growth factor receptor signaling pathway	ENSEMBL:ENSBTAG00000006420|ENSEMBL:ENSBTAG00000014737
black	40016	0.0072511	0.080901	embryonic cleavage	ENSEMBL:ENSBTAG00000006909|ENSEMBL:ENSBTAG00000007960
black	40033	0.0072511	0.080901	negative regulation of translation, ncRNA-mediated	ENSEMBL:ENSBTAG00000018324|ENSEMBL:ENSBTAG00000001579
black	60665	0.0072511	0.080901	regulation of branching involved in salivary gland morphogenesis by mesenchymal-epithelial signaling	ENSEMBL:ENSBTAG00000017664|ENSEMBL:ENSBTAG00000006161
black	15810	0.0072511	0.080901	aspartate transport	ENSEMBL:ENSBTAG00000018245|ENSEMBL:ENSBTAG00000019125
black	7638	0.0072511	0.080901	mechanosensory behavior	ENSEMBL:ENSBTAG00000021921|ENSEMBL:ENSBTAG00000018245
black	32351	0.0072511	0.080901	negative regulation of hormone metabolic process	ENSEMBL:ENSBTAG00000001246|ENSEMBL:ENSBTAG00000014828
black	32353	0.0072511	0.080901	negative regulation of hormone biosynthetic process	ENSEMBL:ENSBTAG00000001246|ENSEMBL:ENSBTAG00000014828
black	6417	0.0073377	0.08153	regulation of translation	ENSEMBL:ENSBTAG00000014353|ENSEMBL:ENSBTAG00000019933|ENSEMBL:ENSBTAG00000016311|ENSEMBL:ENSBTAG00000019182|ENSEMBL:ENSBTAG00000005190|ENSEMBL:ENSBTAG00000010550|ENSEMBL:ENSBTAG00000018324|ENSEMBL:ENSBTAG00000008224|ENSEMBL:ENSBTAG00000009522|ENSEMBL:ENSBTAG00000001579
black	16567	0.008008	0.088613	protein ubiquitination	ENSEMBL:ENSBTAG00000015069|ENSEMBL:ENSBTAG00000007953|ENSEMBL:ENSBTAG00000021767|ENSEMBL:ENSBTAG00000024485|ENSEMBL:ENSBTAG00000043956|ENSEMBL:ENSBTAG00000020796|ENSEMBL:ENSBTAG00000012355|ENSEMBL:ENSBTAG00000010982|ENSEMBL:ENSBTAG00000020175|ENSEMBL:ENSBTAG00000009055|ENSEMBL:ENSBTAG00000001617|ENSEMBL:ENSBTAG00000000911
yellow	6417	0.0073377	0.041949	regulation of translation	ENSEMBL:ENSBTAG00000014353|ENSEMBL:ENSBTAG00000019933|ENSEMBL:ENSBTAG00000016311|ENSEMBL:ENSBTAG00000019182|ENSEMBL:ENSBTAG00000005190|ENSEMBL:ENSBTAG00000010550|ENSEMBL:ENSBTAG00000018324|ENSEMBL:ENSBTAG00000008224|ENSEMBL:ENSBTAG00000009522|ENSEMBL:ENSBTAG00000001579
yellow	16601	0.0019682	0.099099	Rac protein signal transduction	ENSEMBL:ENSBTAG00000017547|ENSEMBL:ENSBTAG00000003490|ENSEMBL:ENSBTAG00000018374
turquoise	30031	0.00011567	0.0062335	cell projection assembly	ENSEMBL:ENSBTAG00000021879|ENSEMBL:ENSBTAG00000011043|ENSEMBL:ENSBTAG00000038696|ENSEMBL:ENSBTAG00000014655|ENSEMBL:ENSBTAG00000018374|ENSEMBL:ENSBTAG00000019044|ENSEMBL:ENSBTAG00000008948|ENSEMBL:ENSBTAG00000004554|ENSEMBL:ENSBTAG00000004672|ENSEMBL:ENSBTAG00000009358|ENSEMBL:ENSBTAG00000010982|ENSEMBL:ENSBTAG00000003470|ENSEMBL:ENSBTAG00000021151
turquoise	51248	0.0011393	0.0073724	negative regulation of protein metabolic process	ENSEMBL:ENSBTAG00000014353|ENSEMBL:ENSBTAG00000005190|ENSEMBL:ENSBTAG00000002939|ENSEMBL:ENSBTAG00000014465|ENSEMBL:ENSBTAG00000018324|ENSEMBL:ENSBTAG00000001579|ENSEMBL:ENSBTAG00000020638|ENSEMBL:ENSBTAG00000019182|ENSEMBL:ENSBTAG00000008303|ENSEMBL:ENSBTAG00000009987|ENSEMBL:ENSBTAG00000005400|ENSEMBL:ENSBTAG00000008224|ENSEMBL:ENSBTAG00000010982
turquoise	48738	0.00025209	0.01144	cardiac muscle tissue development	ENSEMBL:ENSBTAG00000005190|ENSEMBL:ENSBTAG00000021217|ENSEMBL:ENSBTAG00000000442|ENSEMBL:ENSBTAG00000002335|ENSEMBL:ENSBTAG00000017851|ENSEMBL:ENSBTAG00000004036|ENSEMBL:ENSBTAG00000014675|ENSEMBL:ENSBTAG00000012500|ENSEMBL:ENSBTAG00000012852|ENSEMBL:ENSBTAG00000015910|ENSEMBL:ENSBTAG00000021151|ENSEMBL:ENSBTAG00000017040
turquoise	32269	0.0016166	0.017186	negative regulation of cellular protein metabolic process	ENSEMBL:ENSBTAG00000014353|ENSEMBL:ENSBTAG00000019182|ENSEMBL:ENSBTAG00000005190|ENSEMBL:ENSBTAG00000002939|ENSEMBL:ENSBTAG00000008303|ENSEMBL:ENSBTAG00000009987|ENSEMBL:ENSBTAG00000018324|ENSEMBL:ENSBTAG00000005400|ENSEMBL:ENSBTAG00000008224|ENSEMBL:ENSBTAG00000001579|ENSEMBL:ENSBTAG00000010982|ENSEMBL:ENSBTAG00000020638
turquoise	35023	0.00085913	0.030285	regulation of Rho protein signal transduction	ENSEMBL:ENSBTAG00000005190|ENSEMBL:ENSBTAG00000021997|ENSEMBL:ENSBTAG00000017812|ENSEMBL:ENSBTAG00000013401|ENSEMBL:ENSBTAG00000038974|ENSEMBL:ENSBTAG00000013245|ENSEMBL:ENSBTAG00000014091|ENSEMBL:ENSBTAG00000014030|ENSEMBL:ENSBTAG00000020726|ENSEMBL:ENSBTAG00000004017|ENSEMBL:ENSBTAG00000012729|ENSEMBL:ENSBTAG00000005453|ENSEMBL:ENSBTAG00000008797|ENSEMBL:ENSBTAG00000011643|ENSEMBL:ENSBTAG000000…
turquoise	9719	0.00107	0.03614	response to endogenous stimulus	ENSEMBL:ENSBTAG00000005190|ENSEMBL:ENSBTAG00000018245|ENSEMBL:ENSBTAG00000021523|ENSEMBL:ENSBTAG00000013038|ENSEMBL:ENSBTAG00000011960|ENSEMBL:ENSBTAG00000017455|ENSEMBL:ENSBTAG00000004508|ENSEMBL:ENSBTAG00000001545|ENSEMBL:ENSBTAG00000001335|ENSEMBL:ENSBTAG00000002174|ENSEMBL:ENSBTAG00000005425|ENSEMBL:ENSBTAG00000000442|ENSEMBL:ENSBTAG00000027654|ENSEMBL:ENSBTAG00000009496|ENSEMBL:ENSBTAG000000…
turquoise	6101	0.0014014	0.045876	citrate metabolic process	ENSEMBL:ENSBTAG00000000555|ENSEMBL:ENSBTAG00000009496|ENSEMBL:ENSBTAG00000001335|ENSEMBL:ENSBTAG00000006429
turquoise	9725	0.0016189	0.051226	response to hormone stimulus	ENSEMBL:ENSBTAG00000005190|ENSEMBL:ENSBTAG00000021523|ENSEMBL:ENSBTAG00000013038|ENSEMBL:ENSBTAG00000011960|ENSEMBL:ENSBTAG00000017455|ENSEMBL:ENSBTAG00000001545|ENSEMBL:ENSBTAG00000001335|ENSEMBL:ENSBTAG00000002174|ENSEMBL:ENSBTAG00000005425|ENSEMBL:ENSBTAG00000000442|ENSEMBL:ENSBTAG00000027654|ENSEMBL:ENSBTAG00000009496|ENSEMBL:ENSBTAG00000006231|ENSEMBL:ENSBTAG00000017869|ENSEMBL:ENSBTAG000000…
turquoise	6911	0.0016431	0.051519	phagocytosis, engulfment	ENSEMBL:ENSBTAG00000003300|ENSEMBL:ENSBTAG00000020661|ENSEMBL:ENSBTAG00000003490|ENSEMBL:ENSBTAG00000002006|ENSEMBL:ENSBTAG00000024503
turquoise	6909	0.0018116	0.055295	phagocytosis	ENSEMBL:ENSBTAG00000003300|ENSEMBL:ENSBTAG00000015363|ENSEMBL:ENSBTAG00000020940|ENSEMBL:ENSBTAG00000020661|ENSEMBL:ENSBTAG00000003490|ENSEMBL:ENSBTAG00000002006|ENSEMBL:ENSBTAG00000024503|ENSEMBL:ENSBTAG00000021935|ENSEMBL:ENSBTAG00000008948
turquoise	1957	0.0023593	0.064585	intramembranous ossification	ENSEMBL:ENSBTAG00000013103|ENSEMBL:ENSBTAG00000000128|ENSEMBL:ENSBTAG00000019267
turquoise	19377	0.0023593	0.064585	glycolipid catabolic process	ENSEMBL:ENSBTAG00000009506|ENSEMBL:ENSBTAG00000012981|ENSEMBL:ENSBTAG00000011431
turquoise	6417	0.0073377	0.093287	regulation of translation	ENSEMBL:ENSBTAG00000014353|ENSEMBL:ENSBTAG00000019933|ENSEMBL:ENSBTAG00000016311|ENSEMBL:ENSBTAG00000019182|ENSEMBL:ENSBTAG00000005190|ENSEMBL:ENSBTAG00000010550|ENSEMBL:ENSBTAG00000018324|ENSEMBL:ENSBTAG00000008224|ENSEMBL:ENSBTAG00000009522|ENSEMBL:ENSBTAG00000001579
turquoise	724	0.0037596	0.093287	double-strand break repair via homologous recombination	ENSEMBL:ENSBTAG00000021767|ENSEMBL:ENSBTAG00000018653|ENSEMBL:ENSBTAG00000009711|ENSEMBL:ENSBTAG00000002798
turquoise	725	0.0037596	0.093287	recombinational repair	ENSEMBL:ENSBTAG00000021767|ENSEMBL:ENSBTAG00000018653|ENSEMBL:ENSBTAG00000009711|ENSEMBL:ENSBTAG00000002798
turquoise	35050	0.0041054	0.096984	embryonic heart tube development	ENSEMBL:ENSBTAG00000005425|ENSEMBL:ENSBTAG00000002335|ENSEMBL:ENSBTAG00000006720|ENSEMBL:ENSBTAG00000011757|ENSEMBL:ENSBTAG00000020935|ENSEMBL:ENSBTAG00000001835

## Sheet: Suppl T24
Supplemental Table 24: List of GO terms from the Cytoscape enrichment analysis of miRNAs target genes inside each miRNA module of Low IMF content group correlated with the IMF trait
miRNA modules	GO-ID	p-value	corr p-value	Description	Genes in test set
lightgreen	55074	0.00048915	0.00010684	calcium ion homeostasis	ENSEMBL:ENSBTAG00000017458|ENSEMBL:ENSBTAG00000020921|ENSEMBL:ENSBTAG00000016414|ENSEMBL:ENSBTAG00000020455|ENSEMBL:ENSBTAG00000006909|ENSEMBL:ENSBTAG00000015775|ENSEMBL:ENSBTAG00000013861|ENSEMBL:ENSBTAG00000010551|ENSEMBL:ENSBTAG00000001599|ENSEMBL:ENSBTAG00000008948|ENSEMBL:ENSBTAG00000002232|ENSEMBL:ENSBTAG00000002297|ENSEMBL:ENSBTAG00000007148|ENSEMBL:ENSBTAG00000008303|ENSEMBL:ENSBTAG000000…
lightgreen	6874	0.0010752	0.00021282	cellular calcium ion homeostasis	ENSEMBL:ENSBTAG00000017458|ENSEMBL:ENSBTAG00000020921|ENSEMBL:ENSBTAG00000016414|ENSEMBL:ENSBTAG00000020455|ENSEMBL:ENSBTAG00000006909|ENSEMBL:ENSBTAG00000015775|ENSEMBL:ENSBTAG00000013861|ENSEMBL:ENSBTAG00000010551|ENSEMBL:ENSBTAG00000001599|ENSEMBL:ENSBTAG00000008948|ENSEMBL:ENSBTAG00000002232|ENSEMBL:ENSBTAG00000002297|ENSEMBL:ENSBTAG00000007148|ENSEMBL:ENSBTAG00000008303|ENSEMBL:ENSBTAG000000…
lightgreen	55065	0.0014733	0.00047473	metal ion homeostasis	ENSEMBL:ENSBTAG00000017458|ENSEMBL:ENSBTAG00000020921|ENSEMBL:ENSBTAG00000016414|ENSEMBL:ENSBTAG00000020455|ENSEMBL:ENSBTAG00000006909|ENSEMBL:ENSBTAG00000015775|ENSEMBL:ENSBTAG00000013861|ENSEMBL:ENSBTAG00000010551|ENSEMBL:ENSBTAG00000001599|ENSEMBL:ENSBTAG00000008948|ENSEMBL:ENSBTAG00000002232|ENSEMBL:ENSBTAG00000002297|ENSEMBL:ENSBTAG00000007148|ENSEMBL:ENSBTAG00000008303|ENSEMBL:ENSBTAG000000…
lightgreen	6875	0.0025868	0.00074453	cellular metal ion homeostasis	ENSEMBL:ENSBTAG00000017458|ENSEMBL:ENSBTAG00000020921|ENSEMBL:ENSBTAG00000016414|ENSEMBL:ENSBTAG00000020455|ENSEMBL:ENSBTAG00000006909|ENSEMBL:ENSBTAG00000015775|ENSEMBL:ENSBTAG00000013861|ENSEMBL:ENSBTAG00000010551|ENSEMBL:ENSBTAG00000001599|ENSEMBL:ENSBTAG00000008948|ENSEMBL:ENSBTAG00000002232|ENSEMBL:ENSBTAG00000002297|ENSEMBL:ENSBTAG00000007148|ENSEMBL:ENSBTAG00000008303|ENSEMBL:ENSBTAG000000…
lightgreen	50801	0.005916	0.0012716	ion homeostasis	ENSEMBL:ENSBTAG00000019027|ENSEMBL:ENSBTAG00000016414|ENSEMBL:ENSBTAG00000020455|ENSEMBL:ENSBTAG00000006909|ENSEMBL:ENSBTAG00000013343|ENSEMBL:ENSBTAG00000013861|ENSEMBL:ENSBTAG00000010551|ENSEMBL:ENSBTAG00000001599|ENSEMBL:ENSBTAG00000020935|ENSEMBL:ENSBTAG00000008948|ENSEMBL:ENSBTAG00000019070|ENSEMBL:ENSBTAG00000022890|ENSEMBL:ENSBTAG00000008303|ENSEMBL:ENSBTAG00000025642|ENSEMBL:ENSBTAG000000…
lightgreen	6814	0.0034647	0.0017598	sodium ion transport	ENSEMBL:ENSBTAG00000021339|ENSEMBL:ENSBTAG00000018520|ENSEMBL:ENSBTAG00000013861|ENSEMBL:ENSBTAG00000016236|ENSEMBL:ENSBTAG00000010551|ENSEMBL:ENSBTAG00000001545|ENSEMBL:ENSBTAG00000002348|ENSEMBL:ENSBTAG00000018045|ENSEMBL:ENSBTAG00000002688|ENSEMBL:ENSBTAG00000005925|ENSEMBL:ENSBTAG00000009637|ENSEMBL:ENSBTAG00000003864|ENSEMBL:ENSBTAG00000031178|ENSEMBL:ENSBTAG00000008766|ENSEMBL:ENSBTAG000000…
lightgreen	22610	0.0055259	0.0035583	biological adhesion	ENSEMBL:ENSBTAG00000016158|ENSEMBL:ENSBTAG00000006909|ENSEMBL:ENSBTAG00000012992|ENSEMBL:ENSBTAG00000000802|ENSEMBL:ENSBTAG00000000088|ENSEMBL:ENSBTAG00000001694|ENSEMBL:ENSBTAG00000015549|ENSEMBL:ENSBTAG00000008165|ENSEMBL:ENSBTAG00000004081|ENSEMBL:ENSBTAG00000011626|ENSEMBL:ENSBTAG00000021879|ENSEMBL:ENSBTAG00000021316|ENSEMBL:ENSBTAG00000037686|ENSEMBL:ENSBTAG00000003709|ENSEMBL:ENSBTAG000000…
lightgreen	7155	0.0055259	0.0035583	cell adhesion	ENSEMBL:ENSBTAG00000016158|ENSEMBL:ENSBTAG00000006909|ENSEMBL:ENSBTAG00000012992|ENSEMBL:ENSBTAG00000000802|ENSEMBL:ENSBTAG00000000088|ENSEMBL:ENSBTAG00000001694|ENSEMBL:ENSBTAG00000015549|ENSEMBL:ENSBTAG00000008165|ENSEMBL:ENSBTAG00000004081|ENSEMBL:ENSBTAG00000011626|ENSEMBL:ENSBTAG00000021879|ENSEMBL:ENSBTAG00000021316|ENSEMBL:ENSBTAG00000037686|ENSEMBL:ENSBTAG00000003709|ENSEMBL:ENSBTAG000000…
lightgreen	19725	0.0044467	0.0051757	cellular homeostasis	ENSEMBL:ENSBTAG00000019027|ENSEMBL:ENSBTAG00000016414|ENSEMBL:ENSBTAG00000020455|ENSEMBL:ENSBTAG00000006909|ENSEMBL:ENSBTAG00000013343|ENSEMBL:ENSBTAG00000013861|ENSEMBL:ENSBTAG00000010551|ENSEMBL:ENSBTAG00000002404|ENSEMBL:ENSBTAG00000001599|ENSEMBL:ENSBTAG00000020935|ENSEMBL:ENSBTAG00000008948|ENSEMBL:ENSBTAG00000019070|ENSEMBL:ENSBTAG00000022890|ENSEMBL:ENSBTAG00000008303|ENSEMBL:ENSBTAG000000…
lightgreen	6873	0.006098	0.0071374	cellular ion homeostasis	ENSEMBL:ENSBTAG00000019027|ENSEMBL:ENSBTAG00000016414|ENSEMBL:ENSBTAG00000020455|ENSEMBL:ENSBTAG00000006909|ENSEMBL:ENSBTAG00000013343|ENSEMBL:ENSBTAG00000013861|ENSEMBL:ENSBTAG00000010551|ENSEMBL:ENSBTAG00000001599|ENSEMBL:ENSBTAG00000020935|ENSEMBL:ENSBTAG00000008948|ENSEMBL:ENSBTAG00000019070|ENSEMBL:ENSBTAG00000022890|ENSEMBL:ENSBTAG00000008303|ENSEMBL:ENSBTAG00000025642|ENSEMBL:ENSBTAG000000…
lightgreen	48878	0.0033264	0.0072681	chemical homeostasis	ENSEMBL:ENSBTAG00000019027|ENSEMBL:ENSBTAG00000016414|ENSEMBL:ENSBTAG00000020455|ENSEMBL:ENSBTAG00000006909|ENSEMBL:ENSBTAG00000013343|ENSEMBL:ENSBTAG00000013861|ENSEMBL:ENSBTAG00000010551|ENSEMBL:ENSBTAG00000001599|ENSEMBL:ENSBTAG00000003711|ENSEMBL:ENSBTAG00000020935|ENSEMBL:ENSBTAG00000008948|ENSEMBL:ENSBTAG00000019070|ENSEMBL:ENSBTAG00000022890|ENSEMBL:ENSBTAG00000008303|ENSEMBL:ENSBTAG000000…
lightgreen	55082	0.00021633	0.0084689	cellular chemical homeostasis	ENSEMBL:ENSBTAG00000019027|ENSEMBL:ENSBTAG00000016414|ENSEMBL:ENSBTAG00000020455|ENSEMBL:ENSBTAG00000006909|ENSEMBL:ENSBTAG00000013343|ENSEMBL:ENSBTAG00000013861|ENSEMBL:ENSBTAG00000010551|ENSEMBL:ENSBTAG00000001599|ENSEMBL:ENSBTAG00000020935|ENSEMBL:ENSBTAG00000008948|ENSEMBL:ENSBTAG00000019070|ENSEMBL:ENSBTAG00000022890|ENSEMBL:ENSBTAG00000008303|ENSEMBL:ENSBTAG00000025642|ENSEMBL:ENSBTAG000000…
lightgreen	31401	0.00025204	0.0097467	positive regulation of protein modification process	ENSEMBL:ENSBTAG00000021811|ENSEMBL:ENSBTAG00000021767|ENSEMBL:ENSBTAG00000018114|ENSEMBL:ENSBTAG00000020796|ENSEMBL:ENSBTAG00000021037|ENSEMBL:ENSBTAG00000006919|ENSEMBL:ENSBTAG00000001335|ENSEMBL:ENSBTAG00000008948|ENSEMBL:ENSBTAG00000007148|ENSEMBL:ENSBTAG00000007424|ENSEMBL:ENSBTAG00000006420|ENSEMBL:ENSBTAG00000005564|ENSEMBL:ENSBTAG00000016649|ENSEMBL:ENSBTAG00000014227|ENSEMBL:ENSBTAG000000…
lightgreen	42327	0.00031898	0.010994	positive regulation of phosphorylation	ENSEMBL:ENSBTAG00000021811|ENSEMBL:ENSBTAG00000018114|ENSEMBL:ENSBTAG00000006919|ENSEMBL:ENSBTAG00000002006|ENSEMBL:ENSBTAG00000001335|ENSEMBL:ENSBTAG00000008948|ENSEMBL:ENSBTAG00000007148|ENSEMBL:ENSBTAG00000007424|ENSEMBL:ENSBTAG00000006420|ENSEMBL:ENSBTAG00000016649|ENSEMBL:ENSBTAG00000005198|ENSEMBL:ENSBTAG00000011757|ENSEMBL:ENSBTAG00000017549|ENSEMBL:ENSBTAG00000017869|ENSEMBL:ENSBTAG000000…
lightgreen	10562	0.00031898	0.010994	positive regulation of phosphorus metabolic process	ENSEMBL:ENSBTAG00000021811|ENSEMBL:ENSBTAG00000018114|ENSEMBL:ENSBTAG00000006919|ENSEMBL:ENSBTAG00000002006|ENSEMBL:ENSBTAG00000001335|ENSEMBL:ENSBTAG00000008948|ENSEMBL:ENSBTAG00000007148|ENSEMBL:ENSBTAG00000007424|ENSEMBL:ENSBTAG00000006420|ENSEMBL:ENSBTAG00000016649|ENSEMBL:ENSBTAG00000005198|ENSEMBL:ENSBTAG00000011757|ENSEMBL:ENSBTAG00000017549|ENSEMBL:ENSBTAG00000017869|ENSEMBL:ENSBTAG000000…
lightgreen	45937	0.00031898	0.010994	positive regulation of phosphate metabolic process	ENSEMBL:ENSBTAG00000021811|ENSEMBL:ENSBTAG00000018114|ENSEMBL:ENSBTAG00000006919|ENSEMBL:ENSBTAG00000002006|ENSEMBL:ENSBTAG00000001335|ENSEMBL:ENSBTAG00000008948|ENSEMBL:ENSBTAG00000007148|ENSEMBL:ENSBTAG00000007424|ENSEMBL:ENSBTAG00000006420|ENSEMBL:ENSBTAG00000016649|ENSEMBL:ENSBTAG00000005198|ENSEMBL:ENSBTAG00000011757|ENSEMBL:ENSBTAG00000017549|ENSEMBL:ENSBTAG00000017869|ENSEMBL:ENSBTAG000000…
lightgreen	55066	0.0039002	0.01191	di-, tri-valent inorganic cation homeostasis	ENSEMBL:ENSBTAG00000019027|ENSEMBL:ENSBTAG00000016414|ENSEMBL:ENSBTAG00000020455|ENSEMBL:ENSBTAG00000006909|ENSEMBL:ENSBTAG00000013343|ENSEMBL:ENSBTAG00000013861|ENSEMBL:ENSBTAG00000010551|ENSEMBL:ENSBTAG00000001599|ENSEMBL:ENSBTAG00000020935|ENSEMBL:ENSBTAG00000008948|ENSEMBL:ENSBTAG00000008303|ENSEMBL:ENSBTAG00000025642|ENSEMBL:ENSBTAG00000001398|ENSEMBL:ENSBTAG00000000782|ENSEMBL:ENSBTAG000000…
lightgreen	15672	0.0030824	0.012217	monovalent inorganic cation transport	ENSEMBL:ENSBTAG00000015100|ENSEMBL:ENSBTAG00000014553|ENSEMBL:ENSBTAG00000013861|ENSEMBL:ENSBTAG00000016236|ENSEMBL:ENSBTAG00000010551|ENSEMBL:ENSBTAG00000001899|ENSEMBL:ENSBTAG00000002348|ENSEMBL:ENSBTAG00000002688|ENSEMBL:ENSBTAG00000002703|ENSEMBL:ENSBTAG00000009637|ENSEMBL:ENSBTAG00000031178|ENSEMBL:ENSBTAG00000008766|ENSEMBL:ENSBTAG00000008788|ENSEMBL:ENSBTAG00000008125|ENSEMBL:ENSBTAG000000…
lightgreen	48666	0.00038437	0.012437	neuron development	ENSEMBL:ENSBTAG00000014596|ENSEMBL:ENSBTAG00000019604|ENSEMBL:ENSBTAG00000018245|ENSEMBL:ENSBTAG00000015655|ENSEMBL:ENSBTAG00000010860|ENSEMBL:ENSBTAG00000010244|ENSEMBL:ENSBTAG00000001403|ENSEMBL:ENSBTAG00000005827|ENSEMBL:ENSBTAG00000003525|ENSEMBL:ENSBTAG00000001835|ENSEMBL:ENSBTAG00000019461|ENSEMBL:ENSBTAG00000018130|ENSEMBL:ENSBTAG00000004561|ENSEMBL:ENSBTAG00000027569|ENSEMBL:ENSBTAG000000…
lightgreen	42592	0.00040731	0.013046	homeostatic process	ENSEMBL:ENSBTAG00000019027|ENSEMBL:ENSBTAG00000020455|ENSEMBL:ENSBTAG00000006909|ENSEMBL:ENSBTAG00000003711|ENSEMBL:ENSBTAG00000020935|ENSEMBL:ENSBTAG00000019070|ENSEMBL:ENSBTAG00000008766|ENSEMBL:ENSBTAG00000005333|ENSEMBL:ENSBTAG00000012116|ENSEMBL:ENSBTAG00000010579|ENSEMBL:ENSBTAG00000010812|ENSEMBL:ENSBTAG00000011626|ENSEMBL:ENSBTAG00000017458|ENSEMBL:ENSBTAG00000016366|ENSEMBL:ENSBTAG000000…
lightgreen	55080	0.0061931	0.013158	cation homeostasis	ENSEMBL:ENSBTAG00000019027|ENSEMBL:ENSBTAG00000016414|ENSEMBL:ENSBTAG00000020455|ENSEMBL:ENSBTAG00000006909|ENSEMBL:ENSBTAG00000013343|ENSEMBL:ENSBTAG00000013861|ENSEMBL:ENSBTAG00000010551|ENSEMBL:ENSBTAG00000001599|ENSEMBL:ENSBTAG00000020935|ENSEMBL:ENSBTAG00000008948|ENSEMBL:ENSBTAG00000008303|ENSEMBL:ENSBTAG00000025642|ENSEMBL:ENSBTAG00000031178|ENSEMBL:ENSBTAG00000008766|ENSEMBL:ENSBTAG000000…
lightgreen	30005	0.0055664	0.01505	cellular di-, tri-valent inorganic cation homeostasis	ENSEMBL:ENSBTAG00000017458|ENSEMBL:ENSBTAG00000020921|ENSEMBL:ENSBTAG00000019027|ENSEMBL:ENSBTAG00000016414|ENSEMBL:ENSBTAG00000020455|ENSEMBL:ENSBTAG00000006909|ENSEMBL:ENSBTAG00000015775|ENSEMBL:ENSBTAG00000013343|ENSEMBL:ENSBTAG00000013861|ENSEMBL:ENSBTAG00000010551|ENSEMBL:ENSBTAG00000001599|ENSEMBL:ENSBTAG00000027937|ENSEMBL:ENSBTAG00000020935|ENSEMBL:ENSBTAG00000008948|ENSEMBL:ENSBTAG000000…
lightgreen	43406	0.00049119	0.015122	positive regulation of MAP kinase activity	ENSEMBL:ENSBTAG00000015775|ENSEMBL:ENSBTAG00000033983|ENSEMBL:ENSBTAG00000017664|ENSEMBL:ENSBTAG00000002625|ENSEMBL:ENSBTAG00000002006|ENSEMBL:ENSBTAG00000002699|ENSEMBL:ENSBTAG00000011757|ENSEMBL:ENSBTAG00000017549|ENSEMBL:ENSBTAG00000002813|ENSEMBL:ENSBTAG00000008948|ENSEMBL:ENSBTAG00000006161
lightgreen	40011	0.00053314	0.016189	locomotion	ENSEMBL:ENSBTAG00000011043|ENSEMBL:ENSBTAG00000015249|ENSEMBL:ENSBTAG00000010551|ENSEMBL:ENSBTAG00000003418|ENSEMBL:ENSBTAG00000018374|ENSEMBL:ENSBTAG00000001710|ENSEMBL:ENSBTAG00000016791|ENSEMBL:ENSBTAG00000001835|ENSEMBL:ENSBTAG00000020935|ENSEMBL:ENSBTAG00000002923|ENSEMBL:ENSBTAG00000001173|ENSEMBL:ENSBTAG00000004561|ENSEMBL:ENSBTAG00000027569|ENSEMBL:ENSBTAG00000009950|ENSEMBL:ENSBTAG000000…
lightgreen	1934	0.00053606	0.016189	positive regulation of protein amino acid phosphorylation	ENSEMBL:ENSBTAG00000021811|ENSEMBL:ENSBTAG00000018114|ENSEMBL:ENSBTAG00000006919|ENSEMBL:ENSBTAG00000001335|ENSEMBL:ENSBTAG00000008948|ENSEMBL:ENSBTAG00000007148|ENSEMBL:ENSBTAG00000007424|ENSEMBL:ENSBTAG00000006420|ENSEMBL:ENSBTAG00000016649|ENSEMBL:ENSBTAG00000005198|ENSEMBL:ENSBTAG00000011757|ENSEMBL:ENSBTAG00000017549|ENSEMBL:ENSBTAG00000017869|ENSEMBL:ENSBTAG00000001061
lightgreen	51247	0.00055111	0.016487	positive regulation of protein metabolic process	ENSEMBL:ENSBTAG00000014177|ENSEMBL:ENSBTAG00000021811|ENSEMBL:ENSBTAG00000021767|ENSEMBL:ENSBTAG00000010550|ENSEMBL:ENSBTAG00000018114|ENSEMBL:ENSBTAG00000020796|ENSEMBL:ENSBTAG00000021037|ENSEMBL:ENSBTAG00000006919|ENSEMBL:ENSBTAG00000002006|ENSEMBL:ENSBTAG00000001335|ENSEMBL:ENSBTAG00000001835|ENSEMBL:ENSBTAG00000008948|ENSEMBL:ENSBTAG00000007148|ENSEMBL:ENSBTAG00000007424|ENSEMBL:ENSBTAG000000…
lightgreen	32879	0.00074202	0.020768	regulation of localization	ENSEMBL:ENSBTAG00000021527|ENSEMBL:ENSBTAG00000015249|ENSEMBL:ENSBTAG00000012497|ENSEMBL:ENSBTAG00000013861|ENSEMBL:ENSBTAG00000002006|ENSEMBL:ENSBTAG00000013184|ENSEMBL:ENSBTAG00000008948|ENSEMBL:ENSBTAG00000034848|ENSEMBL:ENSBTAG00000008726|ENSEMBL:ENSBTAG00000009615|ENSEMBL:ENSBTAG00000004561|ENSEMBL:ENSBTAG00000008303|ENSEMBL:ENSBTAG00000006420|ENSEMBL:ENSBTAG00000000782|ENSEMBL:ENSBTAG000000…
lightgreen	22603	0.00075318	0.020768	regulation of anatomical structure morphogenesis	ENSEMBL:ENSBTAG00000014177|ENSEMBL:ENSBTAG00000021811|ENSEMBL:ENSBTAG00000021316|ENSEMBL:ENSBTAG00000015363|ENSEMBL:ENSBTAG00000015249|ENSEMBL:ENSBTAG00000011034|ENSEMBL:ENSBTAG00000037686|ENSEMBL:ENSBTAG00000016414|ENSEMBL:ENSBTAG00000014465|ENSEMBL:ENSBTAG00000015775|ENSEMBL:ENSBTAG00000017664|ENSEMBL:ENSBTAG00000019771|ENSEMBL:ENSBTAG00000027625|ENSEMBL:ENSBTAG00000006919|ENSEMBL:ENSBTAG000000…
lightgreen	10647	0.00096844	0.024967	positive regulation of cell communication	ENSEMBL:ENSBTAG00000021527|ENSEMBL:ENSBTAG00000021767|ENSEMBL:ENSBTAG00000018114|ENSEMBL:ENSBTAG00000002625|ENSEMBL:ENSBTAG00000002006|ENSEMBL:ENSBTAG00000001835|ENSEMBL:ENSBTAG00000020935|ENSEMBL:ENSBTAG00000008948|ENSEMBL:ENSBTAG00000008600|ENSEMBL:ENSBTAG00000003395|ENSEMBL:ENSBTAG00000006420|ENSEMBL:ENSBTAG00000017549|ENSEMBL:ENSBTAG00000010812|ENSEMBL:ENSBTAG00000011626|ENSEMBL:ENSBTAG000000…
lightgreen	42391	0.0010787	0.027366	regulation of membrane potential	ENSEMBL:ENSBTAG00000005190|ENSEMBL:ENSBTAG00000011377|ENSEMBL:ENSBTAG00000015775|ENSEMBL:ENSBTAG00000012981|ENSEMBL:ENSBTAG00000007708|ENSEMBL:ENSBTAG00000008948|ENSEMBL:ENSBTAG00000019070|ENSEMBL:ENSBTAG00000002297|ENSEMBL:ENSBTAG00000022890|ENSEMBL:ENSBTAG00000019060|ENSEMBL:ENSBTAG00000008731|ENSEMBL:ENSBTAG00000011757|ENSEMBL:ENSBTAG00000017869|ENSEMBL:ENSBTAG00000010812
lightgreen	1890	0.0011453	0.028674	placenta development	ENSEMBL:ENSBTAG00000016414|ENSEMBL:ENSBTAG00000021037|ENSEMBL:ENSBTAG00000003711|ENSEMBL:ENSBTAG00000020935|ENSEMBL:ENSBTAG00000004736|ENSEMBL:ENSBTAG00000002813|ENSEMBL:ENSBTAG00000009844|ENSEMBL:ENSBTAG00000007424|ENSEMBL:ENSBTAG00000033983|ENSEMBL:ENSBTAG00000008731|ENSEMBL:ENSBTAG00000008121|ENSEMBL:ENSBTAG00000001271|ENSEMBL:ENSBTAG00000006161
lightgreen	32270	0.0011651	0.028674	positive regulation of cellular protein metabolic process	ENSEMBL:ENSBTAG00000021811|ENSEMBL:ENSBTAG00000021767|ENSEMBL:ENSBTAG00000010550|ENSEMBL:ENSBTAG00000018114|ENSEMBL:ENSBTAG00000020796|ENSEMBL:ENSBTAG00000021037|ENSEMBL:ENSBTAG00000006919|ENSEMBL:ENSBTAG00000002006|ENSEMBL:ENSBTAG00000001335|ENSEMBL:ENSBTAG00000008948|ENSEMBL:ENSBTAG00000007148|ENSEMBL:ENSBTAG00000007424|ENSEMBL:ENSBTAG00000006420|ENSEMBL:ENSBTAG00000005564|ENSEMBL:ENSBTAG000000…
lightgreen	10948	0.0012535	0.030342	negative regulation of cell cycle process	ENSEMBL:ENSBTAG00000007953|ENSEMBL:ENSBTAG00000017761|ENSEMBL:ENSBTAG00000015655|ENSEMBL:ENSBTAG00000027569|ENSEMBL:ENSBTAG00000007424|ENSEMBL:ENSBTAG00000032260
lightgreen	43062	0.0013471	0.031854	extracellular structure organization	ENSEMBL:ENSBTAG00000016158|ENSEMBL:ENSBTAG00000021316|ENSEMBL:ENSBTAG00000005190|ENSEMBL:ENSBTAG00000021217|ENSEMBL:ENSBTAG00000015249|ENSEMBL:ENSBTAG00000014665|ENSEMBL:ENSBTAG00000015655|ENSEMBL:ENSBTAG00000007708|ENSEMBL:ENSBTAG00000001027|ENSEMBL:ENSBTAG00000002297|ENSEMBL:ENSBTAG00000024021|ENSEMBL:ENSBTAG00000009615|ENSEMBL:ENSBTAG00000009844|ENSEMBL:ENSBTAG00000027569|ENSEMBL:ENSBTAG000000…
lightgreen	51093	0.001356	0.031854	negative regulation of developmental process	ENSEMBL:ENSBTAG00000017458|ENSEMBL:ENSBTAG00000021811|ENSEMBL:ENSBTAG00000021316|ENSEMBL:ENSBTAG00000020578|ENSEMBL:ENSBTAG00000001805|ENSEMBL:ENSBTAG00000011034|ENSEMBL:ENSBTAG00000014465|ENSEMBL:ENSBTAG00000011266|ENSEMBL:ENSBTAG00000015114|ENSEMBL:ENSBTAG00000002006|ENSEMBL:ENSBTAG00000002923|ENSEMBL:ENSBTAG00000008987|ENSEMBL:ENSBTAG00000004561|ENSEMBL:ENSBTAG00000009987|ENSEMBL:ENSBTAG000000…
lightgreen	10959	0.0014199	0.032626	regulation of metal ion transport	ENSEMBL:ENSBTAG00000002232|ENSEMBL:ENSBTAG00000020569|ENSEMBL:ENSBTAG00000008726|ENSEMBL:ENSBTAG00000007148|ENSEMBL:ENSBTAG00000010860|ENSEMBL:ENSBTAG00000013861|ENSEMBL:ENSBTAG00000017869|ENSEMBL:ENSBTAG00000010812|ENSEMBL:ENSBTAG00000008948
lightgreen	35468	0.0015015	0.034254	positive regulation of signaling pathway	ENSEMBL:ENSBTAG00000021527|ENSEMBL:ENSBTAG00000021767|ENSEMBL:ENSBTAG00000018114|ENSEMBL:ENSBTAG00000002625|ENSEMBL:ENSBTAG00000002006|ENSEMBL:ENSBTAG00000001835|ENSEMBL:ENSBTAG00000020935|ENSEMBL:ENSBTAG00000008948|ENSEMBL:ENSBTAG00000008600|ENSEMBL:ENSBTAG00000003395|ENSEMBL:ENSBTAG00000006420|ENSEMBL:ENSBTAG00000017549|ENSEMBL:ENSBTAG00000010812|ENSEMBL:ENSBTAG00000011626|ENSEMBL:ENSBTAG000000…
lightgreen	30003	0.0015131	0.034269	cellular cation homeostasis	ENSEMBL:ENSBTAG00000017458|ENSEMBL:ENSBTAG00000020921|ENSEMBL:ENSBTAG00000019027|ENSEMBL:ENSBTAG00000016414|ENSEMBL:ENSBTAG00000020455|ENSEMBL:ENSBTAG00000006909|ENSEMBL:ENSBTAG00000015775|ENSEMBL:ENSBTAG00000013343|ENSEMBL:ENSBTAG00000013861|ENSEMBL:ENSBTAG00000010551|ENSEMBL:ENSBTAG00000001599|ENSEMBL:ENSBTAG00000027937|ENSEMBL:ENSBTAG00000020935|ENSEMBL:ENSBTAG00000008948|ENSEMBL:ENSBTAG000000…
lightgreen	21915	0.0015346	0.034269	neural tube development	ENSEMBL:ENSBTAG00000009903|ENSEMBL:ENSBTAG00000005190|ENSEMBL:ENSBTAG00000001173|ENSEMBL:ENSBTAG00000019604|ENSEMBL:ENSBTAG00000001250|ENSEMBL:ENSBTAG00000004561|ENSEMBL:ENSBTAG00000002625|ENSEMBL:ENSBTAG00000009950|ENSEMBL:ENSBTAG00000011757|ENSEMBL:ENSBTAG00000015718
lightgreen	8016	0.0015346	0.034269	regulation of heart contraction	ENSEMBL:ENSBTAG00000005027|ENSEMBL:ENSBTAG00000015775|ENSEMBL:ENSBTAG00000010860|ENSEMBL:ENSBTAG00000001398|ENSEMBL:ENSBTAG00000013861|ENSEMBL:ENSBTAG00000010551|ENSEMBL:ENSBTAG00000003711|ENSEMBL:ENSBTAG00000001061|ENSEMBL:ENSBTAG00000001835|ENSEMBL:ENSBTAG00000010812
lightgreen	43618	0.0010349	0.034378	regulation of transcription from RNA polymerase II promoter in response to stress	ENSEMBL:ENSBTAG00000021037|ENSEMBL:ENSBTAG00000003711|ENSEMBL:ENSBTAG00000020935
lightgreen	43619	0.0010349	0.034378	regulation of transcription from RNA polymerase II promoter in response to oxidative stress	ENSEMBL:ENSBTAG00000021037|ENSEMBL:ENSBTAG00000003711|ENSEMBL:ENSBTAG00000020935
lightgreen	43620	0.0010349	0.034378	regulation of transcription in response to stress	ENSEMBL:ENSBTAG00000021037|ENSEMBL:ENSBTAG00000003711|ENSEMBL:ENSBTAG00000020935
lightgreen	45749	0.0016001	0.034378	negative regulation of S phase of mitotic cell cycle	ENSEMBL:ENSBTAG00000015655|ENSEMBL:ENSBTAG00000027569|ENSEMBL:ENSBTAG00000032260
lightgreen	50820	0.0018282	0.037645	positive regulation of coagulation	ENSEMBL:ENSBTAG00000007148|ENSEMBL:ENSBTAG00000014465|ENSEMBL:ENSBTAG00000002006|ENSEMBL:ENSBTAG00000011757|ENSEMBL:ENSBTAG00000001271
lightgreen	10524	0.0018282	0.037645	positive regulation of calcium ion transport into cytosol	ENSEMBL:ENSBTAG00000002232|ENSEMBL:ENSBTAG00000007148|ENSEMBL:ENSBTAG00000017869|ENSEMBL:ENSBTAG00000010812|ENSEMBL:ENSBTAG00000008948
lightgreen	51693	0.0018282	0.037645	actin filament capping	ENSEMBL:ENSBTAG00000004554|ENSEMBL:ENSBTAG00000004672|ENSEMBL:ENSBTAG00000018543|ENSEMBL:ENSBTAG00000009786|ENSEMBL:ENSBTAG00000014295
lightgreen	30835	0.0018282	0.037645	negative regulation of actin filament depolymerization	ENSEMBL:ENSBTAG00000004554|ENSEMBL:ENSBTAG00000004672|ENSEMBL:ENSBTAG00000018543|ENSEMBL:ENSBTAG00000009786|ENSEMBL:ENSBTAG00000014295
lightgreen	43242	0.0019837	0.039562	negative regulation of protein complex disassembly	ENSEMBL:ENSBTAG00000017512|ENSEMBL:ENSBTAG00000004554|ENSEMBL:ENSBTAG00000004672|ENSEMBL:ENSBTAG00000018543|ENSEMBL:ENSBTAG00000009786|ENSEMBL:ENSBTAG00000014295|ENSEMBL:ENSBTAG00000018130
lightgreen	30193	0.0019837	0.039562	regulation of blood coagulation	ENSEMBL:ENSBTAG00000034848|ENSEMBL:ENSBTAG00000009615|ENSEMBL:ENSBTAG00000007148|ENSEMBL:ENSBTAG00000014465|ENSEMBL:ENSBTAG00000002006|ENSEMBL:ENSBTAG00000001271|ENSEMBL:ENSBTAG00000017869
lightgreen	1892	0.0020314	0.040261	embryonic placenta development	ENSEMBL:ENSBTAG00000009844|ENSEMBL:ENSBTAG00000007424|ENSEMBL:ENSBTAG00000033983|ENSEMBL:ENSBTAG00000021037|ENSEMBL:ENSBTAG00000008121|ENSEMBL:ENSBTAG00000003711|ENSEMBL:ENSBTAG00000001271|ENSEMBL:ENSBTAG00000020935|ENSEMBL:ENSBTAG00000004736|ENSEMBL:ENSBTAG00000002813
lightgreen	30194	0.0023047	0.044518	positive regulation of blood coagulation	ENSEMBL:ENSBTAG00000007148|ENSEMBL:ENSBTAG00000014465|ENSEMBL:ENSBTAG00000002006|ENSEMBL:ENSBTAG00000001271
lightgreen	50818	0.0024264	0.046073	regulation of coagulation	ENSEMBL:ENSBTAG00000034848|ENSEMBL:ENSBTAG00000009615|ENSEMBL:ENSBTAG00000007148|ENSEMBL:ENSBTAG00000014465|ENSEMBL:ENSBTAG00000002006|ENSEMBL:ENSBTAG00000011757|ENSEMBL:ENSBTAG00000001271|ENSEMBL:ENSBTAG00000017869
lightgreen	51924	0.0024264	0.046073	regulation of calcium ion transport	ENSEMBL:ENSBTAG00000002232|ENSEMBL:ENSBTAG00000020569|ENSEMBL:ENSBTAG00000008726|ENSEMBL:ENSBTAG00000007148|ENSEMBL:ENSBTAG00000013861|ENSEMBL:ENSBTAG00000017869|ENSEMBL:ENSBTAG00000010812|ENSEMBL:ENSBTAG00000008948
lightgreen	9967	0.0029644	0.054652	positive regulation of signal transduction	ENSEMBL:ENSBTAG00000021527|ENSEMBL:ENSBTAG00000020921|ENSEMBL:ENSBTAG00000021767|ENSEMBL:ENSBTAG00000021334|ENSEMBL:ENSBTAG00000018523|ENSEMBL:ENSBTAG00000002625|ENSEMBL:ENSBTAG00000002006|ENSEMBL:ENSBTAG00000000957|ENSEMBL:ENSBTAG00000001835|ENSEMBL:ENSBTAG00000002813|ENSEMBL:ENSBTAG00000008948|ENSEMBL:ENSBTAG00000005622|ENSEMBL:ENSBTAG00000008600|ENSEMBL:ENSBTAG00000007424|ENSEMBL:ENSBTAG000000…
lightgreen	19226	0.003229	0.058268	transmission of nerve impulse	ENSEMBL:ENSBTAG00000010251|ENSEMBL:ENSBTAG00000005190|ENSEMBL:ENSBTAG00000011377|ENSEMBL:ENSBTAG00000015775|ENSEMBL:ENSBTAG00000010860|ENSEMBL:ENSBTAG00000012981|ENSEMBL:ENSBTAG00000010551|ENSEMBL:ENSBTAG00000007708|ENSEMBL:ENSBTAG00000008948|ENSEMBL:ENSBTAG00000019070|ENSEMBL:ENSBTAG00000002297|ENSEMBL:ENSBTAG00000024021|ENSEMBL:ENSBTAG00000022890|ENSEMBL:ENSBTAG00000019060|ENSEMBL:ENSBTAG000000…
lightgreen	45860	0.0032412	0.058268	positive regulation of protein kinase activity	ENSEMBL:ENSBTAG00000015775|ENSEMBL:ENSBTAG00000017664|ENSEMBL:ENSBTAG00000002625|ENSEMBL:ENSBTAG00000002006|ENSEMBL:ENSBTAG00000002699|ENSEMBL:ENSBTAG00000002813|ENSEMBL:ENSBTAG00000008948|ENSEMBL:ENSBTAG00000007923|ENSEMBL:ENSBTAG00000025035|ENSEMBL:ENSBTAG00000004018|ENSEMBL:ENSBTAG00000033983|ENSEMBL:ENSBTAG00000016649|ENSEMBL:ENSBTAG00000011757|ENSEMBL:ENSBTAG00000017549|ENSEMBL:ENSBTAG000000…
lightgreen	32846	0.0033058	0.058268	positive regulation of homeostatic process	ENSEMBL:ENSBTAG00000002232|ENSEMBL:ENSBTAG00000007148|ENSEMBL:ENSBTAG00000017869|ENSEMBL:ENSBTAG00000010812|ENSEMBL:ENSBTAG00000008948
lightgreen	30834	0.0033058	0.058268	regulation of actin filament depolymerization	ENSEMBL:ENSBTAG00000004554|ENSEMBL:ENSBTAG00000004672|ENSEMBL:ENSBTAG00000018543|ENSEMBL:ENSBTAG00000009786|ENSEMBL:ENSBTAG00000014295
lightgreen	16525	0.0033124	0.058268	negative regulation of angiogenesis	ENSEMBL:ENSBTAG00000021811|ENSEMBL:ENSBTAG00000021316|ENSEMBL:ENSBTAG00000011034|ENSEMBL:ENSBTAG00000014465|ENSEMBL:ENSBTAG00000002006|ENSEMBL:ENSBTAG00000002923
lightgreen	7229	0.0013102	0.058268	integrin-mediated signaling pathway	ENSEMBL:ENSBTAG00000009080|ENSEMBL:ENSBTAG00000009987|ENSEMBL:ENSBTAG00000003709|ENSEMBL:ENSBTAG00000019929|ENSEMBL:ENSBTAG00000008165|ENSEMBL:ENSBTAG00000019289|ENSEMBL:ENSBTAG00000013755|ENSEMBL:ENSBTAG00000015910
lightgreen	51094	0.0038659	0.065952	positive regulation of developmental process	ENSEMBL:ENSBTAG00000014177|ENSEMBL:ENSBTAG00000015249|ENSEMBL:ENSBTAG00000016414|ENSEMBL:ENSBTAG00000018114|ENSEMBL:ENSBTAG00000031430|ENSEMBL:ENSBTAG00000002006|ENSEMBL:ENSBTAG00000001835|ENSEMBL:ENSBTAG00000020935|ENSEMBL:ENSBTAG00000019461|ENSEMBL:ENSBTAG00000008948|ENSEMBL:ENSBTAG00000008987|ENSEMBL:ENSBTAG00000004561|ENSEMBL:ENSBTAG00000006420|ENSEMBL:ENSBTAG00000005198|ENSEMBL:ENSBTAG000000…
lightgreen	45944	0.0038685	0.065952	positive regulation of transcription from RNA polymerase II promoter	ENSEMBL:ENSBTAG00000018334|ENSEMBL:ENSBTAG00000003711|ENSEMBL:ENSBTAG00000005757|ENSEMBL:ENSBTAG00000020935|ENSEMBL:ENSBTAG00000004561|ENSEMBL:ENSBTAG00000003552|ENSEMBL:ENSBTAG00000004322|ENSEMBL:ENSBTAG00000012116|ENSEMBL:ENSBTAG00000009950|ENSEMBL:ENSBTAG00000008520|ENSEMBL:ENSBTAG00000003172|ENSEMBL:ENSBTAG00000008063|ENSEMBL:ENSBTAG00000020701|ENSEMBL:ENSBTAG00000015655|ENSEMBL:ENSBTAG000000…
lightgreen	10627	0.0040626	0.068891	regulation of intracellular protein kinase cascade	ENSEMBL:ENSBTAG00000021527|ENSEMBL:ENSBTAG00000013451|ENSEMBL:ENSBTAG00000020921|ENSEMBL:ENSBTAG00000021767|ENSEMBL:ENSBTAG00000010860|ENSEMBL:ENSBTAG00000021334|ENSEMBL:ENSBTAG00000018523|ENSEMBL:ENSBTAG00000002625|ENSEMBL:ENSBTAG00000002006|ENSEMBL:ENSBTAG00000001835|ENSEMBL:ENSBTAG00000004736|ENSEMBL:ENSBTAG00000002813|ENSEMBL:ENSBTAG00000008948|ENSEMBL:ENSBTAG00000005622|ENSEMBL:ENSBTAG000000…
lightgreen	61041	0.0041651	0.070253	regulation of wound healing	ENSEMBL:ENSBTAG00000034848|ENSEMBL:ENSBTAG00000009615|ENSEMBL:ENSBTAG00000007148|ENSEMBL:ENSBTAG00000014465|ENSEMBL:ENSBTAG00000002006|ENSEMBL:ENSBTAG00000001271|ENSEMBL:ENSBTAG00000017869
lightgreen	43122	0.0042516	0.071059	regulation of I-kappaB kinase/NF-kappaB cascade	ENSEMBL:ENSBTAG00000013451|ENSEMBL:ENSBTAG00000020921|ENSEMBL:ENSBTAG00000021767|ENSEMBL:ENSBTAG00000021334|ENSEMBL:ENSBTAG00000018523|ENSEMBL:ENSBTAG00000002625|ENSEMBL:ENSBTAG00000001835|ENSEMBL:ENSBTAG00000005622|ENSEMBL:ENSBTAG00000008600|ENSEMBL:ENSBTAG00000014227|ENSEMBL:ENSBTAG00000015718|ENSEMBL:ENSBTAG00000008076|ENSEMBL:ENSBTAG00000008173|ENSEMBL:ENSBTAG00000011626
lightgreen	23056	0.0042577	0.071059	positive regulation of signaling process	ENSEMBL:ENSBTAG00000021527|ENSEMBL:ENSBTAG00000020921|ENSEMBL:ENSBTAG00000021767|ENSEMBL:ENSBTAG00000021334|ENSEMBL:ENSBTAG00000018523|ENSEMBL:ENSBTAG00000002625|ENSEMBL:ENSBTAG00000002006|ENSEMBL:ENSBTAG00000000957|ENSEMBL:ENSBTAG00000001835|ENSEMBL:ENSBTAG00000002813|ENSEMBL:ENSBTAG00000008948|ENSEMBL:ENSBTAG00000005622|ENSEMBL:ENSBTAG00000008600|ENSEMBL:ENSBTAG00000007424|ENSEMBL:ENSBTAG000000…
lightgreen	51270	0.0043267	0.071832	regulation of cellular component movement	ENSEMBL:ENSBTAG00000021527|ENSEMBL:ENSBTAG00000021879|ENSEMBL:ENSBTAG00000018007|ENSEMBL:ENSBTAG00000021811|ENSEMBL:ENSBTAG00000018824|ENSEMBL:ENSBTAG00000015249|ENSEMBL:ENSBTAG00000037686|ENSEMBL:ENSBTAG00000014465|ENSEMBL:ENSBTAG00000010860|ENSEMBL:ENSBTAG00000002006|ENSEMBL:ENSBTAG00000002813|ENSEMBL:ENSBTAG00000034848|ENSEMBL:ENSBTAG00000004561|ENSEMBL:ENSBTAG00000009987|ENSEMBL:ENSBTAG000000…
lightgreen	30334	0.0044086	0.072793	regulation of cell migration	ENSEMBL:ENSBTAG00000021527|ENSEMBL:ENSBTAG00000021879|ENSEMBL:ENSBTAG00000018007|ENSEMBL:ENSBTAG00000021811|ENSEMBL:ENSBTAG00000018824|ENSEMBL:ENSBTAG00000037686|ENSEMBL:ENSBTAG00000014465|ENSEMBL:ENSBTAG00000010860|ENSEMBL:ENSBTAG00000002006|ENSEMBL:ENSBTAG00000002813|ENSEMBL:ENSBTAG00000034848|ENSEMBL:ENSBTAG00000004561|ENSEMBL:ENSBTAG00000009987|ENSEMBL:ENSBTAG00000006420|ENSEMBL:ENSBTAG000000…
lightgreen	30198	0.004508	0.072793	extracellular matrix organization	ENSEMBL:ENSBTAG00000016158|ENSEMBL:ENSBTAG00000009615|ENSEMBL:ENSBTAG00000021316|ENSEMBL:ENSBTAG00000021217|ENSEMBL:ENSBTAG00000015249|ENSEMBL:ENSBTAG00000009844|ENSEMBL:ENSBTAG00000014665|ENSEMBL:ENSBTAG00000015655|ENSEMBL:ENSBTAG00000027569|ENSEMBL:ENSBTAG00000001233|ENSEMBL:ENSBTAG00000021176|ENSEMBL:ENSBTAG00000001027
lightgreen	6887	0.004508	0.072793	exocytosis	ENSEMBL:ENSBTAG00000007988|ENSEMBL:ENSBTAG00000016223|ENSEMBL:ENSBTAG00000013042|ENSEMBL:ENSBTAG00000018824|ENSEMBL:ENSBTAG00000005694|ENSEMBL:ENSBTAG00000003809|ENSEMBL:ENSBTAG00000009786|ENSEMBL:ENSBTAG00000011757|ENSEMBL:ENSBTAG00000007371|ENSEMBL:ENSBTAG00000021151|ENSEMBL:ENSBTAG00000003525|ENSEMBL:ENSBTAG00000008948
lightgreen	43269	0.0045223	0.072793	regulation of ion transport	ENSEMBL:ENSBTAG00000002232|ENSEMBL:ENSBTAG00000020569|ENSEMBL:ENSBTAG00000008726|ENSEMBL:ENSBTAG00000007148|ENSEMBL:ENSBTAG00000010860|ENSEMBL:ENSBTAG00000013861|ENSEMBL:ENSBTAG00000017869|ENSEMBL:ENSBTAG00000010812|ENSEMBL:ENSBTAG00000008948
lightgreen	21537	0.0066338	0.072793	telencephalon development	ENSEMBL:ENSBTAG00000005190|ENSEMBL:ENSBTAG00000004561|ENSEMBL:ENSBTAG00000010860|ENSEMBL:ENSBTAG00000011757|ENSEMBL:ENSBTAG00000021151|ENSEMBL:ENSBTAG00000013184|ENSEMBL:ENSBTAG00000016806|ENSEMBL:ENSBTAG00000019461|ENSEMBL:ENSBTAG00000002923
lightgreen	1932	0.0051476	0.080808	regulation of protein amino acid phosphorylation	ENSEMBL:ENSBTAG00000021811|ENSEMBL:ENSBTAG00000018114|ENSEMBL:ENSBTAG00000002625|ENSEMBL:ENSBTAG00000006919|ENSEMBL:ENSBTAG00000001335|ENSEMBL:ENSBTAG00000002813|ENSEMBL:ENSBTAG00000008948|ENSEMBL:ENSBTAG00000007148|ENSEMBL:ENSBTAG00000008303|ENSEMBL:ENSBTAG00000007424|ENSEMBL:ENSBTAG00000006420|ENSEMBL:ENSBTAG00000016649|ENSEMBL:ENSBTAG00000005198|ENSEMBL:ENSBTAG00000011757|ENSEMBL:ENSBTAG000000…
lightgreen	33674	0.0051815	0.080939	positive regulation of kinase activity	ENSEMBL:ENSBTAG00000015775|ENSEMBL:ENSBTAG00000017664|ENSEMBL:ENSBTAG00000002625|ENSEMBL:ENSBTAG00000002006|ENSEMBL:ENSBTAG00000002699|ENSEMBL:ENSBTAG00000002813|ENSEMBL:ENSBTAG00000008948|ENSEMBL:ENSBTAG00000007923|ENSEMBL:ENSBTAG00000025035|ENSEMBL:ENSBTAG00000004018|ENSEMBL:ENSBTAG00000033983|ENSEMBL:ENSBTAG00000016649|ENSEMBL:ENSBTAG00000011757|ENSEMBL:ENSBTAG00000017549|ENSEMBL:ENSBTAG000000…
lightgreen	7409	0.0054646	0.084297	axonogenesis	ENSEMBL:ENSBTAG00000019604|ENSEMBL:ENSBTAG00000004561|ENSEMBL:ENSBTAG00000015655|ENSEMBL:ENSBTAG00000027569|ENSEMBL:ENSBTAG00000010860|ENSEMBL:ENSBTAG00000003992|ENSEMBL:ENSBTAG00000010223|ENSEMBL:ENSBTAG00000014359|ENSEMBL:ENSBTAG00000021151|ENSEMBL:ENSBTAG00000003525|ENSEMBL:ENSBTAG00000016806|ENSEMBL:ENSBTAG00000019461
lightgreen	10522	0.0054811	0.084297	regulation of calcium ion transport into cytosol	ENSEMBL:ENSBTAG00000002232|ENSEMBL:ENSBTAG00000007148|ENSEMBL:ENSBTAG00000017869|ENSEMBL:ENSBTAG00000010812|ENSEMBL:ENSBTAG00000008948
lightgreen	15914	0.0057705	0.085787	phospholipid transport	ENSEMBL:ENSBTAG00000016366|ENSEMBL:ENSBTAG00000011156|ENSEMBL:ENSBTAG00000020661|ENSEMBL:ENSBTAG00000018010|ENSEMBL:ENSBTAG00000018706|ENSEMBL:ENSBTAG00000000290|ENSEMBL:ENSBTAG00000008948
lightgreen	45792	0.0058027	0.085787	negative regulation of cell size	ENSEMBL:ENSBTAG00000005190|ENSEMBL:ENSBTAG00000015655|ENSEMBL:ENSBTAG00000027569|ENSEMBL:ENSBTAG00000006420|ENSEMBL:ENSBTAG00000007202|ENSEMBL:ENSBTAG00000006919|ENSEMBL:ENSBTAG00000000957|ENSEMBL:ENSBTAG00000015460|ENSEMBL:ENSBTAG00000032260
lightgreen	50435	0.0038261	0.085787	beta-amyloid metabolic process	ENSEMBL:ENSBTAG00000019759|ENSEMBL:ENSBTAG00000019365|ENSEMBL:ENSBTAG00000011757
lightgreen	43536	0.0058401	0.085787	positive regulation of blood vessel endothelial cell migration	ENSEMBL:ENSBTAG00000021811|ENSEMBL:ENSBTAG00000037686|ENSEMBL:ENSBTAG00000002006
lightgreen	51918	0.0058401	0.085787	negative regulation of fibrinolysis	ENSEMBL:ENSBTAG00000014465|ENSEMBL:ENSBTAG00000002006|ENSEMBL:ENSBTAG00000001271
lightgreen	45930	0.0058401	0.085787	negative regulation of mitotic cell cycle	ENSEMBL:ENSBTAG00000015655|ENSEMBL:ENSBTAG00000027569|ENSEMBL:ENSBTAG00000032260
lightgreen	30097	0.006157	0.089151	hemopoiesis	ENSEMBL:ENSBTAG00000013451|ENSEMBL:ENSBTAG00000017458|ENSEMBL:ENSBTAG00000001805|ENSEMBL:ENSBTAG00000011266|ENSEMBL:ENSBTAG00000002699|ENSEMBL:ENSBTAG00000003711|ENSEMBL:ENSBTAG00000020935|ENSEMBL:ENSBTAG00000016284|ENSEMBL:ENSBTAG00000000679|ENSEMBL:ENSBTAG00000004126|ENSEMBL:ENSBTAG00000007335|ENSEMBL:ENSBTAG00000000782|ENSEMBL:ENSBTAG00000005333|ENSEMBL:ENSBTAG00000008731|ENSEMBL:ENSBTAG000000…
lightgreen	46034	0.00049985	0.094529	ATP metabolic process	ENSEMBL:ENSBTAG00000015100|ENSEMBL:ENSBTAG00000020589|ENSEMBL:ENSBTAG00000016305|ENSEMBL:ENSBTAG00000014553|ENSEMBL:ENSBTAG00000010353|ENSEMBL:ENSBTAG00000011156|ENSEMBL:ENSBTAG00000010551|ENSEMBL:ENSBTAG00000001305|ENSEMBL:ENSBTAG00000002688|ENSEMBL:ENSBTAG00000002703|ENSEMBL:ENSBTAG00000000520|ENSEMBL:ENSBTAG00000006970|ENSEMBL:ENSBTAG00000001398|ENSEMBL:ENSBTAG00000009552|ENSEMBL:ENSBTAG000000…
purple	2682	1.22e-06	0.0001069	regulation of immune system process	ENSEMBL:ENSBTAG00000014177|ENSEMBL:ENSBTAG00000018059|ENSEMBL:ENSBTAG00000011266|ENSEMBL:ENSBTAG00000002625|ENSEMBL:ENSBTAG00000017280|ENSEMBL:ENSBTAG00000020936|ENSEMBL:ENSBTAG00000007517|ENSEMBL:ENSBTAG00000020935|ENSEMBL:ENSBTAG00000005016|ENSEMBL:ENSBTAG00000008008|ENSEMBL:ENSBTAG00000000283|ENSEMBL:ENSBTAG00000024379|ENSEMBL:ENSBTAG00000007153|ENSEMBL:ENSBTAG00000018824|ENSEMBL:ENSBTAG000000…
purple	65008	0.00096807	0.00026651	regulation of biological quality	ENSEMBL:ENSBTAG00000017567|ENSEMBL:ENSBTAG00000019349|ENSEMBL:ENSBTAG00000016514|ENSEMBL:ENSBTAG00000013367|ENSEMBL:ENSBTAG00000020455|ENSEMBL:ENSBTAG00000014576|ENSEMBL:ENSBTAG00000002745|ENSEMBL:ENSBTAG00000018253|ENSEMBL:ENSBTAG00000017560|ENSEMBL:ENSBTAG00000021707|ENSEMBL:ENSBTAG00000014295|ENSEMBL:ENSBTAG00000007517|ENSEMBL:ENSBTAG00000019070|ENSEMBL:ENSBTAG00000005215|ENSEMBL:ENSBTAG000000…
purple	22603	0.00075318	0.00033681	regulation of anatomical structure morphogenesis	ENSEMBL:ENSBTAG00000014177|ENSEMBL:ENSBTAG00000021811|ENSEMBL:ENSBTAG00000021316|ENSEMBL:ENSBTAG00000015363|ENSEMBL:ENSBTAG00000015249|ENSEMBL:ENSBTAG00000011034|ENSEMBL:ENSBTAG00000037686|ENSEMBL:ENSBTAG00000016414|ENSEMBL:ENSBTAG00000014465|ENSEMBL:ENSBTAG00000015775|ENSEMBL:ENSBTAG00000017664|ENSEMBL:ENSBTAG00000019771|ENSEMBL:ENSBTAG00000027625|ENSEMBL:ENSBTAG00000006919|ENSEMBL:ENSBTAG000000…
purple	30155	6.7485e-06	0.00043422	regulation of cell adhesion	ENSEMBL:ENSBTAG00000013103|ENSEMBL:ENSBTAG00000013662|ENSEMBL:ENSBTAG00000002006|ENSEMBL:ENSBTAG00000000283|ENSEMBL:ENSBTAG00000011224|ENSEMBL:ENSBTAG00000005990|ENSEMBL:ENSBTAG00000017727|ENSEMBL:ENSBTAG00000021119|ENSEMBL:ENSBTAG00000005190|ENSEMBL:ENSBTAG00000018824|ENSEMBL:ENSBTAG00000019595|ENSEMBL:ENSBTAG00000003509|ENSEMBL:ENSBTAG00000034373|ENSEMBL:ENSBTAG00000014482|ENSEMBL:ENSBTAG000000…
purple	10647	0.00096844	0.00048994	positive regulation of cell communication	ENSEMBL:ENSBTAG00000021527|ENSEMBL:ENSBTAG00000021767|ENSEMBL:ENSBTAG00000018114|ENSEMBL:ENSBTAG00000002625|ENSEMBL:ENSBTAG00000002006|ENSEMBL:ENSBTAG00000001835|ENSEMBL:ENSBTAG00000020935|ENSEMBL:ENSBTAG00000008948|ENSEMBL:ENSBTAG00000008600|ENSEMBL:ENSBTAG00000003395|ENSEMBL:ENSBTAG00000006420|ENSEMBL:ENSBTAG00000017549|ENSEMBL:ENSBTAG00000010812|ENSEMBL:ENSBTAG00000011626|ENSEMBL:ENSBTAG000000…
purple	43062	0.0013471	0.00048994	extracellular structure organization	ENSEMBL:ENSBTAG00000016158|ENSEMBL:ENSBTAG00000021316|ENSEMBL:ENSBTAG00000005190|ENSEMBL:ENSBTAG00000021217|ENSEMBL:ENSBTAG00000015249|ENSEMBL:ENSBTAG00000014665|ENSEMBL:ENSBTAG00000015655|ENSEMBL:ENSBTAG00000007708|ENSEMBL:ENSBTAG00000001027|ENSEMBL:ENSBTAG00000002297|ENSEMBL:ENSBTAG00000024021|ENSEMBL:ENSBTAG00000009615|ENSEMBL:ENSBTAG00000009844|ENSEMBL:ENSBTAG00000027569|ENSEMBL:ENSBTAG000000…
purple	45785	9.2438e-06	0.00052869	positive regulation of cell adhesion	ENSEMBL:ENSBTAG00000021119|ENSEMBL:ENSBTAG00000005190|ENSEMBL:ENSBTAG00000013662|ENSEMBL:ENSBTAG00000019595|ENSEMBL:ENSBTAG00000002006|ENSEMBL:ENSBTAG00000003509|ENSEMBL:ENSBTAG00000034373|ENSEMBL:ENSBTAG00000017371|ENSEMBL:ENSBTAG00000000283|ENSEMBL:ENSBTAG00000009844|ENSEMBL:ENSBTAG00000003585|ENSEMBL:ENSBTAG00000011224|ENSEMBL:ENSBTAG00000016208|ENSEMBL:ENSBTAG00000025471|ENSEMBL:ENSBTAG000000…
purple	32879	0.00074202	0.0005967	regulation of localization	ENSEMBL:ENSBTAG00000021527|ENSEMBL:ENSBTAG00000015249|ENSEMBL:ENSBTAG00000012497|ENSEMBL:ENSBTAG00000013861|ENSEMBL:ENSBTAG00000002006|ENSEMBL:ENSBTAG00000013184|ENSEMBL:ENSBTAG00000008948|ENSEMBL:ENSBTAG00000034848|ENSEMBL:ENSBTAG00000008726|ENSEMBL:ENSBTAG00000009615|ENSEMBL:ENSBTAG00000004561|ENSEMBL:ENSBTAG00000008303|ENSEMBL:ENSBTAG00000006420|ENSEMBL:ENSBTAG00000000782|ENSEMBL:ENSBTAG000000…
purple	51240	1.4069e-05	0.00070952	positive regulation of multicellular organismal process	ENSEMBL:ENSBTAG00000010490|ENSEMBL:ENSBTAG00000015249|ENSEMBL:ENSBTAG00000016414|ENSEMBL:ENSBTAG00000002625|ENSEMBL:ENSBTAG00000006806|ENSEMBL:ENSBTAG00000002006|ENSEMBL:ENSBTAG00000017243|ENSEMBL:ENSBTAG00000024957|ENSEMBL:ENSBTAG00000017280|ENSEMBL:ENSBTAG00000020936|ENSEMBL:ENSBTAG00000007517|ENSEMBL:ENSBTAG00000008948|ENSEMBL:ENSBTAG00000008008|ENSEMBL:ENSBTAG00000000283|ENSEMBL:ENSBTAG000000…
purple	19226	0.003229	0.00070952	transmission of nerve impulse	ENSEMBL:ENSBTAG00000010251|ENSEMBL:ENSBTAG00000005190|ENSEMBL:ENSBTAG00000011377|ENSEMBL:ENSBTAG00000015775|ENSEMBL:ENSBTAG00000010860|ENSEMBL:ENSBTAG00000012981|ENSEMBL:ENSBTAG00000010551|ENSEMBL:ENSBTAG00000007708|ENSEMBL:ENSBTAG00000008948|ENSEMBL:ENSBTAG00000019070|ENSEMBL:ENSBTAG00000002297|ENSEMBL:ENSBTAG00000024021|ENSEMBL:ENSBTAG00000022890|ENSEMBL:ENSBTAG00000019060|ENSEMBL:ENSBTAG000000…
purple	35468	0.0015015	0.0014441	positive regulation of signaling pathway	ENSEMBL:ENSBTAG00000021527|ENSEMBL:ENSBTAG00000021767|ENSEMBL:ENSBTAG00000018114|ENSEMBL:ENSBTAG00000002625|ENSEMBL:ENSBTAG00000002006|ENSEMBL:ENSBTAG00000001835|ENSEMBL:ENSBTAG00000020935|ENSEMBL:ENSBTAG00000008948|ENSEMBL:ENSBTAG00000008600|ENSEMBL:ENSBTAG00000003395|ENSEMBL:ENSBTAG00000006420|ENSEMBL:ENSBTAG00000017549|ENSEMBL:ENSBTAG00000010812|ENSEMBL:ENSBTAG00000011626|ENSEMBL:ENSBTAG000000…
purple	51094	0.0038659	0.0015271	positive regulation of developmental process	ENSEMBL:ENSBTAG00000014177|ENSEMBL:ENSBTAG00000015249|ENSEMBL:ENSBTAG00000016414|ENSEMBL:ENSBTAG00000018114|ENSEMBL:ENSBTAG00000031430|ENSEMBL:ENSBTAG00000002006|ENSEMBL:ENSBTAG00000001835|ENSEMBL:ENSBTAG00000020935|ENSEMBL:ENSBTAG00000019461|ENSEMBL:ENSBTAG00000008948|ENSEMBL:ENSBTAG00000008987|ENSEMBL:ENSBTAG00000004561|ENSEMBL:ENSBTAG00000006420|ENSEMBL:ENSBTAG00000005198|ENSEMBL:ENSBTAG000000…
purple	9891	4.7066e-05	0.0019963	positive regulation of biosynthetic process	ENSEMBL:ENSBTAG00000015025|ENSEMBL:ENSBTAG00000017642|ENSEMBL:ENSBTAG00000014576|ENSEMBL:ENSBTAG00000017560|ENSEMBL:ENSBTAG00000017243|ENSEMBL:ENSBTAG00000021827|ENSEMBL:ENSBTAG00000020936|ENSEMBL:ENSBTAG00000020935|ENSEMBL:ENSBTAG00000008409|ENSEMBL:ENSBTAG00000008008|ENSEMBL:ENSBTAG00000004561|ENSEMBL:ENSBTAG00000003430|ENSEMBL:ENSBTAG00000003552|ENSEMBL:ENSBTAG00000012116|ENSEMBL:ENSBTAG000000…
purple	51347	4.767e-05	0.0019963	positive regulation of transferase activity	ENSEMBL:ENSBTAG00000002625|ENSEMBL:ENSBTAG00000002006|ENSEMBL:ENSBTAG00000008948|ENSEMBL:ENSBTAG00000000283|ENSEMBL:ENSBTAG00000003336|ENSEMBL:ENSBTAG00000003033|ENSEMBL:ENSBTAG00000005691|ENSEMBL:ENSBTAG00000009872|ENSEMBL:ENSBTAG00000009233|ENSEMBL:ENSBTAG00000017549|ENSEMBL:ENSBTAG00000006161|ENSEMBL:ENSBTAG00000021119|ENSEMBL:ENSBTAG00000001609|ENSEMBL:ENSBTAG00000015775|ENSEMBL:ENSBTAG000000…
purple	31328	4.7994e-05	0.0019963	positive regulation of cellular biosynthetic process	ENSEMBL:ENSBTAG00000015025|ENSEMBL:ENSBTAG00000017642|ENSEMBL:ENSBTAG00000014576|ENSEMBL:ENSBTAG00000017560|ENSEMBL:ENSBTAG00000017243|ENSEMBL:ENSBTAG00000021827|ENSEMBL:ENSBTAG00000020936|ENSEMBL:ENSBTAG00000020935|ENSEMBL:ENSBTAG00000008409|ENSEMBL:ENSBTAG00000008008|ENSEMBL:ENSBTAG00000004561|ENSEMBL:ENSBTAG00000003430|ENSEMBL:ENSBTAG00000003552|ENSEMBL:ENSBTAG00000012116|ENSEMBL:ENSBTAG000000…
purple	51128	5.6556e-05	0.0022394	regulation of cellular component organization	ENSEMBL:ENSBTAG00000018857|ENSEMBL:ENSBTAG00000013367|ENSEMBL:ENSBTAG00000032089|ENSEMBL:ENSBTAG00000017280|ENSEMBL:ENSBTAG00000020936|ENSEMBL:ENSBTAG00000014295|ENSEMBL:ENSBTAG00000007517|ENSEMBL:ENSBTAG00000008409|ENSEMBL:ENSBTAG00000009615|ENSEMBL:ENSBTAG00000006661|ENSEMBL:ENSBTAG00000032848|ENSEMBL:ENSBTAG00000016124|ENSEMBL:ENSBTAG00000019115|ENSEMBL:ENSBTAG00000018543|ENSEMBL:ENSBTAG000000…
purple	10810	8.8441e-05	0.003169	regulation of cell-substrate adhesion	ENSEMBL:ENSBTAG00000021119|ENSEMBL:ENSBTAG00000005190|ENSEMBL:ENSBTAG00000013103|ENSEMBL:ENSBTAG00000013662|ENSEMBL:ENSBTAG00000019595|ENSEMBL:ENSBTAG00000002006|ENSEMBL:ENSBTAG00000003509|ENSEMBL:ENSBTAG00000034373|ENSEMBL:ENSBTAG00000017371|ENSEMBL:ENSBTAG00000000283|ENSEMBL:ENSBTAG00000009844|ENSEMBL:ENSBTAG00000009565|ENSEMBL:ENSBTAG00000010989
purple	45786	9.0963e-05	0.0031744	negative regulation of cell cycle	ENSEMBL:ENSBTAG00000021526|ENSEMBL:ENSBTAG00000021237|ENSEMBL:ENSBTAG00000015655|ENSEMBL:ENSBTAG00000015874|ENSEMBL:ENSBTAG00000015114|ENSEMBL:ENSBTAG00000016412|ENSEMBL:ENSBTAG00000025942|ENSEMBL:ENSBTAG00000018650|ENSEMBL:ENSBTAG00000002006|ENSEMBL:ENSBTAG00000021869|ENSEMBL:ENSBTAG00000002912|ENSEMBL:ENSBTAG00000032260|ENSEMBL:ENSBTAG00000019070|ENSEMBL:ENSBTAG00000004126|ENSEMBL:ENSBTAG000000…
purple	33674	0.0051815	0.0040104	positive regulation of kinase activity	ENSEMBL:ENSBTAG00000015775|ENSEMBL:ENSBTAG00000017664|ENSEMBL:ENSBTAG00000002625|ENSEMBL:ENSBTAG00000002006|ENSEMBL:ENSBTAG00000002699|ENSEMBL:ENSBTAG00000002813|ENSEMBL:ENSBTAG00000008948|ENSEMBL:ENSBTAG00000007923|ENSEMBL:ENSBTAG00000025035|ENSEMBL:ENSBTAG00000004018|ENSEMBL:ENSBTAG00000033983|ENSEMBL:ENSBTAG00000016649|ENSEMBL:ENSBTAG00000011757|ENSEMBL:ENSBTAG00000017549|ENSEMBL:ENSBTAG000000…
purple	7267	0.00012559	0.0042744	cell-cell signaling	ENSEMBL:ENSBTAG00000019349|ENSEMBL:ENSBTAG00000010251|ENSEMBL:ENSBTAG00000019665|ENSEMBL:ENSBTAG00000013367|ENSEMBL:ENSBTAG00000021245|ENSEMBL:ENSBTAG00000010551|ENSEMBL:ENSBTAG00000018253|ENSEMBL:ENSBTAG00000002349|ENSEMBL:ENSBTAG00000031891|ENSEMBL:ENSBTAG00000024957|ENSEMBL:ENSBTAG00000007517|ENSEMBL:ENSBTAG00000001835|ENSEMBL:ENSBTAG00000008948|ENSEMBL:ENSBTAG00000008323|ENSEMBL:ENSBTAG000000…
purple	10557	0.00013182	0.0044495	positive regulation of macromolecule biosynthetic process	ENSEMBL:ENSBTAG00000015025|ENSEMBL:ENSBTAG00000017642|ENSEMBL:ENSBTAG00000017560|ENSEMBL:ENSBTAG00000017243|ENSEMBL:ENSBTAG00000021827|ENSEMBL:ENSBTAG00000020935|ENSEMBL:ENSBTAG00000008409|ENSEMBL:ENSBTAG00000004561|ENSEMBL:ENSBTAG00000003430|ENSEMBL:ENSBTAG00000003552|ENSEMBL:ENSBTAG00000012116|ENSEMBL:ENSBTAG00000005691|ENSEMBL:ENSBTAG00000008520|ENSEMBL:ENSBTAG00000011224|ENSEMBL:ENSBTAG000000…
purple	45860	0.0032412	0.0045715	positive regulation of protein kinase activity	ENSEMBL:ENSBTAG00000015775|ENSEMBL:ENSBTAG00000017664|ENSEMBL:ENSBTAG00000002625|ENSEMBL:ENSBTAG00000002006|ENSEMBL:ENSBTAG00000002699|ENSEMBL:ENSBTAG00000002813|ENSEMBL:ENSBTAG00000008948|ENSEMBL:ENSBTAG00000007923|ENSEMBL:ENSBTAG00000025035|ENSEMBL:ENSBTAG00000004018|ENSEMBL:ENSBTAG00000033983|ENSEMBL:ENSBTAG00000016649|ENSEMBL:ENSBTAG00000011757|ENSEMBL:ENSBTAG00000017549|ENSEMBL:ENSBTAG000000…
purple	42391	0.0010787	0.0048641	regulation of membrane potential	ENSEMBL:ENSBTAG00000005190|ENSEMBL:ENSBTAG00000011377|ENSEMBL:ENSBTAG00000015775|ENSEMBL:ENSBTAG00000012981|ENSEMBL:ENSBTAG00000007708|ENSEMBL:ENSBTAG00000008948|ENSEMBL:ENSBTAG00000019070|ENSEMBL:ENSBTAG00000002297|ENSEMBL:ENSBTAG00000022890|ENSEMBL:ENSBTAG00000019060|ENSEMBL:ENSBTAG00000008731|ENSEMBL:ENSBTAG00000011757|ENSEMBL:ENSBTAG00000017869|ENSEMBL:ENSBTAG00000010812
purple	10811	0.00019225	0.0059081	positive regulation of cell-substrate adhesion	ENSEMBL:ENSBTAG00000021119|ENSEMBL:ENSBTAG00000005190|ENSEMBL:ENSBTAG00000000283|ENSEMBL:ENSBTAG00000009844|ENSEMBL:ENSBTAG00000013662|ENSEMBL:ENSBTAG00000019595|ENSEMBL:ENSBTAG00000002006|ENSEMBL:ENSBTAG00000003509|ENSEMBL:ENSBTAG00000034373|ENSEMBL:ENSBTAG00000017371
purple	1817	0.00020118	0.0061367	regulation of cytokine production	ENSEMBL:ENSBTAG00000002625|ENSEMBL:ENSBTAG00000017560|ENSEMBL:ENSBTAG00000002006|ENSEMBL:ENSBTAG00000017243|ENSEMBL:ENSBTAG00000017280|ENSEMBL:ENSBTAG00000020936|ENSEMBL:ENSBTAG00000008948|ENSEMBL:ENSBTAG00000008008|ENSEMBL:ENSBTAG00000007897|ENSEMBL:ENSBTAG00000006240|ENSEMBL:ENSBTAG00000010036|ENSEMBL:ENSBTAG00000013545|ENSEMBL:ENSBTAG00000002041|ENSEMBL:ENSBTAG00000020270|ENSEMBL:ENSBTAG000000…
purple	6814	0.0034647	0.0062602	sodium ion transport	ENSEMBL:ENSBTAG00000021339|ENSEMBL:ENSBTAG00000018520|ENSEMBL:ENSBTAG00000013861|ENSEMBL:ENSBTAG00000016236|ENSEMBL:ENSBTAG00000010551|ENSEMBL:ENSBTAG00000001545|ENSEMBL:ENSBTAG00000002348|ENSEMBL:ENSBTAG00000018045|ENSEMBL:ENSBTAG00000002688|ENSEMBL:ENSBTAG00000005925|ENSEMBL:ENSBTAG00000009637|ENSEMBL:ENSBTAG00000003864|ENSEMBL:ENSBTAG00000031178|ENSEMBL:ENSBTAG00000008766|ENSEMBL:ENSBTAG000000…
purple	43406	0.00049119	0.0077057	positive regulation of MAP kinase activity	ENSEMBL:ENSBTAG00000015775|ENSEMBL:ENSBTAG00000033983|ENSEMBL:ENSBTAG00000017664|ENSEMBL:ENSBTAG00000002625|ENSEMBL:ENSBTAG00000002006|ENSEMBL:ENSBTAG00000002699|ENSEMBL:ENSBTAG00000011757|ENSEMBL:ENSBTAG00000017549|ENSEMBL:ENSBTAG00000002813|ENSEMBL:ENSBTAG00000008948|ENSEMBL:ENSBTAG00000006161
purple	6807	0.00026626	0.0077763	nitrogen compound metabolic process	ENSEMBL:ENSBTAG00000018653|ENSEMBL:ENSBTAG00000002745|ENSEMBL:ENSBTAG00000017560|ENSEMBL:ENSBTAG00000004126|ENSEMBL:ENSBTAG00000001096|ENSEMBL:ENSBTAG00000006420|ENSEMBL:ENSBTAG00000002620|ENSEMBL:ENSBTAG00000021143|ENSEMBL:ENSBTAG00000012317|ENSEMBL:ENSBTAG00000009372|ENSEMBL:ENSBTAG00000003390|ENSEMBL:ENSBTAG00000008280|ENSEMBL:ENSBTAG00000017458|ENSEMBL:ENSBTAG00000032277|ENSEMBL:ENSBTAG000000…
purple	6139	0.00026887	0.0077972	nucleobase, nucleoside, nucleotide and nucleic acid metabolic process	ENSEMBL:ENSBTAG00000018653|ENSEMBL:ENSBTAG00000002745|ENSEMBL:ENSBTAG00000017560|ENSEMBL:ENSBTAG00000004126|ENSEMBL:ENSBTAG00000001096|ENSEMBL:ENSBTAG00000006420|ENSEMBL:ENSBTAG00000002620|ENSEMBL:ENSBTAG00000021143|ENSEMBL:ENSBTAG00000012317|ENSEMBL:ENSBTAG00000009372|ENSEMBL:ENSBTAG00000003390|ENSEMBL:ENSBTAG00000008280|ENSEMBL:ENSBTAG00000017458|ENSEMBL:ENSBTAG00000032277|ENSEMBL:ENSBTAG000000…
purple	46903	0.0062114	0.0077986	secretion	ENSEMBL:ENSBTAG00000012250|ENSEMBL:ENSBTAG00000013042|ENSEMBL:ENSBTAG00000019665|ENSEMBL:ENSBTAG00000013367|ENSEMBL:ENSBTAG00000031891|ENSEMBL:ENSBTAG00000007517|ENSEMBL:ENSBTAG00000008948|ENSEMBL:ENSBTAG00000005694|ENSEMBL:ENSBTAG00000008323|ENSEMBL:ENSBTAG00000011367|ENSEMBL:ENSBTAG00000006264|ENSEMBL:ENSBTAG00000003130|ENSEMBL:ENSBTAG00000007371|ENSEMBL:ENSBTAG00000017733|ENSEMBL:ENSBTAG000000…
purple	1954	0.00027796	0.0077986	positive regulation of cell-matrix adhesion	ENSEMBL:ENSBTAG00000021119|ENSEMBL:ENSBTAG00000005190|ENSEMBL:ENSBTAG00000000283|ENSEMBL:ENSBTAG00000003509|ENSEMBL:ENSBTAG00000034373
purple	3008	0.00027839	0.0077986	system process	ENSEMBL:ENSBTAG00000010490|ENSEMBL:ENSBTAG00000019349|ENSEMBL:ENSBTAG00000010251|ENSEMBL:ENSBTAG00000013367|ENSEMBL:ENSBTAG00000014655|ENSEMBL:ENSBTAG00000014576|ENSEMBL:ENSBTAG00000018253|ENSEMBL:ENSBTAG00000002349|ENSEMBL:ENSBTAG00000025826|ENSEMBL:ENSBTAG00000021707|ENSEMBL:ENSBTAG00000005658|ENSEMBL:ENSBTAG00000007517|ENSEMBL:ENSBTAG00000019070|ENSEMBL:ENSBTAG00000006420|ENSEMBL:ENSBTAG000000…
purple	32880	0.00028397	0.0079013	regulation of protein localization	ENSEMBL:ENSBTAG00000017685|ENSEMBL:ENSBTAG00000020936|ENSEMBL:ENSBTAG00000013184|ENSEMBL:ENSBTAG00000008948|ENSEMBL:ENSBTAG00000008008|ENSEMBL:ENSBTAG00000011544|ENSEMBL:ENSBTAG00000006240|ENSEMBL:ENSBTAG00000007794|ENSEMBL:ENSBTAG00000014588|ENSEMBL:ENSBTAG00000019612|ENSEMBL:ENSBTAG00000001403|ENSEMBL:ENSBTAG00000006919|ENSEMBL:ENSBTAG00000024449|ENSEMBL:ENSBTAG00000014482|ENSEMBL:ENSBTAG000000…
purple	43170	0.00030343	0.0083859	macromolecule metabolic process	ENSEMBL:ENSBTAG00000002625|ENSEMBL:ENSBTAG00000003836|ENSEMBL:ENSBTAG00000002745|ENSEMBL:ENSBTAG00000001770|ENSEMBL:ENSBTAG00000003830|ENSEMBL:ENSBTAG00000002620|ENSEMBL:ENSBTAG00000001771|ENSEMBL:ENSBTAG00000021143|ENSEMBL:ENSBTAG00000020175|ENSEMBL:ENSBTAG00000013403|ENSEMBL:ENSBTAG00000011589|ENSEMBL:ENSBTAG00000038949|ENSEMBL:ENSBTAG00000015828|ENSEMBL:ENSBTAG00000009372|ENSEMBL:ENSBTAG000000…
purple	43535	0.00031493	0.0085596	regulation of blood vessel endothelial cell migration	ENSEMBL:ENSBTAG00000010361|ENSEMBL:ENSBTAG00000021811|ENSEMBL:ENSBTAG00000037686|ENSEMBL:ENSBTAG00000020244|ENSEMBL:ENSBTAG00000005691|ENSEMBL:ENSBTAG00000002006
purple	2684	0.00032322	0.0086429	positive regulation of immune system process	ENSEMBL:ENSBTAG00000014177|ENSEMBL:ENSBTAG00000012250|ENSEMBL:ENSBTAG00000021767|ENSEMBL:ENSBTAG00000018059|ENSEMBL:ENSBTAG00000002625|ENSEMBL:ENSBTAG00000021808|ENSEMBL:ENSBTAG00000002006|ENSEMBL:ENSBTAG00000017280|ENSEMBL:ENSBTAG00000020936|ENSEMBL:ENSBTAG00000007517|ENSEMBL:ENSBTAG00000008948|ENSEMBL:ENSBTAG00000005016|ENSEMBL:ENSBTAG00000008987|ENSEMBL:ENSBTAG00000000183|ENSEMBL:ENSBTAG000000…
purple	23056	0.0042577	0.0094739	positive regulation of signaling process	ENSEMBL:ENSBTAG00000021527|ENSEMBL:ENSBTAG00000020921|ENSEMBL:ENSBTAG00000021767|ENSEMBL:ENSBTAG00000021334|ENSEMBL:ENSBTAG00000018523|ENSEMBL:ENSBTAG00000002625|ENSEMBL:ENSBTAG00000002006|ENSEMBL:ENSBTAG00000000957|ENSEMBL:ENSBTAG00000001835|ENSEMBL:ENSBTAG00000002813|ENSEMBL:ENSBTAG00000008948|ENSEMBL:ENSBTAG00000005622|ENSEMBL:ENSBTAG00000008600|ENSEMBL:ENSBTAG00000007424|ENSEMBL:ENSBTAG000000…
purple	42592	0.00040731	0.0099671	homeostatic process	ENSEMBL:ENSBTAG00000019027|ENSEMBL:ENSBTAG00000020455|ENSEMBL:ENSBTAG00000006909|ENSEMBL:ENSBTAG00000003711|ENSEMBL:ENSBTAG00000020935|ENSEMBL:ENSBTAG00000019070|ENSEMBL:ENSBTAG00000008766|ENSEMBL:ENSBTAG00000005333|ENSEMBL:ENSBTAG00000012116|ENSEMBL:ENSBTAG00000010579|ENSEMBL:ENSBTAG00000010812|ENSEMBL:ENSBTAG00000011626|ENSEMBL:ENSBTAG00000017458|ENSEMBL:ENSBTAG00000016366|ENSEMBL:ENSBTAG000000…
purple	51247	0.00055111	0.010012	positive regulation of protein metabolic process	ENSEMBL:ENSBTAG00000014177|ENSEMBL:ENSBTAG00000021811|ENSEMBL:ENSBTAG00000021767|ENSEMBL:ENSBTAG00000010550|ENSEMBL:ENSBTAG00000018114|ENSEMBL:ENSBTAG00000020796|ENSEMBL:ENSBTAG00000021037|ENSEMBL:ENSBTAG00000006919|ENSEMBL:ENSBTAG00000002006|ENSEMBL:ENSBTAG00000001335|ENSEMBL:ENSBTAG00000001835|ENSEMBL:ENSBTAG00000008948|ENSEMBL:ENSBTAG00000007148|ENSEMBL:ENSBTAG00000007424|ENSEMBL:ENSBTAG000000…
purple	22612	0.00040221	0.010161	gland morphogenesis	ENSEMBL:ENSBTAG00000021527|ENSEMBL:ENSBTAG00000001805|ENSEMBL:ENSBTAG00000016414|ENSEMBL:ENSBTAG00000013123|ENSEMBL:ENSBTAG00000027625|ENSEMBL:ENSBTAG00000009903|ENSEMBL:ENSBTAG00000006138|ENSEMBL:ENSBTAG00000000283|ENSEMBL:ENSBTAG00000004561|ENSEMBL:ENSBTAG00000004498|ENSEMBL:ENSBTAG00000010125|ENSEMBL:ENSBTAG00000016208|ENSEMBL:ENSBTAG00000017869|ENSEMBL:ENSBTAG00000007592|ENSEMBL:ENSBTAG000000…
purple	6836	0.00043126	0.010763	neurotransmitter transport	ENSEMBL:ENSBTAG00000019349|ENSEMBL:ENSBTAG00000013367|ENSEMBL:ENSBTAG00000014300|ENSEMBL:ENSBTAG00000010551|ENSEMBL:ENSBTAG00000017075|ENSEMBL:ENSBTAG00000002349|ENSEMBL:ENSBTAG00000001599|ENSEMBL:ENSBTAG00000031891|ENSEMBL:ENSBTAG00000008948|ENSEMBL:ENSBTAG00000003353|ENSEMBL:ENSBTAG00000008323|ENSEMBL:ENSBTAG00000007036|ENSEMBL:ENSBTAG00000001981|ENSEMBL:ENSBTAG00000030543|ENSEMBL:ENSBTAG000000…
purple	40011	0.00053314	0.012723	locomotion	ENSEMBL:ENSBTAG00000011043|ENSEMBL:ENSBTAG00000015249|ENSEMBL:ENSBTAG00000010551|ENSEMBL:ENSBTAG00000003418|ENSEMBL:ENSBTAG00000018374|ENSEMBL:ENSBTAG00000001710|ENSEMBL:ENSBTAG00000016791|ENSEMBL:ENSBTAG00000001835|ENSEMBL:ENSBTAG00000020935|ENSEMBL:ENSBTAG00000002923|ENSEMBL:ENSBTAG00000001173|ENSEMBL:ENSBTAG00000004561|ENSEMBL:ENSBTAG00000027569|ENSEMBL:ENSBTAG00000009950|ENSEMBL:ENSBTAG000000…
purple	51130	0.00053157	0.012801	positive regulation of cellular component organization	ENSEMBL:ENSBTAG00000013066|ENSEMBL:ENSBTAG00000021767|ENSEMBL:ENSBTAG00000010550|ENSEMBL:ENSBTAG00000013367|ENSEMBL:ENSBTAG00000032089|ENSEMBL:ENSBTAG00000024957|ENSEMBL:ENSBTAG00000017280|ENSEMBL:ENSBTAG00000020936|ENSEMBL:ENSBTAG00000009615|ENSEMBL:ENSBTAG00000006661|ENSEMBL:ENSBTAG00000009233|ENSEMBL:ENSBTAG00000020568|ENSEMBL:ENSBTAG00000005190|ENSEMBL:ENSBTAG00000019115|ENSEMBL:ENSBTAG000000…
purple	45639	0.0006284	0.014958	positive regulation of myeloid cell differentiation	ENSEMBL:ENSBTAG00000000283|ENSEMBL:ENSBTAG00000006640|ENSEMBL:ENSBTAG00000011234|ENSEMBL:ENSBTAG00000009786|ENSEMBL:ENSBTAG00000014911|ENSEMBL:ENSBTAG00000010125|ENSEMBL:ENSBTAG00000017549|ENSEMBL:ENSBTAG00000020935|ENSEMBL:ENSBTAG00000002912
purple	48534	0.00063778	0.015088	hemopoietic or lymphoid organ development	ENSEMBL:ENSBTAG00000014153|ENSEMBL:ENSBTAG00000011266|ENSEMBL:ENSBTAG00000016412|ENSEMBL:ENSBTAG00000001854|ENSEMBL:ENSBTAG00000017560|ENSEMBL:ENSBTAG00000000428|ENSEMBL:ENSBTAG00000021827|ENSEMBL:ENSBTAG00000020935|ENSEMBL:ENSBTAG00000004126|ENSEMBL:ENSBTAG00000006640|ENSEMBL:ENSBTAG00000009711|ENSEMBL:ENSBTAG00000003430|ENSEMBL:ENSBTAG00000024379|ENSEMBL:ENSBTAG00000005333|ENSEMBL:ENSBTAG000000…
purple	44093	0.00065054	0.015221	positive regulation of molecular function	ENSEMBL:ENSBTAG00000017685|ENSEMBL:ENSBTAG00000002625|ENSEMBL:ENSBTAG00000020936|ENSEMBL:ENSBTAG00000008409|ENSEMBL:ENSBTAG00000008008|ENSEMBL:ENSBTAG00000000283|ENSEMBL:ENSBTAG00000003033|ENSEMBL:ENSBTAG00000005691|ENSEMBL:ENSBTAG00000020701|ENSEMBL:ENSBTAG00000021119|ENSEMBL:ENSBTAG00000001609|ENSEMBL:ENSBTAG00000017458|ENSEMBL:ENSBTAG00000021316|ENSEMBL:ENSBTAG00000018105|ENSEMBL:ENSBTAG000000…
purple	30097	0.006157	0.016497	hemopoiesis	ENSEMBL:ENSBTAG00000013451|ENSEMBL:ENSBTAG00000017458|ENSEMBL:ENSBTAG00000001805|ENSEMBL:ENSBTAG00000011266|ENSEMBL:ENSBTAG00000002699|ENSEMBL:ENSBTAG00000003711|ENSEMBL:ENSBTAG00000020935|ENSEMBL:ENSBTAG00000016284|ENSEMBL:ENSBTAG00000000679|ENSEMBL:ENSBTAG00000004126|ENSEMBL:ENSBTAG00000007335|ENSEMBL:ENSBTAG00000000782|ENSEMBL:ENSBTAG00000005333|ENSEMBL:ENSBTAG00000008731|ENSEMBL:ENSBTAG000000…
purple	21543	0.0034667	0.017065	pallium development	ENSEMBL:ENSBTAG00000011849|ENSEMBL:ENSBTAG00000010490|ENSEMBL:ENSBTAG00000007766|ENSEMBL:ENSBTAG00000005190|ENSEMBL:ENSBTAG00000003027|ENSEMBL:ENSBTAG00000004561|ENSEMBL:ENSBTAG00000009233|ENSEMBL:ENSBTAG00000011757|ENSEMBL:ENSBTAG00000013184|ENSEMBL:ENSBTAG00000016806|ENSEMBL:ENSBTAG00000002923
purple	30334	0.0044086	0.017219	regulation of cell migration	ENSEMBL:ENSBTAG00000021527|ENSEMBL:ENSBTAG00000021879|ENSEMBL:ENSBTAG00000018007|ENSEMBL:ENSBTAG00000021811|ENSEMBL:ENSBTAG00000018824|ENSEMBL:ENSBTAG00000037686|ENSEMBL:ENSBTAG00000014465|ENSEMBL:ENSBTAG00000010860|ENSEMBL:ENSBTAG00000002006|ENSEMBL:ENSBTAG00000002813|ENSEMBL:ENSBTAG00000034848|ENSEMBL:ENSBTAG00000004561|ENSEMBL:ENSBTAG00000009987|ENSEMBL:ENSBTAG00000006420|ENSEMBL:ENSBTAG000000…
purple	45637	0.00089137	0.019421	regulation of myeloid cell differentiation	ENSEMBL:ENSBTAG00000011234|ENSEMBL:ENSBTAG00000011266|ENSEMBL:ENSBTAG00000020935|ENSEMBL:ENSBTAG00000002912|ENSEMBL:ENSBTAG00000000283|ENSEMBL:ENSBTAG00000006640|ENSEMBL:ENSBTAG00000024379|ENSEMBL:ENSBTAG00000009786|ENSEMBL:ENSBTAG00000014911|ENSEMBL:ENSBTAG00000010785|ENSEMBL:ENSBTAG00000010125|ENSEMBL:ENSBTAG00000012500|ENSEMBL:ENSBTAG00000017549|ENSEMBL:ENSBTAG00000025471|ENSEMBL:ENSBTAG000000…
purple	45765	0.00089137	0.019421	regulation of angiogenesis	ENSEMBL:ENSBTAG00000014177|ENSEMBL:ENSBTAG00000021811|ENSEMBL:ENSBTAG00000021316|ENSEMBL:ENSBTAG00000011034|ENSEMBL:ENSBTAG00000037686|ENSEMBL:ENSBTAG00000014465|ENSEMBL:ENSBTAG00000015775|ENSEMBL:ENSBTAG00000020244|ENSEMBL:ENSBTAG00000002006|ENSEMBL:ENSBTAG00000017280|ENSEMBL:ENSBTAG00000002923|ENSEMBL:ENSBTAG00000005691|ENSEMBL:ENSBTAG00000021386|ENSEMBL:ENSBTAG00000012866|ENSEMBL:ENSBTAG000000…
purple	9967	0.0029644	0.019944	positive regulation of signal transduction	ENSEMBL:ENSBTAG00000021527|ENSEMBL:ENSBTAG00000020921|ENSEMBL:ENSBTAG00000021767|ENSEMBL:ENSBTAG00000021334|ENSEMBL:ENSBTAG00000018523|ENSEMBL:ENSBTAG00000002625|ENSEMBL:ENSBTAG00000002006|ENSEMBL:ENSBTAG00000000957|ENSEMBL:ENSBTAG00000001835|ENSEMBL:ENSBTAG00000002813|ENSEMBL:ENSBTAG00000008948|ENSEMBL:ENSBTAG00000005622|ENSEMBL:ENSBTAG00000008600|ENSEMBL:ENSBTAG00000007424|ENSEMBL:ENSBTAG000000…
purple	51640	0.00065584	0.02099	organelle localization	ENSEMBL:ENSBTAG00000008180|ENSEMBL:ENSBTAG00000010792|ENSEMBL:ENSBTAG00000014655|ENSEMBL:ENSBTAG00000010001|ENSEMBL:ENSBTAG00000031891|ENSEMBL:ENSBTAG00000013184|ENSEMBL:ENSBTAG00000000274|ENSEMBL:ENSBTAG00000001173|ENSEMBL:ENSBTAG00000005694|ENSEMBL:ENSBTAG00000020066|ENSEMBL:ENSBTAG00000011757|ENSEMBL:ENSBTAG00000040384|ENSEMBL:ENSBTAG00000021151|ENSEMBL:ENSBTAG00000016806
purple	6752	0.0010209	0.021154	group transfer coenzyme metabolic process	ENSEMBL:ENSBTAG00000009846|ENSEMBL:ENSBTAG00000004881|ENSEMBL:ENSBTAG00000006048|ENSEMBL:ENSBTAG00000012446|ENSEMBL:ENSBTAG00000020023|ENSEMBL:ENSBTAG00000015094|ENSEMBL:ENSBTAG00000011895|ENSEMBL:ENSBTAG00000007946
purple	51049	0.0010222	0.021154	regulation of transport	ENSEMBL:ENSBTAG00000018857|ENSEMBL:ENSBTAG00000013367|ENSEMBL:ENSBTAG00000017685|ENSEMBL:ENSBTAG00000017280|ENSEMBL:ENSBTAG00000020936|ENSEMBL:ENSBTAG00000007517|ENSEMBL:ENSBTAG00000008008|ENSEMBL:ENSBTAG00000009615|ENSEMBL:ENSBTAG00000012116|ENSEMBL:ENSBTAG00000005691|ENSEMBL:ENSBTAG00000011544|ENSEMBL:ENSBTAG00000007794|ENSEMBL:ENSBTAG00000006661|ENSEMBL:ENSBTAG00000016124|ENSEMBL:ENSBTAG000000…
purple	70201	0.0010542	0.021598	regulation of establishment of protein localization	ENSEMBL:ENSBTAG00000017685|ENSEMBL:ENSBTAG00000019612|ENSEMBL:ENSBTAG00000001403|ENSEMBL:ENSBTAG00000006919|ENSEMBL:ENSBTAG00000024449|ENSEMBL:ENSBTAG00000020936|ENSEMBL:ENSBTAG00000014482|ENSEMBL:ENSBTAG00000008948|ENSEMBL:ENSBTAG00000008008|ENSEMBL:ENSBTAG00000011917|ENSEMBL:ENSBTAG00000007766|ENSEMBL:ENSBTAG00000002258|ENSEMBL:ENSBTAG00000011544|ENSEMBL:ENSBTAG00000006240|ENSEMBL:ENSBTAG000000…
purple	45893	0.0011005	0.022435	positive regulation of transcription, DNA-dependent	ENSEMBL:ENSBTAG00000017642|ENSEMBL:ENSBTAG00000017243|ENSEMBL:ENSBTAG00000021827|ENSEMBL:ENSBTAG00000020935|ENSEMBL:ENSBTAG00000004561|ENSEMBL:ENSBTAG00000003430|ENSEMBL:ENSBTAG00000003552|ENSEMBL:ENSBTAG00000012116|ENSEMBL:ENSBTAG00000005691|ENSEMBL:ENSBTAG00000008520|ENSEMBL:ENSBTAG00000011224|ENSEMBL:ENSBTAG00000037935|ENSEMBL:ENSBTAG00000009176|ENSEMBL:ENSBTAG00000007592|ENSEMBL:ENSBTAG000000…
purple	10627	0.0040626	0.022543	regulation of intracellular protein kinase cascade	ENSEMBL:ENSBTAG00000021527|ENSEMBL:ENSBTAG00000013451|ENSEMBL:ENSBTAG00000020921|ENSEMBL:ENSBTAG00000021767|ENSEMBL:ENSBTAG00000010860|ENSEMBL:ENSBTAG00000021334|ENSEMBL:ENSBTAG00000018523|ENSEMBL:ENSBTAG00000002625|ENSEMBL:ENSBTAG00000002006|ENSEMBL:ENSBTAG00000001835|ENSEMBL:ENSBTAG00000004736|ENSEMBL:ENSBTAG00000002813|ENSEMBL:ENSBTAG00000008948|ENSEMBL:ENSBTAG00000005622|ENSEMBL:ENSBTAG000000…
purple	8152	0.0024305	0.022546	metabolic process	ENSEMBL:ENSBTAG00000010490|ENSEMBL:ENSBTAG00000002625|ENSEMBL:ENSBTAG00000003836|ENSEMBL:ENSBTAG00000002745|ENSEMBL:ENSBTAG00000004922|ENSEMBL:ENSBTAG00000001770|ENSEMBL:ENSBTAG00000003830|ENSEMBL:ENSBTAG00000002620|ENSEMBL:ENSBTAG00000001771|ENSEMBL:ENSBTAG00000011225|ENSEMBL:ENSBTAG00000021386|ENSEMBL:ENSBTAG00000013523|ENSEMBL:ENSBTAG00000021143|ENSEMBL:ENSBTAG00000020175|ENSEMBL:ENSBTAG000000…
purple	7050	0.0011224	0.022546	cell cycle arrest	ENSEMBL:ENSBTAG00000021526|ENSEMBL:ENSBTAG00000021237|ENSEMBL:ENSBTAG00000015655|ENSEMBL:ENSBTAG00000015114|ENSEMBL:ENSBTAG00000016412|ENSEMBL:ENSBTAG00000018650|ENSEMBL:ENSBTAG00000002006|ENSEMBL:ENSBTAG00000002912|ENSEMBL:ENSBTAG00000019070|ENSEMBL:ENSBTAG00000004126|ENSEMBL:ENSBTAG00000002363|ENSEMBL:ENSBTAG00000009624|ENSEMBL:ENSBTAG00000027569|ENSEMBL:ENSBTAG00000006640|ENSEMBL:ENSBTAG000000…
purple	30198	0.004508	0.022986	extracellular matrix organization	ENSEMBL:ENSBTAG00000016158|ENSEMBL:ENSBTAG00000009615|ENSEMBL:ENSBTAG00000021316|ENSEMBL:ENSBTAG00000021217|ENSEMBL:ENSBTAG00000015249|ENSEMBL:ENSBTAG00000009844|ENSEMBL:ENSBTAG00000014665|ENSEMBL:ENSBTAG00000015655|ENSEMBL:ENSBTAG00000027569|ENSEMBL:ENSBTAG00000001233|ENSEMBL:ENSBTAG00000021176|ENSEMBL:ENSBTAG00000001027
purple	50808	0.0011892	0.02343	synapse organization	ENSEMBL:ENSBTAG00000011250|ENSEMBL:ENSBTAG00000002297|ENSEMBL:ENSBTAG00000008429|ENSEMBL:ENSBTAG00000024021|ENSEMBL:ENSBTAG00000005190|ENSEMBL:ENSBTAG00000018253|ENSEMBL:ENSBTAG00000000512|ENSEMBL:ENSBTAG00000007708|ENSEMBL:ENSBTAG00000031891
purple	51270	0.0043267	0.023986	regulation of cellular component movement	ENSEMBL:ENSBTAG00000021527|ENSEMBL:ENSBTAG00000021879|ENSEMBL:ENSBTAG00000018007|ENSEMBL:ENSBTAG00000021811|ENSEMBL:ENSBTAG00000018824|ENSEMBL:ENSBTAG00000015249|ENSEMBL:ENSBTAG00000037686|ENSEMBL:ENSBTAG00000014465|ENSEMBL:ENSBTAG00000010860|ENSEMBL:ENSBTAG00000002006|ENSEMBL:ENSBTAG00000002813|ENSEMBL:ENSBTAG00000034848|ENSEMBL:ENSBTAG00000004561|ENSEMBL:ENSBTAG00000009987|ENSEMBL:ENSBTAG000000…
purple	40012	0.001256	0.024398	regulation of locomotion	ENSEMBL:ENSBTAG00000021527|ENSEMBL:ENSBTAG00000002006|ENSEMBL:ENSBTAG00000024957|ENSEMBL:ENSBTAG00000020936|ENSEMBL:ENSBTAG00000008008|ENSEMBL:ENSBTAG00000000283|ENSEMBL:ENSBTAG00000004561|ENSEMBL:ENSBTAG00000006420|ENSEMBL:ENSBTAG00000005691|ENSEMBL:ENSBTAG00000021386|ENSEMBL:ENSBTAG00000011224|ENSEMBL:ENSBTAG00000009233|ENSEMBL:ENSBTAG00000009470|ENSEMBL:ENSBTAG00000021879|ENSEMBL:ENSBTAG000000…
purple	9628	0.0013145	0.02502	response to abiotic stimulus	ENSEMBL:ENSBTAG00000018635|ENSEMBL:ENSBTAG00000021921|ENSEMBL:ENSBTAG00000021645|ENSEMBL:ENSBTAG00000017761|ENSEMBL:ENSBTAG00000018653|ENSEMBL:ENSBTAG00000017685|ENSEMBL:ENSBTAG00000012851|ENSEMBL:ENSBTAG00000010551|ENSEMBL:ENSBTAG00000000428|ENSEMBL:ENSBTAG00000015681|ENSEMBL:ENSBTAG00000007517|ENSEMBL:ENSBTAG00000001835|ENSEMBL:ENSBTAG00000003977|ENSEMBL:ENSBTAG00000008948|ENSEMBL:ENSBTAG000000…
purple	165	0.0013245	0.02502	MAPKKK cascade	ENSEMBL:ENSBTAG00000021119|ENSEMBL:ENSBTAG00000001609|ENSEMBL:ENSBTAG00000015775|ENSEMBL:ENSBTAG00000020244|ENSEMBL:ENSBTAG00000002625|ENSEMBL:ENSBTAG00000002006|ENSEMBL:ENSBTAG00000019073|ENSEMBL:ENSBTAG00000003966|ENSEMBL:ENSBTAG00000002813|ENSEMBL:ENSBTAG00000008948|ENSEMBL:ENSBTAG00000001274|ENSEMBL:ENSBTAG00000003033|ENSEMBL:ENSBTAG00000033983|ENSEMBL:ENSBTAG00000005691|ENSEMBL:ENSBTAG000000…
purple	42327	0.00031898	0.02502	positive regulation of phosphorylation	ENSEMBL:ENSBTAG00000021811|ENSEMBL:ENSBTAG00000018114|ENSEMBL:ENSBTAG00000006919|ENSEMBL:ENSBTAG00000002006|ENSEMBL:ENSBTAG00000001335|ENSEMBL:ENSBTAG00000008948|ENSEMBL:ENSBTAG00000007148|ENSEMBL:ENSBTAG00000007424|ENSEMBL:ENSBTAG00000006420|ENSEMBL:ENSBTAG00000016649|ENSEMBL:ENSBTAG00000005198|ENSEMBL:ENSBTAG00000011757|ENSEMBL:ENSBTAG00000017549|ENSEMBL:ENSBTAG00000017869|ENSEMBL:ENSBTAG000000…
purple	10562	0.00031898	0.02502	positive regulation of phosphorus metabolic process	ENSEMBL:ENSBTAG00000021811|ENSEMBL:ENSBTAG00000018114|ENSEMBL:ENSBTAG00000006919|ENSEMBL:ENSBTAG00000002006|ENSEMBL:ENSBTAG00000001335|ENSEMBL:ENSBTAG00000008948|ENSEMBL:ENSBTAG00000007148|ENSEMBL:ENSBTAG00000007424|ENSEMBL:ENSBTAG00000006420|ENSEMBL:ENSBTAG00000016649|ENSEMBL:ENSBTAG00000005198|ENSEMBL:ENSBTAG00000011757|ENSEMBL:ENSBTAG00000017549|ENSEMBL:ENSBTAG00000017869|ENSEMBL:ENSBTAG000000…
purple	45937	0.00031898	0.02502	positive regulation of phosphate metabolic process	ENSEMBL:ENSBTAG00000021811|ENSEMBL:ENSBTAG00000018114|ENSEMBL:ENSBTAG00000006919|ENSEMBL:ENSBTAG00000002006|ENSEMBL:ENSBTAG00000001335|ENSEMBL:ENSBTAG00000008948|ENSEMBL:ENSBTAG00000007148|ENSEMBL:ENSBTAG00000007424|ENSEMBL:ENSBTAG00000006420|ENSEMBL:ENSBTAG00000016649|ENSEMBL:ENSBTAG00000005198|ENSEMBL:ENSBTAG00000011757|ENSEMBL:ENSBTAG00000017549|ENSEMBL:ENSBTAG00000017869|ENSEMBL:ENSBTAG000000…
purple	46488	0.0013979	0.025931	phosphatidylinositol metabolic process	ENSEMBL:ENSBTAG00000011709|ENSEMBL:ENSBTAG00000006499|ENSEMBL:ENSBTAG00000018033|ENSEMBL:ENSBTAG00000003942|ENSEMBL:ENSBTAG00000009917
purple	51650	0.0014309	0.025958	establishment of vesicle localization	ENSEMBL:ENSBTAG00000000274|ENSEMBL:ENSBTAG00000005694|ENSEMBL:ENSBTAG00000031891|ENSEMBL:ENSBTAG00000011757
purple	43536	0.0058401	0.025958	positive regulation of blood vessel endothelial cell migration	ENSEMBL:ENSBTAG00000021811|ENSEMBL:ENSBTAG00000037686|ENSEMBL:ENSBTAG00000002006
purple	22409	0.0014309	0.025958	positive regulation of cell-cell adhesion	ENSEMBL:ENSBTAG00000003585|ENSEMBL:ENSBTAG00000011224|ENSEMBL:ENSBTAG00000025471|ENSEMBL:ENSBTAG00000017727
purple	6903	0.0014309	0.025958	vesicle targeting	ENSEMBL:ENSBTAG00000000274|ENSEMBL:ENSBTAG00000005694|ENSEMBL:ENSBTAG00000031891|ENSEMBL:ENSBTAG00000011757
purple	51254	0.0014618	0.026354	positive regulation of RNA metabolic process	ENSEMBL:ENSBTAG00000017642|ENSEMBL:ENSBTAG00000017243|ENSEMBL:ENSBTAG00000021827|ENSEMBL:ENSBTAG00000020935|ENSEMBL:ENSBTAG00000004561|ENSEMBL:ENSBTAG00000003430|ENSEMBL:ENSBTAG00000003552|ENSEMBL:ENSBTAG00000012116|ENSEMBL:ENSBTAG00000005691|ENSEMBL:ENSBTAG00000008520|ENSEMBL:ENSBTAG00000011224|ENSEMBL:ENSBTAG00000037935|ENSEMBL:ENSBTAG00000009176|ENSEMBL:ENSBTAG00000007592|ENSEMBL:ENSBTAG000000…
purple	34641	0.0014776	0.026393	cellular nitrogen compound metabolic process	ENSEMBL:ENSBTAG00000018653|ENSEMBL:ENSBTAG00000002745|ENSEMBL:ENSBTAG00000017560|ENSEMBL:ENSBTAG00000004126|ENSEMBL:ENSBTAG00000001096|ENSEMBL:ENSBTAG00000006420|ENSEMBL:ENSBTAG00000002620|ENSEMBL:ENSBTAG00000021143|ENSEMBL:ENSBTAG00000012317|ENSEMBL:ENSBTAG00000009372|ENSEMBL:ENSBTAG00000003390|ENSEMBL:ENSBTAG00000008280|ENSEMBL:ENSBTAG00000017458|ENSEMBL:ENSBTAG00000032277|ENSEMBL:ENSBTAG000000…
purple	40008	0.0015365	0.027272	regulation of growth	ENSEMBL:ENSBTAG00000014078|ENSEMBL:ENSBTAG00000010490|ENSEMBL:ENSBTAG00000021988|ENSEMBL:ENSBTAG00000014159|ENSEMBL:ENSBTAG00000013367|ENSEMBL:ENSBTAG00000006806|ENSEMBL:ENSBTAG00000018650|ENSEMBL:ENSBTAG00000020936|ENSEMBL:ENSBTAG00000015460|ENSEMBL:ENSBTAG00000020935|ENSEMBL:ENSBTAG00000032260|ENSEMBL:ENSBTAG00000008987|ENSEMBL:ENSBTAG00000008008|ENSEMBL:ENSBTAG00000000283|ENSEMBL:ENSBTAG000000…
purple	1934	0.00053606	0.027419	positive regulation of protein amino acid phosphorylation	ENSEMBL:ENSBTAG00000021811|ENSEMBL:ENSBTAG00000018114|ENSEMBL:ENSBTAG00000006919|ENSEMBL:ENSBTAG00000001335|ENSEMBL:ENSBTAG00000008948|ENSEMBL:ENSBTAG00000007148|ENSEMBL:ENSBTAG00000007424|ENSEMBL:ENSBTAG00000006420|ENSEMBL:ENSBTAG00000016649|ENSEMBL:ENSBTAG00000005198|ENSEMBL:ENSBTAG00000011757|ENSEMBL:ENSBTAG00000017549|ENSEMBL:ENSBTAG00000017869|ENSEMBL:ENSBTAG00000001061
purple	7409	0.0054646	0.027419	axonogenesis	ENSEMBL:ENSBTAG00000019604|ENSEMBL:ENSBTAG00000004561|ENSEMBL:ENSBTAG00000015655|ENSEMBL:ENSBTAG00000027569|ENSEMBL:ENSBTAG00000010860|ENSEMBL:ENSBTAG00000003992|ENSEMBL:ENSBTAG00000010223|ENSEMBL:ENSBTAG00000014359|ENSEMBL:ENSBTAG00000021151|ENSEMBL:ENSBTAG00000003525|ENSEMBL:ENSBTAG00000016806|ENSEMBL:ENSBTAG00000019461
purple	48878	0.0033264	0.028067	chemical homeostasis	ENSEMBL:ENSBTAG00000019027|ENSEMBL:ENSBTAG00000016414|ENSEMBL:ENSBTAG00000020455|ENSEMBL:ENSBTAG00000006909|ENSEMBL:ENSBTAG00000013343|ENSEMBL:ENSBTAG00000013861|ENSEMBL:ENSBTAG00000010551|ENSEMBL:ENSBTAG00000001599|ENSEMBL:ENSBTAG00000003711|ENSEMBL:ENSBTAG00000020935|ENSEMBL:ENSBTAG00000008948|ENSEMBL:ENSBTAG00000019070|ENSEMBL:ENSBTAG00000022890|ENSEMBL:ENSBTAG00000008303|ENSEMBL:ENSBTAG000000…
purple	1655	0.0016219	0.028242	urogenital system development	ENSEMBL:ENSBTAG00000021527|ENSEMBL:ENSBTAG00000020426|ENSEMBL:ENSBTAG00000021316|ENSEMBL:ENSBTAG00000005190|ENSEMBL:ENSBTAG00000017851|ENSEMBL:ENSBTAG00000021245|ENSEMBL:ENSBTAG00000011266|ENSEMBL:ENSBTAG00000014675|ENSEMBL:ENSBTAG00000018105|ENSEMBL:ENSBTAG00000027625|ENSEMBL:ENSBTAG00000006919|ENSEMBL:ENSBTAG00000017243|ENSEMBL:ENSBTAG00000021827|ENSEMBL:ENSBTAG00000007605|ENSEMBL:ENSBTAG000000…
purple	21537	0.0066338	0.028242	telencephalon development	ENSEMBL:ENSBTAG00000005190|ENSEMBL:ENSBTAG00000004561|ENSEMBL:ENSBTAG00000010860|ENSEMBL:ENSBTAG00000011757|ENSEMBL:ENSBTAG00000021151|ENSEMBL:ENSBTAG00000013184|ENSEMBL:ENSBTAG00000016806|ENSEMBL:ENSBTAG00000019461|ENSEMBL:ENSBTAG00000002923
purple	19915	0.0016489	0.028292	lipid storage	ENSEMBL:ENSBTAG00000004059|ENSEMBL:ENSBTAG00000002258|ENSEMBL:ENSBTAG00000012981|ENSEMBL:ENSBTAG00000010125|ENSEMBL:ENSBTAG00000021386|ENSEMBL:ENSBTAG00000017869|ENSEMBL:ENSBTAG00000025471
purple	21885	0.0016489	0.028292	forebrain cell migration	ENSEMBL:ENSBTAG00000010490|ENSEMBL:ENSBTAG00000007766|ENSEMBL:ENSBTAG00000003027|ENSEMBL:ENSBTAG00000009233|ENSEMBL:ENSBTAG00000011757|ENSEMBL:ENSBTAG00000016806|ENSEMBL:ENSBTAG00000002923
purple	51173	0.0016708	0.028549	positive regulation of nitrogen compound metabolic process	ENSEMBL:ENSBTAG00000015025|ENSEMBL:ENSBTAG00000017642|ENSEMBL:ENSBTAG00000014576|ENSEMBL:ENSBTAG00000017560|ENSEMBL:ENSBTAG00000017243|ENSEMBL:ENSBTAG00000021827|ENSEMBL:ENSBTAG00000020935|ENSEMBL:ENSBTAG00000008409|ENSEMBL:ENSBTAG00000008008|ENSEMBL:ENSBTAG00000004561|ENSEMBL:ENSBTAG00000003430|ENSEMBL:ENSBTAG00000003552|ENSEMBL:ENSBTAG00000012116|ENSEMBL:ENSBTAG00000005691|ENSEMBL:ENSBTAG000000…
purple	22610	0.0055259	0.029181	biological adhesion	ENSEMBL:ENSBTAG00000016158|ENSEMBL:ENSBTAG00000006909|ENSEMBL:ENSBTAG00000012992|ENSEMBL:ENSBTAG00000000802|ENSEMBL:ENSBTAG00000000088|ENSEMBL:ENSBTAG00000001694|ENSEMBL:ENSBTAG00000015549|ENSEMBL:ENSBTAG00000008165|ENSEMBL:ENSBTAG00000004081|ENSEMBL:ENSBTAG00000011626|ENSEMBL:ENSBTAG00000021879|ENSEMBL:ENSBTAG00000021316|ENSEMBL:ENSBTAG00000037686|ENSEMBL:ENSBTAG00000003709|ENSEMBL:ENSBTAG000000…
purple	7155	0.0055259	0.029181	cell adhesion	ENSEMBL:ENSBTAG00000016158|ENSEMBL:ENSBTAG00000006909|ENSEMBL:ENSBTAG00000012992|ENSEMBL:ENSBTAG00000000802|ENSEMBL:ENSBTAG00000000088|ENSEMBL:ENSBTAG00000001694|ENSEMBL:ENSBTAG00000015549|ENSEMBL:ENSBTAG00000008165|ENSEMBL:ENSBTAG00000004081|ENSEMBL:ENSBTAG00000011626|ENSEMBL:ENSBTAG00000021879|ENSEMBL:ENSBTAG00000021316|ENSEMBL:ENSBTAG00000037686|ENSEMBL:ENSBTAG00000003709|ENSEMBL:ENSBTAG000000…
purple	45944	0.0038685	0.029341	positive regulation of transcription from RNA polymerase II promoter	ENSEMBL:ENSBTAG00000018334|ENSEMBL:ENSBTAG00000003711|ENSEMBL:ENSBTAG00000005757|ENSEMBL:ENSBTAG00000020935|ENSEMBL:ENSBTAG00000004561|ENSEMBL:ENSBTAG00000003552|ENSEMBL:ENSBTAG00000004322|ENSEMBL:ENSBTAG00000012116|ENSEMBL:ENSBTAG00000009950|ENSEMBL:ENSBTAG00000008520|ENSEMBL:ENSBTAG00000003172|ENSEMBL:ENSBTAG00000008063|ENSEMBL:ENSBTAG00000020701|ENSEMBL:ENSBTAG00000015655|ENSEMBL:ENSBTAG000000…
purple	23057	0.0017527	0.029341	negative regulation of signaling process	ENSEMBL:ENSBTAG00000013451|ENSEMBL:ENSBTAG00000021527|ENSEMBL:ENSBTAG00000021988|ENSEMBL:ENSBTAG00000005190|ENSEMBL:ENSBTAG00000038974|ENSEMBL:ENSBTAG00000021245|ENSEMBL:ENSBTAG00000022622|ENSEMBL:ENSBTAG00000000411|ENSEMBL:ENSBTAG00000002006|ENSEMBL:ENSBTAG00000004305|ENSEMBL:ENSBTAG00000003966|ENSEMBL:ENSBTAG00000008948|ENSEMBL:ENSBTAG00000003454|ENSEMBL:ENSBTAG00000008987|ENSEMBL:ENSBTAG000000…
purple	48872	0.0017527	0.029341	homeostasis of number of cells	ENSEMBL:ENSBTAG00000014153|ENSEMBL:ENSBTAG00000021688|ENSEMBL:ENSBTAG00000013178|ENSEMBL:ENSBTAG00000015874|ENSEMBL:ENSBTAG00000017560|ENSEMBL:ENSBTAG00000000428|ENSEMBL:ENSBTAG00000008948|ENSEMBL:ENSBTAG00000000283|ENSEMBL:ENSBTAG00000006640|ENSEMBL:ENSBTAG00000009711|ENSEMBL:ENSBTAG00000003430|ENSEMBL:ENSBTAG00000005333|ENSEMBL:ENSBTAG00000010785|ENSEMBL:ENSBTAG00000010125|ENSEMBL:ENSBTAG000000…
purple	90304	0.0017868	0.02979	nucleic acid metabolic process	ENSEMBL:ENSBTAG00000015781|ENSEMBL:ENSBTAG00000013367|ENSEMBL:ENSBTAG00000015424|ENSEMBL:ENSBTAG00000018653|ENSEMBL:ENSBTAG00000002745|ENSEMBL:ENSBTAG00000017560|ENSEMBL:ENSBTAG00000031473|ENSEMBL:ENSBTAG00000004126|ENSEMBL:ENSBTAG00000001096|ENSEMBL:ENSBTAG00000006420|ENSEMBL:ENSBTAG00000002620|ENSEMBL:ENSBTAG00000001134|ENSEMBL:ENSBTAG00000007234|ENSEMBL:ENSBTAG00000003552|ENSEMBL:ENSBTAG000000…
purple	7411	0.0018056	0.029981	axon guidance	ENSEMBL:ENSBTAG00000007766|ENSEMBL:ENSBTAG00000004561|ENSEMBL:ENSBTAG00000027569|ENSEMBL:ENSBTAG00000015655|ENSEMBL:ENSBTAG00000004475|ENSEMBL:ENSBTAG00000023730|ENSEMBL:ENSBTAG00000003992|ENSEMBL:ENSBTAG00000008134|ENSEMBL:ENSBTAG00000014359|ENSEMBL:ENSBTAG00000009233|ENSEMBL:ENSBTAG00000016515|ENSEMBL:ENSBTAG00000021151
purple	10628	0.0019856	0.032576	positive regulation of gene expression	ENSEMBL:ENSBTAG00000015025|ENSEMBL:ENSBTAG00000017642|ENSEMBL:ENSBTAG00000017243|ENSEMBL:ENSBTAG00000021827|ENSEMBL:ENSBTAG00000020935|ENSEMBL:ENSBTAG00000008409|ENSEMBL:ENSBTAG00000000283|ENSEMBL:ENSBTAG00000004561|ENSEMBL:ENSBTAG00000003430|ENSEMBL:ENSBTAG00000003552|ENSEMBL:ENSBTAG00000012116|ENSEMBL:ENSBTAG00000005691|ENSEMBL:ENSBTAG00000008520|ENSEMBL:ENSBTAG00000011224|ENSEMBL:ENSBTAG000000…
purple	45935	0.0020226	0.033052	positive regulation of nucleobase, nucleoside, nucleotide and nucleic acid metabolic process	ENSEMBL:ENSBTAG00000015025|ENSEMBL:ENSBTAG00000017642|ENSEMBL:ENSBTAG00000014576|ENSEMBL:ENSBTAG00000017560|ENSEMBL:ENSBTAG00000017243|ENSEMBL:ENSBTAG00000021827|ENSEMBL:ENSBTAG00000020935|ENSEMBL:ENSBTAG00000008409|ENSEMBL:ENSBTAG00000004561|ENSEMBL:ENSBTAG00000003430|ENSEMBL:ENSBTAG00000003552|ENSEMBL:ENSBTAG00000012116|ENSEMBL:ENSBTAG00000005691|ENSEMBL:ENSBTAG00000008520|ENSEMBL:ENSBTAG000000…
purple	48732	0.0020327	0.033086	gland development	ENSEMBL:ENSBTAG00000021527|ENSEMBL:ENSBTAG00000015249|ENSEMBL:ENSBTAG00000016414|ENSEMBL:ENSBTAG00000013123|ENSEMBL:ENSBTAG00000027625|ENSEMBL:ENSBTAG00000000283|ENSEMBL:ENSBTAG00000004561|ENSEMBL:ENSBTAG00000005691|ENSEMBL:ENSBTAG00000011224|ENSEMBL:ENSBTAG00000007591|ENSEMBL:ENSBTAG00000017869|ENSEMBL:ENSBTAG00000007592|ENSEMBL:ENSBTAG00000020568|ENSEMBL:ENSBTAG00000001805|ENSEMBL:ENSBTAG000000…
purple	21987	0.004918	0.033803	cerebral cortex development	ENSEMBL:ENSBTAG00000010490|ENSEMBL:ENSBTAG00000007766|ENSEMBL:ENSBTAG00000005190|ENSEMBL:ENSBTAG00000003027|ENSEMBL:ENSBTAG00000009233|ENSEMBL:ENSBTAG00000011757|ENSEMBL:ENSBTAG00000013184|ENSEMBL:ENSBTAG00000016806|ENSEMBL:ENSBTAG00000002923
purple	6873	0.006098	0.034548	cellular ion homeostasis	ENSEMBL:ENSBTAG00000019027|ENSEMBL:ENSBTAG00000016414|ENSEMBL:ENSBTAG00000020455|ENSEMBL:ENSBTAG00000006909|ENSEMBL:ENSBTAG00000013343|ENSEMBL:ENSBTAG00000013861|ENSEMBL:ENSBTAG00000010551|ENSEMBL:ENSBTAG00000001599|ENSEMBL:ENSBTAG00000020935|ENSEMBL:ENSBTAG00000008948|ENSEMBL:ENSBTAG00000019070|ENSEMBL:ENSBTAG00000022890|ENSEMBL:ENSBTAG00000008303|ENSEMBL:ENSBTAG00000025642|ENSEMBL:ENSBTAG000000…
purple	2520	0.0021748	0.034847	immune system development	ENSEMBL:ENSBTAG00000014153|ENSEMBL:ENSBTAG00000011266|ENSEMBL:ENSBTAG00000016412|ENSEMBL:ENSBTAG00000001854|ENSEMBL:ENSBTAG00000017560|ENSEMBL:ENSBTAG00000000428|ENSEMBL:ENSBTAG00000021827|ENSEMBL:ENSBTAG00000020935|ENSEMBL:ENSBTAG00000004126|ENSEMBL:ENSBTAG00000006640|ENSEMBL:ENSBTAG00000009711|ENSEMBL:ENSBTAG00000003430|ENSEMBL:ENSBTAG00000024379|ENSEMBL:ENSBTAG00000005333|ENSEMBL:ENSBTAG000000…
purple	32270	0.0011651	0.035482	positive regulation of cellular protein metabolic process	ENSEMBL:ENSBTAG00000021811|ENSEMBL:ENSBTAG00000021767|ENSEMBL:ENSBTAG00000010550|ENSEMBL:ENSBTAG00000018114|ENSEMBL:ENSBTAG00000020796|ENSEMBL:ENSBTAG00000021037|ENSEMBL:ENSBTAG00000006919|ENSEMBL:ENSBTAG00000002006|ENSEMBL:ENSBTAG00000001335|ENSEMBL:ENSBTAG00000008948|ENSEMBL:ENSBTAG00000007148|ENSEMBL:ENSBTAG00000007424|ENSEMBL:ENSBTAG00000006420|ENSEMBL:ENSBTAG00000005564|ENSEMBL:ENSBTAG000000…
purple	51716	0.0022849	0.036168	cellular response to stimulus	ENSEMBL:ENSBTAG00000017325|ENSEMBL:ENSBTAG00000016311|ENSEMBL:ENSBTAG00000039951|ENSEMBL:ENSBTAG00000017761|ENSEMBL:ENSBTAG00000018653|ENSEMBL:ENSBTAG00000018016|ENSEMBL:ENSBTAG00000021223|ENSEMBL:ENSBTAG00000001579|ENSEMBL:ENSBTAG00000018330|ENSEMBL:ENSBTAG00000002745|ENSEMBL:ENSBTAG00000020935|ENSEMBL:ENSBTAG00000001096|ENSEMBL:ENSBTAG00000009734|ENSEMBL:ENSBTAG00000006420|ENSEMBL:ENSBTAG000000…
purple	42493	0.0023728	0.037153	response to drug	ENSEMBL:ENSBTAG00000014353|ENSEMBL:ENSBTAG00000018635|ENSEMBL:ENSBTAG00000018245|ENSEMBL:ENSBTAG00000002006|ENSEMBL:ENSBTAG00000024957|ENSEMBL:ENSBTAG00000008948|ENSEMBL:ENSBTAG00000008008|ENSEMBL:ENSBTAG00000003027|ENSEMBL:ENSBTAG00000007842|ENSEMBL:ENSBTAG00000007960|ENSEMBL:ENSBTAG00000007202|ENSEMBL:ENSBTAG00000003871|ENSEMBL:ENSBTAG00000008134
purple	55002	0.0023728	0.037153	striated muscle cell development	ENSEMBL:ENSBTAG00000011250|ENSEMBL:ENSBTAG00000020568|ENSEMBL:ENSBTAG00000020035|ENSEMBL:ENSBTAG00000016005|ENSEMBL:ENSBTAG00000014675|ENSEMBL:ENSBTAG00000018253|ENSEMBL:ENSBTAG00000000512|ENSEMBL:ENSBTAG00000004965|ENSEMBL:ENSBTAG00000021707|ENSEMBL:ENSBTAG00000002297|ENSEMBL:ENSBTAG00000008429|ENSEMBL:ENSBTAG00000021151|ENSEMBL:ENSBTAG00000040053
purple	51336	0.0024138	0.037652	regulation of hydrolase activity	ENSEMBL:ENSBTAG00000013367|ENSEMBL:ENSBTAG00000011363|ENSEMBL:ENSBTAG00000019488|ENSEMBL:ENSBTAG00000020035|ENSEMBL:ENSBTAG00000021245|ENSEMBL:ENSBTAG00000002006|ENSEMBL:ENSBTAG00000024957|ENSEMBL:ENSBTAG00000000428|ENSEMBL:ENSBTAG00000002329|ENSEMBL:ENSBTAG00000008409|ENSEMBL:ENSBTAG00000005316|ENSEMBL:ENSBTAG00000006724|ENSEMBL:ENSBTAG00000004227|ENSEMBL:ENSBTAG00000005458|ENSEMBL:ENSBTAG000000…
purple	45941	0.002493	0.03874	positive regulation of transcription	ENSEMBL:ENSBTAG00000015025|ENSEMBL:ENSBTAG00000017642|ENSEMBL:ENSBTAG00000017243|ENSEMBL:ENSBTAG00000021827|ENSEMBL:ENSBTAG00000020935|ENSEMBL:ENSBTAG00000008409|ENSEMBL:ENSBTAG00000004561|ENSEMBL:ENSBTAG00000003430|ENSEMBL:ENSBTAG00000003552|ENSEMBL:ENSBTAG00000012116|ENSEMBL:ENSBTAG00000005691|ENSEMBL:ENSBTAG00000008520|ENSEMBL:ENSBTAG00000011224|ENSEMBL:ENSBTAG00000037935|ENSEMBL:ENSBTAG000000…
purple	10524	0.0018282	0.040009	positive regulation of calcium ion transport into cytosol	ENSEMBL:ENSBTAG00000002232|ENSEMBL:ENSBTAG00000007148|ENSEMBL:ENSBTAG00000017869|ENSEMBL:ENSBTAG00000010812|ENSEMBL:ENSBTAG00000008948
purple	21795	0.002633	0.040009	cerebral cortex cell migration	ENSEMBL:ENSBTAG00000010490|ENSEMBL:ENSBTAG00000007766|ENSEMBL:ENSBTAG00000009233|ENSEMBL:ENSBTAG00000011757|ENSEMBL:ENSBTAG00000016806|ENSEMBL:ENSBTAG00000002923
purple	48489	0.002633	0.040009	synaptic vesicle transport	ENSEMBL:ENSBTAG00000011367|ENSEMBL:ENSBTAG00000031891|ENSEMBL:ENSBTAG00000011757|ENSEMBL:ENSBTAG00000024957|ENSEMBL:ENSBTAG00000003525|ENSEMBL:ENSBTAG00000008948
purple	10648	0.002672	0.040445	negative regulation of cell communication	ENSEMBL:ENSBTAG00000021527|ENSEMBL:ENSBTAG00000021988|ENSEMBL:ENSBTAG00000013123|ENSEMBL:ENSBTAG00000021245|ENSEMBL:ENSBTAG00000027625|ENSEMBL:ENSBTAG00000002006|ENSEMBL:ENSBTAG00000024957|ENSEMBL:ENSBTAG00000004305|ENSEMBL:ENSBTAG00000020936|ENSEMBL:ENSBTAG00000008948|ENSEMBL:ENSBTAG00000003454|ENSEMBL:ENSBTAG00000008429|ENSEMBL:ENSBTAG00000008987|ENSEMBL:ENSBTAG00000014359|ENSEMBL:ENSBTAG000000…
purple	6643	0.0026813	0.040445	membrane lipid metabolic process	ENSEMBL:ENSBTAG00000000593|ENSEMBL:ENSBTAG00000002220|ENSEMBL:ENSBTAG00000009506|ENSEMBL:ENSBTAG00000012561|ENSEMBL:ENSBTAG00000007723|ENSEMBL:ENSBTAG00000014841|ENSEMBL:ENSBTAG00000007512|ENSEMBL:ENSBTAG00000012981|ENSEMBL:ENSBTAG00000021230|ENSEMBL:ENSBTAG00000002699|ENSEMBL:ENSBTAG00000008948|ENSEMBL:ENSBTAG00000000081
purple	55082	0.00021633	0.042552	cellular chemical homeostasis	ENSEMBL:ENSBTAG00000019027|ENSEMBL:ENSBTAG00000016414|ENSEMBL:ENSBTAG00000020455|ENSEMBL:ENSBTAG00000006909|ENSEMBL:ENSBTAG00000013343|ENSEMBL:ENSBTAG00000013861|ENSEMBL:ENSBTAG00000010551|ENSEMBL:ENSBTAG00000001599|ENSEMBL:ENSBTAG00000020935|ENSEMBL:ENSBTAG00000008948|ENSEMBL:ENSBTAG00000019070|ENSEMBL:ENSBTAG00000022890|ENSEMBL:ENSBTAG00000008303|ENSEMBL:ENSBTAG00000025642|ENSEMBL:ENSBTAG000000…
purple	50801	0.005916	0.043977	ion homeostasis	ENSEMBL:ENSBTAG00000019027|ENSEMBL:ENSBTAG00000016414|ENSEMBL:ENSBTAG00000020455|ENSEMBL:ENSBTAG00000006909|ENSEMBL:ENSBTAG00000013343|ENSEMBL:ENSBTAG00000013861|ENSEMBL:ENSBTAG00000010551|ENSEMBL:ENSBTAG00000001599|ENSEMBL:ENSBTAG00000020935|ENSEMBL:ENSBTAG00000008948|ENSEMBL:ENSBTAG00000019070|ENSEMBL:ENSBTAG00000022890|ENSEMBL:ENSBTAG00000008303|ENSEMBL:ENSBTAG00000025642|ENSEMBL:ENSBTAG000000…
purple	1818	0.0029888	0.044377	negative regulation of cytokine production	ENSEMBL:ENSBTAG00000014046|ENSEMBL:ENSBTAG00000002939|ENSEMBL:ENSBTAG00000002258|ENSEMBL:ENSBTAG00000007897|ENSEMBL:ENSBTAG00000015775|ENSEMBL:ENSBTAG00000023730|ENSEMBL:ENSBTAG00000006240|ENSEMBL:ENSBTAG00000002006|ENSEMBL:ENSBTAG00000020936|ENSEMBL:ENSBTAG00000025471|ENSEMBL:ENSBTAG00000020270
purple	43085	0.0029959	0.044377	positive regulation of catalytic activity	ENSEMBL:ENSBTAG00000021767|ENSEMBL:ENSBTAG00000016414|ENSEMBL:ENSBTAG00000002625|ENSEMBL:ENSBTAG00000002006|ENSEMBL:ENSBTAG00000000428|ENSEMBL:ENSBTAG00000008948|ENSEMBL:ENSBTAG00000008409|ENSEMBL:ENSBTAG00000000283|ENSEMBL:ENSBTAG00000003336|ENSEMBL:ENSBTAG00000003033|ENSEMBL:ENSBTAG00000003650|ENSEMBL:ENSBTAG00000005691|ENSEMBL:ENSBTAG00000009872|ENSEMBL:ENSBTAG00000009233|ENSEMBL:ENSBTAG000000…
purple	1932	0.0051476	0.045408	regulation of protein amino acid phosphorylation	ENSEMBL:ENSBTAG00000021811|ENSEMBL:ENSBTAG00000018114|ENSEMBL:ENSBTAG00000002625|ENSEMBL:ENSBTAG00000006919|ENSEMBL:ENSBTAG00000001335|ENSEMBL:ENSBTAG00000002813|ENSEMBL:ENSBTAG00000008948|ENSEMBL:ENSBTAG00000007148|ENSEMBL:ENSBTAG00000008303|ENSEMBL:ENSBTAG00000007424|ENSEMBL:ENSBTAG00000006420|ENSEMBL:ENSBTAG00000016649|ENSEMBL:ENSBTAG00000005198|ENSEMBL:ENSBTAG00000011757|ENSEMBL:ENSBTAG000000…
purple	35467	0.0031849	0.046674	negative regulation of signaling pathway	ENSEMBL:ENSBTAG00000021527|ENSEMBL:ENSBTAG00000013123|ENSEMBL:ENSBTAG00000021245|ENSEMBL:ENSBTAG00000027625|ENSEMBL:ENSBTAG00000002006|ENSEMBL:ENSBTAG00000024957|ENSEMBL:ENSBTAG00000020936|ENSEMBL:ENSBTAG00000008948|ENSEMBL:ENSBTAG00000008429|ENSEMBL:ENSBTAG00000014359|ENSEMBL:ENSBTAG00000008441|ENSEMBL:ENSBTAG00000017869|ENSEMBL:ENSBTAG00000013451|ENSEMBL:ENSBTAG00000021119|ENSEMBL:ENSBTAG000000…
purple	10740	0.003221	0.047036	positive regulation of intracellular protein kinase cascade	ENSEMBL:ENSBTAG00000013066|ENSEMBL:ENSBTAG00000021527|ENSEMBL:ENSBTAG00000021767|ENSEMBL:ENSBTAG00000002625|ENSEMBL:ENSBTAG00000002006|ENSEMBL:ENSBTAG00000020936|ENSEMBL:ENSBTAG00000001835|ENSEMBL:ENSBTAG00000008948|ENSEMBL:ENSBTAG00000003336|ENSEMBL:ENSBTAG00000003430|ENSEMBL:ENSBTAG00000005691|ENSEMBL:ENSBTAG00000006240|ENSEMBL:ENSBTAG00000013545|ENSEMBL:ENSBTAG00000007591|ENSEMBL:ENSBTAG000000…
purple	30335	0.0032346	0.047045	positive regulation of cell migration	ENSEMBL:ENSBTAG00000021527|ENSEMBL:ENSBTAG00000021119|ENSEMBL:ENSBTAG00000021811|ENSEMBL:ENSBTAG00000018824|ENSEMBL:ENSBTAG00000037686|ENSEMBL:ENSBTAG00000014465|ENSEMBL:ENSBTAG00000002006|ENSEMBL:ENSBTAG00000034373|ENSEMBL:ENSBTAG00000008008|ENSEMBL:ENSBTAG00000000283|ENSEMBL:ENSBTAG00000006420|ENSEMBL:ENSBTAG00000005691|ENSEMBL:ENSBTAG00000021386|ENSEMBL:ENSBTAG00000005481|ENSEMBL:ENSBTAG000000…
purple	51656	0.0032673	0.047045	establishment of organelle localization	ENSEMBL:ENSBTAG00000000274|ENSEMBL:ENSBTAG00000008180|ENSEMBL:ENSBTAG00000010792|ENSEMBL:ENSBTAG00000005694|ENSEMBL:ENSBTAG00000010001|ENSEMBL:ENSBTAG00000020066|ENSEMBL:ENSBTAG00000031891|ENSEMBL:ENSBTAG00000011757|ENSEMBL:ENSBTAG00000021151|ENSEMBL:ENSBTAG00000016806
purple	48747	0.0032673	0.047045	muscle fiber development	ENSEMBL:ENSBTAG00000011250|ENSEMBL:ENSBTAG00000002297|ENSEMBL:ENSBTAG00000008429|ENSEMBL:ENSBTAG00000020035|ENSEMBL:ENSBTAG00000016005|ENSEMBL:ENSBTAG00000014675|ENSEMBL:ENSBTAG00000018253|ENSEMBL:ENSBTAG00000000512|ENSEMBL:ENSBTAG00000004965|ENSEMBL:ENSBTAG00000040053
purple	51928	0.0032946	0.047272	positive regulation of calcium ion transport	ENSEMBL:ENSBTAG00000002232|ENSEMBL:ENSBTAG00000020568|ENSEMBL:ENSBTAG00000007148|ENSEMBL:ENSBTAG00000024957|ENSEMBL:ENSBTAG00000000428|ENSEMBL:ENSBTAG00000017869|ENSEMBL:ENSBTAG00000008948
purple	6629	0.00014765	0.047792	lipid metabolic process	ENSEMBL:ENSBTAG00000017567|ENSEMBL:ENSBTAG00000010490|ENSEMBL:ENSBTAG00000013367|ENSEMBL:ENSBTAG00000019342|ENSEMBL:ENSBTAG00000004922|ENSEMBL:ENSBTAG00000014171|ENSEMBL:ENSBTAG00000002220|ENSEMBL:ENSBTAG00000035836|ENSEMBL:ENSBTAG00000011509|ENSEMBL:ENSBTAG00000007512|ENSEMBL:ENSBTAG00000002101|ENSEMBL:ENSBTAG00000002464|ENSEMBL:ENSBTAG00000005691|ENSEMBL:ENSBTAG00000021386|ENSEMBL:ENSBTAG000000…
purple	45766	0.0034696	0.049433	positive regulation of angiogenesis	ENSEMBL:ENSBTAG00000014177|ENSEMBL:ENSBTAG00000021811|ENSEMBL:ENSBTAG00000037686|ENSEMBL:ENSBTAG00000015775|ENSEMBL:ENSBTAG00000005691|ENSEMBL:ENSBTAG00000021386|ENSEMBL:ENSBTAG00000002006|ENSEMBL:ENSBTAG00000010349|ENSEMBL:ENSBTAG00000017280
purple	9968	0.0035362	0.049531	negative regulation of signal transduction	ENSEMBL:ENSBTAG00000013451|ENSEMBL:ENSBTAG00000021527|ENSEMBL:ENSBTAG00000021988|ENSEMBL:ENSBTAG00000005190|ENSEMBL:ENSBTAG00000038974|ENSEMBL:ENSBTAG00000021245|ENSEMBL:ENSBTAG00000022622|ENSEMBL:ENSBTAG00000000411|ENSEMBL:ENSBTAG00000002006|ENSEMBL:ENSBTAG00000004305|ENSEMBL:ENSBTAG00000003966|ENSEMBL:ENSBTAG00000008948|ENSEMBL:ENSBTAG00000003454|ENSEMBL:ENSBTAG00000008987|ENSEMBL:ENSBTAG000000…
purple	1558	0.0037944	0.052967	regulation of cell growth	ENSEMBL:ENSBTAG00000014078|ENSEMBL:ENSBTAG00000014159|ENSEMBL:ENSBTAG00000013367|ENSEMBL:ENSBTAG00000015655|ENSEMBL:ENSBTAG00000006806|ENSEMBL:ENSBTAG00000006919|ENSEMBL:ENSBTAG00000015460|ENSEMBL:ENSBTAG00000002912|ENSEMBL:ENSBTAG00000032260|ENSEMBL:ENSBTAG00000001306|ENSEMBL:ENSBTAG00000009844|ENSEMBL:ENSBTAG00000027569|ENSEMBL:ENSBTAG00000006420|ENSEMBL:ENSBTAG00000007202|ENSEMBL:ENSBTAG000000…
purple	45597	0.003842	0.05345	positive regulation of cell differentiation	ENSEMBL:ENSBTAG00000000128|ENSEMBL:ENSBTAG00000020935|ENSEMBL:ENSBTAG00000019461|ENSEMBL:ENSBTAG00000005016|ENSEMBL:ENSBTAG00000008987|ENSEMBL:ENSBTAG00000000283|ENSEMBL:ENSBTAG00000004561|ENSEMBL:ENSBTAG00000006640|ENSEMBL:ENSBTAG00000006420|ENSEMBL:ENSBTAG00000014911|ENSEMBL:ENSBTAG00000005691|ENSEMBL:ENSBTAG00000003094|ENSEMBL:ENSBTAG00000008441|ENSEMBL:ENSBTAG00000002041|ENSEMBL:ENSBTAG000000…
purple	22604	0.0039959	0.055218	regulation of cell morphogenesis	ENSEMBL:ENSBTAG00000015363|ENSEMBL:ENSBTAG00000018725|ENSEMBL:ENSBTAG00000014159|ENSEMBL:ENSBTAG00000019115|ENSEMBL:ENSBTAG00000020244|ENSEMBL:ENSBTAG00000032089|ENSEMBL:ENSBTAG00000019771|ENSEMBL:ENSBTAG00000006919|ENSEMBL:ENSBTAG00000007517|ENSEMBL:ENSBTAG00000030258|ENSEMBL:ENSBTAG00000003045|ENSEMBL:ENSBTAG00000011851|ENSEMBL:ENSBTAG00000011757|ENSEMBL:ENSBTAG00000021151
purple	51648	0.0028433	0.056353	vesicle localization	ENSEMBL:ENSBTAG00000000274|ENSEMBL:ENSBTAG00000014655|ENSEMBL:ENSBTAG00000005694|ENSEMBL:ENSBTAG00000031891|ENSEMBL:ENSBTAG00000011757
purple	7528	0.0041053	0.056353	neuromuscular junction development	ENSEMBL:ENSBTAG00000011250|ENSEMBL:ENSBTAG00000002297|ENSEMBL:ENSBTAG00000008429|ENSEMBL:ENSBTAG00000018253|ENSEMBL:ENSBTAG00000000512
purple	6665	0.0044108	0.059946	sphingolipid metabolic process	ENSEMBL:ENSBTAG00000000593|ENSEMBL:ENSBTAG00000002220|ENSEMBL:ENSBTAG00000012561|ENSEMBL:ENSBTAG00000007723|ENSEMBL:ENSBTAG00000014841|ENSEMBL:ENSBTAG00000007512|ENSEMBL:ENSBTAG00000012981|ENSEMBL:ENSBTAG00000021230|ENSEMBL:ENSBTAG00000002699|ENSEMBL:ENSBTAG00000008948|ENSEMBL:ENSBTAG00000000081
purple	31401	0.00025204	0.060126	positive regulation of protein modification process	ENSEMBL:ENSBTAG00000021811|ENSEMBL:ENSBTAG00000021767|ENSEMBL:ENSBTAG00000018114|ENSEMBL:ENSBTAG00000020796|ENSEMBL:ENSBTAG00000021037|ENSEMBL:ENSBTAG00000006919|ENSEMBL:ENSBTAG00000001335|ENSEMBL:ENSBTAG00000008948|ENSEMBL:ENSBTAG00000007148|ENSEMBL:ENSBTAG00000007424|ENSEMBL:ENSBTAG00000006420|ENSEMBL:ENSBTAG00000005564|ENSEMBL:ENSBTAG00000016649|ENSEMBL:ENSBTAG00000014227|ENSEMBL:ENSBTAG000000…
purple	40017	0.0045394	0.06109	positive regulation of locomotion	ENSEMBL:ENSBTAG00000021527|ENSEMBL:ENSBTAG00000021119|ENSEMBL:ENSBTAG00000021811|ENSEMBL:ENSBTAG00000018824|ENSEMBL:ENSBTAG00000037686|ENSEMBL:ENSBTAG00000014465|ENSEMBL:ENSBTAG00000002006|ENSEMBL:ENSBTAG00000034373|ENSEMBL:ENSBTAG00000008008|ENSEMBL:ENSBTAG00000000283|ENSEMBL:ENSBTAG00000006420|ENSEMBL:ENSBTAG00000005691|ENSEMBL:ENSBTAG00000021386|ENSEMBL:ENSBTAG00000005481|ENSEMBL:ENSBTAG000000…
purple	187	0.0049582	0.066077	activation of MAPK activity	ENSEMBL:ENSBTAG00000021119|ENSEMBL:ENSBTAG00000001609|ENSEMBL:ENSBTAG00000033983|ENSEMBL:ENSBTAG00000015775|ENSEMBL:ENSBTAG00000020244|ENSEMBL:ENSBTAG00000002006|ENSEMBL:ENSBTAG00000025471|ENSEMBL:ENSBTAG00000002813|ENSEMBL:ENSBTAG00000008948|ENSEMBL:ENSBTAG00000006161
purple	51092	0.0049582	0.066077	positive regulation of NF-kappaB transcription factor activity	ENSEMBL:ENSBTAG00000006557|ENSEMBL:ENSBTAG00000008008|ENSEMBL:ENSBTAG00000021767|ENSEMBL:ENSBTAG00000003098|ENSEMBL:ENSBTAG00000008731|ENSEMBL:ENSBTAG00000006240|ENSEMBL:ENSBTAG00000006193|ENSEMBL:ENSBTAG00000020936|ENSEMBL:ENSBTAG00000025471|ENSEMBL:ENSBTAG00000016085
purple	32680	0.0049582	0.066077	regulation of tumor necrosis factor production	ENSEMBL:ENSBTAG00000014046|ENSEMBL:ENSBTAG00000008008|ENSEMBL:ENSBTAG00000007897|ENSEMBL:ENSBTAG00000015775|ENSEMBL:ENSBTAG00000023730|ENSEMBL:ENSBTAG00000006240|ENSEMBL:ENSBTAG00000014546|ENSEMBL:ENSBTAG00000002006|ENSEMBL:ENSBTAG00000002041|ENSEMBL:ENSBTAG00000020936
purple	55074	0.00048915	0.066376	calcium ion homeostasis	ENSEMBL:ENSBTAG00000017458|ENSEMBL:ENSBTAG00000020921|ENSEMBL:ENSBTAG00000016414|ENSEMBL:ENSBTAG00000020455|ENSEMBL:ENSBTAG00000006909|ENSEMBL:ENSBTAG00000015775|ENSEMBL:ENSBTAG00000013861|ENSEMBL:ENSBTAG00000010551|ENSEMBL:ENSBTAG00000001599|ENSEMBL:ENSBTAG00000008948|ENSEMBL:ENSBTAG00000002232|ENSEMBL:ENSBTAG00000002297|ENSEMBL:ENSBTAG00000007148|ENSEMBL:ENSBTAG00000008303|ENSEMBL:ENSBTAG000000…
purple	8654	0.005029	0.066376	phospholipid biosynthetic process	ENSEMBL:ENSBTAG00000031012|ENSEMBL:ENSBTAG00000000675|ENSEMBL:ENSBTAG00000001868|ENSEMBL:ENSBTAG00000007837|ENSEMBL:ENSBTAG00000002220|ENSEMBL:ENSBTAG00000011917|ENSEMBL:ENSBTAG00000007954|ENSEMBL:ENSBTAG00000008416|ENSEMBL:ENSBTAG00000002258|ENSEMBL:ENSBTAG00000007721|ENSEMBL:ENSBTAG00000011709|ENSEMBL:ENSBTAG00000008433|ENSEMBL:ENSBTAG00000009796|ENSEMBL:ENSBTAG00000016979|ENSEMBL:ENSBTAG000000…
purple	45926	0.005029	0.066376	negative regulation of growth	ENSEMBL:ENSBTAG00000013367|ENSEMBL:ENSBTAG00000015655|ENSEMBL:ENSBTAG00000006919|ENSEMBL:ENSBTAG00000020936|ENSEMBL:ENSBTAG00000015460|ENSEMBL:ENSBTAG00000020935|ENSEMBL:ENSBTAG00000002912|ENSEMBL:ENSBTAG00000032260|ENSEMBL:ENSBTAG00000001306|ENSEMBL:ENSBTAG00000009903|ENSEMBL:ENSBTAG00000008008|ENSEMBL:ENSBTAG00000027569|ENSEMBL:ENSBTAG00000006420|ENSEMBL:ENSBTAG00000007202|ENSEMBL:ENSBTAG000000…
purple	48583	0.0052206	0.068685	regulation of response to stimulus	ENSEMBL:ENSBTAG00000014177|ENSEMBL:ENSBTAG00000002625|ENSEMBL:ENSBTAG00000017560|ENSEMBL:ENSBTAG00000017280|ENSEMBL:ENSBTAG00000020936|ENSEMBL:ENSBTAG00000007517|ENSEMBL:ENSBTAG00000008008|ENSEMBL:ENSBTAG00000009615|ENSEMBL:ENSBTAG00000007153|ENSEMBL:ENSBTAG00000008441|ENSEMBL:ENSBTAG00000014465|ENSEMBL:ENSBTAG00000034373|ENSEMBL:ENSBTAG00000002813|ENSEMBL:ENSBTAG00000016085|ENSEMBL:ENSBTAG000000…
purple	32846	0.0033058	0.071824	positive regulation of homeostatic process	ENSEMBL:ENSBTAG00000002232|ENSEMBL:ENSBTAG00000007148|ENSEMBL:ENSBTAG00000017869|ENSEMBL:ENSBTAG00000010812|ENSEMBL:ENSBTAG00000008948
purple	22029	0.0055013	0.071824	telencephalon cell migration	ENSEMBL:ENSBTAG00000010490|ENSEMBL:ENSBTAG00000007766|ENSEMBL:ENSBTAG00000009233|ENSEMBL:ENSBTAG00000011757|ENSEMBL:ENSBTAG00000016806|ENSEMBL:ENSBTAG00000002923
purple	32940	0.0044371	0.071824	secretion by cell	ENSEMBL:ENSBTAG00000012250|ENSEMBL:ENSBTAG00000013042|ENSEMBL:ENSBTAG00000019665|ENSEMBL:ENSBTAG00000013367|ENSEMBL:ENSBTAG00000031891|ENSEMBL:ENSBTAG00000008948|ENSEMBL:ENSBTAG00000005694|ENSEMBL:ENSBTAG00000008323|ENSEMBL:ENSBTAG00000011367|ENSEMBL:ENSBTAG00000007371|ENSEMBL:ENSBTAG00000016223|ENSEMBL:ENSBTAG00000002939|ENSEMBL:ENSBTAG00000018824|ENSEMBL:ENSBTAG00000018105|ENSEMBL:ENSBTAG000000…
purple	16485	0.0057651	0.074892	protein processing	ENSEMBL:ENSBTAG00000019944|ENSEMBL:ENSBTAG00000014177|ENSEMBL:ENSBTAG00000002939|ENSEMBL:ENSBTAG00000016514|ENSEMBL:ENSBTAG00000014665|ENSEMBL:ENSBTAG00000017280|ENSEMBL:ENSBTAG00000005658|ENSEMBL:ENSBTAG00000004747|ENSEMBL:ENSBTAG00000008948|ENSEMBL:ENSBTAG00000001306|ENSEMBL:ENSBTAG00000009903|ENSEMBL:ENSBTAG00000003572|ENSEMBL:ENSBTAG00000014824|ENSEMBL:ENSBTAG00000011766|ENSEMBL:ENSBTAG000000…
purple	48741	0.0058478	0.075178	skeletal muscle fiber development	ENSEMBL:ENSBTAG00000011250|ENSEMBL:ENSBTAG00000002297|ENSEMBL:ENSBTAG00000008429|ENSEMBL:ENSBTAG00000020035|ENSEMBL:ENSBTAG00000016005|ENSEMBL:ENSBTAG00000018253|ENSEMBL:ENSBTAG00000000512|ENSEMBL:ENSBTAG00000004965
purple	2026	0.0059472	0.075178	regulation of the force of heart contraction	ENSEMBL:ENSBTAG00000005027|ENSEMBL:ENSBTAG00000001398|ENSEMBL:ENSBTAG00000010551|ENSEMBL:ENSBTAG00000013861|ENSEMBL:ENSBTAG00000008394|ENSEMBL:ENSBTAG00000001061|ENSEMBL:ENSBTAG00000040053
purple	10594	0.0067672	0.075178	regulation of endothelial cell migration	ENSEMBL:ENSBTAG00000010361|ENSEMBL:ENSBTAG00000021811|ENSEMBL:ENSBTAG00000037686|ENSEMBL:ENSBTAG00000006420|ENSEMBL:ENSBTAG00000020244|ENSEMBL:ENSBTAG00000005691|ENSEMBL:ENSBTAG00000002006
purple	1666	0.0059954	0.075178	response to hypoxia	ENSEMBL:ENSBTAG00000021811|ENSEMBL:ENSBTAG00000020455|ENSEMBL:ENSBTAG00000019612|ENSEMBL:ENSBTAG00000015775|ENSEMBL:ENSBTAG00000013178|ENSEMBL:ENSBTAG00000006919|ENSEMBL:ENSBTAG00000005947|ENSEMBL:ENSBTAG00000007517|ENSEMBL:ENSBTAG00000020935|ENSEMBL:ENSBTAG00000003430|ENSEMBL:ENSBTAG00000003650|ENSEMBL:ENSBTAG00000005333|ENSEMBL:ENSBTAG00000011224|ENSEMBL:ENSBTAG00000017869|ENSEMBL:ENSBTAG000000…
purple	70482	0.0059954	0.075178	response to oxygen levels	ENSEMBL:ENSBTAG00000021811|ENSEMBL:ENSBTAG00000020455|ENSEMBL:ENSBTAG00000019612|ENSEMBL:ENSBTAG00000015775|ENSEMBL:ENSBTAG00000013178|ENSEMBL:ENSBTAG00000006919|ENSEMBL:ENSBTAG00000005947|ENSEMBL:ENSBTAG00000007517|ENSEMBL:ENSBTAG00000020935|ENSEMBL:ENSBTAG00000003430|ENSEMBL:ENSBTAG00000003650|ENSEMBL:ENSBTAG00000005333|ENSEMBL:ENSBTAG00000011224|ENSEMBL:ENSBTAG00000017869|ENSEMBL:ENSBTAG000000…
purple	51223	0.0060326	0.075178	regulation of protein transport	ENSEMBL:ENSBTAG00000017685|ENSEMBL:ENSBTAG00000019612|ENSEMBL:ENSBTAG00000006919|ENSEMBL:ENSBTAG00000020936|ENSEMBL:ENSBTAG00000014482|ENSEMBL:ENSBTAG00000008948|ENSEMBL:ENSBTAG00000008008|ENSEMBL:ENSBTAG00000011917|ENSEMBL:ENSBTAG00000007766|ENSEMBL:ENSBTAG00000002258|ENSEMBL:ENSBTAG00000011544|ENSEMBL:ENSBTAG00000006240|ENSEMBL:ENSBTAG00000007794|ENSEMBL:ENSBTAG00000014227|ENSEMBL:ENSBTAG000000…
purple	42541	0.0060427	0.075178	hemoglobin biosynthetic process	ENSEMBL:ENSBTAG00000003430|ENSEMBL:ENSBTAG00000013178|ENSEMBL:ENSBTAG00000020935|ENSEMBL:ENSBTAG00000002912
purple	50806	0.0060427	0.075178	positive regulation of synaptic transmission	ENSEMBL:ENSBTAG00000005106|ENSEMBL:ENSBTAG00000018245|ENSEMBL:ENSBTAG00000024957|ENSEMBL:ENSBTAG00000007517
purple	10149	0.0060427	0.075178	senescence	ENSEMBL:ENSBTAG00000033983|ENSEMBL:ENSBTAG00000015114|ENSEMBL:ENSBTAG00000008353|ENSEMBL:ENSBTAG00000012567
purple	43537	0.0060427	0.075178	negative regulation of blood vessel endothelial cell migration	ENSEMBL:ENSBTAG00000010361|ENSEMBL:ENSBTAG00000021811|ENSEMBL:ENSBTAG00000005691|ENSEMBL:ENSBTAG00000002006
purple	2922	0.0060427	0.075178	positive regulation of humoral immune response	ENSEMBL:ENSBTAG00000003564|ENSEMBL:ENSBTAG00000014177|ENSEMBL:ENSBTAG00000017280|ENSEMBL:ENSBTAG00000020936
purple	30865	0.0060427	0.075178	cortical cytoskeleton organization	ENSEMBL:ENSBTAG00000021191|ENSEMBL:ENSBTAG00000001640|ENSEMBL:ENSBTAG00000015114|ENSEMBL:ENSBTAG00000025868
purple	30866	0.0060427	0.075178	cortical actin cytoskeleton organization	ENSEMBL:ENSBTAG00000021191|ENSEMBL:ENSBTAG00000001640|ENSEMBL:ENSBTAG00000015114|ENSEMBL:ENSBTAG00000025868
purple	7090	0.0060427	0.075178	regulation of S phase of mitotic cell cycle	ENSEMBL:ENSBTAG00000027569|ENSEMBL:ENSBTAG00000015655|ENSEMBL:ENSBTAG00000013038|ENSEMBL:ENSBTAG00000032260
purple	51726	0.0062121	0.077052	regulation of cell cycle	ENSEMBL:ENSBTAG00000013066|ENSEMBL:ENSBTAG00000021526|ENSEMBL:ENSBTAG00000017761|ENSEMBL:ENSBTAG00000018653|ENSEMBL:ENSBTAG00000016412|ENSEMBL:ENSBTAG00000025942|ENSEMBL:ENSBTAG00000018650|ENSEMBL:ENSBTAG00000002006|ENSEMBL:ENSBTAG00000000428|ENSEMBL:ENSBTAG00000021869|ENSEMBL:ENSBTAG00000032260|ENSEMBL:ENSBTAG00000019070|ENSEMBL:ENSBTAG00000004126|ENSEMBL:ENSBTAG00000002363|ENSEMBL:ENSBTAG000000…
purple	55001	0.0063683	0.078753	muscle cell development	ENSEMBL:ENSBTAG00000011250|ENSEMBL:ENSBTAG00000020568|ENSEMBL:ENSBTAG00000020035|ENSEMBL:ENSBTAG00000016005|ENSEMBL:ENSBTAG00000014675|ENSEMBL:ENSBTAG00000018253|ENSEMBL:ENSBTAG00000000512|ENSEMBL:ENSBTAG00000004965|ENSEMBL:ENSBTAG00000021707|ENSEMBL:ENSBTAG00000002297|ENSEMBL:ENSBTAG00000008429|ENSEMBL:ENSBTAG00000021151|ENSEMBL:ENSBTAG00000040053
purple	8284	0.006574	0.080664	positive regulation of cell proliferation	ENSEMBL:ENSBTAG00000015249|ENSEMBL:ENSBTAG00000018059|ENSEMBL:ENSBTAG00000000128|ENSEMBL:ENSBTAG00000007517|ENSEMBL:ENSBTAG00000008409|ENSEMBL:ENSBTAG00000005897|ENSEMBL:ENSBTAG00000011849|ENSEMBL:ENSBTAG00000006526|ENSEMBL:ENSBTAG00000000283|ENSEMBL:ENSBTAG00000004561|ENSEMBL:ENSBTAG00000006487|ENSEMBL:ENSBTAG00000006420|ENSEMBL:ENSBTAG00000009711|ENSEMBL:ENSBTAG00000003430|ENSEMBL:ENSBTAG000000…
purple	16481	0.0066346	0.081072	negative regulation of transcription	ENSEMBL:ENSBTAG00000015025|ENSEMBL:ENSBTAG00000039951|ENSEMBL:ENSBTAG00000018318|ENSEMBL:ENSBTAG00000020578|ENSEMBL:ENSBTAG00000016414|ENSEMBL:ENSBTAG00000011266|ENSEMBL:ENSBTAG00000021827|ENSEMBL:ENSBTAG00000019043|ENSEMBL:ENSBTAG00000011849|ENSEMBL:ENSBTAG00000004567|ENSEMBL:ENSBTAG00000005431|ENSEMBL:ENSBTAG00000003098|ENSEMBL:ENSBTAG00000006640|ENSEMBL:ENSBTAG00000006246|ENSEMBL:ENSBTAG000000…
purple	44255	0.00015301	0.081275	cellular lipid metabolic process	ENSEMBL:ENSBTAG00000017567|ENSEMBL:ENSBTAG00000010490|ENSEMBL:ENSBTAG00000019663|ENSEMBL:ENSBTAG00000017242|ENSEMBL:ENSBTAG00000003359|ENSEMBL:ENSBTAG00000016791|ENSEMBL:ENSBTAG00000004922|ENSEMBL:ENSBTAG00000014171|ENSEMBL:ENSBTAG00000007837|ENSEMBL:ENSBTAG00000002220|ENSEMBL:ENSBTAG00000035836|ENSEMBL:ENSBTAG00000007954|ENSEMBL:ENSBTAG00000011509|ENSEMBL:ENSBTAG00000011709|ENSEMBL:ENSBTAG000000…
purple	51272	0.0069179	0.083788	positive regulation of cellular component movement	ENSEMBL:ENSBTAG00000021527|ENSEMBL:ENSBTAG00000021119|ENSEMBL:ENSBTAG00000021811|ENSEMBL:ENSBTAG00000018824|ENSEMBL:ENSBTAG00000037686|ENSEMBL:ENSBTAG00000014465|ENSEMBL:ENSBTAG00000002006|ENSEMBL:ENSBTAG00000034373|ENSEMBL:ENSBTAG00000008008|ENSEMBL:ENSBTAG00000000283|ENSEMBL:ENSBTAG00000006420|ENSEMBL:ENSBTAG00000005691|ENSEMBL:ENSBTAG00000021386|ENSEMBL:ENSBTAG00000005481|ENSEMBL:ENSBTAG000000…
purple	8344	0.0072647	0.084716	adult locomotory behavior	ENSEMBL:ENSBTAG00000002297|ENSEMBL:ENSBTAG00000018635|ENSEMBL:ENSBTAG00000011285|ENSEMBL:ENSBTAG00000013367|ENSEMBL:ENSBTAG00000003650|ENSEMBL:ENSBTAG00000012981|ENSEMBL:ENSBTAG00000010551|ENSEMBL:ENSBTAG00000024957|ENSEMBL:ENSBTAG00000016806|ENSEMBL:ENSBTAG00000001306
purple	10039	0.0073626	0.084716	response to iron ion	ENSEMBL:ENSBTAG00000000555|ENSEMBL:ENSBTAG00000024957|ENSEMBL:ENSBTAG00000001306
purple	2544	0.0073626	0.084716	chronic inflammatory response	ENSEMBL:ENSBTAG00000015094|ENSEMBL:ENSBTAG00000002006|ENSEMBL:ENSBTAG00000025471
purple	60260	0.0073626	0.084716	regulation of transcription initiation from RNA polymerase II promoter	ENSEMBL:ENSBTAG00000007746|ENSEMBL:ENSBTAG00000020568|ENSEMBL:ENSBTAG00000018103
purple	45749	0.0016001	0.084716	negative regulation of S phase of mitotic cell cycle	ENSEMBL:ENSBTAG00000015655|ENSEMBL:ENSBTAG00000027569|ENSEMBL:ENSBTAG00000032260
purple	21799	0.0073626	0.084716	cerebral cortex radially oriented cell migration	ENSEMBL:ENSBTAG00000007766|ENSEMBL:ENSBTAG00000009233|ENSEMBL:ENSBTAG00000016806
purple	21952	0.0073626	0.084716	central nervous system projection neuron axonogenesis	ENSEMBL:ENSBTAG00000003650|ENSEMBL:ENSBTAG00000007517|ENSEMBL:ENSBTAG00000016806
purple	32204	0.0073626	0.084716	regulation of telomere maintenance	ENSEMBL:ENSBTAG00000017355|ENSEMBL:ENSBTAG00000015686|ENSEMBL:ENSBTAG00000008409
purple	32506	0.0073626	0.084716	cytokinetic process	ENSEMBL:ENSBTAG00000006534|ENSEMBL:ENSBTAG00000020940|ENSEMBL:ENSBTAG00000021694
purple	43122	0.0042516	0.084716	regulation of I-kappaB kinase/NF-kappaB cascade	ENSEMBL:ENSBTAG00000013451|ENSEMBL:ENSBTAG00000020921|ENSEMBL:ENSBTAG00000021767|ENSEMBL:ENSBTAG00000021334|ENSEMBL:ENSBTAG00000018523|ENSEMBL:ENSBTAG00000002625|ENSEMBL:ENSBTAG00000001835|ENSEMBL:ENSBTAG00000005622|ENSEMBL:ENSBTAG00000008600|ENSEMBL:ENSBTAG00000014227|ENSEMBL:ENSBTAG00000015718|ENSEMBL:ENSBTAG00000008076|ENSEMBL:ENSBTAG00000008173|ENSEMBL:ENSBTAG00000011626
purple	6874	0.0010752	0.084716	cellular calcium ion homeostasis	ENSEMBL:ENSBTAG00000017458|ENSEMBL:ENSBTAG00000020921|ENSEMBL:ENSBTAG00000016414|ENSEMBL:ENSBTAG00000020455|ENSEMBL:ENSBTAG00000006909|ENSEMBL:ENSBTAG00000015775|ENSEMBL:ENSBTAG00000013861|ENSEMBL:ENSBTAG00000010551|ENSEMBL:ENSBTAG00000001599|ENSEMBL:ENSBTAG00000008948|ENSEMBL:ENSBTAG00000002232|ENSEMBL:ENSBTAG00000002297|ENSEMBL:ENSBTAG00000007148|ENSEMBL:ENSBTAG00000008303|ENSEMBL:ENSBTAG000000…
purple	3001	0.0075089	0.084716	generation of a signal involved in cell-cell signaling	ENSEMBL:ENSBTAG00000002297|ENSEMBL:ENSBTAG00000009405|ENSEMBL:ENSBTAG00000019665|ENSEMBL:ENSBTAG00000013367|ENSEMBL:ENSBTAG00000008323|ENSEMBL:ENSBTAG00000018105|ENSEMBL:ENSBTAG00000005042|ENSEMBL:ENSBTAG00000008134|ENSEMBL:ENSBTAG00000011367|ENSEMBL:ENSBTAG00000031891|ENSEMBL:ENSBTAG00000011757|ENSEMBL:ENSBTAG00000008948
purple	45664	0.0075089	0.084716	regulation of neuron differentiation	ENSEMBL:ENSBTAG00000020568|ENSEMBL:ENSBTAG00000004561|ENSEMBL:ENSBTAG00000014159|ENSEMBL:ENSBTAG00000020244|ENSEMBL:ENSBTAG00000015114|ENSEMBL:ENSBTAG00000008134|ENSEMBL:ENSBTAG00000016738|ENSEMBL:ENSBTAG00000031891|ENSEMBL:ENSBTAG00000011757|ENSEMBL:ENSBTAG00000010899|ENSEMBL:ENSBTAG00000007605|ENSEMBL:ENSBTAG00000007517
purple	45792	0.0058027	0.084716	negative regulation of cell size	ENSEMBL:ENSBTAG00000005190|ENSEMBL:ENSBTAG00000015655|ENSEMBL:ENSBTAG00000027569|ENSEMBL:ENSBTAG00000006420|ENSEMBL:ENSBTAG00000007202|ENSEMBL:ENSBTAG00000006919|ENSEMBL:ENSBTAG00000000957|ENSEMBL:ENSBTAG00000015460|ENSEMBL:ENSBTAG00000032260
purple	23061	0.0075089	0.084716	signal release	ENSEMBL:ENSBTAG00000002297|ENSEMBL:ENSBTAG00000009405|ENSEMBL:ENSBTAG00000019665|ENSEMBL:ENSBTAG00000013367|ENSEMBL:ENSBTAG00000008323|ENSEMBL:ENSBTAG00000018105|ENSEMBL:ENSBTAG00000005042|ENSEMBL:ENSBTAG00000008134|ENSEMBL:ENSBTAG00000011367|ENSEMBL:ENSBTAG00000031891|ENSEMBL:ENSBTAG00000011757|ENSEMBL:ENSBTAG00000008948
purple	7265	0.0075089	0.084716	Ras protein signal transduction	ENSEMBL:ENSBTAG00000018579|ENSEMBL:ENSBTAG00000030258|ENSEMBL:ENSBTAG00000017547|ENSEMBL:ENSBTAG00000013472|ENSEMBL:ENSBTAG00000008006|ENSEMBL:ENSBTAG00000002258|ENSEMBL:ENSBTAG00000009624|ENSEMBL:ENSBTAG00000019115|ENSEMBL:ENSBTAG00000006640|ENSEMBL:ENSBTAG00000027446|ENSEMBL:ENSBTAG00000008353|ENSEMBL:ENSBTAG00000034373
purple	8016	0.0015346	0.084716	regulation of heart contraction	ENSEMBL:ENSBTAG00000005027|ENSEMBL:ENSBTAG00000015775|ENSEMBL:ENSBTAG00000010860|ENSEMBL:ENSBTAG00000001398|ENSEMBL:ENSBTAG00000013861|ENSEMBL:ENSBTAG00000010551|ENSEMBL:ENSBTAG00000003711|ENSEMBL:ENSBTAG00000001061|ENSEMBL:ENSBTAG00000001835|ENSEMBL:ENSBTAG00000010812
purple	32844	0.0077874	0.086976	regulation of homeostatic process	ENSEMBL:ENSBTAG00000017355|ENSEMBL:ENSBTAG00000011234|ENSEMBL:ENSBTAG00000015686|ENSEMBL:ENSBTAG00000024957|ENSEMBL:ENSBTAG00000000428|ENSEMBL:ENSBTAG00000020935|ENSEMBL:ENSBTAG00000008948|ENSEMBL:ENSBTAG00000002912|ENSEMBL:ENSBTAG00000008409|ENSEMBL:ENSBTAG00000002232|ENSEMBL:ENSBTAG00000011917|ENSEMBL:ENSBTAG00000007148|ENSEMBL:ENSBTAG00000010125|ENSEMBL:ENSBTAG00000017549|ENSEMBL:ENSBTAG000000…
purple	30099	0.0077874	0.086976	myeloid cell differentiation	ENSEMBL:ENSBTAG00000017458|ENSEMBL:ENSBTAG00000014153|ENSEMBL:ENSBTAG00000013178|ENSEMBL:ENSBTAG00000016412|ENSEMBL:ENSBTAG00000017560|ENSEMBL:ENSBTAG00000002699|ENSEMBL:ENSBTAG00000006640|ENSEMBL:ENSBTAG00000003430|ENSEMBL:ENSBTAG00000005333|ENSEMBL:ENSBTAG00000008731|ENSEMBL:ENSBTAG00000007530|ENSEMBL:ENSBTAG00000011963|ENSEMBL:ENSBTAG00000011757|ENSEMBL:ENSBTAG00000007591|ENSEMBL:ENSBTAG000000…
purple	2694	0.0078097	0.086976	regulation of leukocyte activation	ENSEMBL:ENSBTAG00000012250|ENSEMBL:ENSBTAG00000018059|ENSEMBL:ENSBTAG00000002006|ENSEMBL:ENSBTAG00000024957|ENSEMBL:ENSBTAG00000007517|ENSEMBL:ENSBTAG00000005016|ENSEMBL:ENSBTAG00000008987|ENSEMBL:ENSBTAG00000003094|ENSEMBL:ENSBTAG00000006240|ENSEMBL:ENSBTAG00000015965|ENSEMBL:ENSBTAG00000002041|ENSEMBL:ENSBTAG00000017869|ENSEMBL:ENSBTAG00000014046|ENSEMBL:ENSBTAG00000019734|ENSEMBL:ENSBTAG000000…
purple	32990	0.0078147	0.086976	cell part morphogenesis	ENSEMBL:ENSBTAG00000011250|ENSEMBL:ENSBTAG00000015655|ENSEMBL:ENSBTAG00000000428|ENSEMBL:ENSBTAG00000003525|ENSEMBL:ENSBTAG00000007517|ENSEMBL:ENSBTAG00000001835|ENSEMBL:ENSBTAG00000019461|ENSEMBL:ENSBTAG00000007766|ENSEMBL:ENSBTAG00000004561|ENSEMBL:ENSBTAG00000027569|ENSEMBL:ENSBTAG00000004475|ENSEMBL:ENSBTAG00000003650|ENSEMBL:ENSBTAG00000023730|ENSEMBL:ENSBTAG00000003992|ENSEMBL:ENSBTAG000000…
purple	44281	0.0067257	0.087459	small molecule metabolic process	ENSEMBL:ENSBTAG00000017567|ENSEMBL:ENSBTAG00000010490|ENSEMBL:ENSBTAG00000020698|ENSEMBL:ENSBTAG00000018257|ENSEMBL:ENSBTAG00000004922|ENSEMBL:ENSBTAG00000006029|ENSEMBL:ENSBTAG00000031358|ENSEMBL:ENSBTAG00000002220|ENSEMBL:ENSBTAG00000005178|ENSEMBL:ENSBTAG00000007115|ENSEMBL:ENSBTAG00000004881|ENSEMBL:ENSBTAG00000000287|ENSEMBL:ENSBTAG00000002101|ENSEMBL:ENSBTAG00000021386|ENSEMBL:ENSBTAG000000…
purple	30850	0.0082466	0.091289	prostate gland development	ENSEMBL:ENSBTAG00000007746|ENSEMBL:ENSBTAG00000021527|ENSEMBL:ENSBTAG00000025035|ENSEMBL:ENSBTAG00000017851|ENSEMBL:ENSBTAG00000004498|ENSEMBL:ENSBTAG00000010125|ENSEMBL:ENSBTAG00000027625|ENSEMBL:ENSBTAG00000007592|ENSEMBL:ENSBTAG00000007605
purple	3006	0.0089164	0.098105	reproductive developmental process	ENSEMBL:ENSBTAG00000021527|ENSEMBL:ENSBTAG00000035370|ENSEMBL:ENSBTAG00000021921|ENSEMBL:ENSBTAG00000015249|ENSEMBL:ENSBTAG00000016414|ENSEMBL:ENSBTAG00000013123|ENSEMBL:ENSBTAG00000011266|ENSEMBL:ENSBTAG00000027625|ENSEMBL:ENSBTAG00000000428|ENSEMBL:ENSBTAG00000021827|ENSEMBL:ENSBTAG00000006526|ENSEMBL:ENSBTAG00000000283|ENSEMBL:ENSBTAG00000008664|ENSEMBL:ENSBTAG00000012116|ENSEMBL:ENSBTAG000000…
purple	43408	0.0090235	0.098105	regulation of MAPKKK cascade	ENSEMBL:ENSBTAG00000013066|ENSEMBL:ENSBTAG00000021527|ENSEMBL:ENSBTAG00000001508|ENSEMBL:ENSBTAG00000021245|ENSEMBL:ENSBTAG00000002625|ENSEMBL:ENSBTAG00000019073|ENSEMBL:ENSBTAG00000020936|ENSEMBL:ENSBTAG00000004736|ENSEMBL:ENSBTAG00000003966|ENSEMBL:ENSBTAG00000002813|ENSEMBL:ENSBTAG00000008948|ENSEMBL:ENSBTAG00000003336|ENSEMBL:ENSBTAG00000005691|ENSEMBL:ENSBTAG00000020485|ENSEMBL:ENSBTAG000000…
purple	51384	0.0091959	0.098105	response to glucocorticoid stimulus	ENSEMBL:ENSBTAG00000017458|ENSEMBL:ENSBTAG00000013038|ENSEMBL:ENSBTAG00000017455|ENSEMBL:ENSBTAG00000010785|ENSEMBL:ENSBTAG00000025471
purple	10827	0.0091959	0.098105	regulation of glucose transport	ENSEMBL:ENSBTAG00000005793|ENSEMBL:ENSBTAG00000001403|ENSEMBL:ENSBTAG00000001061|ENSEMBL:ENSBTAG00000025471|ENSEMBL:ENSBTAG00000010989
purple	20027	0.0091959	0.098105	hemoglobin metabolic process	ENSEMBL:ENSBTAG00000003564|ENSEMBL:ENSBTAG00000003430|ENSEMBL:ENSBTAG00000013178|ENSEMBL:ENSBTAG00000020935|ENSEMBL:ENSBTAG00000002912
purple	46324	0.0091959	0.098105	regulation of glucose import	ENSEMBL:ENSBTAG00000005793|ENSEMBL:ENSBTAG00000001403|ENSEMBL:ENSBTAG00000001061|ENSEMBL:ENSBTAG00000025471|ENSEMBL:ENSBTAG00000010989
purple	21954	0.0091959	0.098105	central nervous system neuron development	ENSEMBL:ENSBTAG00000007766|ENSEMBL:ENSBTAG00000003650|ENSEMBL:ENSBTAG00000014911|ENSEMBL:ENSBTAG00000007517|ENSEMBL:ENSBTAG00000016806
purple	6041	0.0091959	0.098105	glucosamine metabolic process	ENSEMBL:ENSBTAG00000001142|ENSEMBL:ENSBTAG00000007865|ENSEMBL:ENSBTAG00000000287|ENSEMBL:ENSBTAG00000019644|ENSEMBL:ENSBTAG00000000679
purple	6044	0.0091959	0.098105	N-acetylglucosamine metabolic process	ENSEMBL:ENSBTAG00000001142|ENSEMBL:ENSBTAG00000007865|ENSEMBL:ENSBTAG00000000287|ENSEMBL:ENSBTAG00000019644|ENSEMBL:ENSBTAG00000000679
greenyellow	6629	0.00014765	0.0074903	lipid metabolic process	ENSEMBL:ENSBTAG00000017567|ENSEMBL:ENSBTAG00000010490|ENSEMBL:ENSBTAG00000013367|ENSEMBL:ENSBTAG00000019342|ENSEMBL:ENSBTAG00000004922|ENSEMBL:ENSBTAG00000014171|ENSEMBL:ENSBTAG00000002220|ENSEMBL:ENSBTAG00000035836|ENSEMBL:ENSBTAG00000011509|ENSEMBL:ENSBTAG00000007512|ENSEMBL:ENSBTAG00000002101|ENSEMBL:ENSBTAG00000002464|ENSEMBL:ENSBTAG00000005691|ENSEMBL:ENSBTAG00000021386|ENSEMBL:ENSBTAG000000…
greenyellow	44255	0.00015301	0.0076326	cellular lipid metabolic process	ENSEMBL:ENSBTAG00000017567|ENSEMBL:ENSBTAG00000010490|ENSEMBL:ENSBTAG00000019663|ENSEMBL:ENSBTAG00000017242|ENSEMBL:ENSBTAG00000003359|ENSEMBL:ENSBTAG00000016791|ENSEMBL:ENSBTAG00000004922|ENSEMBL:ENSBTAG00000014171|ENSEMBL:ENSBTAG00000007837|ENSEMBL:ENSBTAG00000002220|ENSEMBL:ENSBTAG00000035836|ENSEMBL:ENSBTAG00000007954|ENSEMBL:ENSBTAG00000011509|ENSEMBL:ENSBTAG00000011709|ENSEMBL:ENSBTAG000000…
greenyellow	40029	0.00018135	0.0087871	regulation of gene expression, epigenetic	ENSEMBL:ENSBTAG00000011849|ENSEMBL:ENSBTAG00000020546|ENSEMBL:ENSBTAG00000010692|ENSEMBL:ENSBTAG00000018324|ENSEMBL:ENSBTAG00000021168|ENSEMBL:ENSBTAG00000001579|ENSEMBL:ENSBTAG00000013757|ENSEMBL:ENSBTAG00000010982|ENSEMBL:ENSBTAG00000021143|ENSEMBL:ENSBTAG00000012852|ENSEMBL:ENSBTAG00000025848|ENSEMBL:ENSBTAG00000007847
greenyellow	17038	0.00035978	0.014956	protein import	ENSEMBL:ENSBTAG00000010490|ENSEMBL:ENSBTAG00000016547|ENSEMBL:ENSBTAG00000011143|ENSEMBL:ENSBTAG00000014840|ENSEMBL:ENSBTAG00000016791|ENSEMBL:ENSBTAG00000026673|ENSEMBL:ENSBTAG00000002896|ENSEMBL:ENSBTAG00000005257|ENSEMBL:ENSBTAG00000006995|ENSEMBL:ENSBTAG00000004850|ENSEMBL:ENSBTAG00000012225|ENSEMBL:ENSBTAG00000011455|ENSEMBL:ENSBTAG00000010503
greenyellow	9259	0.00047368	0.01856	ribonucleotide metabolic process	ENSEMBL:ENSBTAG00000019218|ENSEMBL:ENSBTAG00000014486|ENSEMBL:ENSBTAG00000020589|ENSEMBL:ENSBTAG00000016305|ENSEMBL:ENSBTAG00000013885|ENSEMBL:ENSBTAG00000013013|ENSEMBL:ENSBTAG00000011156|ENSEMBL:ENSBTAG00000010551|ENSEMBL:ENSBTAG00000001305|ENSEMBL:ENSBTAG00000002688|ENSEMBL:ENSBTAG00000002703|ENSEMBL:ENSBTAG00000031358|ENSEMBL:ENSBTAG00000008777|ENSEMBL:ENSBTAG00000006970|ENSEMBL:ENSBTAG000000…
greenyellow	55074	0.00048915	0.01856	calcium ion homeostasis	ENSEMBL:ENSBTAG00000017458|ENSEMBL:ENSBTAG00000020921|ENSEMBL:ENSBTAG00000016414|ENSEMBL:ENSBTAG00000020455|ENSEMBL:ENSBTAG00000006909|ENSEMBL:ENSBTAG00000015775|ENSEMBL:ENSBTAG00000013861|ENSEMBL:ENSBTAG00000010551|ENSEMBL:ENSBTAG00000001599|ENSEMBL:ENSBTAG00000008948|ENSEMBL:ENSBTAG00000002232|ENSEMBL:ENSBTAG00000002297|ENSEMBL:ENSBTAG00000007148|ENSEMBL:ENSBTAG00000008303|ENSEMBL:ENSBTAG000000…
greenyellow	16458	0.00048989	0.01856	gene silencing	ENSEMBL:ENSBTAG00000011849|ENSEMBL:ENSBTAG00000010692|ENSEMBL:ENSBTAG00000018324|ENSEMBL:ENSBTAG00000021168|ENSEMBL:ENSBTAG00000001579|ENSEMBL:ENSBTAG00000010982|ENSEMBL:ENSBTAG00000021143|ENSEMBL:ENSBTAG00000012852|ENSEMBL:ENSBTAG00000025848
greenyellow	46034	0.00049985	0.018701	ATP metabolic process	ENSEMBL:ENSBTAG00000015100|ENSEMBL:ENSBTAG00000020589|ENSEMBL:ENSBTAG00000016305|ENSEMBL:ENSBTAG00000014553|ENSEMBL:ENSBTAG00000010353|ENSEMBL:ENSBTAG00000011156|ENSEMBL:ENSBTAG00000010551|ENSEMBL:ENSBTAG00000001305|ENSEMBL:ENSBTAG00000002688|ENSEMBL:ENSBTAG00000002703|ENSEMBL:ENSBTAG00000000520|ENSEMBL:ENSBTAG00000006970|ENSEMBL:ENSBTAG00000001398|ENSEMBL:ENSBTAG00000009552|ENSEMBL:ENSBTAG000000…
greenyellow	9150	0.00060186	0.021703	purine ribonucleotide metabolic process	ENSEMBL:ENSBTAG00000019218|ENSEMBL:ENSBTAG00000014486|ENSEMBL:ENSBTAG00000020589|ENSEMBL:ENSBTAG00000016305|ENSEMBL:ENSBTAG00000013885|ENSEMBL:ENSBTAG00000013013|ENSEMBL:ENSBTAG00000011156|ENSEMBL:ENSBTAG00000010551|ENSEMBL:ENSBTAG00000001305|ENSEMBL:ENSBTAG00000002688|ENSEMBL:ENSBTAG00000002703|ENSEMBL:ENSBTAG00000008777|ENSEMBL:ENSBTAG00000006970|ENSEMBL:ENSBTAG00000001398|ENSEMBL:ENSBTAG000000…
greenyellow	34504	0.00065584	0.022825	protein localization in nucleus	ENSEMBL:ENSBTAG00000010619|ENSEMBL:ENSBTAG00000026673|ENSEMBL:ENSBTAG00000002896|ENSEMBL:ENSBTAG00000016547|ENSEMBL:ENSBTAG00000003906|ENSEMBL:ENSBTAG00000011143|ENSEMBL:ENSBTAG00000006995|ENSEMBL:ENSBTAG00000004850|ENSEMBL:ENSBTAG00000012225|ENSEMBL:ENSBTAG00000011455
greenyellow	51640	0.00065584	0.022825	organelle localization	ENSEMBL:ENSBTAG00000008180|ENSEMBL:ENSBTAG00000010792|ENSEMBL:ENSBTAG00000014655|ENSEMBL:ENSBTAG00000010001|ENSEMBL:ENSBTAG00000031891|ENSEMBL:ENSBTAG00000013184|ENSEMBL:ENSBTAG00000000274|ENSEMBL:ENSBTAG00000001173|ENSEMBL:ENSBTAG00000005694|ENSEMBL:ENSBTAG00000020066|ENSEMBL:ENSBTAG00000011757|ENSEMBL:ENSBTAG00000040384|ENSEMBL:ENSBTAG00000021151|ENSEMBL:ENSBTAG00000016806
greenyellow	6913	0.00072804	0.024568	nucleocytoplasmic transport	ENSEMBL:ENSBTAG00000005190|ENSEMBL:ENSBTAG00000014874|ENSEMBL:ENSBTAG00000016547|ENSEMBL:ENSBTAG00000021820|ENSEMBL:ENSBTAG00000012365|ENSEMBL:ENSBTAG00000011143|ENSEMBL:ENSBTAG00000026673|ENSEMBL:ENSBTAG00000002896|ENSEMBL:ENSBTAG00000006995|ENSEMBL:ENSBTAG00000004850|ENSEMBL:ENSBTAG00000009488|ENSEMBL:ENSBTAG00000012225|ENSEMBL:ENSBTAG00000011455|ENSEMBL:ENSBTAG00000008461
greenyellow	16311	0.00079755	0.026232	dephosphorylation	ENSEMBL:ENSBTAG00000021911|ENSEMBL:ENSBTAG00000013863|ENSEMBL:ENSBTAG00000016984|ENSEMBL:ENSBTAG00000018127|ENSEMBL:ENSBTAG00000024715|ENSEMBL:ENSBTAG00000005803|ENSEMBL:ENSBTAG00000039121|ENSEMBL:ENSBTAG00000023144|ENSEMBL:ENSBTAG00000002048|ENSEMBL:ENSBTAG00000000253|ENSEMBL:ENSBTAG00000009586|ENSEMBL:ENSBTAG00000003063|ENSEMBL:ENSBTAG00000011589|ENSEMBL:ENSBTAG00000018825|ENSEMBL:ENSBTAG000000…
greenyellow	33365	0.00086899	0.027668	protein localization in organelle	ENSEMBL:ENSBTAG00000016547|ENSEMBL:ENSBTAG00000003906|ENSEMBL:ENSBTAG00000011143|ENSEMBL:ENSBTAG00000014105|ENSEMBL:ENSBTAG00000014840|ENSEMBL:ENSBTAG00000004937|ENSEMBL:ENSBTAG00000010619|ENSEMBL:ENSBTAG00000026673|ENSEMBL:ENSBTAG00000002896|ENSEMBL:ENSBTAG00000009237|ENSEMBL:ENSBTAG00000006995|ENSEMBL:ENSBTAG00000004850|ENSEMBL:ENSBTAG00000012225|ENSEMBL:ENSBTAG00000011455|ENSEMBL:ENSBTAG000000…
greenyellow	51169	0.00088744	0.027668	nuclear transport	ENSEMBL:ENSBTAG00000005190|ENSEMBL:ENSBTAG00000014874|ENSEMBL:ENSBTAG00000016547|ENSEMBL:ENSBTAG00000021820|ENSEMBL:ENSBTAG00000012365|ENSEMBL:ENSBTAG00000011143|ENSEMBL:ENSBTAG00000026673|ENSEMBL:ENSBTAG00000002896|ENSEMBL:ENSBTAG00000006995|ENSEMBL:ENSBTAG00000004850|ENSEMBL:ENSBTAG00000009488|ENSEMBL:ENSBTAG00000012225|ENSEMBL:ENSBTAG00000011455|ENSEMBL:ENSBTAG00000008461
greenyellow	65008	0.00096807	0.029267	regulation of biological quality	ENSEMBL:ENSBTAG00000017567|ENSEMBL:ENSBTAG00000019349|ENSEMBL:ENSBTAG00000016514|ENSEMBL:ENSBTAG00000013367|ENSEMBL:ENSBTAG00000020455|ENSEMBL:ENSBTAG00000014576|ENSEMBL:ENSBTAG00000002745|ENSEMBL:ENSBTAG00000018253|ENSEMBL:ENSBTAG00000017560|ENSEMBL:ENSBTAG00000021707|ENSEMBL:ENSBTAG00000014295|ENSEMBL:ENSBTAG00000007517|ENSEMBL:ENSBTAG00000019070|ENSEMBL:ENSBTAG00000005215|ENSEMBL:ENSBTAG000000…
greenyellow	6470	0.0010098	0.029886	protein amino acid dephosphorylation	ENSEMBL:ENSBTAG00000021911|ENSEMBL:ENSBTAG00000013863|ENSEMBL:ENSBTAG00000016984|ENSEMBL:ENSBTAG00000018127|ENSEMBL:ENSBTAG00000024715|ENSEMBL:ENSBTAG00000005803|ENSEMBL:ENSBTAG00000039121|ENSEMBL:ENSBTAG00000023144|ENSEMBL:ENSBTAG00000002048|ENSEMBL:ENSBTAG00000000253|ENSEMBL:ENSBTAG00000009586|ENSEMBL:ENSBTAG00000011589|ENSEMBL:ENSBTAG00000018825|ENSEMBL:ENSBTAG00000019617|ENSEMBL:ENSBTAG000000…
greenyellow	43618	0.0010349	0.029886	regulation of transcription from RNA polymerase II promoter in response to stress	ENSEMBL:ENSBTAG00000021037|ENSEMBL:ENSBTAG00000003711|ENSEMBL:ENSBTAG00000020935
greenyellow	43619	0.0010349	0.029886	regulation of transcription from RNA polymerase II promoter in response to oxidative stress	ENSEMBL:ENSBTAG00000021037|ENSEMBL:ENSBTAG00000003711|ENSEMBL:ENSBTAG00000020935
greenyellow	43620	0.0010349	0.029886	regulation of transcription in response to stress	ENSEMBL:ENSBTAG00000021037|ENSEMBL:ENSBTAG00000003711|ENSEMBL:ENSBTAG00000020935
greenyellow	6874	0.0010752	0.030361	cellular calcium ion homeostasis	ENSEMBL:ENSBTAG00000017458|ENSEMBL:ENSBTAG00000020921|ENSEMBL:ENSBTAG00000016414|ENSEMBL:ENSBTAG00000020455|ENSEMBL:ENSBTAG00000006909|ENSEMBL:ENSBTAG00000015775|ENSEMBL:ENSBTAG00000013861|ENSEMBL:ENSBTAG00000010551|ENSEMBL:ENSBTAG00000001599|ENSEMBL:ENSBTAG00000008948|ENSEMBL:ENSBTAG00000002232|ENSEMBL:ENSBTAG00000002297|ENSEMBL:ENSBTAG00000007148|ENSEMBL:ENSBTAG00000008303|ENSEMBL:ENSBTAG000000…
greenyellow	9260	0.0013088	0.034101	ribonucleotide biosynthetic process	ENSEMBL:ENSBTAG00000019218|ENSEMBL:ENSBTAG00000014486|ENSEMBL:ENSBTAG00000016305|ENSEMBL:ENSBTAG00000013885|ENSEMBL:ENSBTAG00000013013|ENSEMBL:ENSBTAG00000011156|ENSEMBL:ENSBTAG00000010551|ENSEMBL:ENSBTAG00000001305|ENSEMBL:ENSBTAG00000002688|ENSEMBL:ENSBTAG00000002703|ENSEMBL:ENSBTAG00000031358|ENSEMBL:ENSBTAG00000008777|ENSEMBL:ENSBTAG00000001398|ENSEMBL:ENSBTAG00000000077|ENSEMBL:ENSBTAG000000…
greenyellow	7229	0.0013102	0.034101	integrin-mediated signaling pathway	ENSEMBL:ENSBTAG00000009080|ENSEMBL:ENSBTAG00000009987|ENSEMBL:ENSBTAG00000003709|ENSEMBL:ENSBTAG00000019929|ENSEMBL:ENSBTAG00000008165|ENSEMBL:ENSBTAG00000019289|ENSEMBL:ENSBTAG00000013755|ENSEMBL:ENSBTAG00000015910
greenyellow	55065	0.0014733	0.038013	metal ion homeostasis	ENSEMBL:ENSBTAG00000017458|ENSEMBL:ENSBTAG00000020921|ENSEMBL:ENSBTAG00000016414|ENSEMBL:ENSBTAG00000020455|ENSEMBL:ENSBTAG00000006909|ENSEMBL:ENSBTAG00000015775|ENSEMBL:ENSBTAG00000013861|ENSEMBL:ENSBTAG00000010551|ENSEMBL:ENSBTAG00000001599|ENSEMBL:ENSBTAG00000008948|ENSEMBL:ENSBTAG00000002232|ENSEMBL:ENSBTAG00000002297|ENSEMBL:ENSBTAG00000007148|ENSEMBL:ENSBTAG00000008303|ENSEMBL:ENSBTAG000000…
greenyellow	9199	0.0016312	0.040685	ribonucleoside triphosphate metabolic process	ENSEMBL:ENSBTAG00000019218|ENSEMBL:ENSBTAG00000014486|ENSEMBL:ENSBTAG00000020589|ENSEMBL:ENSBTAG00000016305|ENSEMBL:ENSBTAG00000011156|ENSEMBL:ENSBTAG00000010551|ENSEMBL:ENSBTAG00000001305|ENSEMBL:ENSBTAG00000002688|ENSEMBL:ENSBTAG00000002703|ENSEMBL:ENSBTAG00000008777|ENSEMBL:ENSBTAG00000006970|ENSEMBL:ENSBTAG00000001398|ENSEMBL:ENSBTAG00000016309|ENSEMBL:ENSBTAG00000013930|ENSEMBL:ENSBTAG000000…
greenyellow	9205	0.0016312	0.040685	purine ribonucleoside triphosphate metabolic process	ENSEMBL:ENSBTAG00000019218|ENSEMBL:ENSBTAG00000014486|ENSEMBL:ENSBTAG00000020589|ENSEMBL:ENSBTAG00000016305|ENSEMBL:ENSBTAG00000011156|ENSEMBL:ENSBTAG00000010551|ENSEMBL:ENSBTAG00000001305|ENSEMBL:ENSBTAG00000002688|ENSEMBL:ENSBTAG00000002703|ENSEMBL:ENSBTAG00000008777|ENSEMBL:ENSBTAG00000006970|ENSEMBL:ENSBTAG00000001398|ENSEMBL:ENSBTAG00000016309|ENSEMBL:ENSBTAG00000013930|ENSEMBL:ENSBTAG000000…
greenyellow	9141	0.0016684	0.040932	nucleoside triphosphate metabolic process	ENSEMBL:ENSBTAG00000019218|ENSEMBL:ENSBTAG00000035370|ENSEMBL:ENSBTAG00000014486|ENSEMBL:ENSBTAG00000020589|ENSEMBL:ENSBTAG00000016305|ENSEMBL:ENSBTAG00000011156|ENSEMBL:ENSBTAG00000010551|ENSEMBL:ENSBTAG00000001305|ENSEMBL:ENSBTAG00000002688|ENSEMBL:ENSBTAG00000002703|ENSEMBL:ENSBTAG00000008777|ENSEMBL:ENSBTAG00000006970|ENSEMBL:ENSBTAG00000001398|ENSEMBL:ENSBTAG00000016309|ENSEMBL:ENSBTAG000000…
greenyellow	9152	0.0016684	0.040932	purine ribonucleotide biosynthetic process	ENSEMBL:ENSBTAG00000019218|ENSEMBL:ENSBTAG00000014486|ENSEMBL:ENSBTAG00000016305|ENSEMBL:ENSBTAG00000013885|ENSEMBL:ENSBTAG00000013013|ENSEMBL:ENSBTAG00000011156|ENSEMBL:ENSBTAG00000010551|ENSEMBL:ENSBTAG00000001305|ENSEMBL:ENSBTAG00000002688|ENSEMBL:ENSBTAG00000002703|ENSEMBL:ENSBTAG00000008777|ENSEMBL:ENSBTAG00000001398|ENSEMBL:ENSBTAG00000000077|ENSEMBL:ENSBTAG00000016309|ENSEMBL:ENSBTAG000000…
greenyellow	16441	0.0017162	0.041423	posttranscriptional gene silencing	ENSEMBL:ENSBTAG00000010692|ENSEMBL:ENSBTAG00000018324|ENSEMBL:ENSBTAG00000001579|ENSEMBL:ENSBTAG00000012852|ENSEMBL:ENSBTAG00000025848
greenyellow	35194	0.0017162	0.041423	posttranscriptional gene silencing by RNA	ENSEMBL:ENSBTAG00000010692|ENSEMBL:ENSBTAG00000018324|ENSEMBL:ENSBTAG00000001579|ENSEMBL:ENSBTAG00000012852|ENSEMBL:ENSBTAG00000025848
greenyellow	6606	0.0017933	0.042939	protein import into nucleus	ENSEMBL:ENSBTAG00000026673|ENSEMBL:ENSBTAG00000002896|ENSEMBL:ENSBTAG00000016547|ENSEMBL:ENSBTAG00000011143|ENSEMBL:ENSBTAG00000006995|ENSEMBL:ENSBTAG00000004850|ENSEMBL:ENSBTAG00000012225|ENSEMBL:ENSBTAG00000011455
greenyellow	9144	0.0018658	0.044319	purine nucleoside triphosphate metabolic process	ENSEMBL:ENSBTAG00000019218|ENSEMBL:ENSBTAG00000014486|ENSEMBL:ENSBTAG00000020589|ENSEMBL:ENSBTAG00000016305|ENSEMBL:ENSBTAG00000011156|ENSEMBL:ENSBTAG00000010551|ENSEMBL:ENSBTAG00000001305|ENSEMBL:ENSBTAG00000002688|ENSEMBL:ENSBTAG00000002703|ENSEMBL:ENSBTAG00000008777|ENSEMBL:ENSBTAG00000006970|ENSEMBL:ENSBTAG00000001398|ENSEMBL:ENSBTAG00000016309|ENSEMBL:ENSBTAG00000013930|ENSEMBL:ENSBTAG000000…
greenyellow	6754	0.0020008	0.047152	ATP biosynthetic process	ENSEMBL:ENSBTAG00000019218|ENSEMBL:ENSBTAG00000014486|ENSEMBL:ENSBTAG00000016305|ENSEMBL:ENSBTAG00000011156|ENSEMBL:ENSBTAG00000010551|ENSEMBL:ENSBTAG00000001305|ENSEMBL:ENSBTAG00000002688|ENSEMBL:ENSBTAG00000002703|ENSEMBL:ENSBTAG00000008777|ENSEMBL:ENSBTAG00000001398|ENSEMBL:ENSBTAG00000016309|ENSEMBL:ENSBTAG00000013930|ENSEMBL:ENSBTAG00000009552|ENSEMBL:ENSBTAG00000013513|ENSEMBL:ENSBTAG000000…
greenyellow	6163	0.0023993	0.053755	purine nucleotide metabolic process	ENSEMBL:ENSBTAG00000019218|ENSEMBL:ENSBTAG00000014486|ENSEMBL:ENSBTAG00000020589|ENSEMBL:ENSBTAG00000016305|ENSEMBL:ENSBTAG00000013885|ENSEMBL:ENSBTAG00000013013|ENSEMBL:ENSBTAG00000011156|ENSEMBL:ENSBTAG00000010551|ENSEMBL:ENSBTAG00000001305|ENSEMBL:ENSBTAG00000002688|ENSEMBL:ENSBTAG00000002703|ENSEMBL:ENSBTAG00000008777|ENSEMBL:ENSBTAG00000006970|ENSEMBL:ENSBTAG00000001398|ENSEMBL:ENSBTAG000000…
greenyellow	51170	0.0024067	0.053755	nuclear import	ENSEMBL:ENSBTAG00000026673|ENSEMBL:ENSBTAG00000002896|ENSEMBL:ENSBTAG00000016547|ENSEMBL:ENSBTAG00000011143|ENSEMBL:ENSBTAG00000006995|ENSEMBL:ENSBTAG00000004850|ENSEMBL:ENSBTAG00000012225|ENSEMBL:ENSBTAG00000011455
greenyellow	8152	0.0024305	0.053885	metabolic process	ENSEMBL:ENSBTAG00000010490|ENSEMBL:ENSBTAG00000002625|ENSEMBL:ENSBTAG00000003836|ENSEMBL:ENSBTAG00000002745|ENSEMBL:ENSBTAG00000004922|ENSEMBL:ENSBTAG00000001770|ENSEMBL:ENSBTAG00000003830|ENSEMBL:ENSBTAG00000002620|ENSEMBL:ENSBTAG00000001771|ENSEMBL:ENSBTAG00000011225|ENSEMBL:ENSBTAG00000021386|ENSEMBL:ENSBTAG00000013523|ENSEMBL:ENSBTAG00000021143|ENSEMBL:ENSBTAG00000020175|ENSEMBL:ENSBTAG000000…
greenyellow	48015	0.002529	0.055292	phosphoinositide-mediated signaling	ENSEMBL:ENSBTAG00000021527|ENSEMBL:ENSBTAG00000006909|ENSEMBL:ENSBTAG00000000215|ENSEMBL:ENSBTAG00000024633|ENSEMBL:ENSBTAG00000009232|ENSEMBL:ENSBTAG00000019230|ENSEMBL:ENSBTAG00000004901
greenyellow	6875	0.0025868	0.056104	cellular metal ion homeostasis	ENSEMBL:ENSBTAG00000017458|ENSEMBL:ENSBTAG00000020921|ENSEMBL:ENSBTAG00000016414|ENSEMBL:ENSBTAG00000020455|ENSEMBL:ENSBTAG00000006909|ENSEMBL:ENSBTAG00000015775|ENSEMBL:ENSBTAG00000013861|ENSEMBL:ENSBTAG00000010551|ENSEMBL:ENSBTAG00000001599|ENSEMBL:ENSBTAG00000008948|ENSEMBL:ENSBTAG00000002232|ENSEMBL:ENSBTAG00000002297|ENSEMBL:ENSBTAG00000007148|ENSEMBL:ENSBTAG00000008303|ENSEMBL:ENSBTAG000000…
greenyellow	9142	0.0027165	0.056857	nucleoside triphosphate biosynthetic process	ENSEMBL:ENSBTAG00000019218|ENSEMBL:ENSBTAG00000035370|ENSEMBL:ENSBTAG00000014486|ENSEMBL:ENSBTAG00000016305|ENSEMBL:ENSBTAG00000011156|ENSEMBL:ENSBTAG00000010551|ENSEMBL:ENSBTAG00000001305|ENSEMBL:ENSBTAG00000002688|ENSEMBL:ENSBTAG00000002703|ENSEMBL:ENSBTAG00000008777|ENSEMBL:ENSBTAG00000001398|ENSEMBL:ENSBTAG00000016309|ENSEMBL:ENSBTAG00000013930|ENSEMBL:ENSBTAG00000009552|ENSEMBL:ENSBTAG000000…
greenyellow	35195	0.0028433	0.057892	gene silencing by miRNA	ENSEMBL:ENSBTAG00000018324|ENSEMBL:ENSBTAG00000001579|ENSEMBL:ENSBTAG00000012852|ENSEMBL:ENSBTAG00000025848
greenyellow	51648	0.0028433	0.057892	vesicle localization	ENSEMBL:ENSBTAG00000000274|ENSEMBL:ENSBTAG00000014655|ENSEMBL:ENSBTAG00000005694|ENSEMBL:ENSBTAG00000031891|ENSEMBL:ENSBTAG00000011757
greenyellow	6625	0.0028433	0.057892	protein targeting to peroxisome	ENSEMBL:ENSBTAG00000007537|ENSEMBL:ENSBTAG00000010490|ENSEMBL:ENSBTAG00000005257|ENSEMBL:ENSBTAG00000016791
greenyellow	43574	0.0028433	0.057892	peroxisomal transport	ENSEMBL:ENSBTAG00000007537|ENSEMBL:ENSBTAG00000010490|ENSEMBL:ENSBTAG00000005257|ENSEMBL:ENSBTAG00000016791
greenyellow	15672	0.0030824	0.062336	monovalent inorganic cation transport	ENSEMBL:ENSBTAG00000015100|ENSEMBL:ENSBTAG00000014553|ENSEMBL:ENSBTAG00000013861|ENSEMBL:ENSBTAG00000016236|ENSEMBL:ENSBTAG00000010551|ENSEMBL:ENSBTAG00000001899|ENSEMBL:ENSBTAG00000002348|ENSEMBL:ENSBTAG00000002688|ENSEMBL:ENSBTAG00000002703|ENSEMBL:ENSBTAG00000009637|ENSEMBL:ENSBTAG00000031178|ENSEMBL:ENSBTAG00000008766|ENSEMBL:ENSBTAG00000008788|ENSEMBL:ENSBTAG00000008125|ENSEMBL:ENSBTAG000000…
greenyellow	48878	0.0033264	0.066372	chemical homeostasis	ENSEMBL:ENSBTAG00000019027|ENSEMBL:ENSBTAG00000016414|ENSEMBL:ENSBTAG00000020455|ENSEMBL:ENSBTAG00000006909|ENSEMBL:ENSBTAG00000013343|ENSEMBL:ENSBTAG00000013861|ENSEMBL:ENSBTAG00000010551|ENSEMBL:ENSBTAG00000001599|ENSEMBL:ENSBTAG00000003711|ENSEMBL:ENSBTAG00000020935|ENSEMBL:ENSBTAG00000008948|ENSEMBL:ENSBTAG00000019070|ENSEMBL:ENSBTAG00000022890|ENSEMBL:ENSBTAG00000008303|ENSEMBL:ENSBTAG000000…
greenyellow	6814	0.0034647	0.067997	sodium ion transport	ENSEMBL:ENSBTAG00000021339|ENSEMBL:ENSBTAG00000018520|ENSEMBL:ENSBTAG00000013861|ENSEMBL:ENSBTAG00000016236|ENSEMBL:ENSBTAG00000010551|ENSEMBL:ENSBTAG00000001545|ENSEMBL:ENSBTAG00000002348|ENSEMBL:ENSBTAG00000018045|ENSEMBL:ENSBTAG00000002688|ENSEMBL:ENSBTAG00000005925|ENSEMBL:ENSBTAG00000009637|ENSEMBL:ENSBTAG00000003864|ENSEMBL:ENSBTAG00000031178|ENSEMBL:ENSBTAG00000008766|ENSEMBL:ENSBTAG000000…
greenyellow	21543	0.0034667	0.067997	pallium development	ENSEMBL:ENSBTAG00000011849|ENSEMBL:ENSBTAG00000010490|ENSEMBL:ENSBTAG00000007766|ENSEMBL:ENSBTAG00000005190|ENSEMBL:ENSBTAG00000003027|ENSEMBL:ENSBTAG00000004561|ENSEMBL:ENSBTAG00000009233|ENSEMBL:ENSBTAG00000011757|ENSEMBL:ENSBTAG00000013184|ENSEMBL:ENSBTAG00000016806|ENSEMBL:ENSBTAG00000002923
greenyellow	7286	0.0034759	0.067997	spermatid development	ENSEMBL:ENSBTAG00000035370|ENSEMBL:ENSBTAG00000021921|ENSEMBL:ENSBTAG00000016547|ENSEMBL:ENSBTAG00000010982|ENSEMBL:ENSBTAG00000002699|ENSEMBL:ENSBTAG00000016806
greenyellow	48610	0.0035507	0.068666	reproductive cellular process	ENSEMBL:ENSBTAG00000035370|ENSEMBL:ENSBTAG00000021921|ENSEMBL:ENSBTAG00000015249|ENSEMBL:ENSBTAG00000016547|ENSEMBL:ENSBTAG00000018114|ENSEMBL:ENSBTAG00000014102|ENSEMBL:ENSBTAG00000011266|ENSEMBL:ENSBTAG00000002699|ENSEMBL:ENSBTAG00000007988|ENSEMBL:ENSBTAG00000004498|ENSEMBL:ENSBTAG00000010982|ENSEMBL:ENSBTAG00000021143|ENSEMBL:ENSBTAG00000015910|ENSEMBL:ENSBTAG00000016806
greenyellow	16558	0.0038261	0.071572	protein import into peroxisome matrix	ENSEMBL:ENSBTAG00000010490|ENSEMBL:ENSBTAG00000005257|ENSEMBL:ENSBTAG00000016791
greenyellow	50435	0.0038261	0.071572	beta-amyloid metabolic process	ENSEMBL:ENSBTAG00000019759|ENSEMBL:ENSBTAG00000019365|ENSEMBL:ENSBTAG00000011757
greenyellow	55066	0.0039002	0.072057	di-, tri-valent inorganic cation homeostasis	ENSEMBL:ENSBTAG00000019027|ENSEMBL:ENSBTAG00000016414|ENSEMBL:ENSBTAG00000020455|ENSEMBL:ENSBTAG00000006909|ENSEMBL:ENSBTAG00000013343|ENSEMBL:ENSBTAG00000013861|ENSEMBL:ENSBTAG00000010551|ENSEMBL:ENSBTAG00000001599|ENSEMBL:ENSBTAG00000020935|ENSEMBL:ENSBTAG00000008948|ENSEMBL:ENSBTAG00000008303|ENSEMBL:ENSBTAG00000025642|ENSEMBL:ENSBTAG00000001398|ENSEMBL:ENSBTAG00000000782|ENSEMBL:ENSBTAG000000…
greenyellow	6164	0.0039002	0.072057	purine nucleotide biosynthetic process	ENSEMBL:ENSBTAG00000019218|ENSEMBL:ENSBTAG00000014486|ENSEMBL:ENSBTAG00000016305|ENSEMBL:ENSBTAG00000013885|ENSEMBL:ENSBTAG00000013013|ENSEMBL:ENSBTAG00000011156|ENSEMBL:ENSBTAG00000010551|ENSEMBL:ENSBTAG00000001305|ENSEMBL:ENSBTAG00000002688|ENSEMBL:ENSBTAG00000002703|ENSEMBL:ENSBTAG00000008777|ENSEMBL:ENSBTAG00000001398|ENSEMBL:ENSBTAG00000000077|ENSEMBL:ENSBTAG00000016309|ENSEMBL:ENSBTAG000000…
greenyellow	32940	0.0044371	0.077996	secretion by cell	ENSEMBL:ENSBTAG00000012250|ENSEMBL:ENSBTAG00000013042|ENSEMBL:ENSBTAG00000019665|ENSEMBL:ENSBTAG00000013367|ENSEMBL:ENSBTAG00000031891|ENSEMBL:ENSBTAG00000008948|ENSEMBL:ENSBTAG00000005694|ENSEMBL:ENSBTAG00000008323|ENSEMBL:ENSBTAG00000011367|ENSEMBL:ENSBTAG00000007371|ENSEMBL:ENSBTAG00000016223|ENSEMBL:ENSBTAG00000002939|ENSEMBL:ENSBTAG00000018824|ENSEMBL:ENSBTAG00000018105|ENSEMBL:ENSBTAG000000…
greenyellow	19725	0.0044467	0.077996	cellular homeostasis	ENSEMBL:ENSBTAG00000019027|ENSEMBL:ENSBTAG00000016414|ENSEMBL:ENSBTAG00000020455|ENSEMBL:ENSBTAG00000006909|ENSEMBL:ENSBTAG00000013343|ENSEMBL:ENSBTAG00000013861|ENSEMBL:ENSBTAG00000010551|ENSEMBL:ENSBTAG00000002404|ENSEMBL:ENSBTAG00000001599|ENSEMBL:ENSBTAG00000020935|ENSEMBL:ENSBTAG00000008948|ENSEMBL:ENSBTAG00000019070|ENSEMBL:ENSBTAG00000022890|ENSEMBL:ENSBTAG00000008303|ENSEMBL:ENSBTAG000000…
greenyellow	21987	0.004918	0.082233	cerebral cortex development	ENSEMBL:ENSBTAG00000010490|ENSEMBL:ENSBTAG00000007766|ENSEMBL:ENSBTAG00000005190|ENSEMBL:ENSBTAG00000003027|ENSEMBL:ENSBTAG00000009233|ENSEMBL:ENSBTAG00000011757|ENSEMBL:ENSBTAG00000013184|ENSEMBL:ENSBTAG00000016806|ENSEMBL:ENSBTAG00000002923
greenyellow	48515	0.004918	0.082233	spermatid differentiation	ENSEMBL:ENSBTAG00000035370|ENSEMBL:ENSBTAG00000021921|ENSEMBL:ENSBTAG00000016547|ENSEMBL:ENSBTAG00000010982|ENSEMBL:ENSBTAG00000002699|ENSEMBL:ENSBTAG00000016806
greenyellow	16042	0.0050558	0.082689	lipid catabolic process	ENSEMBL:ENSBTAG00000010490|ENSEMBL:ENSBTAG00000038321|ENSEMBL:ENSBTAG00000012981|ENSEMBL:ENSBTAG00000011431|ENSEMBL:ENSBTAG00000016791|ENSEMBL:ENSBTAG00000014171|ENSEMBL:ENSBTAG00000005627|ENSEMBL:ENSBTAG00000008338|ENSEMBL:ENSBTAG00000005257|ENSEMBL:ENSBTAG00000005268|ENSEMBL:ENSBTAG00000013116|ENSEMBL:ENSBTAG00000037726|ENSEMBL:ENSBTAG00000010822|ENSEMBL:ENSBTAG00000020073|ENSEMBL:ENSBTAG000000…
greenyellow	1958	0.005233	0.084654	endochondral ossification	ENSEMBL:ENSBTAG00000020701|ENSEMBL:ENSBTAG00000000128|ENSEMBL:ENSBTAG00000006538|ENSEMBL:ENSBTAG00000016791
greenyellow	22610	0.0055259	0.087508	biological adhesion	ENSEMBL:ENSBTAG00000016158|ENSEMBL:ENSBTAG00000006909|ENSEMBL:ENSBTAG00000012992|ENSEMBL:ENSBTAG00000000802|ENSEMBL:ENSBTAG00000000088|ENSEMBL:ENSBTAG00000001694|ENSEMBL:ENSBTAG00000015549|ENSEMBL:ENSBTAG00000008165|ENSEMBL:ENSBTAG00000004081|ENSEMBL:ENSBTAG00000011626|ENSEMBL:ENSBTAG00000021879|ENSEMBL:ENSBTAG00000021316|ENSEMBL:ENSBTAG00000037686|ENSEMBL:ENSBTAG00000003709|ENSEMBL:ENSBTAG000000…
greenyellow	7155	0.0055259	0.087508	cell adhesion	ENSEMBL:ENSBTAG00000016158|ENSEMBL:ENSBTAG00000006909|ENSEMBL:ENSBTAG00000012992|ENSEMBL:ENSBTAG00000000802|ENSEMBL:ENSBTAG00000000088|ENSEMBL:ENSBTAG00000001694|ENSEMBL:ENSBTAG00000015549|ENSEMBL:ENSBTAG00000008165|ENSEMBL:ENSBTAG00000004081|ENSEMBL:ENSBTAG00000011626|ENSEMBL:ENSBTAG00000021879|ENSEMBL:ENSBTAG00000021316|ENSEMBL:ENSBTAG00000037686|ENSEMBL:ENSBTAG00000003709|ENSEMBL:ENSBTAG000000…
greenyellow	30005	0.0055664	0.087685	cellular di-, tri-valent inorganic cation homeostasis	ENSEMBL:ENSBTAG00000017458|ENSEMBL:ENSBTAG00000020921|ENSEMBL:ENSBTAG00000019027|ENSEMBL:ENSBTAG00000016414|ENSEMBL:ENSBTAG00000020455|ENSEMBL:ENSBTAG00000006909|ENSEMBL:ENSBTAG00000015775|ENSEMBL:ENSBTAG00000013343|ENSEMBL:ENSBTAG00000013861|ENSEMBL:ENSBTAG00000010551|ENSEMBL:ENSBTAG00000001599|ENSEMBL:ENSBTAG00000027937|ENSEMBL:ENSBTAG00000020935|ENSEMBL:ENSBTAG00000008948|ENSEMBL:ENSBTAG000000…
greenyellow	9145	0.0057358	0.08895	purine nucleoside triphosphate biosynthetic process	ENSEMBL:ENSBTAG00000019218|ENSEMBL:ENSBTAG00000014486|ENSEMBL:ENSBTAG00000016305|ENSEMBL:ENSBTAG00000011156|ENSEMBL:ENSBTAG00000010551|ENSEMBL:ENSBTAG00000001305|ENSEMBL:ENSBTAG00000002688|ENSEMBL:ENSBTAG00000002703|ENSEMBL:ENSBTAG00000008777|ENSEMBL:ENSBTAG00000001398|ENSEMBL:ENSBTAG00000016309|ENSEMBL:ENSBTAG00000013930|ENSEMBL:ENSBTAG00000009552|ENSEMBL:ENSBTAG00000013513|ENSEMBL:ENSBTAG000000…
greenyellow	9201	0.0057358	0.08895	ribonucleoside triphosphate biosynthetic process	ENSEMBL:ENSBTAG00000019218|ENSEMBL:ENSBTAG00000014486|ENSEMBL:ENSBTAG00000016305|ENSEMBL:ENSBTAG00000011156|ENSEMBL:ENSBTAG00000010551|ENSEMBL:ENSBTAG00000001305|ENSEMBL:ENSBTAG00000002688|ENSEMBL:ENSBTAG00000002703|ENSEMBL:ENSBTAG00000008777|ENSEMBL:ENSBTAG00000001398|ENSEMBL:ENSBTAG00000016309|ENSEMBL:ENSBTAG00000013930|ENSEMBL:ENSBTAG00000009552|ENSEMBL:ENSBTAG00000013513|ENSEMBL:ENSBTAG000000…
greenyellow	9206	0.0057358	0.08895	purine ribonucleoside triphosphate biosynthetic process	ENSEMBL:ENSBTAG00000019218|ENSEMBL:ENSBTAG00000014486|ENSEMBL:ENSBTAG00000016305|ENSEMBL:ENSBTAG00000011156|ENSEMBL:ENSBTAG00000010551|ENSEMBL:ENSBTAG00000001305|ENSEMBL:ENSBTAG00000002688|ENSEMBL:ENSBTAG00000002703|ENSEMBL:ENSBTAG00000008777|ENSEMBL:ENSBTAG00000001398|ENSEMBL:ENSBTAG00000016309|ENSEMBL:ENSBTAG00000013930|ENSEMBL:ENSBTAG00000009552|ENSEMBL:ENSBTAG00000013513|ENSEMBL:ENSBTAG000000…
greenyellow	50801	0.005916	0.091271	ion homeostasis	ENSEMBL:ENSBTAG00000019027|ENSEMBL:ENSBTAG00000016414|ENSEMBL:ENSBTAG00000020455|ENSEMBL:ENSBTAG00000006909|ENSEMBL:ENSBTAG00000013343|ENSEMBL:ENSBTAG00000013861|ENSEMBL:ENSBTAG00000010551|ENSEMBL:ENSBTAG00000001599|ENSEMBL:ENSBTAG00000020935|ENSEMBL:ENSBTAG00000008948|ENSEMBL:ENSBTAG00000019070|ENSEMBL:ENSBTAG00000022890|ENSEMBL:ENSBTAG00000008303|ENSEMBL:ENSBTAG00000025642|ENSEMBL:ENSBTAG000000…
greenyellow	6873	0.006098	0.093421	cellular ion homeostasis	ENSEMBL:ENSBTAG00000019027|ENSEMBL:ENSBTAG00000016414|ENSEMBL:ENSBTAG00000020455|ENSEMBL:ENSBTAG00000006909|ENSEMBL:ENSBTAG00000013343|ENSEMBL:ENSBTAG00000013861|ENSEMBL:ENSBTAG00000010551|ENSEMBL:ENSBTAG00000001599|ENSEMBL:ENSBTAG00000020935|ENSEMBL:ENSBTAG00000008948|ENSEMBL:ENSBTAG00000019070|ENSEMBL:ENSBTAG00000022890|ENSEMBL:ENSBTAG00000008303|ENSEMBL:ENSBTAG00000025642|ENSEMBL:ENSBTAG000000…
greenyellow	44248	0.0061269	0.093421	cellular catabolic process	ENSEMBL:ENSBTAG00000021769|ENSEMBL:ENSBTAG00000010490|ENSEMBL:ENSBTAG00000021767|ENSEMBL:ENSBTAG00000016276|ENSEMBL:ENSBTAG00000020796|ENSEMBL:ENSBTAG00000020431|ENSEMBL:ENSBTAG00000006708|ENSEMBL:ENSBTAG00000003836|ENSEMBL:ENSBTAG00000016791|ENSEMBL:ENSBTAG00000016471|ENSEMBL:ENSBTAG00000014171|ENSEMBL:ENSBTAG00000006227|ENSEMBL:ENSBTAG00000031358|ENSEMBL:ENSBTAG00000005257|ENSEMBL:ENSBTAG000000…
greenyellow	16569	0.0061768	0.093421	covalent chromatin modification	ENSEMBL:ENSBTAG00000008978|ENSEMBL:ENSBTAG00000011849|ENSEMBL:ENSBTAG00000020921|ENSEMBL:ENSBTAG00000003906|ENSEMBL:ENSBTAG00000014677|ENSEMBL:ENSBTAG00000018699|ENSEMBL:ENSBTAG00000017064|ENSEMBL:ENSBTAG00000009246|ENSEMBL:ENSBTAG00000010982|ENSEMBL:ENSBTAG00000021143|ENSEMBL:ENSBTAG00000007847
greenyellow	55080	0.0061931	0.093421	cation homeostasis	ENSEMBL:ENSBTAG00000019027|ENSEMBL:ENSBTAG00000016414|ENSEMBL:ENSBTAG00000020455|ENSEMBL:ENSBTAG00000006909|ENSEMBL:ENSBTAG00000013343|ENSEMBL:ENSBTAG00000013861|ENSEMBL:ENSBTAG00000010551|ENSEMBL:ENSBTAG00000001599|ENSEMBL:ENSBTAG00000020935|ENSEMBL:ENSBTAG00000008948|ENSEMBL:ENSBTAG00000008303|ENSEMBL:ENSBTAG00000025642|ENSEMBL:ENSBTAG00000031178|ENSEMBL:ENSBTAG00000008766|ENSEMBL:ENSBTAG000000…
greenyellow	46903	0.0062114	0.093421	secretion	ENSEMBL:ENSBTAG00000012250|ENSEMBL:ENSBTAG00000013042|ENSEMBL:ENSBTAG00000019665|ENSEMBL:ENSBTAG00000013367|ENSEMBL:ENSBTAG00000031891|ENSEMBL:ENSBTAG00000007517|ENSEMBL:ENSBTAG00000008948|ENSEMBL:ENSBTAG00000005694|ENSEMBL:ENSBTAG00000008323|ENSEMBL:ENSBTAG00000011367|ENSEMBL:ENSBTAG00000006264|ENSEMBL:ENSBTAG00000003130|ENSEMBL:ENSBTAG00000007371|ENSEMBL:ENSBTAG00000017733|ENSEMBL:ENSBTAG000000…
greenyellow	21537	0.0066338	0.097468	telencephalon development	ENSEMBL:ENSBTAG00000005190|ENSEMBL:ENSBTAG00000004561|ENSEMBL:ENSBTAG00000010860|ENSEMBL:ENSBTAG00000011757|ENSEMBL:ENSBTAG00000021151|ENSEMBL:ENSBTAG00000013184|ENSEMBL:ENSBTAG00000016806|ENSEMBL:ENSBTAG00000019461|ENSEMBL:ENSBTAG00000002923
greenyellow	44242	0.0066338	0.097468	cellular lipid catabolic process	ENSEMBL:ENSBTAG00000010490|ENSEMBL:ENSBTAG00000005257|ENSEMBL:ENSBTAG00000005268|ENSEMBL:ENSBTAG00000012981|ENSEMBL:ENSBTAG00000011431|ENSEMBL:ENSBTAG00000016791|ENSEMBL:ENSBTAG00000014171|ENSEMBL:ENSBTAG00000015628
greenyellow	44281	0.0067257	0.097468	small molecule metabolic process	ENSEMBL:ENSBTAG00000017567|ENSEMBL:ENSBTAG00000010490|ENSEMBL:ENSBTAG00000020698|ENSEMBL:ENSBTAG00000018257|ENSEMBL:ENSBTAG00000004922|ENSEMBL:ENSBTAG00000006029|ENSEMBL:ENSBTAG00000031358|ENSEMBL:ENSBTAG00000002220|ENSEMBL:ENSBTAG00000005178|ENSEMBL:ENSBTAG00000007115|ENSEMBL:ENSBTAG00000004881|ENSEMBL:ENSBTAG00000000287|ENSEMBL:ENSBTAG00000002101|ENSEMBL:ENSBTAG00000021386|ENSEMBL:ENSBTAG000000…
greenyellow	35051	0.0067552	0.097468	cardiac cell differentiation	ENSEMBL:ENSBTAG00000020701|ENSEMBL:ENSBTAG00000005190|ENSEMBL:ENSBTAG00000005400|ENSEMBL:ENSBTAG00000012852|ENSEMBL:ENSBTAG00000015910|ENSEMBL:ENSBTAG00000000602
greenyellow	22406	0.0067672	0.097468	membrane docking	ENSEMBL:ENSBTAG00000004203|ENSEMBL:ENSBTAG00000013042|ENSEMBL:ENSBTAG00000003418|ENSEMBL:ENSBTAG00000010303|ENSEMBL:ENSBTAG00000003525
greenyellow	31047	0.0067672	0.097468	gene silencing by RNA	ENSEMBL:ENSBTAG00000010692|ENSEMBL:ENSBTAG00000018324|ENSEMBL:ENSBTAG00000001579|ENSEMBL:ENSBTAG00000012852|ENSEMBL:ENSBTAG00000025848
greenyellow	10594	0.0067672	0.097468	regulation of endothelial cell migration	ENSEMBL:ENSBTAG00000010361|ENSEMBL:ENSBTAG00000021811|ENSEMBL:ENSBTAG00000037686|ENSEMBL:ENSBTAG00000006420|ENSEMBL:ENSBTAG00000020244|ENSEMBL:ENSBTAG00000005691|ENSEMBL:ENSBTAG00000002006
greenyellow	46483	0.0067736	0.097468	heterocycle metabolic process	ENSEMBL:ENSBTAG00000012251|ENSEMBL:ENSBTAG00000035370|ENSEMBL:ENSBTAG00000016276|ENSEMBL:ENSBTAG00000013885|ENSEMBL:ENSBTAG00000010551|ENSEMBL:ENSBTAG00000001335|ENSEMBL:ENSBTAG00000002688|ENSEMBL:ENSBTAG00000002703|ENSEMBL:ENSBTAG00000031358|ENSEMBL:ENSBTAG00000003770|ENSEMBL:ENSBTAG00000001398|ENSEMBL:ENSBTAG00000009552|ENSEMBL:ENSBTAG00000007272|ENSEMBL:ENSBTAG00000011626|ENSEMBL:ENSBTAG000000…
